# Supplementary material for: Molecular QTL are enriched for structural variants in a cattle long-read cohort
Source: Commun Biol. 2026 Jan 21;9:290. doi: 10.1038/s42003-026-09596-w (PMC12923665; doi:10.1038/s42003-026-09596-w)
Supplement: Supplementary file 3 — Supplementary Data 1 [file 42003_2026_9596_MOESM3_ESM.xlsx]

## Sheet: Description
Table	Content
Supplementary Data 1	Metadata for the cohort, including breed, long-read DNA source tissue, number of cleaned RNA reads (paired), average HiFi coverage depth per sample (based on a 3 GB genome size), number of HiFi reads per sample, and SRA accession IDs (long-read DNA, short-read DNA, and testis total RNA sequencing data). Breed was assigned according to the Braunvieh herdbook. Abbreviations of the breeds are the fo…

## Sheet: Supplementary Data 1
				Illumina paired-end DNA reads				Illumina paired-end RNA reads (testis)				HiFi DNA data						additional HiFi DNA data					HiFi summary
#	internal ID	Breed		sample_accession	sample_accession	study_accession		sample_accession	sample_accession	study_accession		study_accession	sample_accession	experiment_accession	run_accession	DNA source		study_accession	sample_accession	experiment_accession	run_accession		HiFi coverage	HiFi reads
1	XMM_078	BS		SAMEA111328912	ERS13426477	PRJEB46995		SAMEA111328912	ERS13426477	PRJEB46995		PRJEB46995	SAMEA113612096	ERX10977745	ERR11573723	Testis							11.2954	2136817
2	XMM_079	BS		SAMEA111328913	ERS13426478	PRJEB46995		SAMEA111328913	ERS13426478	PRJEB46995		PRJEB46995	SAMEA113612083	ERX10977732	ERR11573710	Testis		PRJEB42335	SAMEA113612091	ERX11897947	ERR12522417		48.2045	10538420
3	XMM_080	BS		SAMEA111328914	ERS13426479	PRJEB46995		SAMEA111328914	ERS13426479	PRJEB46995		PRJEB46995	SAMEA117864044		ERR14821663	Testis							8.37926	1603327
4	XMM_081	OB		SAMEA111328915	ERS13426480	PRJEB46995		SAMEA111328915	ERS13426480	PRJEB46995		PRJEB46995	SAMEA117864045		ERR14821665,ERR14821664	Testis							16.6772	3087416
5	XMM_082	OB		SAMEA111328916	ERS13426481	PRJEB46995		SAMEA111328916	ERS13426481	PRJEB46995		PRJEB46995	SAMEA117864046		ERR14821668,ERR14821667,ERR14821666	Testis							23.2071	4334998
6	XMM_083	BS		SAMEA111328917	ERS13426482	PRJEB46995		SAMEA111328917	ERS13426482	PRJEB46995		PRJEB46995	SAMEA117864047		ERR14821670,ERR14821669	Testis							19.0933	3739409
7	XMM_085	OB		SAMEA111328918	ERS13426483	PRJEB46995		SAMEA111328918	ERS13426483	PRJEB46995		PRJEB46995	SAMEA117864049		ERR14821673,ERR14821672	Testis							13.9828	2595021
8	XMM_086	BS		SAMEA111328919	ERS13426484	PRJEB46995		SAMEA111328919	ERS13426484	PRJEB46995		PRJEB46995	SAMEA117864050		ERR14821674	Epididymis							13.6581	2629358
9	XMM_087	OB		SAMEA111328920	ERS13426485	PRJEB46995		SAMEA111328920	ERS13426485	PRJEB46995		PRJEB46995	SAMEA113612082	ERX10977731	ERR11573709	Testis							10.5172	2387647
10	XMM_088	OB		SAMEA111328921	ERS13426486	PRJEB46995		SAMEA111328921	ERS13426486	PRJEB46995		PRJEB46995	SAMEA117864051		ERR14821676,ERR14821675	Testis							12.7002	2473216
11	XMM_089	OB		SAMEA111328922	ERS13426487	PRJEB46995		SAMEA111328922	ERS13426487	PRJEB46995		PRJEB46995	SAMEA113612080	ERX10977729	ERR11573707	Testis							10.2167	2973943
12	XMM_093	BS		SAMEA111328923	ERS13426488	PRJEB46995		SAMEA111328923	ERS13426488	PRJEB46995		PRJEB46995	SAMEA117864055		ERR14821684,ERR14821683	Testis							11.305	2165273
13	XMM_094	BS		SAMEA111328924	ERS13426489	PRJEB46995		SAMEA111328924	ERS13426489	PRJEB46995		PRJEB46995	SAMEA117864056		ERR14821685	Testis							10.684	1922585
14	XMM_095	OB		SAMEA111328925	ERS13426490	PRJEB46995		SAMEA111328925	ERS13426490	PRJEB46995		PRJEB46995	SAMEA117864057		ERR14821686	Testis							17.5817	3175906
15	XMM_096	BS		SAMEA111328926	ERS13426491	PRJEB46995		SAMEA111328926	ERS13426491	PRJEB46995		PRJEB46995	SAMEA117864058		ERR14821688,ERR14821687	Testis							15.8064	3011498
16	XMM_098	OB		SAMEA111328927	ERS13426492	PRJEB46995		SAMEA111328927	ERS13426492	PRJEB46995		PRJEB46995	SAMEA117864060		ERR14821692,ERR14821691	Testis							12.1901	2498228
17	XMM_100	BV		SAMEA111328928	ERS13426493	PRJEB46995		SAMEA111328928	ERS13426493	PRJEB46995		PRJEB46995	SAMEA117864062		ERR14821695	Testis							9.47154	1688716
18	XMM_101	BV		SAMEA111328929	ERS13426494	PRJEB46995		SAMEA111328929	ERS13426494	PRJEB46995		PRJEB46995	SAMEA117864063		ERR14821696	Testis							8.91775	1557093
19	XMM_103	BV		SAMEA111328930	ERS13426495	PRJEB46995		SAMEA111328930	ERS13426495	PRJEB46995		PRJEB46995	SAMEA117864065		ERR14821698	Testis							8.92184	1566890
20	XMM_104	OB		SAMEA111328931	ERS13426496	PRJEB46995		SAMEA111328931	ERS13426496	PRJEB46995		PRJEB46995	SAMEA117864066		ERR14821701,ERR14821700,ERR14821699	Testis							33.3968	7516446
21	XMM_107	OB		SAMEA111328932	ERS13426497	PRJEB46995		SAMEA111328932	ERS13426497	PRJEB46995		PRJEB46995	SAMEA117864069		ERR14821705	Epididymis							10.2334	1832658
22	XMM_108	BS		SAMEA111328933	ERS13426498	PRJEB46995		SAMEA111328933	ERS13426498	PRJEB46995		PRJEB46995	SAMEA117864070		ERR14821707,ERR14821706	Epididymis							14.1578	2174538
23	XMM_109	BS		SAMEA111328934	ERS13426499	PRJEB46995		SAMEA111328934	ERS13426499	PRJEB46995		PRJEB46995	SAMEA117864071		ERR14821709,ERR14821708	Testis							17.437	2571147
24	XMM_110	BS		SAMEA111328935	ERS13426500	PRJEB46995		SAMEA111328935	ERS13426500	PRJEB46995		PRJEB46995	SAMEA117864072		ERR14821710	Testis							9.97508	1570578
25	XMM_114	BS		SAMEA111328936	ERS13426501	PRJEB46995		SAMEA111328936	ERS13426501	PRJEB46995		PRJEB46995	SAMEA117864075		ERR14821716,ERR14821715	Testis							12.7251	2014699
26	XMM_115	BS		SAMEA111328937	ERS13426502	PRJEB46995		SAMEA111328937	ERS13426502	PRJEB46995		PRJEB46995	SAMEA117864076		ERR14821718,ERR14821717	Testis							14.0007	2729823
27	XMM_120	OB		SAMEA111328938	ERS13426503	PRJEB46995		SAMEA111328938	ERS13426503	PRJEB46995		PRJEB46995	SAMEA117864079		ERR14821723	Epididymis							8.55442	1123842
28	XMM_121	OB_BS		SAMEA111328939	ERS13426504	PRJEB46995		SAMEA111328939	ERS13426504	PRJEB46995		PRJEB46995	SAMEA117864080		ERR14821724	Testis							11.5278	1735665
29	XMM_122	BS		SAMEA111328940	ERS13426505	PRJEB46995		SAMEA111328940	ERS13426505	PRJEB46995		PRJEB46995	SAMEA113612100	ERX10977749	ERR11573727	Testis							12.5637	5809776
30	XMM_123	OB		SAMEA111328941	ERS13426506	PRJEB46995		SAMEA111328941	ERS13426506	PRJEB46995		PRJEB46995	SAMEA117864081		ERR14821725	Epididymis							12.6824	2199489
31	XMM_124	OB		SAMEA111328942	ERS13426507	PRJEB46995		SAMEA111328942	ERS13426507	PRJEB46995		PRJEB46995	SAMEA117864082		ERR14821727,ERR14821726	Testis							9.46431	2021613
32	XMM_125	BV		SAMEA111328943	ERS13426508	PRJEB46995		SAMEA111328943	ERS13426508	PRJEB46995		PRJEB46995	SAMEA117864083		ERR14821729,ERR14821728	Epididymis							10.7843	2236913
33	XMM_019	BS		SAMEA9539940	ERS7262712	PRJEB28191		SAMEA9540537	ERS7263308	PRJEB46995		PRJEB46995	SAMEA117863999		ERR14821613	Testis							10.5799	2328715
34	XMM_045	BS		SAMEA9539941	ERS7262713	PRJEB28191		SAMEA9540538	ERS7263309	PRJEB46995		PRJEB46995	SAMEA117864017		ERR14821631	Testis							35.4713	6791471
35	XMM_028	BS		SAMEA9539943	ERS7262715	PRJEB28191		SAMEA9540540	ERS7263311	PRJEB46995		PRJEB46995	SAMEA113612089	ERX10977738	ERR11573716	Epididymis							12.4495	2587264
36	XMM_017	BV		SAMEA9539944	ERS7262716	PRJEB28191		SAMEA9540541	ERS7263312	PRJEB46995		PRJEB46995	SAMEA117863997		ERR14821611	Testis							11.3518	2270958
37	XMM_068	BS		SAMEA9539945	ERS7262717	PRJEB28191		SAMEA9540542	ERS7263313	PRJEB46995		PRJEB46995	SAMEA113612093	ERX10977742	ERR11573720	Testis							11.9854	2260593
38	XMM_044	BS		SAMEA9539946	ERS7262718	PRJEB28191		SAMEA9540543	ERS7263314	PRJEB46995		PRJEB46995	SAMEA117864016		ERR14821630	Testis							12.0086	4818018
39	XMM_023	OB		SAMEA9539947	ERS7262719	PRJEB28191		SAMEA9540544	ERS7263315	PRJEB46995		PRJEB46995	SAMEA117864003		ERR14821617	Testis							11.5536	2567476
40	XMM_024	BS		SAMEA9539948	ERS7262720	PRJEB28191		SAMEA9540545	ERS7263316	PRJEB46995		PRJEB46995	SAMEA117864004		ERR14821618	Testis							12.0021	2539891
41	XMM_026	BS		SAMEA9539949	ERS7262721	PRJEB28191		SAMEA9540546	ERS7263317	PRJEB46995		PRJEB46995	SAMEA117864006		ERR14821620	Testis							12.456	2753477
42	XMM_066	BV_LIM		SAMEA9539950	ERS7262722	PRJEB28191		SAMEA9540547	ERS7263318	PRJEB46995		PRJEB46995	SAMEA117864036		ERR14821653	Testis							13.6792	2664684
43	XMM_034	BS		SAMEA9539951	ERS7262723	PRJEB28191		SAMEA9540548	ERS7263319	PRJEB46995		PRJEB46995	SAMEA113612094	ERX10977743	ERR11573721	Epididymis							12.7674	2626678
44	XMM_033	BS		SAMEA9539952	ERS7262724	PRJEB28191		SAMEA9540549	ERS7263320	PRJEB46995		PRJEB46995	SAMEA113612079	ERX10977728	ERR11573706	Testis							12.6572	2215568
45	XMM_059	BV_LIM		SAMEA9539953	ERS7262725	PRJEB28191		SAMEA9540550	ERS7263321	PRJEB46995		PRJEB46995	SAMEA117864029		ERR14821645	Testis							11.0527	2258209
46	XMM_031	OB		SAMEA9539954	ERS7262726	PRJEB28191		SAMEA9540551	ERS7263322	PRJEB46995		PRJEB46995	SAMEA113612085	ERX10977734	ERR11573712	Testis							12.8935	2498179
47	XMM_025	BS		SAMEA9539955	ERS7262727	PRJEB28191		SAMEA9540552	ERS7263323	PRJEB46995		PRJEB46995	SAMEA117864005		ERR14821619	Testis							11.7144	2757199
48	XMM_029	BS		SAMEA9539956	ERS7262728	PRJEB28191		SAMEA9540553	ERS7263324	PRJEB46995		PRJEB46995	SAMEA113612087	ERX10977736	ERR11573714	Testis							11.8461	2235363
49	XMM_063	BV_LIM		SAMEA9539957	ERS7262729	PRJEB28191		SAMEA9540554	ERS7263325	PRJEB46995		PRJEB46995	SAMEA117864033		ERR14821650,ERR14821649	Testis							12.0063	2412923
50	XMM_067	BV_LIM		SAMEA9539958	ERS7262730	PRJEB28191		SAMEA9540555	ERS7263326	PRJEB46995		PRJEB46995	SAMEA117864037		ERR14821655,ERR14821654	Testis							12.059	2378648
51	XMM_027	BS		SAMEA9539959	ERS7262731	PRJEB28191		SAMEA9540556	ERS7263327	PRJEB46995		PRJEB46995	SAMEA117864007		ERR14821621	Testis							12.9438	2678788
52	XMM_015	OB		SAMEA9539961	ERS7262733	PRJEB28191		SAMEA9540558	ERS7263329	PRJEB46995		PRJEB46995	SAMEA113612101	ERX10977750	ERR11573728	Testis							13.4846	2664080
53	XMM_013	OB		SAMEA9539962	ERS7262734	PRJEB28191		SAMEA9540559	ERS7263330	PRJEB46995		PRJEB46995	SAMEA113612098	ERX10977747	ERR11573725	Testis							12.7485	2483470
54	XMM_016	OB		SAMEA9539963	ERS7262735	PRJEB28191		SAMEA9540560	ERS7263331	PRJEB46995		PRJEB46995	SAMEA113612088	ERX10977737	ERR11573715	Testis							9.23	1856260
55	XMM_014	OB		SAMEA9539964	ERS7262736	PRJEB28191		SAMEA9540561	ERS7263332	PRJEB46995		PRJEB46995	SAMEA113612090	ERX10977739	ERR11573717	Testis							12.1607	2791625
56	XMM_061	OB		SAMEA9539965	ERS7262737	PRJEB28191		SAMEA9540562	ERS7263333	PRJEB46995		PRJEB46995	SAMEA117864031		ERR14821647	Testis							12.4724	2472651
57	XMM_003	BS		SAMEA9539966	ERS7262738	PRJEB28191		SAMEA9540563	ERS7263334	PRJEB46995		PRJEB46995	SAMEA113612078	ERX10977727	ERR11573705	Testis		PRJEB42335	SAMEA113612088	ERX11897946	ERR12522416		40.8458	9428718
58	XMM_056	OB		SAMEA9539967	ERS7262739	PRJEB28191		SAMEA9540564	ERS7263335	PRJEB46995		PRJEB46995	SAMEA117864026		ERR14821642	Testis							10.2911	2028049
59	XMM_010	BV		SAMEA9539968	ERS7262740	PRJEB28191		SAMEA9540565	ERS7263336	PRJEB46995		PRJEB46995	SAMEA117863995		ERR14821609	Testis							13.9148	2463557
60	XMM_053	OB		SAMEA9539969	ERS7262741	PRJEB28191		SAMEA9540566	ERS7263337	PRJEB46995		PRJEB46995	SAMEA117864024		ERR14821639	Testis							8.40498	1590337
61	XMM_042	OB		SAMEA9539970	ERS7262742	PRJEB28191		SAMEA9540567	ERS7263338	PRJEB46995		PRJEB46995	SAMEA117864014		ERR14821628	Testis							12.9144	2417278
62	XMM_007	BV		SAMEA9539971	ERS7262743	PRJEB28191		SAMEA9540568	ERS7263339	PRJEB46995		PRJEB46995	SAMEA117863993		ERR14821607	Testis							12.0674	2393129
63	XMM_058	BV_AUB		SAMEA9539972	ERS7262744	PRJEB28191		SAMEA9540569	ERS7263340	PRJEB46995		PRJEB46995	SAMEA117864028		ERR14821644	Testis							10.2023	1935397
64	XMM_074	BS		SAMEA9539973	ERS7262745	PRJEB28191		SAMEA9540570	ERS7263341	PRJEB46995		PRJEB46995	SAMEA113612084	ERX10977733	ERR11573711	Testis							10.8781	2207001
65	XMM_055	BS		SAMEA9539974	ERS7262746	PRJEB28191		SAMEA9540571	ERS7263342	PRJEB46995		PRJEB46995	SAMEA117864025		ERR14821641,ERR14821640	Testis							11.3204	2246499
66	XMM_006	OB_BS		SAMEA9539975	ERS7262747	PRJEB28191		SAMEA9540572	ERS7263343	PRJEB46995		PRJEB46995	SAMEA117863992		ERR14821606	Testis							12.2262	2562734
67	XMM_008	OB_BS		SAMEA9539976	ERS7262748	PRJEB28191		SAMEA9540573	ERS7263344	PRJEB46995		PRJEB46995	SAMEA117863994		ERR14821608	Testis							13.3383	2271930
68	XMM_041	OB		SAMEA9539977	ERS7262749	PRJEB28191		SAMEA9540574	ERS7263345	PRJEB46995		PRJEB46995	SAMEA117864013		ERR14821627	Testis							10.6399	2069300
69	XMM_035	BS		SAMEA9539978	ERS7262750	PRJEB28191		SAMEA9540575	ERS7263346	PRJEB46995		PRJEB46995	SAMEA113612092	ERX10977741	ERR11573719	Testis							11.538	2468214
70	XMM_039	BS		SAMEA9539979	ERS7262751	PRJEB28191		SAMEA9540576	ERS7263347	PRJEB46995		PRJEB46995	SAMEA117864011		ERR14821625	Testis							11.2394	2176025
71	XMM_043	BS		SAMEA9539980	ERS7262752	PRJEB28191		SAMEA9540577	ERS7263348	PRJEB46995		PRJEB46995	SAMEA117864015		ERR14821629	Testis							8.49798	1620266
72	XMM_018	BV		SAMEA9539981	ERS7262753	PRJEB28191		SAMEA9540578	ERS7263349	PRJEB46995		PRJEB46995	SAMEA117863998		ERR14821612	Epididymis							13.0486	2262675
73	XMM_022	BV_LIM		SAMEA9539982	ERS7262754	PRJEB28191		SAMEA9540579	ERS7263350	PRJEB46995		PRJEB46995	SAMEA117864002		ERR14821616	Testis							12.446	2571513
74	XMM_030	OB		SAMEA9539983	ERS7262755	PRJEB28191		SAMEA9540580	ERS7263351	PRJEB46995		PRJEB46995	SAMEA113612095	ERX10977744	ERR11573722	Epididymis							13.1137	2570474
75	XMM_011	BV_LIM		SAMEA9539984	ERS7262756	PRJEB28191		SAMEA9540581	ERS7263352	PRJEB46995		PRJEB46995	SAMEA117863996		ERR14821610	Epididymis							10.344	2097508
76	XMM_021	OB		SAMEA9539986	ERS7262758	PRJEB28191		SAMEA9540583	ERS7263354	PRJEB46995		PRJEB46995	SAMEA117864001		ERR14821615	Testis							9.78757	2091341
77	XMM_075	BS		SAMEA9539987	ERS7262759	PRJEB28191		SAMEA9540584	ERS7263355	PRJEB46995		PRJEB46995	SAMEA113612081	ERX10977730	ERR11573708	Testis							8.99852	2020317
78	XMM_076	BS		SAMEA9539988	ERS7262760	PRJEB28191		SAMEA9540585	ERS7263356	PRJEB46995		PRJEB46995	SAMEA113612099	ERX10977748	ERR11573726	Testis							10.3489	2450224
79	XMM_057	BV_LIM		SAMEA9539989	ERS7262761	PRJEB28191		SAMEA9540586	ERS7263357	PRJEB46995		PRJEB46995	SAMEA117864027		ERR14821643	Testis							11.4239	2192029
80	XMM_005	BV		SAMEA9539990	ERS7262762	PRJEB28191		SAMEA9540587	ERS7263358	PRJEB46995		PRJEB42335	SAMEA115129362	ERX11897941	ERR12522411	Testis							52.1012	11260456
81	XMM_032	BS		SAMEA9539991	ERS7262763	PRJEB28191		SAMEA9540588	ERS7263359	PRJEB46995		PRJEB46995	SAMEA113612097	ERX10977746	ERR11573724	Epididymis							11.2494	2105574
82	XMM_037	OB		SAMEA9539992	ERS7262764	PRJEB28191		SAMEA9540589	ERS7263360	PRJEB46995		PRJEB46995	SAMEA117864009		ERR14821623	Testis							9.87777	1887321
83	XMM_038	OB		SAMEA9539993	ERS7262765	PRJEB28191		SAMEA9540590	ERS7263361	PRJEB46995		PRJEB46995	SAMEA117864010		ERR14821624	Testis							9.73069	1870616
84	XMM_004	BV_LIM		SAMEA9539995	ERS7262767	PRJEB28191		SAMEA9540592	ERS7263363	PRJEB46995		PRJEB46995	SAMEA117863991		ERR14782178	Epididymis							10.4764	2168238
85	XMM_070	BS		SAMEA9539996	ERS7262768	PRJEB28191		SAMEA9540593	ERS7263364	PRJEB46995		PRJEB46995	SAMEA117864039		ERR14821657	Testis							10.5594	1978805
86	XMM_054	BS		SAMEA9539997	ERS7262769	PRJEB28191		SAMEA9540594	ERS7263365	PRJEB46995		PRJEB46995	SAMEA113612091	ERX10977740	ERR11573718	Testis							11.0655	2365628
87	XMM_072	BV_LIM		SAMEA9539998	ERS7262770	PRJEB28191		SAMEA9540595	ERS7263366	PRJEB46995		PRJEB46995	SAMEA117864041		ERR14821659	Testis							11.8942	2459592
88	XMM_020	BV_LIM		SAMEA9539999	ERS7262771	PRJEB28191		SAMEA9540596	ERS7263367	PRJEB46995		PRJEB46995	SAMEA117864000		ERR14821614	Testis							9.5393	2035408
89	XMM_040	BS		SAMEA9540000	ERS7262772	PRJEB28191		SAMEA9540597	ERS7263368	PRJEB46995		PRJEB46995	SAMEA117864012		ERR14821626	Testis							9.76198	1949632
90	XMM_036	BS		SAMEA9540001	ERS7262773	PRJEB28191		SAMEA9540598	ERS7263369	PRJEB46995		PRJEB46995	SAMEA117864008		ERR14821622	Testis							12.0382	2365034
91	XMM_062	BV_LIM		SAMEA9540002	ERS7262774	PRJEB28191		SAMEA9540599	ERS7263370	PRJEB46995		PRJEB46995	SAMEA117864032		ERR14821648	Testis							9.91129	1851429
92	XMM_060	BS		SAMEA9540003	ERS7262775	PRJEB28191		SAMEA9540600	ERS7263371	PRJEB46995		PRJEB46995	SAMEA117864030		ERR14821646	Testis							10.1828	1925166
93	XMM_049	BS		SAMEA9540004	ERS7262776	PRJEB28191		SAMEA9540601	ERS7263372	PRJEB46995		PRJEB46995	SAMEA113612102	ERX10977751	ERR11573729	Testis							10.8818	2078937
94	XMM_065	OB_BS		SAMEA9540005	ERS7262777	PRJEB28191		SAMEA9540602	ERS7263373	PRJEB46995		PRJEB46995	SAMEA117864035		ERR14821652	Testis							9.59954	1800718
95	XMM_046	BS		SAMEA9540006	ERS7262778	PRJEB28191		SAMEA9540603	ERS7263374	PRJEB46995		PRJEB46995	SAMEA117864018		ERR14821632	Testis							9.91473	1884381
96	XMM_071	OB_BS		SAMEA9540007	ERS7262779	PRJEB28191		SAMEA9540604	ERS7263375	PRJEB46995		PRJEB46995	SAMEA117864040		ERR14821658	Testis							9.7022	1817623
97	XMM_069	OB_BS		SAMEA9540008	ERS7262780	PRJEB28191		SAMEA9540605	ERS7263376	PRJEB46995		PRJEB46995	SAMEA117864038		ERR14821656	Testis							10.8867	2019655
98	XMM_052	OB_BS		SAMEA9540009	ERS7262781	PRJEB28191		SAMEA9540606	ERS7263377	PRJEB46995		PRJEB46995	SAMEA117864023		ERR14821638	Testis							9.32919	1822026
99	XMM_050	BS		SAMEA9540011	ERS7262783	PRJEB28191		SAMEA9540608	ERS7263379	PRJEB46995		PRJEB46995	SAMEA117864021		ERR14821636	Epididymis							10.2985	1882941
100	XMM_073	BV_LIM		SAMEA9540013	ERS7262785	PRJEB28191		SAMEA9540610	ERS7263381	PRJEB46995		PRJEB46995	SAMEA117864042		ERR14821660	Testis							10.6239	1952990
101	XMM_051	OB_BS		SAMEA9540014	ERS7262786	PRJEB28191		SAMEA9540611	ERS7263382	PRJEB46995		PRJEB46995	SAMEA117864022		ERR14821637	Testis							9.02382	1730015
102	XMM_047	BV_BLO		SAMEA9540015	ERS7262787	PRJEB28191		SAMEA9540612	ERS7263383	PRJEB46995		PRJEB46995	SAMEA117864019		ERR14821633	Testis							12.0198	2414129
103	XMM_092	OB		SAMEA113578974	ERS15573886	PRJEB46995		SAMEA113578974	ERS15573886	PRJEB46995		PRJEB46995	SAMEA117864054		ERR14821682,ERR14821681	Testis							15.3814	2996264
104	XMM_112	BV_LIM		SAMEA113578975	ERS15573887	PRJEB46995		SAMEA113578975	ERS15573887	PRJEB46995		PRJEB46995	SAMEA117864074		ERR14821714,ERR14821713	Testis							13.5645	2307699
105	XMM_119	OB		SAMEA113578976	ERS15573888	PRJEB46995		SAMEA113578976	ERS15573888	PRJEB46995		PRJEB46995	SAMEA113612086	ERX10977735	ERR11573713	Testis		PRJEB42335	SAMEA113612082	ERX11897945	ERR12522415		45.1465	10436513
106	XMM_077	OB		SAMEA113578977	ERS15573889	PRJEB46995		SAMEA113578977	ERS15573889	PRJEB46995		PRJEB46995	SAMEA117864043		ERR14821662,ERR14821661	Epididymis							12.3173	2546407
107	XMM_126	BV_LIM		SAMEA113578978	ERS15573890	PRJEB46995		SAMEA113578978	ERS15573890	PRJEB46995		PRJEB46995	SAMEA117864084		ERR14821731,ERR14821730	Testis							11.5392	2456268
108	XMM_106	BV_LIM		SAMEA113578979	ERS15573891	PRJEB46995		SAMEA113578979	ERS15573891	PRJEB46995		PRJEB46995	SAMEA117864068		ERR14821704	Testis							9.95974	2292560
109	XMM_116	BV_LIM		SAMEA113578980	ERS15573892	PRJEB46995		SAMEA113578980	ERS15573892	PRJEB46995		PRJEB46995	SAMEA117864077		ERR14821720,ERR14821719	Testis							18.0691	3279958
110	XMM_099	BS		SAMEA113578981	ERS15573893	PRJEB46995		SAMEA113578981	ERS15573893	PRJEB46995		PRJEB46995	SAMEA117864061		ERR14821694,ERR14821693	Testis							17.5073	3229184
111	XMM_097	OB		SAMEA113578982	ERS15573894	PRJEB46995		SAMEA113578982	ERS15573894	PRJEB46995		PRJEB46995	SAMEA117864059		ERR14821690,ERR14821689	Testis							14.0107	2595374
112	XMM_090	BV_AND		SAMEA113578967	ERS15573879	PRJEB46995		SAMEA113578967	ERS15573879	PRJEB46995		PRJEB46995	SAMEA117864052		ERR14821679,ERR14821678,ERR14821677	Testis							14.834	2624200
113	XMM_084	BV_SIL		SAMEA113578968	ERS15573880	PRJEB46995		SAMEA113578968	ERS15573880	PRJEB46995		PRJEB46995	SAMEA117864048		ERR14821671	Testis							10.1816	2288563
114	XMM_102	BV_BLO		SAMEA113578969	ERS15573881	PRJEB46995		SAMEA113578969	ERS15573881	PRJEB46995		PRJEB46995	SAMEA117864064		ERR14821697	Testis							8.82993	1505966
115	XMM_111	BV_LIM		SAMEA113578970	ERS15573882	PRJEB46995		SAMEA113578970	ERS15573882	PRJEB46995		PRJEB46995	SAMEA117864073		ERR14821712,ERR14821711	Testis							17.1128	3127536
116	XMM_091	BV_LIM		SAMEA113578971	ERS15573883	PRJEB46995		SAMEA113578971	ERS15573883	PRJEB46995		PRJEB46995	SAMEA117864053		ERR14821680	Testis							10.5401	1889731
117	XMM_117	BV_LIM		SAMEA113578972	ERS15573884	PRJEB46995		SAMEA113578972	ERS15573884	PRJEB46995		PRJEB46995	SAMEA117864078		ERR14821722,ERR14821721	Testis							17.9439	2424931
118	XMM_105	BV_LIM		SAMEA113578973	ERS15573885	PRJEB46995		SAMEA113578973	ERS15573885	PRJEB46995		PRJEB46995	SAMEA117864067		ERR14821703,ERR14821702	Testis							18.5717	3194363
NA	XMM_064	SF		SAMEA9539985	ERS7262757	PRJEB28191		SAMEA9540582	ERS7263353	PRJEB46995		PRJEB46995	SAMEA117864034		ERR14821651	Testis							10.3024	1663664
NA	XMM_048	HOL_BLO		SAMEA9539994	ERS7262766	PRJEB28191		SAMEA9540591	ERS7263362	PRJEB46995		PRJEB46995	SAMEA117864020		ERR14821635,ERR14821634	Testis							17.2749	2691740
