# Supplementary material for: Molecular QTL are enriched for structural variants in a cattle long-read cohort
Source: Commun Biol. 2026 Jan 21;9:290. doi: 10.1038/s42003-026-09596-w (PMC12923665; doi:10.1038/s42003-026-09596-w)
Supplement: Supplementary file 4 — Supplementary Data 2 [file 42003_2026_9596_MOESM4_ESM.zip]

Archive with 44 entries (43 files):
- source_data/
- __MACOSX/._source_data
- source_data/Figure_3B.xlsx
- __MACOSX/source_data/._Figure_3B.xlsx
- source_data/Figure_1CD.csv
- __MACOSX/source_data/._Figure_1CD.csv
- source_data/Figure_1A.csv
- __MACOSX/source_data/._Figure_1A.csv
- source_data/.DS_Store
- __MACOSX/source_data/._.DS_Store
- source_data/Figure_4ABCD.xlsx
- __MACOSX/source_data/._Figure_4ABCD.xlsx
- source_data/Figure_1B.csv
- __MACOSX/source_data/._Figure_1B.csv
- source_data/Supplementary_Figure_13.xlsx
- __MACOSX/source_data/._Supplementary_Figure_13.xlsx
- source_data/Figure_3D.xlsx
- __MACOSX/source_data/._Figure_3D.xlsx
- source_data/Supplementary_Figure_1.csv
- __MACOSX/source_data/._Supplementary_Figure_1.csv
- source_data/Supplementary_Figure_5.csv
- __MACOSX/source_data/._Supplementary_Figure_5.csv
- source_data/Supplementary_Figure_6.csv
- __MACOSX/source_data/._Supplementary_Figure_6.csv
- source_data/Supplementary_Figure_7.csv
- __MACOSX/source_data/._Supplementary_Figure_7.csv
- source_data/Supplementary_Figure_10.csv
- __MACOSX/source_data/._Supplementary_Figure_10.csv
- source_data/Supplementary_Figure_12A.xlsx
- __MACOSX/source_data/._Supplementary_Figure_12A.xlsx
- source_data/Figure_3KL.xlsx
- __MACOSX/source_data/._Figure_3KL.xlsx
- source_data/Figure_4E.csv
- __MACOSX/source_data/._Figure_4E.csv
- source_data/Figure_2B.csv
- __MACOSX/source_data/._Figure_2B.csv
- source_data/Supplementary_Figure_9B.csv
- __MACOSX/source_data/._Supplementary_Figure_9B.csv
- source_data/Figure_2A.csv
- __MACOSX/source_data/._Figure_2A.csv
- source_data/Supplementary_Figure_9A.csv
- __MACOSX/source_data/._Supplementary_Figure_9A.csv
- source_data/Figure_3A.xlsx
- __MACOSX/source_data/._Figure_3A.xlsx
