# Supplementary material for: Molecular QTL are enriched for structural variants in a cattle long-read cohort
Source: Commun Biol. 2026 Jan 21;9:290. doi: 10.1038/s42003-026-09596-w (PMC12923665; doi:10.1038/s42003-026-09596-w)
Supplement: Supplementary file 4 — Supplementary Data 2 [file 42003_2026_9596_MOESM4_ESM.zip › source_data/Figure_3B.xlsx]

## Sheet: Figure3b
CHR_B_BP_B	CHR_A_BP_A	SNP_A	SNP_B	R2	phe_id	var_id	var_chr	var_from	var_to	nom_pval	r2_group
5_3074881	5_4074850	Sniffles2.DEL.C5M4	5_3074881_G_A	0.0107568	ATXN7L3B	5_3074881_SNP_G_A	5	3074881	3074881	0.0218338	(-0.1,0.2]
5_3074928	5_4074850	Sniffles2.DEL.C5M4	5_3074928_G_A	0.00136152	ATXN7L3B	5_3074928_SNP_G_A	5	3074928	3074928	0.61455	(-0.1,0.2]
5_3075278	5_4074850	Sniffles2.DEL.C5M4	5_3075278_C_T	0.05238	ATXN7L3B	5_3075278_SNP_C_T	5	3075278	3075278	0.395642	(-0.1,0.2]
5_3075385	5_4074850	Sniffles2.DEL.C5M4	Sniffles2.DEL.93M4	0.000273643	ATXN7L3B	5_3075385_INDEL_TTTTTTTTTTTTTTCCAAAGTTCTCCATTTACTTTATTTTTTTTTTTTTTTTTGCTATTTATTTATTTTTTTTTTTTTTTTTTTTTATTTTTTATTTATTTTTTTTTTCTTCCAATTTTATTTTATTTTTAAACTTTACATAATTGTATTAGTTTTGCCAAATATCAAAATGTA_t	5	3075385	3075559	0.892596	(-0.1,0.2]
5_3076051	5_4074850	Sniffles2.DEL.C5M4	5_3076051_G_A	0.0587502	ATXN7L3B	5_3076051_SNP_G_A	5	3076051	3076051	0.373593	(-0.1,0.2]
5_3076276	5_4074850	Sniffles2.DEL.C5M4	5_3076276_T_A	0.0750547	ATXN7L3B	5_3076276_SNP_T_A	5	3076276	3076276	0.116709	(-0.1,0.2]
5_3077082	5_4074850	Sniffles2.DEL.C5M4	5_3077082_C_T	0.019094	ATXN7L3B	5_3077082_SNP_C_T	5	3077082	3077082	0.512831	(-0.1,0.2]
5_3077086	5_4074850	Sniffles2.DEL.C5M4	5_3077086_A_G	0.00154618	ATXN7L3B	5_3077086_SNP_A_G	5	3077086	3077086	0.730553	(-0.1,0.2]
5_3077171	5_4074850	Sniffles2.DEL.C5M4	5_3077171_C_A	0.0146369	ATXN7L3B	5_3077171_SNP_C_A	5	3077171	3077171	0.255681	(-0.1,0.2]
5_3077172	5_4074850	Sniffles2.DEL.C5M4	5_3077172_A_C	0.0139481	ATXN7L3B	5_3077172_SNP_A_C	5	3077172	3077172	0.25538	(-0.1,0.2]
5_3077226	5_4074850	Sniffles2.DEL.C5M4	5_3077226_T_A	0.0632397	ATXN7L3B	5_3077226_SNP_T_A	5	3077226	3077226	0.0827767	(-0.1,0.2]
5_3077623	5_4074850	Sniffles2.DEL.C5M4	5_3077623_T_G	0.00220668	ATXN7L3B	5_3077623_SNP_T_G	5	3077623	3077623	0.673792	(-0.1,0.2]
5_3077739	5_4074850	Sniffles2.DEL.C5M4	5_3077739_G_A	9.28726e-06	ATXN7L3B	5_3077739_SNP_G_A	5	3077739	3077739	0.761501	(-0.1,0.2]
5_3077976	5_4074850	Sniffles2.DEL.C5M4	5_3077976_CAAATGTGAAAGCTGTGT_C	0.0284163	ATXN7L3B	5_3077976_INDEL_CAAATGTGAAAGCTGTGT_C	5	3077976	3077993	0.364048	(-0.1,0.2]
5_3077997	5_4074850	Sniffles2.DEL.C5M4	5_3077997_G_A	0.02806	ATXN7L3B	5_3077997_SNP_G_A	5	3077997	3077997	0.0801858	(-0.1,0.2]
5_3078617	5_4074850	Sniffles2.DEL.C5M4	5_3078617_T_C	0.0550018	ATXN7L3B	5_3078617_SNP_T_C	5	3078617	3078617	0.0270722	(-0.1,0.2]
5_3078815	5_4074850	Sniffles2.DEL.C5M4	5_3078815_A_T	2.50228e-08	ATXN7L3B	5_3078815_SNP_A_T	5	3078815	3078815	0.897706	(-0.1,0.2]
5_3079155	5_4074850	Sniffles2.DEL.C5M4	5_3079155_T_C	2.94648e-06	ATXN7L3B	5_3079155_SNP_T_C	5	3079155	3079155	0.542426	(-0.1,0.2]
5_3079247	5_4074850	Sniffles2.DEL.C5M4	5_3079247_G_A	0.0542579	ATXN7L3B	5_3079247_SNP_G_A	5	3079247	3079247	0.106785	(-0.1,0.2]
5_3079477	5_4074850	Sniffles2.DEL.C5M4	5_3079477_T_C	0.00154618	ATXN7L3B	5_3079477_SNP_T_C	5	3079477	3079477	0.730553	(-0.1,0.2]
5_3079603	5_4074850	Sniffles2.DEL.C5M4	5_3079603_T_G	0.00578503	ATXN7L3B	5_3079603_SNP_T_G	5	3079603	3079603	0.541794	(-0.1,0.2]
5_3079709	5_4074850	Sniffles2.DEL.C5M4	5_3079709_G_A	0.0146492	ATXN7L3B	5_3079709_SNP_G_A	5	3079709	3079709	0.385777	(-0.1,0.2]
5_3079893	5_4074850	Sniffles2.DEL.C5M4	5_3079893_T_C	0.00437983	ATXN7L3B	5_3079893_SNP_T_C	5	3079893	3079893	0.642322	(-0.1,0.2]
5_3080067	5_4074850	Sniffles2.DEL.C5M4	5_3080067_A_G	0.0155169	ATXN7L3B	5_3080067_SNP_A_G	5	3080067	3080067	0.282067	(-0.1,0.2]
5_3080142	5_4074850	Sniffles2.DEL.C5M4	5_3080142_G_A	0.0583192	ATXN7L3B	5_3080142_SNP_G_A	5	3080142	3080142	0.12596	(-0.1,0.2]
5_3080229	5_4074850	Sniffles2.DEL.C5M4	5_3080229_A_T	0.0688989	ATXN7L3B	5_3080229_SNP_A_T	5	3080229	3080229	0.106348	(-0.1,0.2]
5_3080275	5_4074850	Sniffles2.DEL.C5M4	5_3080275_T_C	0.0420568	ATXN7L3B	5_3080275_SNP_T_C	5	3080275	3080275	0.0918599	(-0.1,0.2]
5_3080852	5_4074850	Sniffles2.DEL.C5M4	5_3080852_C_T	0.00172588	ATXN7L3B	5_3080852_SNP_C_T	5	3080852	3080852	0.62766	(-0.1,0.2]
5_3080925	5_4074850	Sniffles2.DEL.C5M4	5_3080925_A_G	0.0204988	ATXN7L3B	5_3080925_SNP_A_G	5	3080925	3080925	0.528524	(-0.1,0.2]
5_3081031	5_4074850	Sniffles2.DEL.C5M4	5_3081031_G_A	0.00467674	ATXN7L3B	5_3081031_SNP_G_A	5	3081031	3081031	0.689333	(-0.1,0.2]
5_3081040	5_4074850	Sniffles2.DEL.C5M4	5_3081040_A_G	0.00466162	ATXN7L3B	5_3081040_SNP_A_G	5	3081040	3081040	0.601859	(-0.1,0.2]
5_3081068	5_4074850	Sniffles2.DEL.C5M4	5_3081068_C_T	0.00179621	ATXN7L3B	5_3081068_SNP_C_T	5	3081068	3081068	0.495705	(-0.1,0.2]
5_3081698	5_4074850	Sniffles2.DEL.C5M4	5_3081698_T_TA	0.000239435	ATXN7L3B	5_3081698_INDEL_T_TA	5	3081698	3081698	0.556085	(-0.1,0.2]
5_3081788	5_4074850	Sniffles2.DEL.C5M4	5_3081788_G_A	0.0162464	ATXN7L3B	5_3081788_SNP_G_A	5	3081788	3081788	0.719977	(-0.1,0.2]
5_3081848	5_4074850	Sniffles2.DEL.C5M4	5_3081848_A_AT	5.17142e-05	ATXN7L3B	5_3081848_INDEL_A_AT	5	3081848	3081848	0.958884	(-0.1,0.2]
5_3081904	5_4074850	Sniffles2.DEL.C5M4	5_3081904_T_G	0.00934633	ATXN7L3B	5_3081904_SNP_T_G	5	3081904	3081904	0.850684	(-0.1,0.2]
5_3081964	5_4074850	Sniffles2.DEL.C5M4	5_3081964_GT_G	0.0133315	ATXN7L3B	5_3081964_INDEL_GT_G	5	3081964	3081965	0.193408	(-0.1,0.2]
5_3082063	5_4074850	Sniffles2.DEL.C5M4	5_3082063_G_A	0.00466162	ATXN7L3B	5_3082063_SNP_G_A	5	3082063	3082063	0.601859	(-0.1,0.2]
5_3082213	5_4074850	Sniffles2.DEL.C5M4	5_3082213_TATA_T	0.0160919	ATXN7L3B	5_3082213_INDEL_TATA_T	5	3082213	3082216	0.119402	(-0.1,0.2]
5_3082332	5_4074850	Sniffles2.DEL.C5M4	5_3082332_A_T	0.0420568	ATXN7L3B	5_3082332_SNP_A_T	5	3082332	3082332	0.0918599	(-0.1,0.2]
5_3082415	5_4074850	Sniffles2.DEL.C5M4	5_3082415_C_A	0.00172588	ATXN7L3B	5_3082415_SNP_C_A	5	3082415	3082415	0.62766	(-0.1,0.2]
5_3082749	5_4074850	Sniffles2.DEL.C5M4	5_3082749_G_A	0.0261612	ATXN7L3B	5_3082749_SNP_G_A	5	3082749	3082749	0.399284	(-0.1,0.2]
5_3082758	5_4074850	Sniffles2.DEL.C5M4	5_3082758_A_G	0.0639715	ATXN7L3B	5_3082758_SNP_A_G	5	3082758	3082758	0.0737732	(-0.1,0.2]
5_3083039	5_4074850	Sniffles2.DEL.C5M4	5_3083039_G_A	0.00683045	ATXN7L3B	5_3083039_SNP_G_A	5	3083039	3083039	0.556129	(-0.1,0.2]
5_3083648	5_4074850	Sniffles2.DEL.C5M4	5_3083648_G_A	0.0399557	ATXN7L3B	5_3083648_SNP_G_A	5	3083648	3083648	0.13528	(-0.1,0.2]
5_3083674	5_4074850	Sniffles2.DEL.C5M4	5_3083674_G_C	0.0254163	ATXN7L3B	5_3083674_SNP_G_C	5	3083674	3083674	0.0502896	(-0.1,0.2]
5_3083756	5_4074850	Sniffles2.DEL.C5M4	5_3083756_G_C	0.00231794	ATXN7L3B	5_3083756_SNP_G_C	5	3083756	3083756	0.80736	(-0.1,0.2]
5_3083783	5_4074850	Sniffles2.DEL.C5M4	5_3083783_C_A	0.000991611	ATXN7L3B	5_3083783_SNP_C_A	5	3083783	3083783	0.937662	(-0.1,0.2]
5_3083948	5_4074850	Sniffles2.DEL.C5M4	5_3083948_G_A	0.0347102	ATXN7L3B	5_3083948_SNP_G_A	5	3083948	3083948	0.109941	(-0.1,0.2]
5_3084120	5_4074850	Sniffles2.DEL.C5M4	5_3084120_A_AG	0.0560302	ATXN7L3B	5_3084120_INDEL_A_AG	5	3084120	3084120	0.1023	(-0.1,0.2]
5_3084137	5_4074850	Sniffles2.DEL.C5M4	5_3084137_A_G	0.00578503	ATXN7L3B	5_3084137_SNP_A_G	5	3084137	3084137	0.831079	(-0.1,0.2]
5_3084334	5_4074850	Sniffles2.DEL.C5M4	5_3084334_A_G	0.0104187	ATXN7L3B	5_3084334_SNP_A_G	5	3084334	3084334	0.208331	(-0.1,0.2]
5_3084344	5_4074850	Sniffles2.DEL.C5M4	5_3084344_A_C	0.0351229	ATXN7L3B	5_3084344_SNP_A_C	5	3084344	3084344	0.106895	(-0.1,0.2]
5_3084404	5_4074850	Sniffles2.DEL.C5M4	5_3084404_T_C	0.00578503	ATXN7L3B	5_3084404_SNP_T_C	5	3084404	3084404	0.831079	(-0.1,0.2]
5_3084472	5_4074850	Sniffles2.DEL.C5M4	5_3084472_G_A	0.0826421	ATXN7L3B	5_3084472_SNP_G_A	5	3084472	3084472	0.00451846	(-0.1,0.2]
5_3084661	5_4074850	Sniffles2.DEL.C5M4	5_3084661_A_C	0.107189	ATXN7L3B	5_3084661_SNP_A_C	5	3084661	3084661	0.041069	(-0.1,0.2]
5_3084851	5_4074850	Sniffles2.DEL.C5M4	5_3084851_A_G	0.0101051	ATXN7L3B	5_3084851_SNP_A_G	5	3084851	3084851	0.0456189	(-0.1,0.2]
5_3084854	5_4074850	Sniffles2.DEL.C5M4	5_3084854_C_G	0.0334088	ATXN7L3B	5_3084854_SNP_C_G	5	3084854	3084854	0.914733	(-0.1,0.2]
5_3084941	5_4074850	Sniffles2.DEL.C5M4	5_3084941_A_G	0.0142265	ATXN7L3B	5_3084941_SNP_A_G	5	3084941	3084941	0.355262	(-0.1,0.2]
5_3084976	5_4074850	Sniffles2.DEL.C5M4	5_3084976_G_A	0.00598743	ATXN7L3B	5_3084976_SNP_G_A	5	3084976	3084976	0.543648	(-0.1,0.2]
5_3085061	5_4074850	Sniffles2.DEL.C5M4	5_3085061_A_G	0.00482992	ATXN7L3B	5_3085061_SNP_A_G	5	3085061	3085061	0.431675	(-0.1,0.2]
5_3085068	5_4074850	Sniffles2.DEL.C5M4	5_3085068_C_A	0.199811	ATXN7L3B	5_3085068_SNP_C_A	5	3085068	3085068	0.0137517	(-0.1,0.2]
5_3085088	5_4074850	Sniffles2.DEL.C5M4	5_3085088_A_G	0.0262087	ATXN7L3B	5_3085088_SNP_A_G	5	3085088	3085088	0.068627	(-0.1,0.2]
5_3085091	5_4074850	Sniffles2.DEL.C5M4	5_3085091_T_C	0.00143115	ATXN7L3B	5_3085091_SNP_T_C	5	3085091	3085091	0.661449	(-0.1,0.2]
5_3085095	5_4074850	Sniffles2.DEL.C5M4	5_3085095_C_T	0.188614	ATXN7L3B	5_3085095_SNP_C_T	5	3085095	3085095	0.0145279	(-0.1,0.2]
5_3085106	5_4074850	Sniffles2.DEL.C5M4	5_3085106_A_G	0.00154618	ATXN7L3B	5_3085106_SNP_A_G	5	3085106	3085106	0.672777	(-0.1,0.2]
5_3085113	5_4074850	Sniffles2.DEL.C5M4	5_3085113_C_T	0.0126658	ATXN7L3B	5_3085113_SNP_C_T	5	3085113	3085113	0.614776	(-0.1,0.2]
5_3085117	5_4074850	Sniffles2.DEL.C5M4	5_3085117_A_G	0.000189113	ATXN7L3B	5_3085117_SNP_A_G	5	3085117	3085117	0.724961	(-0.1,0.2]
5_3085156	5_4074850	Sniffles2.DEL.C5M4	5_3085156_T_C	0.00482992	ATXN7L3B	5_3085156_SNP_T_C	5	3085156	3085156	0.431675	(-0.1,0.2]
5_3085162	5_4074850	Sniffles2.DEL.C5M4	5_3085162_A_G	0.000143041	ATXN7L3B	5_3085162_SNP_A_G	5	3085162	3085162	0.249195	(-0.1,0.2]
5_3085171	5_4074850	Sniffles2.DEL.C5M4	5_3085171_A_G	0.00355276	ATXN7L3B	5_3085171_SNP_A_G	5	3085171	3085171	0.805158	(-0.1,0.2]
5_3085178	5_4074850	Sniffles2.DEL.C5M4	5_3085178_T_A	0.0443663	ATXN7L3B	5_3085178_SNP_T_A	5	3085178	3085178	0.0586884	(-0.1,0.2]
5_3085197	5_4074850	Sniffles2.DEL.C5M4	5_3085197_G_T	0.00166831	ATXN7L3B	5_3085197_SNP_G_T	5	3085197	3085197	0.283408	(-0.1,0.2]
5_3085202	5_4074850	Sniffles2.DEL.C5M4	5_3085202_A_T	0.00231905	ATXN7L3B	5_3085202_SNP_A_T	5	3085202	3085202	0.243823	(-0.1,0.2]
5_3085204	5_4074850	Sniffles2.DEL.C5M4	5_3085204_C_T	0.00231905	ATXN7L3B	5_3085204_SNP_C_T	5	3085204	3085204	0.243823	(-0.1,0.2]
5_3085214	5_4074850	Sniffles2.DEL.C5M4	5_3085214_A_G	0.193456	ATXN7L3B	5_3085214_SNP_A_G	5	3085214	3085214	8.63944e-06	(-0.1,0.2]
5_3085220	5_4074850	Sniffles2.DEL.C5M4	5_3085220_G_GA	0.000886017	ATXN7L3B	5_3085220_INDEL_G_GA	5	3085220	3085220	0.385433	(-0.1,0.2]
5_3085222	5_4074850	Sniffles2.DEL.C5M4	5_3085222_A_C	0.100342	ATXN7L3B	5_3085222_SNP_A_C	5	3085222	3085222	0.195196	(-0.1,0.2]
5_3085253	5_4074850	Sniffles2.DEL.C5M4	5_3085253_A_C	0.0387988	ATXN7L3B	5_3085253_SNP_A_C	5	3085253	3085253	0.33831	(-0.1,0.2]
5_3085257	5_4074850	Sniffles2.DEL.C5M4	5_3085257_T_C	0.153232	ATXN7L3B	5_3085257_SNP_T_C	5	3085257	3085257	0.00234336	(-0.1,0.2]
5_3085265	5_4074850	Sniffles2.DEL.C5M4	5_3085265_C_T	0.00684596	ATXN7L3B	5_3085265_SNP_C_T	5	3085265	3085265	0.510453	(-0.1,0.2]
5_3085291	5_4074850	Sniffles2.DEL.C5M4	5_3085291_T_C	0.0132276	ATXN7L3B	5_3085291_SNP_T_C	5	3085291	3085291	0.856402	(-0.1,0.2]
5_3085313	5_4074850	Sniffles2.DEL.C5M4	5_3085313_T_C	0.00955583	ATXN7L3B	5_3085313_SNP_T_C	5	3085313	3085313	0.844382	(-0.1,0.2]
5_3085346	5_4074850	Sniffles2.DEL.C5M4	5_3085346_G_T	0.000786002	ATXN7L3B	5_3085346_SNP_G_T	5	3085346	3085346	0.854585	(-0.1,0.2]
5_3085347	5_4074850	Sniffles2.DEL.C5M4	5_3085347_GA_G	0.0863063	ATXN7L3B	5_3085347_INDEL_GA_G	5	3085347	3085348	0.0274767	(-0.1,0.2]
5_3085491	5_4074850	Sniffles2.DEL.C5M4	5_3085491_G_C	0.00921417	ATXN7L3B	5_3085491_SNP_G_C	5	3085491	3085491	0.814963	(-0.1,0.2]
5_3085513	5_4074850	Sniffles2.DEL.C5M4	5_3085513_A_C	0.000914839	ATXN7L3B	5_3085513_SNP_A_C	5	3085513	3085513	0.966623	(-0.1,0.2]
5_3085516	5_4074850	Sniffles2.DEL.C5M4	5_3085516_T_G	0.001819	ATXN7L3B	5_3085516_SNP_T_G	5	3085516	3085516	0.742126	(-0.1,0.2]
5_3085561	5_4074850	Sniffles2.DEL.C5M4	5_3085561_G_A	0.000173662	ATXN7L3B	5_3085561_SNP_G_A	5	3085561	3085561	0.954159	(-0.1,0.2]
5_3085608	5_4074850	Sniffles2.DEL.C5M4	5_3085608_T_C	0.00157166	ATXN7L3B	5_3085608_SNP_T_C	5	3085608	3085608	0.347392	(-0.1,0.2]
5_3085991	5_4074850	Sniffles2.DEL.C5M4	5_3085991_T_G	0.0826421	ATXN7L3B	5_3085991_SNP_T_G	5	3085991	3085991	0.00451846	(-0.1,0.2]
5_3086018	5_4074850	Sniffles2.DEL.C5M4	5_3086018_C_A	0.155041	ATXN7L3B	5_3086018_SNP_C_A	5	3086018	3086018	0.00163761	(-0.1,0.2]
5_3086065	5_4074850	Sniffles2.DEL.C5M4	5_3086065_A_G	0.0158336	ATXN7L3B	5_3086065_SNP_A_G	5	3086065	3086065	0.200646	(-0.1,0.2]
5_3086109	5_4074850	Sniffles2.DEL.C5M4	5_3086109_G_A	0.0124008	ATXN7L3B	5_3086109_SNP_G_A	5	3086109	3086109	0.818763	(-0.1,0.2]
5_3086346	5_4074850	Sniffles2.DEL.C5M4	5_3086346_G_A	0.00641154	ATXN7L3B	5_3086346_SNP_G_A	5	3086346	3086346	0.122418	(-0.1,0.2]
5_3086631	5_4074850	Sniffles2.DEL.C5M4	5_3086631_C_T	0.004252	ATXN7L3B	5_3086631_SNP_C_T	5	3086631	3086631	0.885029	(-0.1,0.2]
5_3087135	5_4074850	Sniffles2.DEL.C5M4	5_3087135_G_C	0.163723	ATXN7L3B	5_3087135_SNP_G_C	5	3087135	3087135	0.0151813	(-0.1,0.2]
5_3087212	5_4074850	Sniffles2.DEL.C5M4	5_3087212_A_C	0.00615621	ATXN7L3B	5_3087212_SNP_A_C	5	3087212	3087212	0.69226	(-0.1,0.2]
5_3087260	5_4074850	Sniffles2.DEL.C5M4	5_3087260_G_A	0.0128079	ATXN7L3B	5_3087260_SNP_G_A	5	3087260	3087260	0.934872	(-0.1,0.2]
5_3087446	5_4074850	Sniffles2.DEL.C5M4	5_3087446_T_C	0.0113903	ATXN7L3B	5_3087446_SNP_T_C	5	3087446	3087446	0.830823	(-0.1,0.2]
5_3087461	5_4074850	Sniffles2.DEL.C5M4	5_3087461_A_G	0.00615621	ATXN7L3B	5_3087461_SNP_A_G	5	3087461	3087461	0.69226	(-0.1,0.2]
5_3087525	5_4074850	Sniffles2.DEL.C5M4	5_3087525_T_A	0.0150516	ATXN7L3B	5_3087525_SNP_T_A	5	3087525	3087525	0.863071	(-0.1,0.2]
5_3088072	5_4074850	Sniffles2.DEL.C5M4	5_3088072_T_TA	8.70536e-07	ATXN7L3B	5_3088072_INDEL_T_TA	5	3088072	3088072	0.994725	(-0.1,0.2]
5_3088388	5_4074850	Sniffles2.DEL.C5M4	5_3088388_G_T	0.150558	ATXN7L3B	5_3088388_SNP_G_T	5	3088388	3088388	0.00364137	(-0.1,0.2]
5_3088603	5_4074850	Sniffles2.DEL.C5M4	5_3088603_C_T	0.00563923	ATXN7L3B	5_3088603_SNP_C_T	5	3088603	3088603	0.534911	(-0.1,0.2]
5_3088996	5_4074850	Sniffles2.DEL.C5M4	5_3088996_T_G	0.0985126	ATXN7L3B	5_3088996_SNP_T_G	5	3088996	3088996	0.000628159	(-0.1,0.2]
5_3089099	5_4074850	Sniffles2.DEL.C5M4	5_3089099_T_G	0.0981158	ATXN7L3B	5_3089099_SNP_T_G	5	3089099	3089099	0.0445647	(-0.1,0.2]
5_3089358	5_4074850	Sniffles2.DEL.C5M4	5_3089358_A_G	0.0125816	ATXN7L3B	5_3089358_SNP_A_G	5	3089358	3089358	0.329152	(-0.1,0.2]
5_3089482	5_4074850	Sniffles2.DEL.C5M4	5_3089482_G_T	0.151677	ATXN7L3B	5_3089482_SNP_G_T	5	3089482	3089482	0.0031208	(-0.1,0.2]
5_3089541	5_4074850	Sniffles2.DEL.C5M4	5_3089541_T_A	0.0826421	ATXN7L3B	5_3089541_SNP_T_A	5	3089541	3089541	0.00451846	(-0.1,0.2]
5_3089567	5_4074850	Sniffles2.DEL.C5M4	5_3089567_T_C	0.0269529	ATXN7L3B	5_3089567_SNP_T_C	5	3089567	3089567	0.0271203	(-0.1,0.2]
5_3089568	5_4074850	Sniffles2.DEL.C5M4	5_3089568_G_A	0.0269529	ATXN7L3B	5_3089568_SNP_G_A	5	3089568	3089568	0.0271203	(-0.1,0.2]
5_3089646	5_4074850	Sniffles2.DEL.C5M4	5_3089646_A_C	0.0262087	ATXN7L3B	5_3089646_SNP_A_C	5	3089646	3089646	0.068627	(-0.1,0.2]
5_3089705	5_4074850	Sniffles2.DEL.C5M4	5_3089705_T_A	0.0269529	ATXN7L3B	5_3089705_SNP_T_A	5	3089705	3089705	0.0271203	(-0.1,0.2]
5_3089986	5_4074850	Sniffles2.DEL.C5M4	5_3089986_T_C	0.0143718	ATXN7L3B	5_3089986_SNP_T_C	5	3089986	3089986	0.730112	(-0.1,0.2]
5_3090188	5_4074850	Sniffles2.DEL.C5M4	5_3090188_C_T	0.000542346	ATXN7L3B	5_3090188_SNP_C_T	5	3090188	3090188	0.0825155	(-0.1,0.2]
5_3090193	5_4074850	Sniffles2.DEL.C5M4	5_3090193_C_T	0.004252	ATXN7L3B	5_3090193_SNP_C_T	5	3090193	3090193	0.885029	(-0.1,0.2]
5_3090197	5_4074850	Sniffles2.DEL.C5M4	5_3090197_C_T	0.174673	ATXN7L3B	5_3090197_SNP_C_T	5	3090197	3090197	0.000190251	(-0.1,0.2]
5_3090257	5_4074850	Sniffles2.DEL.C5M4	5_3090257_A_G	0.0125816	ATXN7L3B	5_3090257_SNP_A_G	5	3090257	3090257	0.329152	(-0.1,0.2]
5_3090513	5_4074850	Sniffles2.DEL.C5M4	5_3090513_T_A	0.0899474	ATXN7L3B	5_3090513_SNP_T_A	5	3090513	3090513	0.00105067	(-0.1,0.2]
5_3090968	5_4074850	Sniffles2.DEL.C5M4	5_3090968_G_A	0.0304938	ATXN7L3B	5_3090968_SNP_G_A	5	3090968	3090968	0.0321412	(-0.1,0.2]
5_3090988	5_4074850	Sniffles2.DEL.C5M4	5_3090988_A_G	0.000144996	ATXN7L3B	5_3090988_SNP_A_G	5	3090988	3090988	0.344351	(-0.1,0.2]
5_3091268	5_4074850	Sniffles2.DEL.C5M4	5_3091268_T_C	0.0293995	ATXN7L3B	5_3091268_SNP_T_C	5	3091268	3091268	0.157217	(-0.1,0.2]
5_3091321	5_4074850	Sniffles2.DEL.C5M4	5_3091321_A_G	0.000459675	ATXN7L3B	5_3091321_SNP_A_G	5	3091321	3091321	0.864167	(-0.1,0.2]
5_3091503	5_4074850	Sniffles2.DEL.C5M4	5_3091503_G_A	0.0113903	ATXN7L3B	5_3091503_SNP_G_A	5	3091503	3091503	0.830823	(-0.1,0.2]
5_3091537	5_4074850	Sniffles2.DEL.C5M4	5_3091537_T_C	0.141602	ATXN7L3B	5_3091537_SNP_T_C	5	3091537	3091537	0.00197038	(-0.1,0.2]
5_3091739	5_4074850	Sniffles2.DEL.C5M4	5_3091739_T_C	0.0304938	ATXN7L3B	5_3091739_SNP_T_C	5	3091739	3091739	0.0321412	(-0.1,0.2]
5_3091864	5_4074850	Sniffles2.DEL.C5M4	5_3091864_C_G	0.000184295	ATXN7L3B	5_3091864_SNP_C_G	5	3091864	3091864	0.312384	(-0.1,0.2]
5_3091908	5_4074850	Sniffles2.DEL.C5M4	5_3091908_C_T	0.00321093	ATXN7L3B	5_3091908_SNP_C_T	5	3091908	3091908	0.223346	(-0.1,0.2]
5_3091963	5_4074850	Sniffles2.DEL.C5M4	5_3091963_T_G	0.0863063	ATXN7L3B	5_3091963_SNP_T_G	5	3091963	3091963	0.0616288	(-0.1,0.2]
5_3092015	5_4074850	Sniffles2.DEL.C5M4	5_3092015_G_A	0.0130485	ATXN7L3B	5_3092015_SNP_G_A	5	3092015	3092015	0.995501	(-0.1,0.2]
5_3092048	5_4074850	Sniffles2.DEL.C5M4	5_3092048_T_C	4.64594e-05	ATXN7L3B	5_3092048_SNP_T_C	5	3092048	3092048	0.321438	(-0.1,0.2]
5_3092269	5_4074850	Sniffles2.DEL.C5M4	5_3092269_G_T	0.17245	ATXN7L3B	5_3092269_SNP_G_T	5	3092269	3092269	0.000207677	(-0.1,0.2]
5_3092400	5_4074850	Sniffles2.DEL.C5M4	5_3092400_G_A	0.0132348	ATXN7L3B	5_3092400_SNP_G_A	5	3092400	3092400	0.989192	(-0.1,0.2]
5_3092517	5_4074850	Sniffles2.DEL.C5M4	5_3092517_C_T	0.0981158	ATXN7L3B	5_3092517_SNP_C_T	5	3092517	3092517	0.0445647	(-0.1,0.2]
5_3092536	5_4074850	Sniffles2.DEL.C5M4	5_3092536_A_C	0.0131406	ATXN7L3B	5_3092536_SNP_A_C	5	3092536	3092536	0.39342	(-0.1,0.2]
5_3092542	5_4074850	Sniffles2.DEL.C5M4	5_3092542_G_A	0.153232	ATXN7L3B	5_3092542_SNP_G_A	5	3092542	3092542	0.00297157	(-0.1,0.2]
5_3092600	5_4074850	Sniffles2.DEL.C5M4	5_3092600_G_A	0.0132348	ATXN7L3B	5_3092600_SNP_G_A	5	3092600	3092600	0.989192	(-0.1,0.2]
5_3092672	5_4074850	Sniffles2.DEL.C5M4	5_3092672_A_C	0.0132348	ATXN7L3B	5_3092672_SNP_A_C	5	3092672	3092672	0.989192	(-0.1,0.2]
5_3092698	5_4074850	Sniffles2.DEL.C5M4	5_3092698_T_A	0.14999	ATXN7L3B	5_3092698_SNP_T_A	5	3092698	3092698	0.000561034	(-0.1,0.2]
5_3092861	5_4074850	Sniffles2.DEL.C5M4	5_3092861_C_T	0.000459675	ATXN7L3B	5_3092861_SNP_C_T	5	3092861	3092861	0.864167	(-0.1,0.2]
5_3092876	5_4074850	Sniffles2.DEL.C5M4	5_3092876_C_T	0.0132348	ATXN7L3B	5_3092876_SNP_C_T	5	3092876	3092876	0.989192	(-0.1,0.2]
5_3092990	5_4074850	Sniffles2.DEL.C5M4	5_3092990_G_A	0.0111805	ATXN7L3B	5_3092990_SNP_G_A	5	3092990	3092990	0.823477	(-0.1,0.2]
5_3093211	5_4074850	Sniffles2.DEL.C5M4	5_3093211_G_A	0.0132348	ATXN7L3B	5_3093211_SNP_G_A	5	3093211	3093211	0.989192	(-0.1,0.2]
5_3093305	5_4074850	Sniffles2.DEL.C5M4	5_3093305_A_G	0.0113903	ATXN7L3B	5_3093305_SNP_A_G	5	3093305	3093305	0.830823	(-0.1,0.2]
5_3093311	5_4074850	Sniffles2.DEL.C5M4	5_3093311_T_C	0.0113903	ATXN7L3B	5_3093311_SNP_T_C	5	3093311	3093311	0.830823	(-0.1,0.2]
5_3093313	5_4074850	Sniffles2.DEL.C5M4	5_3093313_G_C	0.0113903	ATXN7L3B	5_3093313_SNP_G_C	5	3093313	3093313	0.830823	(-0.1,0.2]
5_3093314	5_4074850	Sniffles2.DEL.C5M4	5_3093314_G_A	0.0113903	ATXN7L3B	5_3093314_SNP_G_A	5	3093314	3093314	0.830823	(-0.1,0.2]
5_3093315	5_4074850	Sniffles2.DEL.C5M4	5_3093315_G_T	0.0113903	ATXN7L3B	5_3093315_SNP_G_T	5	3093315	3093315	0.830823	(-0.1,0.2]
5_3093317	5_4074850	Sniffles2.DEL.C5M4	5_3093317_A_G	0.0113903	ATXN7L3B	5_3093317_SNP_A_G	5	3093317	3093317	0.830823	(-0.1,0.2]
5_3093323	5_4074850	Sniffles2.DEL.C5M4	5_3093323_T_C	0.0145852	ATXN7L3B	5_3093323_SNP_T_C	5	3093323	3093323	0.779633	(-0.1,0.2]
5_3093326	5_4074850	Sniffles2.DEL.C5M4	5_3093326_G_A	0.14999	ATXN7L3B	5_3093326_SNP_G_A	5	3093326	3093326	0.000561034	(-0.1,0.2]
5_3093327	5_4074850	Sniffles2.DEL.C5M4	5_3093327_T_A	0.0113903	ATXN7L3B	5_3093327_SNP_T_A	5	3093327	3093327	0.830823	(-0.1,0.2]
5_3093538	5_4074850	Sniffles2.DEL.C5M4	5_3093538_T_A	0.0981158	ATXN7L3B	5_3093538_SNP_T_A	5	3093538	3093538	0.0445647	(-0.1,0.2]
5_3093697	5_4074850	Sniffles2.DEL.C5M4	5_3093697_C_T	0.00420111	ATXN7L3B	5_3093697_SNP_C_T	5	3093697	3093697	0.32752	(-0.1,0.2]
5_3093874	5_4074850	Sniffles2.DEL.C5M4	5_3093874_T_C	0.0804454	ATXN7L3B	5_3093874_SNP_T_C	5	3093874	3093874	0.000674215	(-0.1,0.2]
5_3094134	5_4074850	Sniffles2.DEL.C5M4	5_3094134_G_A	0.000567344	ATXN7L3B	5_3094134_SNP_G_A	5	3094134	3094134	0.850502	(-0.1,0.2]
5_3094360	5_4074850	Sniffles2.DEL.C5M4	5_3094360_A_G	0.0132348	ATXN7L3B	5_3094360_SNP_A_G	5	3094360	3094360	0.989192	(-0.1,0.2]
5_3094382	5_4074850	Sniffles2.DEL.C5M4	5_3094382_G_A	0.195984	ATXN7L3B	5_3094382_SNP_G_A	5	3094382	3094382	0.000160388	(-0.1,0.2]
5_3094402	5_4074850	Sniffles2.DEL.C5M4	5_3094402_A_C	0.000459675	ATXN7L3B	5_3094402_SNP_A_C	5	3094402	3094402	0.864167	(-0.1,0.2]
5_3094544	5_4074850	Sniffles2.DEL.C5M4	5_3094544_A_T	0.000459675	ATXN7L3B	5_3094544_SNP_A_T	5	3094544	3094544	0.864167	(-0.1,0.2]
5_3094549	5_4074850	Sniffles2.DEL.C5M4	5_3094549_G_T	0.130299	ATXN7L3B	5_3094549_SNP_G_T	5	3094549	3094549	0.00201361	(-0.1,0.2]
5_3094654	5_4074850	Sniffles2.DEL.C5M4	5_3094654_C_T	0.0132348	ATXN7L3B	5_3094654_SNP_C_T	5	3094654	3094654	0.989192	(-0.1,0.2]
5_3094727	5_4074850	Sniffles2.DEL.C5M4	5_3094727_A_G	0.143256	ATXN7L3B	5_3094727_SNP_A_G	5	3094727	3094727	0.00117904	(-0.1,0.2]
5_3094755	5_4074850	Sniffles2.DEL.C5M4	5_3094755_C_A;5_3094755_C_T	0.0111805	ATXN7L3B	5_3094755_SNP_C_A	5	3094755	3094755	0.830823	(-0.1,0.2]
5_3094791	5_4074850	Sniffles2.DEL.C5M4	5_3094791_C_G	0.0113903	ATXN7L3B	5_3094791_SNP_C_G	5	3094791	3094791	0.830823	(-0.1,0.2]
5_3094929	5_4074850	Sniffles2.DEL.C5M4	5_3094929_C_G	0.0134189	ATXN7L3B	5_3094929_SNP_C_G	5	3094929	3094929	0.976702	(-0.1,0.2]
5_3095017	5_4074850	Sniffles2.DEL.C5M4	5_3095017_T_C	0.0139627	ATXN7L3B	5_3095017_SNP_T_C	5	3095017	3095017	0.981826	(-0.1,0.2]
5_3095041	5_4074850	Sniffles2.DEL.C5M4	5_3095041_C_A	0.0134189	ATXN7L3B	5_3095041_SNP_C_A	5	3095041	3095041	0.976702	(-0.1,0.2]
5_3095061	5_4074850	Sniffles2.DEL.C5M4	5_3095061_G_T	0.0134189	ATXN7L3B	5_3095061_SNP_G_T	5	3095061	3095061	0.976702	(-0.1,0.2]
5_3095063	5_4074850	Sniffles2.DEL.C5M4	5_3095063_T_C	0.0105592	ATXN7L3B	5_3095063_SNP_T_C	5	3095063	3095063	0.228206	(-0.1,0.2]
5_3095466	5_4074850	Sniffles2.DEL.C5M4	5_3095466_C_T	0.00426011	ATXN7L3B	5_3095466_SNP_C_T	5	3095466	3095466	0.430712	(-0.1,0.2]
5_3095636	5_4074850	Sniffles2.DEL.C5M4	5_3095636_G_T	0.00220668	ATXN7L3B	5_3095636_SNP_G_T	5	3095636	3095636	0.354992	(-0.1,0.2]
5_3095689	5_4074850	Sniffles2.DEL.C5M4	5_3095689_G_A	0.0132348	ATXN7L3B	5_3095689_SNP_G_A	5	3095689	3095689	0.989192	(-0.1,0.2]
5_3095818	5_4074850	Sniffles2.DEL.C5M4	5_3095818_G_T	0.00455307	ATXN7L3B	5_3095818_SNP_G_T	5	3095818	3095818	0.443403	(-0.1,0.2]
5_3095859	5_4074850	Sniffles2.DEL.C5M4	5_3095859_T_C	0.0132348	ATXN7L3B	5_3095859_SNP_T_C	5	3095859	3095859	0.989192	(-0.1,0.2]
5_3096043	5_4074850	Sniffles2.DEL.C5M4	5_3096043_AG_A	0.0132348	ATXN7L3B	5_3096043_INDEL_AG_A	5	3096043	3096044	0.989192	(-0.1,0.2]
5_3096120	5_4074850	Sniffles2.DEL.C5M4	5_3096120_A_G	0.0143718	ATXN7L3B	5_3096120_SNP_A_G	5	3096120	3096120	0.790307	(-0.1,0.2]
5_3096137	5_4074850	Sniffles2.DEL.C5M4	5_3096137_A_G	0.0132348	ATXN7L3B	5_3096137_SNP_A_G	5	3096137	3096137	0.989192	(-0.1,0.2]
5_3096211	5_4074850	Sniffles2.DEL.C5M4	5_3096211_T_C	8.52806e-05	ATXN7L3B	5_3096211_SNP_T_C	5	3096211	3096211	0.0538255	(-0.1,0.2]
5_3096362	5_4074850	Sniffles2.DEL.C5M4	5_3096362_T_G	0.0132348	ATXN7L3B	5_3096362_SNP_T_G	5	3096362	3096362	0.989192	(-0.1,0.2]
5_3096458	5_4074850	Sniffles2.DEL.C5M4	5_3096458_A_G	0.0132348	ATXN7L3B	5_3096458_SNP_A_G	5	3096458	3096458	0.989192	(-0.1,0.2]
5_3096487	5_4074850	Sniffles2.DEL.C5M4	5_3096487_A_G	0.134044	ATXN7L3B	5_3096487_SNP_A_G	5	3096487	3096487	0.00183503	(-0.1,0.2]
5_3096566	5_4074850	Sniffles2.DEL.C5M4	5_3096566_T_C	0.00455307	ATXN7L3B	5_3096566_SNP_T_C	5	3096566	3096566	0.443403	(-0.1,0.2]
5_3096690	5_4074850	Sniffles2.DEL.C5M4	5_3096690_A_C	0.0134189	ATXN7L3B	5_3096690_SNP_A_C	5	3096690	3096690	0.976702	(-0.1,0.2]
5_3096741	5_4074850	Sniffles2.DEL.C5M4	5_3096741_CT_C	0.173966	ATXN7L3B	5_3096741_INDEL_CT_C	5	3096741	3096742	0.000215012	(-0.1,0.2]
5_3096743	5_4074850	Sniffles2.DEL.C5M4	5_3096743_G_A	0.113531	ATXN7L3B	5_3096743_SNP_G_A	5	3096743	3096743	0.00448972	(-0.1,0.2]
5_3096791	5_4074850	Sniffles2.DEL.C5M4	5_3096791_G_A	0.152092	ATXN7L3B	5_3096791_SNP_G_A	5	3096791	3096791	0.0029521	(-0.1,0.2]
5_3096841	5_4074850	Sniffles2.DEL.C5M4	5_3096841_T_C	0.0134189	ATXN7L3B	5_3096841_SNP_T_C	5	3096841	3096841	0.976702	(-0.1,0.2]
5_3096877	5_4074850	Sniffles2.DEL.C5M4	5_3096877_T_C	0.000144996	ATXN7L3B	5_3096877_SNP_T_C	5	3096877	3096877	0.314113	(-0.1,0.2]
5_3096999	5_4074850	Sniffles2.DEL.C5M4	5_3096999_C_A	0.0115708	ATXN7L3B	5_3096999_SNP_C_A	5	3096999	3096999	0.375842	(-0.1,0.2]
5_3097028	5_4074850	Sniffles2.DEL.C5M4	5_3097028_A_G	0.00894503	ATXN7L3B	5_3097028_SNP_A_G	5	3097028	3097028	0.828628	(-0.1,0.2]
5_3097292	5_4074850	Sniffles2.DEL.C5M4	5_3097292_T_A	0.000144996	ATXN7L3B	5_3097292_SNP_T_A	5	3097292	3097292	0.314113	(-0.1,0.2]
5_3097543	5_4074850	Sniffles2.DEL.C5M4	5_3097543_C_T	0.00877876	ATXN7L3B	5_3097543_SNP_C_T	5	3097543	3097543	0.826415	(-0.1,0.2]
5_3097641	5_4074850	Sniffles2.DEL.C5M4	5_3097641_G_A	0.12992	ATXN7L3B	5_3097641_SNP_G_A	5	3097641	3097641	0.00199208	(-0.1,0.2]
5_3097746	5_4074850	Sniffles2.DEL.C5M4	5_3097746_C_T	0.153666	ATXN7L3B	5_3097746_SNP_C_T	5	3097746	3097746	0.00330586	(-0.1,0.2]
5_3098097	5_4074850	Sniffles2.DEL.C5M4	5_3098097_G_C	0.00455307	ATXN7L3B	5_3098097_SNP_G_C	5	3098097	3098097	0.443403	(-0.1,0.2]
5_3098106	5_4074850	Sniffles2.DEL.C5M4	5_3098106_T_A	0.12992	ATXN7L3B	5_3098106_SNP_T_A	5	3098106	3098106	0.00199208	(-0.1,0.2]
5_3098238	5_4074850	Sniffles2.DEL.C5M4	5_3098238_G_A	0.00894503	ATXN7L3B	5_3098238_SNP_G_A	5	3098238	3098238	0.828628	(-0.1,0.2]
5_3098575	5_4074850	Sniffles2.DEL.C5M4	5_3098575_CA_C	0.0133874	ATXN7L3B	5_3098575_INDEL_CA_C	5	3098575	3098576	0.900801	(-0.1,0.2]
5_3098972	5_4074850	Sniffles2.DEL.C5M4	5_3098972_C_G	0.0134189	ATXN7L3B	5_3098972_SNP_C_G	5	3098972	3098972	0.933873	(-0.1,0.2]
5_3098973	5_4074850	Sniffles2.DEL.C5M4	5_3098973_G_A	0.173966	ATXN7L3B	5_3098973_SNP_G_A	5	3098973	3098973	0.000215012	(-0.1,0.2]
5_3098988	5_4074850	Sniffles2.DEL.C5M4	5_3098988_C_A	0.0134189	ATXN7L3B	5_3098988_SNP_C_A	5	3098988	3098988	0.933873	(-0.1,0.2]
5_3098993	5_4074850	Sniffles2.DEL.C5M4	5_3098993_CTGTT_C	0.000223789	ATXN7L3B	5_3098993_INDEL_CTGTT_C	5	3098993	3098997	0.673422	(-0.1,0.2]
5_3099235	5_4074850	Sniffles2.DEL.C5M4	5_3099235_C_T	0.134506	ATXN7L3B	5_3099235_SNP_C_T	5	3099235	3099235	0.000900663	(-0.1,0.2]
5_3099385	5_4074850	Sniffles2.DEL.C5M4	5_3099385_C_A	0.00894503	ATXN7L3B	5_3099385_SNP_C_A	5	3099385	3099385	0.828628	(-0.1,0.2]
5_3099390	5_4074850	Sniffles2.DEL.C5M4	5_3099390_G_A	0.0822476	ATXN7L3B	5_3099390_SNP_G_A	5	3099390	3099390	0.00350025	(-0.1,0.2]
5_3099427	5_4074850	Sniffles2.DEL.C5M4	5_3099427_G_T	0.00455307	ATXN7L3B	5_3099427_SNP_G_T	5	3099427	3099427	0.443403	(-0.1,0.2]
5_3099448	5_4074850	Sniffles2.DEL.C5M4	5_3099448_ATT_A	0.00894503	ATXN7L3B	5_3099448_INDEL_ATT_A	5	3099448	3099450	0.828628	(-0.1,0.2]
5_3099630	5_4074850	Sniffles2.DEL.C5M4	5_3099630_T_C	0.153232	ATXN7L3B	5_3099630_SNP_T_C	5	3099630	3099630	0.00297157	(-0.1,0.2]
5_3099783	5_4074850	Sniffles2.DEL.C5M4	5_3099783_G_T	0.134506	ATXN7L3B	5_3099783_SNP_G_T	5	3099783	3099783	0.000900663	(-0.1,0.2]
5_3099891	5_4074850	Sniffles2.DEL.C5M4	5_3099891_T_C	0.00894503	ATXN7L3B	5_3099891_SNP_T_C	5	3099891	3099891	0.828628	(-0.1,0.2]
5_3099907	5_4074850	Sniffles2.DEL.C5M4	5_3099907_G_A	0.00455307	ATXN7L3B	5_3099907_SNP_G_A	5	3099907	3099907	0.443403	(-0.1,0.2]
5_3100116	5_4074850	Sniffles2.DEL.C5M4	5_3100116_C_T	0.00894503	ATXN7L3B	5_3100116_SNP_C_T	5	3100116	3100116	0.828628	(-0.1,0.2]
5_3100121	5_4074850	Sniffles2.DEL.C5M4	5_3100121_C_T	0.174673	ATXN7L3B	5_3100121_SNP_C_T	5	3100121	3100121	0.000190251	(-0.1,0.2]
5_3100193	5_4074850	Sniffles2.DEL.C5M4	5_3100193_C_A	0.00894503	ATXN7L3B	5_3100193_SNP_C_A	5	3100193	3100193	0.828628	(-0.1,0.2]
5_3100281	5_4074850	Sniffles2.DEL.C5M4	5_3100281_C_A	0.00894503	ATXN7L3B	5_3100281_SNP_C_A	5	3100281	3100281	0.828628	(-0.1,0.2]
5_3100387	5_4074850	Sniffles2.DEL.C5M4	5_3100387_G_T	2.4864e-07	ATXN7L3B	5_3100387_SNP_G_T	5	3100387	3100387	0.283307	(-0.1,0.2]
5_3100430	5_4074850	Sniffles2.DEL.C5M4	5_3100430_T_C	2.4864e-07	ATXN7L3B	5_3100430_SNP_T_C	5	3100430	3100430	0.283307	(-0.1,0.2]
5_3100547	5_4074850	Sniffles2.DEL.C5M4	5_3100547_C_T	0.081851	ATXN7L3B	5_3100547_SNP_C_T	5	3100547	3100547	0.00294115	(-0.1,0.2]
5_3100570	5_4074850	Sniffles2.DEL.C5M4	5_3100570_G_A	0.0131406	ATXN7L3B	5_3100570_SNP_G_A	5	3100570	3100570	0.39342	(-0.1,0.2]
5_3100628	5_4074850	Sniffles2.DEL.C5M4	5_3100628_C_T	0.00894503	ATXN7L3B	5_3100628_SNP_C_T	5	3100628	3100628	0.828628	(-0.1,0.2]
5_3100681	5_4074850	Sniffles2.DEL.C5M4	5_3100681_A_C	0.00615621	ATXN7L3B	5_3100681_SNP_A_C	5	3100681	3100681	0.69226	(-0.1,0.2]
5_3100686	5_4074850	Sniffles2.DEL.C5M4	5_3100686_T_C	0.00455307	ATXN7L3B	5_3100686_SNP_T_C	5	3100686	3100686	0.443403	(-0.1,0.2]
5_3100741	5_4074850	Sniffles2.DEL.C5M4	5_3100741_A_G	0.120438	ATXN7L3B	5_3100741_SNP_A_G	5	3100741	3100741	0.0146444	(-0.1,0.2]
5_3100850	5_4074850	Sniffles2.DEL.C5M4	5_3100850_A_G	0.15342	ATXN7L3B	5_3100850_SNP_A_G	5	3100850	3100850	0.00284867	(-0.1,0.2]
5_3100874	5_4074850	Sniffles2.DEL.C5M4	5_3100874_C_T	0.0822476	ATXN7L3B	5_3100874_SNP_C_T	5	3100874	3100874	0.00350025	(-0.1,0.2]
5_3101012	5_4074850	Sniffles2.DEL.C5M4	5_3101012_C_T	0.00877876	ATXN7L3B	5_3101012_SNP_C_T	5	3101012	3101012	0.8245	(-0.1,0.2]
5_3101019	5_4074850	Sniffles2.DEL.C5M4	5_3101019_T_C	0.0161465	ATXN7L3B	5_3101019_SNP_T_C	5	3101019	3101019	0.90653	(-0.1,0.2]
5_3101225	5_4074850	Sniffles2.DEL.C5M4	5_3101225_A_G	0.0113903	ATXN7L3B	5_3101225_SNP_A_G	5	3101225	3101225	0.830823	(-0.1,0.2]
5_3101257	5_4074850	Sniffles2.DEL.C5M4	5_3101257_C_T	0.00363533	ATXN7L3B	5_3101257_SNP_C_T	5	3101257	3101257	0.474157	(-0.1,0.2]
5_3101348	5_4074850	Sniffles2.DEL.C5M4	5_3101348_T_C	0.0210129	ATXN7L3B	5_3101348_SNP_T_C	5	3101348	3101348	0.888802	(-0.1,0.2]
5_3101382	5_4074850	Sniffles2.DEL.C5M4	5_3101382_A_G	0.00894503	ATXN7L3B	5_3101382_SNP_A_G	5	3101382	3101382	0.828628	(-0.1,0.2]
5_3101417	5_4074850	Sniffles2.DEL.C5M4	5_3101417_T_C	0.0150631	ATXN7L3B	5_3101417_SNP_T_C	5	3101417	3101417	0.955672	(-0.1,0.2]
5_3101418	5_4074850	Sniffles2.DEL.C5M4	5_3101418_G_A	0.133228	ATXN7L3B	5_3101418_SNP_G_A	5	3101418	3101418	0.000733461	(-0.1,0.2]
5_3101440	5_4074850	Sniffles2.DEL.C5M4	5_3101440_T_G	0.0292456	ATXN7L3B	5_3101440_SNP_T_G	5	3101440	3101440	0.0134511	(-0.1,0.2]
5_3101477	5_4074850	Sniffles2.DEL.C5M4	5_3101477_C_T	0.00894503	ATXN7L3B	5_3101477_SNP_C_T	5	3101477	3101477	0.828628	(-0.1,0.2]
5_3101537	5_4074850	Sniffles2.DEL.C5M4	5_3101537_T_C	0.0126671	ATXN7L3B	5_3101537_SNP_T_C	5	3101537	3101537	0.860583	(-0.1,0.2]
5_3101647	5_4074850	Sniffles2.DEL.C5M4	5_3101647_C_T	0.00894503	ATXN7L3B	5_3101647_SNP_C_T	5	3101647	3101647	0.828628	(-0.1,0.2]
5_3101693	5_4074850	Sniffles2.DEL.C5M4	5_3101693_C_T	0.00894503	ATXN7L3B	5_3101693_SNP_C_T	5	3101693	3101693	0.828628	(-0.1,0.2]
5_3101741	5_4074850	Sniffles2.DEL.C5M4	5_3101741_T_C	0.134506	ATXN7L3B	5_3101741_SNP_T_C	5	3101741	3101741	0.000900663	(-0.1,0.2]
5_3101846	5_4074850	Sniffles2.DEL.C5M4	5_3101846_C_T	0.00629083	ATXN7L3B	5_3101846_SNP_C_T	5	3101846	3101846	0.36112	(-0.1,0.2]
5_3101847	5_4074850	Sniffles2.DEL.C5M4	5_3101847_G_A	0.00220668	ATXN7L3B	5_3101847_SNP_G_A	5	3101847	3101847	0.354992	(-0.1,0.2]
5_3101899	5_4074850	Sniffles2.DEL.C5M4	5_3101899_A_C	0.15342	ATXN7L3B	5_3101899_SNP_A_C	5	3101899	3101899	0.00284867	(-0.1,0.2]
5_3101967	5_4074850	Sniffles2.DEL.C5M4	5_3101967_T_C	0.00894503	ATXN7L3B	5_3101967_SNP_T_C	5	3101967	3101967	0.828628	(-0.1,0.2]
5_3102124	5_4074850	Sniffles2.DEL.C5M4	5_3102124_T_A	0.00583489	ATXN7L3B	5_3102124_SNP_T_A	5	3102124	3102124	0.702018	(-0.1,0.2]
5_3102125	5_4074850	Sniffles2.DEL.C5M4	5_3102125_A_G	0.00615621	ATXN7L3B	5_3102125_SNP_A_G	5	3102125	3102125	0.69226	(-0.1,0.2]
5_3102206	5_4074850	Sniffles2.DEL.C5M4	5_3102206_C_T	0.00220668	ATXN7L3B	5_3102206_SNP_C_T	5	3102206	3102206	0.354992	(-0.1,0.2]
5_3102333	5_4074850	Sniffles2.DEL.C5M4	5_3102333_T_C	0.0131406	ATXN7L3B	5_3102333_SNP_T_C	5	3102333	3102333	0.39342	(-0.1,0.2]
5_3102401	5_4074850	Sniffles2.DEL.C5M4	5_3102401_C_G	0.00894503	ATXN7L3B	5_3102401_SNP_C_G	5	3102401	3102401	0.828628	(-0.1,0.2]
5_3102402	5_4074850	Sniffles2.DEL.C5M4	5_3102402_G_A	0.00629083	ATXN7L3B	5_3102402_SNP_G_A	5	3102402	3102402	0.36112	(-0.1,0.2]
5_3102631	5_4074850	Sniffles2.DEL.C5M4	5_3102631_C_T	0.00955583	ATXN7L3B	5_3102631_SNP_C_T	5	3102631	3102631	0.836113	(-0.1,0.2]
5_3102656	5_4074850	Sniffles2.DEL.C5M4	5_3102656_T_C	0.0262087	ATXN7L3B	5_3102656_SNP_T_C	5	3102656	3102656	0.068627	(-0.1,0.2]
5_3102726	5_4074850	Sniffles2.DEL.C5M4	5_3102726_G_T	0.0132348	ATXN7L3B	5_3102726_SNP_G_T	5	3102726	3102726	0.810818	(-0.1,0.2]
5_3102834	5_4074850	Sniffles2.DEL.C5M4	5_3102834_G_A	0.0834046	ATXN7L3B	5_3102834_SNP_G_A	5	3102834	3102834	0.00442571	(-0.1,0.2]
5_3102895	5_4074850	Sniffles2.DEL.C5M4	5_3102895_C_T	0.0130485	ATXN7L3B	5_3102895_SNP_C_T	5	3102895	3102895	0.81227	(-0.1,0.2]
5_3102931	5_4074850	Sniffles2.DEL.C5M4	5_3102931_A_G	0.0113903	ATXN7L3B	5_3102931_SNP_A_G	5	3102931	3102931	0.830823	(-0.1,0.2]
5_3102971	5_4074850	Sniffles2.DEL.C5M4	5_3102971_G_T	0.0132348	ATXN7L3B	5_3102971_SNP_G_T	5	3102971	3102971	0.810818	(-0.1,0.2]
5_3103041	5_4074850	Sniffles2.DEL.C5M4	5_3103041_T_C	0.0131406	ATXN7L3B	5_3103041_SNP_T_C	5	3103041	3103041	0.39342	(-0.1,0.2]
5_3103474	5_4074850	Sniffles2.DEL.C5M4	5_3103474_A_C	0.0155224	ATXN7L3B	5_3103474_SNP_A_C	5	3103474	3103474	0.820569	(-0.1,0.2]
5_3103623	5_4074850	Sniffles2.DEL.C5M4	5_3103623_C_T	0.0134189	ATXN7L3B	5_3103623_SNP_C_T	5	3103623	3103623	0.787564	(-0.1,0.2]
5_3103906	5_4074850	Sniffles2.DEL.C5M4	5_3103906_C_T	0.00455307	ATXN7L3B	5_3103906_SNP_C_T	5	3103906	3103906	0.443403	(-0.1,0.2]
5_3103926	5_4074850	Sniffles2.DEL.C5M4	5_3103926_T_A	0.12992	ATXN7L3B	5_3103926_SNP_T_A	5	3103926	3103926	0.00133779	(-0.1,0.2]
5_3104297	5_4074850	Sniffles2.DEL.C5M4	5_3104297_C_G	0.0134189	ATXN7L3B	5_3104297_SNP_C_G	5	3104297	3104297	0.787564	(-0.1,0.2]
5_3104330	5_4074850	Sniffles2.DEL.C5M4	5_3104330_C_G	0.0107568	ATXN7L3B	5_3104330_SNP_C_G	5	3104330	3104330	0.0218744	(-0.1,0.2]
5_3104356	5_4074850	Sniffles2.DEL.C5M4	5_3104356_AC_A	0.128957	ATXN7L3B	5_3104356_INDEL_AC_A	5	3104356	3104357	0.00142046	(-0.1,0.2]
5_3104407	5_4074850	Sniffles2.DEL.C5M4	5_3104407_A_G	0.15342	ATXN7L3B	5_3104407_SNP_A_G	5	3104407	3104407	0.00284867	(-0.1,0.2]
5_3104451	5_4074850	Sniffles2.DEL.C5M4	5_3104451_G_T	0.00877876	ATXN7L3B	5_3104451_SNP_G_T	5	3104451	3104451	0.798035	(-0.1,0.2]
5_3104452	5_4074850	Sniffles2.DEL.C5M4	5_3104452_G_GGCT;5_3104452_G_GGGCT;5_3104452_G_GGGGCT	0.193976	ATXN7L3B	5_3104452_INDEL_G_GGGCT	5	3104452	3104452	0.494468	(-0.1,0.2]
5_3104452	5_4074850	Sniffles2.DEL.C5M4	5_3104452_G_GGCT;5_3104452_G_GGGCT;5_3104452_G_GGGGCT	0.193976	ATXN7L3B	5_3104452_INDEL_G_GGCT	5	3104452	3104452	0.000244326	(-0.1,0.2]
5_3104452	5_4074850	Sniffles2.DEL.C5M4	5_3104452_G_GGCT;5_3104452_G_GGGCT;5_3104452_G_GGGGCT	0.193976	ATXN7L3B	5_3104452_INDEL_G_GGGGCT	5	3104452	3104452	0.892802	(-0.1,0.2]
5_3104454	5_4074850	Sniffles2.DEL.C5M4	5_3104454_G_GA;5_3104454_G_GGA;5_3104454_G_GGGGGAA;5_3104454_G_GGGA	0.106987	ATXN7L3B	5_3104454_INDEL_G_GGGGGAA	5	3104454	3104454	0.993854	(-0.1,0.2]
5_3104454	5_4074850	Sniffles2.DEL.C5M4	5_3104454_G_GA;5_3104454_G_GGA;5_3104454_G_GGGGGAA;5_3104454_G_GGGA	0.106987	ATXN7L3B	5_3104454_INDEL_G_GA	5	3104454	3104454	0.0187267	(-0.1,0.2]
5_3104454	5_4074850	Sniffles2.DEL.C5M4	5_3104454_G_GA;5_3104454_G_GGA;5_3104454_G_GGGGGAA;5_3104454_G_GGGA	0.106987	ATXN7L3B	5_3104454_INDEL_G_GGA	5	3104454	3104454	0.164417	(-0.1,0.2]
5_3104454	5_4074850	Sniffles2.DEL.C5M4	5_3104454_G_GA;5_3104454_G_GGA;5_3104454_G_GGGGGAA;5_3104454_G_GGGA	0.106987	ATXN7L3B	5_3104454_INDEL_G_GGGA	5	3104454	3104454	0.455971	(-0.1,0.2]
5_3104455	5_4074850	Sniffles2.DEL.C5M4	5_3104455_A_G	0.0826421	ATXN7L3B	5_3104455_SNP_A_G	5	3104455	3104455	0.00451846	(-0.1,0.2]
5_3104525	5_4074850	Sniffles2.DEL.C5M4	5_3104525_T_G	0.15342	ATXN7L3B	5_3104525_SNP_T_G	5	3104525	3104525	0.00284867	(-0.1,0.2]
5_3105029	5_4074850	Sniffles2.DEL.C5M4	5_3105029_G_T	0.0125816	ATXN7L3B	5_3105029_SNP_G_T	5	3105029	3105029	0.357971	(-0.1,0.2]
5_3105114	5_4074850	Sniffles2.DEL.C5M4	5_3105114_T_A	0.145735	ATXN7L3B	5_3105114_SNP_T_A	5	3105114	3105114	0.100476	(-0.1,0.2]
5_3105219	5_4074850	Sniffles2.DEL.C5M4	5_3105219_T_C	0.0106769	ATXN7L3B	5_3105219_SNP_T_C	5	3105219	3105219	0.0218808	(-0.1,0.2]
5_3105427	5_4074850	Sniffles2.DEL.C5M4	5_3105427_A_G	0.000346143	ATXN7L3B	5_3105427_SNP_A_G	5	3105427	3105427	0.266026	(-0.1,0.2]
5_3105541	5_4074850	Sniffles2.DEL.C5M4	5_3105541_G_A	0.0304938	ATXN7L3B	5_3105541_SNP_G_A	5	3105541	3105541	0.00509048	(-0.1,0.2]
5_3105803	5_4074850	Sniffles2.DEL.C5M4	5_3105803_A_G	0.000144996	ATXN7L3B	5_3105803_SNP_A_G	5	3105803	3105803	0.328863	(-0.1,0.2]
5_3105972	5_4074850	Sniffles2.DEL.C5M4	5_3105972_T_C	0.000265551	ATXN7L3B	5_3105972_SNP_T_C	5	3105972	3105972	0.325961	(-0.1,0.2]
5_3106090	5_4074850	Sniffles2.DEL.C5M4	5_3106090_G_A	0.000144996	ATXN7L3B	5_3106090_SNP_G_A	5	3106090	3106090	0.328863	(-0.1,0.2]
5_3106140	5_4074850	Sniffles2.DEL.C5M4	5_3106140_G_A	0.000144996	ATXN7L3B	5_3106140_SNP_G_A	5	3106140	3106140	0.328863	(-0.1,0.2]
5_3106171	5_4074850	Sniffles2.DEL.C5M4	5_3106171_G_T	0.000144996	ATXN7L3B	5_3106171_SNP_G_T	5	3106171	3106171	0.328863	(-0.1,0.2]
5_3106225	5_4074850	Sniffles2.DEL.C5M4	5_3106225_T_C	0.00894503	ATXN7L3B	5_3106225_SNP_T_C	5	3106225	3106225	0.828628	(-0.1,0.2]
5_3106262	5_4074850	Sniffles2.DEL.C5M4	5_3106262_T_C	0.00895067	ATXN7L3B	5_3106262_SNP_T_C	5	3106262	3106262	0.0958348	(-0.1,0.2]
5_3106263	5_4074850	Sniffles2.DEL.C5M4	5_3106263_C_A	0.000144996	ATXN7L3B	5_3106263_SNP_C_A	5	3106263	3106263	0.328863	(-0.1,0.2]
5_3106304	5_4074850	Sniffles2.DEL.C5M4	5_3106304_G_T	0.0113903	ATXN7L3B	5_3106304_SNP_G_T	5	3106304	3106304	0.830823	(-0.1,0.2]
5_3106366	5_4074850	Sniffles2.DEL.C5M4	5_3106366_C_T	0.000144996	ATXN7L3B	5_3106366_SNP_C_T	5	3106366	3106366	0.328863	(-0.1,0.2]
5_3106384	5_4074850	Sniffles2.DEL.C5M4	5_3106384_C_T	0.000144996	ATXN7L3B	5_3106384_SNP_C_T	5	3106384	3106384	0.328863	(-0.1,0.2]
5_3106440	5_4074850	Sniffles2.DEL.C5M4	5_3106440_G_A	0.000962113	ATXN7L3B	5_3106440_SNP_G_A	5	3106440	3106440	0.234157	(-0.1,0.2]
5_3106589	5_4074850	Sniffles2.DEL.C5M4	5_3106589_G_A	0.000144996	ATXN7L3B	5_3106589_SNP_G_A	5	3106589	3106589	0.328863	(-0.1,0.2]
5_3106596	5_4074850	Sniffles2.DEL.C5M4	5_3106596_T_G	0.000144996	ATXN7L3B	5_3106596_SNP_T_G	5	3106596	3106596	0.328863	(-0.1,0.2]
5_3106772	5_4074850	Sniffles2.DEL.C5M4	5_3106772_G_A	0.000144996	ATXN7L3B	5_3106772_SNP_G_A	5	3106772	3106772	0.328863	(-0.1,0.2]
5_3106795	5_4074850	Sniffles2.DEL.C5M4	5_3106795_C_T	0.000144996	ATXN7L3B	5_3106795_SNP_C_T	5	3106795	3106795	0.328863	(-0.1,0.2]
5_3106834	5_4074850	Sniffles2.DEL.C5M4	5_3106834_T_A	0.000144996	ATXN7L3B	5_3106834_SNP_T_A	5	3106834	3106834	0.328863	(-0.1,0.2]
5_3107055	5_4074850	Sniffles2.DEL.C5M4	5_3107055_T_C	0.000265551	ATXN7L3B	5_3107055_SNP_T_C	5	3107055	3107055	0.304288	(-0.1,0.2]
5_3107091	5_4074850	Sniffles2.DEL.C5M4	5_3107091_C_G	0.000265551	ATXN7L3B	5_3107091_SNP_C_G	5	3107091	3107091	0.304288	(-0.1,0.2]
5_3107127	5_4074850	Sniffles2.DEL.C5M4	5_3107127_T_C	0.00894503	ATXN7L3B	5_3107127_SNP_T_C	5	3107127	3107127	0.828628	(-0.1,0.2]
5_3107172	5_4074850	Sniffles2.DEL.C5M4	5_3107172_T_C	0.0952639	ATXN7L3B	5_3107172_SNP_T_C	5	3107172	3107172	0.0362389	(-0.1,0.2]
5_3107207	5_4074850	Sniffles2.DEL.C5M4	5_3107207_C_A	0.000265551	ATXN7L3B	5_3107207_SNP_C_A	5	3107207	3107207	0.304288	(-0.1,0.2]
5_3107242	5_4074850	Sniffles2.DEL.C5M4	5_3107242_C_CT	4.11155e-05	ATXN7L3B	5_3107242_INDEL_C_CT	5	3107242	3107242	0.496208	(-0.1,0.2]
5_3107250	5_4074850	Sniffles2.DEL.C5M4	5_3107250_C_T	0.0844093	ATXN7L3B	5_3107250_SNP_C_T	5	3107250	3107250	0.00595578	(-0.1,0.2]
5_3107284	5_4074850	Sniffles2.DEL.C5M4	5_3107284_G_C	0.000265551	ATXN7L3B	5_3107284_SNP_G_C	5	3107284	3107284	0.304288	(-0.1,0.2]
5_3107395	5_4074850	Sniffles2.DEL.C5M4	5_3107395_T_C	0.000265551	ATXN7L3B	5_3107395_SNP_T_C	5	3107395	3107395	0.304288	(-0.1,0.2]
5_3107450	5_4074850	Sniffles2.DEL.C5M4	5_3107450_G_A	0.000265551	ATXN7L3B	5_3107450_SNP_G_A	5	3107450	3107450	0.304288	(-0.1,0.2]
5_3107501	5_4074850	Sniffles2.DEL.C5M4	5_3107501_T_C	0.000265551	ATXN7L3B	5_3107501_SNP_T_C	5	3107501	3107501	0.304288	(-0.1,0.2]
5_3107558	5_4074850	Sniffles2.DEL.C5M4	5_3107558_G_A	0.00894503	ATXN7L3B	5_3107558_SNP_G_A	5	3107558	3107558	0.828628	(-0.1,0.2]
5_3107563	5_4074850	Sniffles2.DEL.C5M4	5_3107563_C_A	0.00629083	ATXN7L3B	5_3107563_SNP_C_A	5	3107563	3107563	0.902253	(-0.1,0.2]
5_3107578	5_4074850	Sniffles2.DEL.C5M4	5_3107578_G_T	0.0107031	ATXN7L3B	5_3107578_SNP_G_T	5	3107578	3107578	0.889058	(-0.1,0.2]
5_3107728	5_4074850	Sniffles2.DEL.C5M4	5_3107728_C_T	0.000265551	ATXN7L3B	5_3107728_SNP_C_T	5	3107728	3107728	0.304288	(-0.1,0.2]
5_3107802	5_4074850	Sniffles2.DEL.C5M4	5_3107802_A_T	0.000265551	ATXN7L3B	5_3107802_SNP_A_T	5	3107802	3107802	0.304288	(-0.1,0.2]
5_3107854	5_4074850	Sniffles2.DEL.C5M4	5_3107854_A_AT	5.034e-05	ATXN7L3B	5_3107854_INDEL_A_AT	5	3107854	3107854	0.221464	(-0.1,0.2]
5_3107868	5_4074850	Sniffles2.DEL.C5M4	5_3107868_A_G	0.000265551	ATXN7L3B	5_3107868_SNP_A_G	5	3107868	3107868	0.304288	(-0.1,0.2]
5_3107960	5_4074850	Sniffles2.DEL.C5M4	5_3107960_G_T	0.0134189	ATXN7L3B	5_3107960_SNP_G_T	5	3107960	3107960	0.787564	(-0.1,0.2]
5_3107962	5_4074850	Sniffles2.DEL.C5M4	5_3107962_T_C	0.17539	ATXN7L3B	5_3107962_SNP_T_C	5	3107962	3107962	0.000182334	(-0.1,0.2]
5_3108058	5_4074850	Sniffles2.DEL.C5M4	5_3108058_T_A	0.000265551	ATXN7L3B	5_3108058_SNP_T_A	5	3108058	3108058	0.304288	(-0.1,0.2]
5_3108112	5_4074850	Sniffles2.DEL.C5M4	5_3108112_G_A	0.000265551	ATXN7L3B	5_3108112_SNP_G_A	5	3108112	3108112	0.304288	(-0.1,0.2]
5_3108175	5_4074850	Sniffles2.DEL.C5M4	5_3108175_CAGAAATTCAAA_C	6.26382e-06	ATXN7L3B	5_3108175_INDEL_CAGAAATTCAAA_C	5	3108175	3108186	0.260433	(-0.1,0.2]
5_3108297	5_4074850	Sniffles2.DEL.C5M4	5_3108297_T_G	0.00894503	ATXN7L3B	5_3108297_SNP_T_G	5	3108297	3108297	0.828628	(-0.1,0.2]
5_3108633	5_4074850	Sniffles2.DEL.C5M4	5_3108633_C_T	0.000217547	ATXN7L3B	5_3108633_SNP_C_T	5	3108633	3108633	0.303288	(-0.1,0.2]
5_3108634	5_4074850	Sniffles2.DEL.C5M4	5_3108634_A_G	0.000217547	ATXN7L3B	5_3108634_SNP_A_G	5	3108634	3108634	0.303288	(-0.1,0.2]
5_3108696	5_4074850	Sniffles2.DEL.C5M4	5_3108696_A_G	0.000265551	ATXN7L3B	5_3108696_SNP_A_G	5	3108696	3108696	0.304288	(-0.1,0.2]
5_3108721	5_4074850	Sniffles2.DEL.C5M4	5_3108721_G_A	0.000265551	ATXN7L3B	5_3108721_SNP_G_A	5	3108721	3108721	0.304288	(-0.1,0.2]
5_3108785	5_4074850	Sniffles2.DEL.C5M4	5_3108785_T_C	0.000265551	ATXN7L3B	5_3108785_SNP_T_C	5	3108785	3108785	0.304288	(-0.1,0.2]
5_3108824	5_4074850	Sniffles2.DEL.C5M4	5_3108824_C_T	0.0113903	ATXN7L3B	5_3108824_SNP_C_T	5	3108824	3108824	0.830823	(-0.1,0.2]
5_3108831	5_4074850	Sniffles2.DEL.C5M4	5_3108831_C_T	4.03098e-06	ATXN7L3B	5_3108831_SNP_C_T	5	3108831	3108831	0.364509	(-0.1,0.2]
5_3108988	5_4074850	Sniffles2.DEL.C5M4	5_3108988_G_A	0.00502555	ATXN7L3B	5_3108988_SNP_G_A	5	3108988	3108988	0.104721	(-0.1,0.2]
5_3109042	5_4074850	Sniffles2.DEL.C5M4	5_3109042_G_A	0.00894503	ATXN7L3B	5_3109042_SNP_G_A	5	3109042	3109042	0.828628	(-0.1,0.2]
5_3109171	5_4074850	Sniffles2.DEL.C5M4	5_3109171_G_T	0.000265551	ATXN7L3B	5_3109171_SNP_G_T	5	3109171	3109171	0.304288	(-0.1,0.2]
5_3109307	5_4074850	Sniffles2.DEL.C5M4	5_3109307_G_T	0.004252	ATXN7L3B	5_3109307_SNP_G_T	5	3109307	3109307	0.885029	(-0.1,0.2]
5_3109308	5_4074850	Sniffles2.DEL.C5M4	5_3109308_G_T	0.000217547	ATXN7L3B	5_3109308_SNP_G_T	5	3109308	3109308	0.303288	(-0.1,0.2]
5_3109343	5_4074850	Sniffles2.DEL.C5M4	5_3109343_G_A	0.000217547	ATXN7L3B	5_3109343_SNP_G_A	5	3109343	3109343	0.303288	(-0.1,0.2]
5_3109469	5_4074850	Sniffles2.DEL.C5M4	5_3109469_C_T	6.26952e-05	ATXN7L3B	5_3109469_SNP_C_T	5	3109469	3109469	0.445532	(-0.1,0.2]
5_3109531	5_4074850	Sniffles2.DEL.C5M4	5_3109531_A_C	0.0168361	ATXN7L3B	5_3109531_SNP_A_C	5	3109531	3109531	0.73295	(-0.1,0.2]
5_3109595	5_4074850	Sniffles2.DEL.C5M4	5_3109595_C_T	0.000366883	ATXN7L3B	5_3109595_SNP_C_T	5	3109595	3109595	0.287951	(-0.1,0.2]
5_3109596	5_4074850	Sniffles2.DEL.C5M4	5_3109596_C_T	0.0111805	ATXN7L3B	5_3109596_SNP_C_T	5	3109596	3109596	0.818849	(-0.1,0.2]
5_3109600	5_4074850	Sniffles2.DEL.C5M4	5_3109600_A_C	0.0477777	ATXN7L3B	5_3109600_SNP_A_C	5	3109600	3109600	0.208057	(-0.1,0.2]
5_3109664	5_4074850	Sniffles2.DEL.C5M4	5_3109664_G_T	3.87394e-05	ATXN7L3B	5_3109664_SNP_G_T	5	3109664	3109664	0.406909	(-0.1,0.2]
5_3109685	5_4074850	Sniffles2.DEL.C5M4	5_3109685_G_A	0.000217547	ATXN7L3B	5_3109685_SNP_G_A	5	3109685	3109685	0.303288	(-0.1,0.2]
5_3109728	5_4074850	Sniffles2.DEL.C5M4	5_3109728_C_A	0.000217547	ATXN7L3B	5_3109728_SNP_C_A	5	3109728	3109728	0.303288	(-0.1,0.2]
5_3109780	5_4074850	Sniffles2.DEL.C5M4	5_3109780_G_A	0.000217547	ATXN7L3B	5_3109780_SNP_G_A	5	3109780	3109780	0.303288	(-0.1,0.2]
5_3109816	5_4074850	Sniffles2.DEL.C5M4	5_3109816_A_T	0.174673	ATXN7L3B	5_3109816_SNP_A_T	5	3109816	3109816	0.000149586	(-0.1,0.2]
5_3109912	5_4074850	Sniffles2.DEL.C5M4	5_3109912_A_G	0.000217547	ATXN7L3B	5_3109912_SNP_A_G	5	3109912	3109912	0.303288	(-0.1,0.2]
5_3109927	5_4074850	Sniffles2.DEL.C5M4	5_3109927_C_A	0.0952639	ATXN7L3B	5_3109927_SNP_C_A	5	3109927	3109927	0.0362389	(-0.1,0.2]
5_3109935	5_4074850	Sniffles2.DEL.C5M4	5_3109935_C_T	0.000217547	ATXN7L3B	5_3109935_SNP_C_T	5	3109935	3109935	0.303288	(-0.1,0.2]
5_3109940	5_4074850	Sniffles2.DEL.C5M4	5_3109940_CA_C	3.87394e-05	ATXN7L3B	5_3109940_INDEL_CA_C	5	3109940	3109941	0.26476	(-0.1,0.2]
5_3109960	5_4074850	Sniffles2.DEL.C5M4	5_3109960_C_CT	0.000217547	ATXN7L3B	5_3109960_INDEL_C_CT	5	3109960	3109960	0.303288	(-0.1,0.2]
5_3109987	5_4074850	Sniffles2.DEL.C5M4	5_3109987_C_T	0.00894503	ATXN7L3B	5_3109987_SNP_C_T	5	3109987	3109987	0.828628	(-0.1,0.2]
5_3110024	5_4074850	Sniffles2.DEL.C5M4	5_3110024_A_G	0.0113903	ATXN7L3B	5_3110024_SNP_A_G	5	3110024	3110024	0.830823	(-0.1,0.2]
5_3110168	5_4074850	Sniffles2.DEL.C5M4	5_3110168_C_T	0.00894503	ATXN7L3B	5_3110168_SNP_C_T	5	3110168	3110168	0.828628	(-0.1,0.2]
5_3110211	5_4074850	Sniffles2.DEL.C5M4	5_3110211_A_C	0.000217547	ATXN7L3B	5_3110211_SNP_A_C	5	3110211	3110211	0.303288	(-0.1,0.2]
5_3110293	5_4074850	Sniffles2.DEL.C5M4	5_3110293_C_T	0.00220668	ATXN7L3B	5_3110293_SNP_C_T	5	3110293	3110293	0.354992	(-0.1,0.2]
5_3110323	5_4074850	Sniffles2.DEL.C5M4	5_3110323_A_C	0.000265551	ATXN7L3B	5_3110323_SNP_A_C	5	3110323	3110323	0.287602	(-0.1,0.2]
5_3110377	5_4074850	Sniffles2.DEL.C5M4	5_3110377_C_T	0.00156107	ATXN7L3B	5_3110377_SNP_C_T	5	3110377	3110377	0.454481	(-0.1,0.2]
5_3110383	5_4074850	Sniffles2.DEL.C5M4	5_3110383_T_TGGGGAAAGCAA	0.000317218	ATXN7L3B	5_3110383_INDEL_T_TGGGGAAAGCAA	5	3110383	3110383	0.288704	(-0.1,0.2]
5_3110462	5_4074850	Sniffles2.DEL.C5M4	5_3110462_G_C	0.00567063	ATXN7L3B	5_3110462_SNP_G_C	5	3110462	3110462	0.789402	(-0.1,0.2]
5_3110522	5_4074850	Sniffles2.DEL.C5M4	5_3110522_A_G	0.0943851	ATXN7L3B	5_3110522_SNP_A_G	5	3110522	3110522	0.0358552	(-0.1,0.2]
5_3110544	5_4074850	Sniffles2.DEL.C5M4	Sniffles2.INS.8EM4	0.00111206	ATXN7L3B	5_3110544_INDEL_A_ATGGGACATGGGACATGGGACATGGAACATGGGACATGGGACATGGGAC	5	3110544	3110544	0.278851	(-0.1,0.2]
5_3110567	5_4074850	Sniffles2.DEL.C5M4	5_3110567_G_A	0.000317218	ATXN7L3B	5_3110567_SNP_G_A	5	3110567	3110567	0.288704	(-0.1,0.2]
5_3110625	5_4074850	Sniffles2.DEL.C5M4	5_3110625_T_A	0.000317218	ATXN7L3B	5_3110625_SNP_T_A	5	3110625	3110625	0.288704	(-0.1,0.2]
5_3110643	5_4074850	Sniffles2.DEL.C5M4	5_3110643_G_A	0.0262087	ATXN7L3B	5_3110643_SNP_G_A	5	3110643	3110643	0.068627	(-0.1,0.2]
5_3110775	5_4074850	Sniffles2.DEL.C5M4	5_3110775_A_G	0.000317218	ATXN7L3B	5_3110775_SNP_A_G	5	3110775	3110775	0.288704	(-0.1,0.2]
5_3110812	5_4074850	Sniffles2.DEL.C5M4	5_3110812_C_T	0.00894503	ATXN7L3B	5_3110812_SNP_C_T	5	3110812	3110812	0.828628	(-0.1,0.2]
5_3110879	5_4074850	Sniffles2.DEL.C5M4	5_3110879_C_T	0.000317218	ATXN7L3B	5_3110879_SNP_C_T	5	3110879	3110879	0.288704	(-0.1,0.2]
5_3110943	5_4074850	Sniffles2.DEL.C5M4	5_3110943_A_G	0.000317218	ATXN7L3B	5_3110943_SNP_A_G	5	3110943	3110943	0.288704	(-0.1,0.2]
5_3111117	5_4074850	Sniffles2.DEL.C5M4	5_3111117_G_A	0.00578503	ATXN7L3B	5_3111117_SNP_G_A	5	3111117	3111117	0.541794	(-0.1,0.2]
5_3111170	5_4074850	Sniffles2.DEL.C5M4	5_3111170_G_A	0.0262087	ATXN7L3B	5_3111170_SNP_G_A	5	3111170	3111170	0.068627	(-0.1,0.2]
5_3111187	5_4074850	Sniffles2.DEL.C5M4	5_3111187_C_CA	0.012769	ATXN7L3B	5_3111187_INDEL_C_CA	5	3111187	3111187	0.844936	(-0.1,0.2]
5_3111200	5_4074850	Sniffles2.DEL.C5M4	5_3111200_C_A	0.00516644	ATXN7L3B	5_3111200_SNP_C_A	5	3111200	3111200	0.803652	(-0.1,0.2]
5_3111265	5_4074850	Sniffles2.DEL.C5M4	5_3111265_T_G	0.000317218	ATXN7L3B	5_3111265_SNP_T_G	5	3111265	3111265	0.288704	(-0.1,0.2]
5_3111270	5_4074850	Sniffles2.DEL.C5M4	5_3111270_A_T	0.0113903	ATXN7L3B	5_3111270_SNP_A_T	5	3111270	3111270	0.830823	(-0.1,0.2]
5_3111430	5_4074850	Sniffles2.DEL.C5M4	5_3111430_G_C	0.00114427	ATXN7L3B	5_3111430_SNP_G_C	5	3111430	3111430	0.0498593	(-0.1,0.2]
5_3111454	5_4074850	Sniffles2.DEL.C5M4	5_3111454_G_A	0.000317218	ATXN7L3B	5_3111454_SNP_G_A	5	3111454	3111454	0.288704	(-0.1,0.2]
5_3111469	5_4074850	Sniffles2.DEL.C5M4	5_3111469_A_G	0.0113903	ATXN7L3B	5_3111469_SNP_A_G	5	3111469	3111469	0.830823	(-0.1,0.2]
5_3111538	5_4074850	Sniffles2.DEL.C5M4	5_3111538_A_AATG	0.000317218	ATXN7L3B	5_3111538_INDEL_A_AATG	5	3111538	3111538	0.288704	(-0.1,0.2]
5_3111553	5_4074850	Sniffles2.DEL.C5M4	5_3111553_G_A	0.000317218	ATXN7L3B	5_3111553_SNP_G_A	5	3111553	3111553	0.288704	(-0.1,0.2]
5_3111676	5_4074850	Sniffles2.DEL.C5M4	5_3111676_C_G	0.0113903	ATXN7L3B	5_3111676_SNP_C_G	5	3111676	3111676	0.830823	(-0.1,0.2]
5_3111853	5_4074850	Sniffles2.DEL.C5M4	5_3111853_T_C	0.15342	ATXN7L3B	5_3111853_SNP_T_C	5	3111853	3111853	0.00284867	(-0.1,0.2]
5_3111915	5_4074850	Sniffles2.DEL.C5M4	5_3111915_G_A	0.000184295	ATXN7L3B	5_3111915_SNP_G_A	5	3111915	3111915	0.312384	(-0.1,0.2]
5_3111975	5_4074850	Sniffles2.DEL.C5M4	5_3111975_A_G	0.000184295	ATXN7L3B	5_3111975_SNP_A_G	5	3111975	3111975	0.312384	(-0.1,0.2]
5_3112162	5_4074850	Sniffles2.DEL.C5M4	5_3112162_T_C	0.000184295	ATXN7L3B	5_3112162_SNP_T_C	5	3112162	3112162	0.312384	(-0.1,0.2]
5_3112203	5_4074850	Sniffles2.DEL.C5M4	5_3112203_A_G	4.61129e-05	ATXN7L3B	5_3112203_SNP_A_G	5	3112203	3112203	0.322706	(-0.1,0.2]
5_3112297	5_4074850	Sniffles2.DEL.C5M4	5_3112297_G_A	0.00820097	ATXN7L3B	5_3112297_SNP_G_A	5	3112297	3112297	0.318191	(-0.1,0.2]
5_3112468	5_4074850	Sniffles2.DEL.C5M4	5_3112468_C_T	0.000184295	ATXN7L3B	5_3112468_SNP_C_T	5	3112468	3112468	0.312384	(-0.1,0.2]
5_3112546	5_4074850	Sniffles2.DEL.C5M4	5_3112546_G_T	0.000184295	ATXN7L3B	5_3112546_SNP_G_T	5	3112546	3112546	0.312384	(-0.1,0.2]
5_3112584	5_4074850	Sniffles2.DEL.C5M4	5_3112584_GA_G	0.0292456	ATXN7L3B	5_3112584_INDEL_GA_G	5	3112584	3112585	0.0134511	(-0.1,0.2]
5_3112889	5_4074850	Sniffles2.DEL.C5M4	5_3112889_T_C	0.000184295	ATXN7L3B	5_3112889_SNP_T_C	5	3112889	3112889	0.312384	(-0.1,0.2]
5_3112973	5_4074850	Sniffles2.DEL.C5M4	5_3112973_A_G	0.00628915	ATXN7L3B	5_3112973_SNP_A_G	5	3112973	3112973	0.60178	(-0.1,0.2]
5_3113115	5_4074850	Sniffles2.DEL.C5M4	5_3113115_C_T	0.17539	ATXN7L3B	5_3113115_SNP_C_T	5	3113115	3113115	0.000182334	(-0.1,0.2]
5_3113335	5_4074850	Sniffles2.DEL.C5M4	5_3113335_C_A	0.000184295	ATXN7L3B	5_3113335_SNP_C_A	5	3113335	3113335	0.312384	(-0.1,0.2]
5_3113426	5_4074850	Sniffles2.DEL.C5M4	5_3113426_G_T	0.000184295	ATXN7L3B	5_3113426_SNP_G_T	5	3113426	3113426	0.312384	(-0.1,0.2]
5_3113517	5_4074850	Sniffles2.DEL.C5M4	5_3113517_C_A	0.000184295	ATXN7L3B	5_3113517_SNP_C_A	5	3113517	3113517	0.312384	(-0.1,0.2]
5_3113521	5_4074850	Sniffles2.DEL.C5M4	5_3113521_A_G	0.000184295	ATXN7L3B	5_3113521_SNP_A_G	5	3113521	3113521	0.312384	(-0.1,0.2]
5_3113544	5_4074850	Sniffles2.DEL.C5M4	5_3113544_T_C	0.000184295	ATXN7L3B	5_3113544_SNP_T_C	5	3113544	3113544	0.312384	(-0.1,0.2]
5_3113552	5_4074850	Sniffles2.DEL.C5M4	5_3113552_A_G	0.00131268	ATXN7L3B	5_3113552_SNP_A_G	5	3113552	3113552	0.0450143	(-0.1,0.2]
5_3113587	5_4074850	Sniffles2.DEL.C5M4	5_3113587_TG_T	0.000184295	ATXN7L3B	5_3113587_INDEL_TG_T	5	3113587	3113588	0.312384	(-0.1,0.2]
5_3113629	5_4074850	Sniffles2.DEL.C5M4	5_3113629_C_T	0.000184295	ATXN7L3B	5_3113629_SNP_C_T	5	3113629	3113629	0.312384	(-0.1,0.2]
5_3113754	5_4074850	Sniffles2.DEL.C5M4	5_3113754_T_G	0.17245	ATXN7L3B	5_3113754_SNP_T_G	5	3113754	3113754	0.000276803	(-0.1,0.2]
5_3113804	5_4074850	Sniffles2.DEL.C5M4	5_3113804_A_C	0.000184295	ATXN7L3B	5_3113804_SNP_A_C	5	3113804	3113804	0.312384	(-0.1,0.2]
5_3114167	5_4074850	Sniffles2.DEL.C5M4	5_3114167_C_G	0.100274	ATXN7L3B	5_3114167_SNP_C_G	5	3114167	3114167	0.0261093	(-0.1,0.2]
5_3114202	5_4074850	Sniffles2.DEL.C5M4	5_3114202_C_A	0.000184295	ATXN7L3B	5_3114202_SNP_C_A	5	3114202	3114202	0.312384	(-0.1,0.2]
5_3114215	5_4074850	Sniffles2.DEL.C5M4	5_3114215_C_T	0.000317218	ATXN7L3B	5_3114215_SNP_C_T	5	3114215	3114215	0.288704	(-0.1,0.2]
5_3114301	5_4074850	Sniffles2.DEL.C5M4	5_3114301_T_G	0.0251987	ATXN7L3B	5_3114301_SNP_T_G	5	3114301	3114301	0.075838	(-0.1,0.2]
5_3114321	5_4074850	Sniffles2.DEL.C5M4	5_3114321_G_T	0.0826421	ATXN7L3B	5_3114321_SNP_G_T	5	3114321	3114321	0.00451846	(-0.1,0.2]
5_3114323	5_4074850	Sniffles2.DEL.C5M4	5_3114323_T_A	0.0826421	ATXN7L3B	5_3114323_SNP_T_A	5	3114323	3114323	0.00451846	(-0.1,0.2]
5_3114450	5_4074850	Sniffles2.DEL.C5M4	5_3114450_A_G	0.00628915	ATXN7L3B	5_3114450_SNP_A_G	5	3114450	3114450	0.60178	(-0.1,0.2]
5_3114546	5_4074850	Sniffles2.DEL.C5M4	5_3114546_C_T	0.000184295	ATXN7L3B	5_3114546_SNP_C_T	5	3114546	3114546	0.312384	(-0.1,0.2]
5_3114626	5_4074850	Sniffles2.DEL.C5M4	5_3114626_G_C	0.004252	ATXN7L3B	5_3114626_SNP_G_C	5	3114626	3114626	0.885029	(-0.1,0.2]
5_3114644	5_4074850	Sniffles2.DEL.C5M4	5_3114644_C_A	0.000459675	ATXN7L3B	5_3114644_SNP_C_A	5	3114644	3114644	0.864167	(-0.1,0.2]
5_3114702	5_4074850	Sniffles2.DEL.C5M4	5_3114702_A_G	0.17539	ATXN7L3B	5_3114702_SNP_A_G	5	3114702	3114702	0.000182334	(-0.1,0.2]
5_3114703	5_4074850	Sniffles2.DEL.C5M4	5_3114703_A_G	0.0310468	ATXN7L3B	5_3114703_SNP_A_G	5	3114703	3114703	0.226658	(-0.1,0.2]
5_3115039	5_4074850	Sniffles2.DEL.C5M4	5_3115039_T_C	0.00098842	ATXN7L3B	5_3115039_SNP_T_C	5	3115039	3115039	0.468852	(-0.1,0.2]
5_3115137	5_4074850	Sniffles2.DEL.C5M4	5_3115137_G_A	0.00628915	ATXN7L3B	5_3115137_SNP_G_A	5	3115137	3115137	0.60178	(-0.1,0.2]
5_3115370	5_4074850	Sniffles2.DEL.C5M4	5_3115370_T_C	0.174673	ATXN7L3B	5_3115370_SNP_T_C	5	3115370	3115370	0.000205882	(-0.1,0.2]
5_3115669	5_4074850	Sniffles2.DEL.C5M4	5_3115669_T_A	0.0120631	ATXN7L3B	5_3115669_SNP_T_A	5	3115669	3115669	0.118148	(-0.1,0.2]
5_3115792	5_4074850	Sniffles2.DEL.C5M4	5_3115792_G_A	0.0098559	ATXN7L3B	5_3115792_SNP_G_A	5	3115792	3115792	0.23332	(-0.1,0.2]
5_3115880	5_4074850	Sniffles2.DEL.C5M4	5_3115880_A_G	0.0270021	ATXN7L3B	5_3115880_SNP_A_G	5	3115880	3115880	0.817897	(-0.1,0.2]
5_3115916	5_4074850	Sniffles2.DEL.C5M4	5_3115916_T_G	0.000184295	ATXN7L3B	5_3115916_SNP_T_G	5	3115916	3115916	0.312384	(-0.1,0.2]
5_3115987	5_4074850	Sniffles2.DEL.C5M4	5_3115987_C_T	0.00894503	ATXN7L3B	5_3115987_SNP_C_T	5	3115987	3115987	0.828628	(-0.1,0.2]
5_3116040	5_4074850	Sniffles2.DEL.C5M4	5_3116040_C_T	0.0098559	ATXN7L3B	5_3116040_SNP_C_T	5	3116040	3116040	0.23332	(-0.1,0.2]
5_3116049	5_4074850	Sniffles2.DEL.C5M4	5_3116049_G_A	0.115117	ATXN7L3B	5_3116049_SNP_G_A	5	3116049	3116049	0.0174345	(-0.1,0.2]
5_3116219	5_4074850	Sniffles2.DEL.C5M4	5_3116219_G_A	0.115117	ATXN7L3B	5_3116219_SNP_G_A	5	3116219	3116219	0.0174345	(-0.1,0.2]
5_3116237	5_4074850	Sniffles2.DEL.C5M4	5_3116237_G_GA	0.0343358	ATXN7L3B	5_3116237_INDEL_G_GA	5	3116237	3116237	0.692628	(-0.1,0.2]
5_3116283	5_4074850	Sniffles2.DEL.C5M4	5_3116283_C_G	0.004252	ATXN7L3B	5_3116283_SNP_C_G	5	3116283	3116283	0.885029	(-0.1,0.2]
5_3116553	5_4074850	Sniffles2.DEL.C5M4	5_3116553_G_A	0.174673	ATXN7L3B	5_3116553_SNP_G_A	5	3116553	3116553	0.000205882	(-0.1,0.2]
5_3116693	5_4074850	Sniffles2.DEL.C5M4	5_3116693_A_C	0.000184295	ATXN7L3B	5_3116693_SNP_A_C	5	3116693	3116693	0.312384	(-0.1,0.2]
5_3116803	5_4074850	Sniffles2.DEL.C5M4	5_3116803_A_G	0.0292456	ATXN7L3B	5_3116803_SNP_A_G	5	3116803	3116803	0.0134511	(-0.1,0.2]
5_3116842	5_4074850	Sniffles2.DEL.C5M4	5_3116842_G_A	0.105446	ATXN7L3B	5_3116842_SNP_G_A	5	3116842	3116842	0.0258678	(-0.1,0.2]
5_3117025	5_4074850	Sniffles2.DEL.C5M4	5_3117025_C_A	0.0826421	ATXN7L3B	5_3117025_SNP_C_A	5	3117025	3117025	0.00451846	(-0.1,0.2]
5_3117158	5_4074850	Sniffles2.DEL.C5M4	5_3117158_G_A	0.174673	ATXN7L3B	5_3117158_SNP_G_A	5	3117158	3117158	0.000205882	(-0.1,0.2]
5_3117347	5_4074850	Sniffles2.DEL.C5M4	5_3117347_T_TTA	0.0868631	ATXN7L3B	5_3117347_INDEL_T_TTA	5	3117347	3117347	0.036317	(-0.1,0.2]
5_3117480	5_4074850	Sniffles2.DEL.C5M4	5_3117480_T_C	0.00220668	ATXN7L3B	5_3117480_SNP_T_C	5	3117480	3117480	0.354992	(-0.1,0.2]
5_3117524	5_4074850	Sniffles2.DEL.C5M4	5_3117524_T_C	0.115117	ATXN7L3B	5_3117524_SNP_T_C	5	3117524	3117524	0.0174345	(-0.1,0.2]
5_3117755	5_4074850	Sniffles2.DEL.C5M4	5_3117755_G_A	0.00156107	ATXN7L3B	5_3117755_SNP_G_A	5	3117755	3117755	0.475439	(-0.1,0.2]
5_3117787	5_4074850	Sniffles2.DEL.C5M4	5_3117787_A_T	0.000184295	ATXN7L3B	5_3117787_SNP_A_T	5	3117787	3117787	0.312384	(-0.1,0.2]
5_3117921	5_4074850	Sniffles2.DEL.C5M4	5_3117921_A_T	0.17245	ATXN7L3B	5_3117921_SNP_A_T	5	3117921	3117921	0.000276803	(-0.1,0.2]
5_3118000	5_4074850	Sniffles2.DEL.C5M4	5_3118000_A_G	0.00156107	ATXN7L3B	5_3118000_SNP_A_G	5	3118000	3118000	0.475439	(-0.1,0.2]
5_3118029	5_4074850	Sniffles2.DEL.C5M4	5_3118029_A_AC	0.00674699	ATXN7L3B	5_3118029_INDEL_A_AC	5	3118029	3118029	0.852238	(-0.1,0.2]
5_3118262	5_4074850	Sniffles2.DEL.C5M4	5_3118262_C_T	0.00156107	ATXN7L3B	5_3118262_SNP_C_T	5	3118262	3118262	0.475439	(-0.1,0.2]
5_3118265	5_4074850	Sniffles2.DEL.C5M4	5_3118265_G_A	0.000417949	ATXN7L3B	5_3118265_SNP_G_A	5	3118265	3118265	0.853158	(-0.1,0.2]
5_3118347	5_4074850	Sniffles2.DEL.C5M4	5_3118347_A_G	0.00220668	ATXN7L3B	5_3118347_SNP_A_G	5	3118347	3118347	0.354992	(-0.1,0.2]
5_3118353	5_4074850	Sniffles2.DEL.C5M4	5_3118353_G_T	0.00157166	ATXN7L3B	5_3118353_SNP_G_T	5	3118353	3118353	0.347392	(-0.1,0.2]
5_3118362	5_4074850	Sniffles2.DEL.C5M4	5_3118362_A_C	0.004252	ATXN7L3B	5_3118362_SNP_A_C	5	3118362	3118362	0.885029	(-0.1,0.2]
5_3118620	5_4074850	Sniffles2.DEL.C5M4	5_3118620_A_G	0.0262087	ATXN7L3B	5_3118620_SNP_A_G	5	3118620	3118620	0.068627	(-0.1,0.2]
5_3118970	5_4074850	Sniffles2.DEL.C5M4	5_3118970_C_T	0.170578	ATXN7L3B	5_3118970_SNP_C_T	5	3118970	3118970	0.000423687	(-0.1,0.2]
5_3118998	5_4074850	Sniffles2.DEL.C5M4	5_3118998_CAGA_C	0.0300832	ATXN7L3B	5_3118998_INDEL_CAGA_C	5	3118998	3119001	0.0127637	(-0.1,0.2]
5_3119133	5_4074850	Sniffles2.DEL.C5M4	5_3119133_C_G	0.15342	ATXN7L3B	5_3119133_SNP_C_G	5	3119133	3119133	0.00284867	(-0.1,0.2]
5_3119151	5_4074850	Sniffles2.DEL.C5M4	5_3119151_A_G	0.00628915	ATXN7L3B	5_3119151_SNP_A_G	5	3119151	3119151	0.60178	(-0.1,0.2]
5_3119220	5_4074850	Sniffles2.DEL.C5M4	5_3119220_G_A	0.000202181	ATXN7L3B	5_3119220_SNP_G_A	5	3119220	3119220	0.419785	(-0.1,0.2]
5_3119285	5_4074850	Sniffles2.DEL.C5M4	5_3119285_A_G	0.15342	ATXN7L3B	5_3119285_SNP_A_G	5	3119285	3119285	0.00284867	(-0.1,0.2]
5_3119450	5_4074850	Sniffles2.DEL.C5M4	5_3119450_C_T	8.16738e-05	ATXN7L3B	5_3119450_SNP_C_T	5	3119450	3119450	0.824107	(-0.1,0.2]
5_3119484	5_4074850	Sniffles2.DEL.C5M4	5_3119484_A_G	0.000184295	ATXN7L3B	5_3119484_SNP_A_G	5	3119484	3119484	0.312384	(-0.1,0.2]
5_3119640	5_4074850	Sniffles2.DEL.C5M4	5_3119640_G_A	0.00938589	ATXN7L3B	5_3119640_SNP_G_A	5	3119640	3119640	0.831911	(-0.1,0.2]
5_3120028	5_4074850	Sniffles2.DEL.C5M4	5_3120028_T_A	0.0156289	ATXN7L3B	5_3120028_SNP_T_A	5	3120028	3120028	0.716194	(-0.1,0.2]
5_3120096	5_4074850	Sniffles2.DEL.C5M4	5_3120096_C_T	0.100274	ATXN7L3B	5_3120096_SNP_C_T	5	3120096	3120096	0.0261093	(-0.1,0.2]
5_3120295	5_4074850	Sniffles2.DEL.C5M4	5_3120295_A_T	0.0292456	ATXN7L3B	5_3120295_SNP_A_T	5	3120295	3120295	0.0134511	(-0.1,0.2]
5_3120368	5_4074850	Sniffles2.DEL.C5M4	5_3120368_G_A	0.0292456	ATXN7L3B	5_3120368_SNP_G_A	5	3120368	3120368	0.0134511	(-0.1,0.2]
5_3120438	5_4074850	Sniffles2.DEL.C5M4	Sniffles2.DEL.94M4	0.000307732	ATXN7L3B	5_3120438_INDEL_ATAAATAACCATTTTATTTTATTTTTTTTTTTTTAAATTTTATTTTATTTTTAAACTTTACATAATTGTATTAGTTTTGACAAATATCAAAATGAATCCACCCCAGGTATACATGTGTTCCCCATCCTGAACCCTCCTCCCTCCTCCCTCCCCATACCATCCCTCTGGGTCGTCCCAGTGCACTAGCCCCAAGCATCCAGTATCGTGGATCGAACCTGGACTGGCAACTCGTTTCTTACATGATATTTTACATGTTACAATGTCATTCTCCCAAATCTTCCCACCCTCTCCCTCTCCCACAGAGTCCATAAGACTGTTCTATACATCAGTGTCTCTTTTGCTGTCTCGTACACAGGGTTATTGTTACCATCTTTCTAAATTCC…	5	3120438	3120961	0.454736	(-0.1,0.2]
5_3121010	5_4074850	Sniffles2.DEL.C5M4	5_3121010_A_C	0.0130434	ATXN7L3B	5_3121010_SNP_A_C	5	3121010	3121010	0.0975259	(-0.1,0.2]
5_3121079	5_4074850	Sniffles2.DEL.C5M4	5_3121079_A_G	0.0292456	ATXN7L3B	5_3121079_SNP_A_G	5	3121079	3121079	0.0134511	(-0.1,0.2]
5_3121199	5_4074850	Sniffles2.DEL.C5M4	5_3121199_A_G	0.0336368	ATXN7L3B	5_3121199_SNP_A_G	5	3121199	3121199	0.230552	(-0.1,0.2]
5_3121283	5_4074850	Sniffles2.DEL.C5M4	5_3121283_C_T	0.100274	ATXN7L3B	5_3121283_SNP_C_T	5	3121283	3121283	0.0261093	(-0.1,0.2]
5_3121284	5_4074850	Sniffles2.DEL.C5M4	5_3121284_G_A	0.101809	ATXN7L3B	5_3121284_SNP_G_A	5	3121284	3121284	0.000532525	(-0.1,0.2]
5_3121325	5_4074850	Sniffles2.DEL.C5M4	5_3121325_G_A	0.0826421	ATXN7L3B	5_3121325_SNP_G_A	5	3121325	3121325	0.00451846	(-0.1,0.2]
5_3121369	5_4074850	Sniffles2.DEL.C5M4	5_3121369_T_A	0.004252	ATXN7L3B	5_3121369_SNP_T_A	5	3121369	3121369	0.885029	(-0.1,0.2]
5_3121457	5_4074850	Sniffles2.DEL.C5M4	5_3121457_C_T	0.00443277	ATXN7L3B	5_3121457_SNP_C_T	5	3121457	3121457	0.844574	(-0.1,0.2]
5_3121496	5_4074850	Sniffles2.DEL.C5M4	5_3121496_A_C	0.115117	ATXN7L3B	5_3121496_SNP_A_C	5	3121496	3121496	0.0174345	(-0.1,0.2]
5_3121981	5_4074850	Sniffles2.DEL.C5M4	5_3121981_T_C	0.11282	ATXN7L3B	5_3121981_SNP_T_C	5	3121981	3121981	0.0176917	(-0.1,0.2]
5_3122224	5_4074850	Sniffles2.DEL.C5M4	5_3122224_C_T	0.0826421	ATXN7L3B	5_3122224_SNP_C_T	5	3122224	3122224	0.00451846	(-0.1,0.2]
5_3122421	5_4074850	Sniffles2.DEL.C5M4	5_3122421_AG_A	0.00894503	ATXN7L3B	5_3122421_INDEL_AG_A	5	3122421	3122422	0.828628	(-0.1,0.2]
5_3122436	5_4074850	Sniffles2.DEL.C5M4	5_3122436_GA_G	0.0107568	ATXN7L3B	5_3122436_INDEL_GA_G	5	3122436	3122437	0.0220113	(-0.1,0.2]
5_3122505	5_4074850	Sniffles2.DEL.C5M4	5_3122505_G_A	0.0270021	ATXN7L3B	5_3122505_SNP_G_A	5	3122505	3122505	0.817897	(-0.1,0.2]
5_3122566	5_4074850	Sniffles2.DEL.C5M4	5_3122566_C_T	0.0262087	ATXN7L3B	5_3122566_SNP_C_T	5	3122566	3122566	0.068627	(-0.1,0.2]
5_3122717	5_4074850	Sniffles2.DEL.C5M4	5_3122717_G_T	0.000459675	ATXN7L3B	5_3122717_SNP_G_T	5	3122717	3122717	0.864167	(-0.1,0.2]
5_3122837	5_4074850	Sniffles2.DEL.C5M4	5_3122837_T_C	0.0272097	ATXN7L3B	5_3122837_SNP_T_C	5	3122837	3122837	0.0248174	(-0.1,0.2]
5_3122893	5_4074850	Sniffles2.DEL.C5M4	5_3122893_C_T	0.00298348	ATXN7L3B	5_3122893_SNP_C_T	5	3122893	3122893	0.854204	(-0.1,0.2]
5_3123603	5_4074850	Sniffles2.DEL.C5M4	5_3123603_GA_G;5_3123603_G_T	0.0288214	ATXN7L3B	5_3123603_SNP_G_T	5	3123603	3123603	0.618916	(-0.1,0.2]
5_3123603	5_4074850	Sniffles2.DEL.C5M4	5_3123603_GA_G;5_3123603_G_T	0.0288214	ATXN7L3B	5_3123603_INDEL_GA_G	5	3123603	3123604	0.0134511	(-0.1,0.2]
5_3123606	5_4074850	Sniffles2.DEL.C5M4	5_3123606_A_G	0.00615621	ATXN7L3B	5_3123606_SNP_A_G	5	3123606	3123606	0.69226	(-0.1,0.2]
5_3123679	5_4074850	Sniffles2.DEL.C5M4	5_3123679_G_T	0.0232436	ATXN7L3B	5_3123679_SNP_G_T	5	3123679	3123679	0.0506228	(-0.1,0.2]
5_3123714	5_4074850	Sniffles2.DEL.C5M4	5_3123714_T_C	0.0826421	ATXN7L3B	5_3123714_SNP_T_C	5	3123714	3123714	0.00451846	(-0.1,0.2]
5_3123735	5_4074850	Sniffles2.DEL.C5M4	5_3123735_C_A	0.000149998	ATXN7L3B	5_3123735_SNP_C_A	5	3123735	3123735	0.827656	(-0.1,0.2]
5_3123953	5_4074850	Sniffles2.DEL.C5M4	5_3123953_G_C	0.00467674	ATXN7L3B	5_3123953_SNP_G_C	5	3123953	3123953	0.689333	(-0.1,0.2]
5_3124016	5_4074850	Sniffles2.DEL.C5M4	5_3124016_A_C	0.00467674	ATXN7L3B	5_3124016_SNP_A_C	5	3124016	3124016	0.689333	(-0.1,0.2]
5_3124453	5_4074850	Sniffles2.DEL.C5M4	5_3124453_C_A	0.004252	ATXN7L3B	5_3124453_SNP_C_A	5	3124453	3124453	0.885029	(-0.1,0.2]
5_3124639	5_4074850	Sniffles2.DEL.C5M4	5_3124639_T_C	0.0272097	ATXN7L3B	5_3124639_SNP_T_C	5	3124639	3124639	0.0248174	(-0.1,0.2]
5_3124676	5_4074850	Sniffles2.DEL.C5M4	5_3124676_T_C	0.00220668	ATXN7L3B	5_3124676_SNP_T_C	5	3124676	3124676	0.354992	(-0.1,0.2]
5_3125087	5_4074850	Sniffles2.DEL.C5M4	5_3125087_C_T	0.0117903	ATXN7L3B	5_3125087_SNP_C_T	5	3125087	3125087	0.0280607	(-0.1,0.2]
5_3125130	5_4074850	Sniffles2.DEL.C5M4	5_3125130_T_C	0.0132348	ATXN7L3B	5_3125130_SNP_T_C	5	3125130	3125130	0.926785	(-0.1,0.2]
5_3125153	5_4074850	Sniffles2.DEL.C5M4	5_3125153_C_G	0.0334255	ATXN7L3B	5_3125153_SNP_C_G	5	3125153	3125153	0.222355	(-0.1,0.2]
5_3125295	5_4074850	Sniffles2.DEL.C5M4	Sniffles2.INS.8FM4	0.000223789	ATXN7L3B	5_3125295_OTHER_A_GTACCTAATATGTACCTAATTTGTACCTAATTTGTACCTAATTTGTACCTAATATGTACCTAATATGTACCTAATTTGTACCTAAT	5	3125295	3125295	0.431537	(-0.1,0.2]
5_3125409	5_4074850	Sniffles2.DEL.C5M4	5_3125409_A_C	0.000459675	ATXN7L3B	5_3125409_SNP_A_C	5	3125409	3125409	0.864167	(-0.1,0.2]
5_3125934	5_4074850	Sniffles2.DEL.C5M4	5_3125934_ATT_A	0.002138	ATXN7L3B	5_3125934_INDEL_ATT_A	5	3125934	3125936	0.184959	(-0.1,0.2]
5_3125937	5_4074850	Sniffles2.DEL.C5M4	5_3125937_TA_T;5_3125937_T_A	0.00243237	ATXN7L3B	5_3125937_SNP_T_A	5	3125937	3125937	0.525026	(-0.1,0.2]
5_3125937	5_4074850	Sniffles2.DEL.C5M4	5_3125937_TA_T;5_3125937_T_A	0.00243237	ATXN7L3B	5_3125937_INDEL_TA_T	5	3125937	3125938	0.792433	(-0.1,0.2]
5_3126054	5_4074850	Sniffles2.DEL.C5M4	5_3126054_A_T	0.0101219	ATXN7L3B	5_3126054_SNP_A_T	5	3126054	3126054	0.948959	(-0.1,0.2]
5_3126083	5_4074850	Sniffles2.DEL.C5M4	5_3126083_C_T	0.00198532	ATXN7L3B	5_3126083_SNP_C_T	5	3126083	3126083	0.580439	(-0.1,0.2]
5_3126445	5_4074850	Sniffles2.DEL.C5M4	5_3126445_T_C	0.0101219	ATXN7L3B	5_3126445_SNP_T_C	5	3126445	3126445	0.948959	(-0.1,0.2]
5_3126480	5_4074850	Sniffles2.DEL.C5M4	5_3126480_C_T	0.00220668	ATXN7L3B	5_3126480_SNP_C_T	5	3126480	3126480	0.354992	(-0.1,0.2]
5_3126679	5_4074850	Sniffles2.DEL.C5M4	5_3126679_C_G	0.00894503	ATXN7L3B	5_3126679_SNP_C_G	5	3126679	3126679	0.828628	(-0.1,0.2]
5_3127005	5_4074850	Sniffles2.DEL.C5M4	5_3127005_A_C	0.00173465	ATXN7L3B	5_3127005_SNP_A_C	5	3127005	3127005	0.700401	(-0.1,0.2]
5_3127647	5_4074850	Sniffles2.DEL.C5M4	5_3127649_C_G;5_3127649_C_CAT;5_3127649_C_CATAT;5_3127647_TAC_T	0.194288	ATXN7L3B	5_3127647_INDEL_TAC_T	5	3127647	3127649	1	(-0.1,0.2]
5_3127679	5_4074850	Sniffles2.DEL.C5M4	5_3127679_T_TATATATATATATAA;5_3127679_T_TATATATATAA;5_3127679_T_TATATATATATAA;5_3127679_T_TATATATATATATATAA	0.117129	ATXN7L3B	5_3127679_INDEL_T_TATATATATATAA	5	3127679	3127679	0.692757	(-0.1,0.2]
5_3127679	5_4074850	Sniffles2.DEL.C5M4	5_3127679_T_TATATATATATATAA;5_3127679_T_TATATATATAA;5_3127679_T_TATATATATATAA;5_3127679_T_TATATATATATATATAA	0.117129	ATXN7L3B	5_3127679_INDEL_T_TATATATATATATAA	5	3127679	3127679	0.0430168	(-0.1,0.2]
5_3127679	5_4074850	Sniffles2.DEL.C5M4	5_3127679_T_TATATATATATATAA;5_3127679_T_TATATATATAA;5_3127679_T_TATATATATATAA;5_3127679_T_TATATATATATATATAA	0.117129	ATXN7L3B	5_3127679_INDEL_T_TATATATATAA	5	3127679	3127679	0.117041	(-0.1,0.2]
5_3127679	5_4074850	Sniffles2.DEL.C5M4	5_3127679_T_TATATATATATATAA;5_3127679_T_TATATATATAA;5_3127679_T_TATATATATATAA;5_3127679_T_TATATATATATATATAA	0.117129	ATXN7L3B	5_3127679_INDEL_T_TATATATATATATATAA	5	3127679	3127679	0.570854	(-0.1,0.2]
5_3127808	5_4074850	Sniffles2.DEL.C5M4	5_3127808_T_C	0.004252	ATXN7L3B	5_3127808_SNP_T_C	5	3127808	3127808	0.885029	(-0.1,0.2]
5_3127812	5_4074850	Sniffles2.DEL.C5M4	5_3127812_C_T	0.00467674	ATXN7L3B	5_3127812_SNP_C_T	5	3127812	3127812	0.689333	(-0.1,0.2]
5_3127875	5_4074850	Sniffles2.DEL.C5M4	5_3127875_C_A	0.0113903	ATXN7L3B	5_3127875_SNP_C_A	5	3127875	3127875	0.830823	(-0.1,0.2]
5_3128027	5_4074850	Sniffles2.DEL.C5M4	5_3128027_C_T	0.0170341	ATXN7L3B	5_3128027_SNP_C_T	5	3128027	3128027	0.0138724	(-0.1,0.2]
5_3128037	5_4074850	Sniffles2.DEL.C5M4	5_3128037_T_G	0.0113903	ATXN7L3B	5_3128037_SNP_T_G	5	3128037	3128037	0.830823	(-0.1,0.2]
5_3128280	5_4074850	Sniffles2.DEL.C5M4	5_3128280_T_C	0.00407674	ATXN7L3B	5_3128280_SNP_T_C	5	3128280	3128280	0.518898	(-0.1,0.2]
5_3128330	5_4074850	Sniffles2.DEL.C5M4	5_3128330_G_A	0.0101219	ATXN7L3B	5_3128330_SNP_G_A	5	3128330	3128330	0.948959	(-0.1,0.2]
5_3128337	5_4074850	Sniffles2.DEL.C5M4	5_3128337_C_T	0.0111177	ATXN7L3B	5_3128337_SNP_C_T	5	3128337	3128337	0.878851	(-0.1,0.2]
5_3128362	5_4074850	Sniffles2.DEL.C5M4	5_3128362_CTG_C	0.0101219	ATXN7L3B	5_3128362_INDEL_CTG_C	5	3128362	3128364	0.948959	(-0.1,0.2]
5_3128623	5_4074850	Sniffles2.DEL.C5M4	5_3128623_C_A	0.00363533	ATXN7L3B	5_3128623_SNP_C_A	5	3128623	3128623	0.474157	(-0.1,0.2]
5_3128651	5_4074850	Sniffles2.DEL.C5M4	5_3128651_T_C	0.0270335	ATXN7L3B	5_3128651_SNP_T_C	5	3128651	3128651	0.0226317	(-0.1,0.2]
5_3128907	5_4074850	Sniffles2.DEL.C5M4	5_3128907_G_A	0.174673	ATXN7L3B	5_3128907_SNP_G_A	5	3128907	3128907	0.000217006	(-0.1,0.2]
5_3129074	5_4074850	Sniffles2.DEL.C5M4	5_3129074_T_G	0.0101219	ATXN7L3B	5_3129074_SNP_T_G	5	3129074	3129074	0.948959	(-0.1,0.2]
5_3129222	5_4074850	Sniffles2.DEL.C5M4	5_3129222_ACTTAATATGTC_A	0.0265616	ATXN7L3B	5_3129222_INDEL_ACTTAATATGTC_A	5	3129222	3129233	0.0644974	(-0.1,0.2]
5_3129384	5_4074850	Sniffles2.DEL.C5M4	5_3129384_G_A	0.0101219	ATXN7L3B	5_3129384_SNP_G_A	5	3129384	3129384	0.948959	(-0.1,0.2]
5_3129638	5_4074850	Sniffles2.DEL.C5M4	5_3129638_C_A	0.02541	ATXN7L3B	5_3129638_SNP_C_A	5	3129638	3129638	0.00446914	(-0.1,0.2]
5_3129781	5_4074850	Sniffles2.DEL.C5M4	5_3129781_C_T	0.00615621	ATXN7L3B	5_3129781_SNP_C_T	5	3129781	3129781	0.69226	(-0.1,0.2]
5_3129897	5_4074850	Sniffles2.DEL.C5M4	5_3129897_T_A	0.120959	ATXN7L3B	5_3129897_SNP_T_A	5	3129897	3129897	0.0112383	(-0.1,0.2]
5_3130173	5_4074850	Sniffles2.DEL.C5M4	5_3130173_G_A	0.0150664	ATXN7L3B	5_3130173_SNP_G_A	5	3130173	3130173	0.893782	(-0.1,0.2]
5_3130210	5_4074850	Sniffles2.DEL.C5M4	5_3130210_G_A	0.17539	ATXN7L3B	5_3130210_SNP_G_A	5	3130210	3130210	0.000182334	(-0.1,0.2]
5_3131013	5_4074850	Sniffles2.DEL.C5M4	5_3131013_C_T	0.00615621	ATXN7L3B	5_3131013_SNP_C_T	5	3131013	3131013	0.69226	(-0.1,0.2]
5_3131071	5_4074850	Sniffles2.DEL.C5M4	5_3131071_T_C	0.0113903	ATXN7L3B	5_3131071_SNP_T_C	5	3131071	3131071	0.830823	(-0.1,0.2]
5_3131090	5_4074850	Sniffles2.DEL.C5M4	5_3131090_G_A	0.000459675	ATXN7L3B	5_3131090_SNP_G_A	5	3131090	3131090	0.864167	(-0.1,0.2]
5_3131263	5_4074850	Sniffles2.DEL.C5M4	5_3131263_T_A	0.000459675	ATXN7L3B	5_3131263_SNP_T_A	5	3131263	3131263	0.864167	(-0.1,0.2]
5_3131627	5_4074850	Sniffles2.DEL.C5M4	5_3131627_C_CT	0.0203223	ATXN7L3B	5_3131627_INDEL_C_CT	5	3131627	3131627	0.0592089	(-0.1,0.2]
5_3131638	5_4074850	Sniffles2.DEL.C5M4	5_3131638_G_A	0.00894503	ATXN7L3B	5_3131638_SNP_G_A	5	3131638	3131638	0.828628	(-0.1,0.2]
5_3132087	5_4074850	Sniffles2.DEL.C5M4	5_3132087_C_T	0.0200936	ATXN7L3B	5_3132087_SNP_C_T	5	3132087	3132087	0.0112256	(-0.1,0.2]
5_3132256	5_4074850	Sniffles2.DEL.C5M4	5_3132256_A_G	0.00289826	ATXN7L3B	5_3132256_SNP_A_G	5	3132256	3132256	0.540089	(-0.1,0.2]
5_3132339	5_4074850	Sniffles2.DEL.C5M4	5_3132339_T_A	0.0291065	ATXN7L3B	5_3132339_SNP_T_A	5	3132339	3132339	0.0144675	(-0.1,0.2]
5_3132340	5_4074850	Sniffles2.DEL.C5M4	5_3132340_T_G	0.0292456	ATXN7L3B	5_3132340_SNP_T_G	5	3132340	3132340	0.0134511	(-0.1,0.2]
5_3132524	5_4074850	Sniffles2.DEL.C5M4	5_3132524_G_A	0.0098615	ATXN7L3B	5_3132524_SNP_G_A	5	3132524	3132524	0.929049	(-0.1,0.2]
5_3132552	5_4074850	Sniffles2.DEL.C5M4	5_3132552_G_A	0.0265616	ATXN7L3B	5_3132552_SNP_G_A	5	3132552	3132552	0.0663199	(-0.1,0.2]
5_3132553	5_4074850	Sniffles2.DEL.C5M4	5_3132553_C_T	0.0826421	ATXN7L3B	5_3132553_SNP_C_T	5	3132553	3132553	0.00451846	(-0.1,0.2]
5_3132632	5_4074850	Sniffles2.DEL.C5M4	5_3132632_C_T	0.0292456	ATXN7L3B	5_3132632_SNP_C_T	5	3132632	3132632	0.0134511	(-0.1,0.2]
5_3132634	5_4074850	Sniffles2.DEL.C5M4	5_3132634_G_A	1.59016e-06	ATXN7L3B	5_3132634_SNP_G_A	5	3132634	3132634	0.177431	(-0.1,0.2]
5_3133388	5_4074850	Sniffles2.DEL.C5M4	5_3133388_A_G	0.0507427	ATXN7L3B	5_3133388_SNP_A_G	5	3133388	3133388	0.028756	(-0.1,0.2]
5_3133464	5_4074850	Sniffles2.DEL.C5M4	5_3133464_G_C	0.126376	ATXN7L3B	5_3133464_SNP_G_C	5	3133464	3133464	0.011037	(-0.1,0.2]
5_3133522	5_4074850	Sniffles2.DEL.C5M4	5_3133522_G_C	0.00607028	ATXN7L3B	5_3133522_SNP_G_C	5	3133522	3133522	0.389168	(-0.1,0.2]
5_3133553	5_4074850	Sniffles2.DEL.C5M4	5_3133553_T_C	0.000459675	ATXN7L3B	5_3133553_SNP_T_C	5	3133553	3133553	0.864167	(-0.1,0.2]
5_3133668	5_4074850	Sniffles2.DEL.C5M4	5_3133668_C_G	0.00894503	ATXN7L3B	5_3133668_SNP_C_G	5	3133668	3133668	0.828628	(-0.1,0.2]
5_3133709	5_4074850	Sniffles2.DEL.C5M4	5_3133709_C_CCTGCTGCTG;5_3133709_C_CCTGCTGCTGCTG	0.0196849	ATXN7L3B	5_3133709_INDEL_C_CCTGCTGCTG	5	3133709	3133709	0.532981	(-0.1,0.2]
5_3133709	5_4074850	Sniffles2.DEL.C5M4	5_3133709_C_CCTGCTGCTG;5_3133709_C_CCTGCTGCTGCTG	0.0196849	ATXN7L3B	5_3133709_INDEL_C_CCTGCTGCTGCTG	5	3133709	3133709	0.423898	(-0.1,0.2]
5_3133769	5_4074850	Sniffles2.DEL.C5M4	5_3133769_G_C	0.000459675	ATXN7L3B	5_3133769_SNP_G_C	5	3133769	3133769	0.864167	(-0.1,0.2]
5_3133888	5_4074850	Sniffles2.DEL.C5M4	5_3133888_C_G	0.00894503	ATXN7L3B	5_3133888_SNP_C_G	5	3133888	3133888	0.828628	(-0.1,0.2]
5_3133967	5_4074850	Sniffles2.DEL.C5M4	5_3133967_G_A	0.0630342	ATXN7L3B	5_3133967_SNP_G_A	5	3133967	3133967	0.0187296	(-0.1,0.2]
5_3134008	5_4074850	Sniffles2.DEL.C5M4	5_3134008_CAA_C;5_3134008_CA_C;5_3134008_CAAA_C	0.0255344	ATXN7L3B	5_3134008_INDEL_CAA_C	5	3134008	3134010	0.419073	(-0.1,0.2]
5_3134008	5_4074850	Sniffles2.DEL.C5M4	5_3134008_CAA_C;5_3134008_CA_C;5_3134008_CAAA_C	0.0255344	ATXN7L3B	5_3134008_INDEL_CA_C	5	3134008	3134009	0.588004	(-0.1,0.2]
5_3134008	5_4074850	Sniffles2.DEL.C5M4	5_3134008_CAA_C;5_3134008_CA_C;5_3134008_CAAA_C	0.0255344	ATXN7L3B	5_3134008_INDEL_CAAA_C	5	3134008	3134011	0.688661	(-0.1,0.2]
5_3134023	5_4074850	Sniffles2.DEL.C5M4	5_3134023_A_T	0.0182449	ATXN7L3B	5_3134023_SNP_A_T	5	3134023	3134023	0.0794203	(-0.1,0.2]
5_3134122	5_4074850	Sniffles2.DEL.C5M4	5_3134122_A_G	0.00628915	ATXN7L3B	5_3134122_SNP_A_G	5	3134122	3134122	0.60178	(-0.1,0.2]
5_3134475	5_4074850	Sniffles2.DEL.C5M4	5_3134475_T_C	0.0630342	ATXN7L3B	5_3134475_SNP_T_C	5	3134475	3134475	0.0187296	(-0.1,0.2]
5_3134656	5_4074850	Sniffles2.DEL.C5M4	5_3134656_A_G	0.0176196	ATXN7L3B	5_3134656_SNP_A_G	5	3134656	3134656	0.756704	(-0.1,0.2]
5_3134856	5_4074850	Sniffles2.DEL.C5M4	5_3134856_G_T	0.00629083	ATXN7L3B	5_3134856_SNP_G_T	5	3134856	3134856	0.36112	(-0.1,0.2]
5_3135169	5_4074850	Sniffles2.DEL.C5M4	5_3135169_A_G	0.0631275	ATXN7L3B	5_3135169_SNP_A_G	5	3135169	3135169	0.0189122	(-0.1,0.2]
5_3135491	5_4074850	Sniffles2.DEL.C5M4	5_3135491_A_C	0.0292456	ATXN7L3B	5_3135491_SNP_A_C	5	3135491	3135491	0.0134511	(-0.1,0.2]
5_3135716	5_4074850	Sniffles2.DEL.C5M4	5_3135716_A_G	0.019094	ATXN7L3B	5_3135716_SNP_A_G	5	3135716	3135716	0.512831	(-0.1,0.2]
5_3136016	5_4074850	Sniffles2.DEL.C5M4	5_3136016_A_G	0.0113903	ATXN7L3B	5_3136016_SNP_A_G	5	3136016	3136016	0.830823	(-0.1,0.2]
5_3136136	5_4074850	Sniffles2.DEL.C5M4	5_3136136_CT_C	0.0291065	ATXN7L3B	5_3136136_INDEL_CT_C	5	3136136	3136137	0.0135041	(-0.1,0.2]
5_3136257	5_4074850	Sniffles2.DEL.C5M4	5_3136257_C_A	0.0336025	ATXN7L3B	5_3136257_SNP_C_A	5	3136257	3136257	0.0636118	(-0.1,0.2]
5_3136258	5_4074850	Sniffles2.DEL.C5M4	5_3136258_T_C	0.0292456	ATXN7L3B	5_3136258_SNP_T_C	5	3136258	3136258	0.0134511	(-0.1,0.2]
5_3136604	5_4074850	Sniffles2.DEL.C5M4	5_3136604_T_C	0.0292456	ATXN7L3B	5_3136604_SNP_T_C	5	3136604	3136604	0.0134511	(-0.1,0.2]
5_3136815	5_4074850	Sniffles2.DEL.C5M4	5_3136815_G_A	0.0291065	ATXN7L3B	5_3136815_SNP_G_A	5	3136815	3136815	0.0143342	(-0.1,0.2]
5_3136960	5_4074850	Sniffles2.DEL.C5M4	5_3136960_C_T	0.00282652	ATXN7L3B	5_3136960_SNP_C_T	5	3136960	3136960	0.17108	(-0.1,0.2]
5_3137255	5_4074850	Sniffles2.DEL.C5M4	5_3137255_G_T	0.0492026	ATXN7L3B	5_3137255_SNP_G_T	5	3137255	3137255	0.0326162	(-0.1,0.2]
5_3137714	5_4074850	Sniffles2.DEL.C5M4	5_3137714_T_C	0.0207352	ATXN7L3B	5_3137714_SNP_T_C	5	3137714	3137714	0.0426752	(-0.1,0.2]
5_3137849	5_4074850	Sniffles2.DEL.C5M4	5_3137849_TTTCTGATGAGTCTCTCCC_T	0.0110026	ATXN7L3B	5_3137849_INDEL_TTTCTGATGAGTCTCTCCC_T	5	3137849	3137867	0.924367	(-0.1,0.2]
5_3138316	5_4074850	Sniffles2.DEL.C5M4	5_3138316_C_T	0.0292456	ATXN7L3B	5_3138316_SNP_C_T	5	3138316	3138316	0.0134511	(-0.1,0.2]
5_3138441	5_4074850	Sniffles2.DEL.C5M4	5_3138441_G_A	0.17245	ATXN7L3B	5_3138441_SNP_G_A	5	3138441	3138441	0.000276803	(-0.1,0.2]
5_3139329	5_4074850	Sniffles2.DEL.C5M4	5_3139329_T_C	4.64594e-05	ATXN7L3B	5_3139329_SNP_T_C	5	3139329	3139329	0.500731	(-0.1,0.2]
5_3139409	5_4074850	Sniffles2.DEL.C5M4	5_3139409_C_A	0.0113903	ATXN7L3B	5_3139409_SNP_C_A	5	3139409	3139409	0.830823	(-0.1,0.2]
5_3139937	5_4074850	Sniffles2.DEL.C5M4	5_3139937_T_G	0.137372	ATXN7L3B	5_3139937_SNP_T_G	5	3139937	3139937	0.00560366	(-0.1,0.2]
5_3139991	5_4074850	Sniffles2.DEL.C5M4	5_3139991_T_C	0.0101219	ATXN7L3B	5_3139991_SNP_T_C	5	3139991	3139991	0.948959	(-0.1,0.2]
5_3140220	5_4074850	Sniffles2.DEL.C5M4	5_3140220_G_A	0.104145	ATXN7L3B	5_3140220_SNP_G_A	5	3140220	3140220	0.0249294	(-0.1,0.2]
5_3140267	5_4074850	Sniffles2.DEL.C5M4	5_3140267_T_C	0.00220668	ATXN7L3B	5_3140267_SNP_T_C	5	3140267	3140267	0.354992	(-0.1,0.2]
5_3140667	5_4074850	Sniffles2.DEL.C5M4	5_3140667_C_T	0.00443277	ATXN7L3B	5_3140667_SNP_C_T	5	3140667	3140667	0.844574	(-0.1,0.2]
5_3140704	5_4074850	Sniffles2.DEL.C5M4	5_3140704_G_T	0.00623284	ATXN7L3B	5_3140704_SNP_G_T	5	3140704	3140704	0.772098	(-0.1,0.2]
5_3140788	5_4074850	Sniffles2.DEL.C5M4	5_3140788_G_A	0.00220668	ATXN7L3B	5_3140788_SNP_G_A	5	3140788	3140788	0.354992	(-0.1,0.2]
5_3140932	5_4074850	Sniffles2.DEL.C5M4	5_3140932_G_C	0.0380977	ATXN7L3B	5_3140932_SNP_G_C	5	3140932	3140932	0.0459209	(-0.1,0.2]
5_3140940	5_4074850	Sniffles2.DEL.C5M4	5_3140940_C_T	0.0082853	ATXN7L3B	5_3140940_SNP_C_T	5	3140940	3140940	0.810433	(-0.1,0.2]
5_3141090	5_4074850	Sniffles2.DEL.C5M4	5_3141090_CTA_C	0.109744	ATXN7L3B	5_3141090_INDEL_CTA_C	5	3141090	3141092	0.0190058	(-0.1,0.2]
5_3141094	5_4074850	Sniffles2.DEL.C5M4	5_3141094_A_C	0.00863042	ATXN7L3B	5_3141094_SNP_A_C	5	3141094	3141094	0.783268	(-0.1,0.2]
5_3141098	5_4074850	Sniffles2.DEL.C5M4	5_3141098_C_A	0.0082853	ATXN7L3B	5_3141098_SNP_C_A	5	3141098	3141098	0.810433	(-0.1,0.2]
5_3141104	5_4074850	Sniffles2.DEL.C5M4	5_3141104_C_A;5_3141104_C_CTA	0.000262611	ATXN7L3B	5_3141104_INDEL_C_CTA	5	3141104	3141104	0.0166838	(-0.1,0.2]
5_3141104	5_4074850	Sniffles2.DEL.C5M4	5_3141104_C_A;5_3141104_C_CTA	0.000262611	ATXN7L3B	5_3141104_SNP_C_A	5	3141104	3141104	0.0415842	(-0.1,0.2]
5_3141110	5_4074850	Sniffles2.DEL.C5M4	5_3141110_A_C	0.00875162	ATXN7L3B	5_3141110_SNP_A_C	5	3141110	3141110	0.901997	(-0.1,0.2]
5_3141168	5_4074850	Sniffles2.DEL.C5M4	5_3141168_CACTT_C	0.0332515	ATXN7L3B	5_3141168_INDEL_CACTT_C	5	3141168	3141172	0.224359	(-0.1,0.2]
5_3141185	5_4074850	Sniffles2.DEL.C5M4	5_3141185_C_A	0.0292456	ATXN7L3B	5_3141185_SNP_C_A	5	3141185	3141185	0.0134511	(-0.1,0.2]
5_3141213	5_4074850	Sniffles2.DEL.C5M4	5_3141213_GT_G	0.0114666	ATXN7L3B	5_3141213_INDEL_GT_G	5	3141213	3141214	0.72274	(-0.1,0.2]
5_3141631	5_4074850	Sniffles2.DEL.C5M4	5_3141631_T_A	0.00220668	ATXN7L3B	5_3141631_SNP_T_A	5	3141631	3141631	0.354992	(-0.1,0.2]
5_3141683	5_4074850	Sniffles2.DEL.C5M4	5_3141683_A_G	0.00163754	ATXN7L3B	5_3141683_SNP_A_G	5	3141683	3141683	0.769895	(-0.1,0.2]
5_3141754	5_4074850	Sniffles2.DEL.C5M4	5_3141754_C_T	0.0292456	ATXN7L3B	5_3141754_SNP_C_T	5	3141754	3141754	0.0134511	(-0.1,0.2]
5_3141887	5_4074850	Sniffles2.DEL.C5M4	5_3141887_C_A	0.00280083	ATXN7L3B	5_3141887_SNP_C_A	5	3141887	3141887	0.171262	(-0.1,0.2]
5_3142134	5_4074850	Sniffles2.DEL.C5M4	5_3142134_G_A	0.0246287	ATXN7L3B	5_3142134_SNP_G_A	5	3142134	3142134	0.0350674	(-0.1,0.2]
5_3142293	5_4074850	Sniffles2.DEL.C5M4	5_3142293_T_C	0.0082853	ATXN7L3B	5_3142293_SNP_T_C	5	3142293	3142293	0.810433	(-0.1,0.2]
5_3142373	5_4074850	Sniffles2.DEL.C5M4	5_3142373_G_T	0.0082853	ATXN7L3B	5_3142373_SNP_G_T	5	3142373	3142373	0.810433	(-0.1,0.2]
5_3143015	5_4074850	Sniffles2.DEL.C5M4	5_3143015_A_G	0.00429342	ATXN7L3B	5_3143015_SNP_A_G	5	3143015	3143015	0.129786	(-0.1,0.2]
5_3143341	5_4074850	Sniffles2.DEL.C5M4	5_3143341_C_T	0.162287	ATXN7L3B	5_3143341_SNP_C_T	5	3143341	3143341	0.000364359	(-0.1,0.2]
5_3143356	5_4074850	Sniffles2.DEL.C5M4	5_3143356_T_C	0.0127551	ATXN7L3B	5_3143356_SNP_T_C	5	3143356	3143356	0.993998	(-0.1,0.2]
5_3143639	5_4074850	Sniffles2.DEL.C5M4	5_3143639_A_C	0.0130357	ATXN7L3B	5_3143639_SNP_A_C	5	3143639	3143639	0.999094	(-0.1,0.2]
5_3143652	5_4074850	Sniffles2.DEL.C5M4	5_3143652_T_C	0.0292456	ATXN7L3B	5_3143652_SNP_T_C	5	3143652	3143652	0.0134511	(-0.1,0.2]
5_3143763	5_4074850	Sniffles2.DEL.C5M4	5_3143763_G_T	0.114732	ATXN7L3B	5_3143763_SNP_G_T	5	3143763	3143763	0.0115113	(-0.1,0.2]
5_3143832	5_4074850	Sniffles2.DEL.C5M4	5_3143832_A_G	0.0130357	ATXN7L3B	5_3143832_SNP_A_G	5	3143832	3143832	0.999094	(-0.1,0.2]
5_3144023	5_4074850	Sniffles2.DEL.C5M4	5_3144023_G_C	0.0292456	ATXN7L3B	5_3144023_SNP_G_C	5	3144023	3144023	0.0134511	(-0.1,0.2]
5_3144288	5_4074850	Sniffles2.DEL.C5M4	5_3144288_TGACAGTTTTTC_T	0.0325481	ATXN7L3B	5_3144288_INDEL_TGACAGTTTTTC_T	5	3144288	3144299	0.0131194	(-0.1,0.2]
5_3144309	5_4074850	Sniffles2.DEL.C5M4	5_3144309_C_A	0.00724133	ATXN7L3B	5_3144309_SNP_C_A	5	3144309	3144309	0.131639	(-0.1,0.2]
5_3144495	5_4074850	Sniffles2.DEL.C5M4	5_3144495_C_A	0.0031253	ATXN7L3B	5_3144495_SNP_C_A	5	3144495	3144495	0.162518	(-0.1,0.2]
5_3144678	5_4074850	Sniffles2.DEL.C5M4	5_3144678_C_G	0.00387697	ATXN7L3B	5_3144678_SNP_C_G	5	3144678	3144678	0.746361	(-0.1,0.2]
5_3144735	5_4074850	Sniffles2.DEL.C5M4	5_3144735_A_G	0.00615621	ATXN7L3B	5_3144735_SNP_A_G	5	3144735	3144735	0.69226	(-0.1,0.2]
5_3144903	5_4074850	Sniffles2.DEL.C5M4	5_3144903_G_A	0.162287	ATXN7L3B	5_3144903_SNP_G_A	5	3144903	3144903	0.000364359	(-0.1,0.2]
5_3144917	5_4074850	Sniffles2.DEL.C5M4	5_3144917_G_A	0.00163754	ATXN7L3B	5_3144917_SNP_G_A	5	3144917	3144917	0.769895	(-0.1,0.2]
5_3145072	5_4074850	Sniffles2.DEL.C5M4	5_3145072_A_T	0.000149998	ATXN7L3B	5_3145072_SNP_A_T	5	3145072	3145072	0.827656	(-0.1,0.2]
5_3145455	5_4074850	Sniffles2.DEL.C5M4	5_3145455_T_C	0.112933	ATXN7L3B	5_3145455_SNP_T_C	5	3145455	3145455	0.0121401	(-0.1,0.2]
5_3145556	5_4074850	Sniffles2.DEL.C5M4	5_3145556_G_A	0.181354	ATXN7L3B	5_3145556_SNP_G_A	5	3145556	3145556	9.53238e-05	(-0.1,0.2]
5_3146344	5_4074850	Sniffles2.DEL.C5M4	5_3146344_C_G	0.0114399	ATXN7L3B	5_3146344_SNP_C_G	5	3146344	3146344	0.0215619	(-0.1,0.2]
5_3146686	5_4074850	Sniffles2.DEL.C5M4	5_3146686_G_A	0.00171457	ATXN7L3B	5_3146686_SNP_G_A	5	3146686	3146686	0.487819	(-0.1,0.2]
5_3146752	5_4074850	Sniffles2.DEL.C5M4	5_3146752_G_T	0.0113903	ATXN7L3B	5_3146752_SNP_G_T	5	3146752	3146752	0.830823	(-0.1,0.2]
5_3146779	5_4074850	Sniffles2.DEL.C5M4	5_3146779_A_T	0.0032095	ATXN7L3B	5_3146779_SNP_A_T	5	3146779	3146779	0.0700305	(-0.1,0.2]
5_3146897	5_4074850	Sniffles2.DEL.C5M4	5_3146897_A_T	0.0189241	ATXN7L3B	5_3146897_SNP_A_T	5	3146897	3146897	0.466372	(-0.1,0.2]
5_3146915	5_4074850	Sniffles2.DEL.C5M4	5_3146915_G_A	0.0113903	ATXN7L3B	5_3146915_SNP_G_A	5	3146915	3146915	0.830823	(-0.1,0.2]
5_3147044	5_4074850	Sniffles2.DEL.C5M4	5_3147044_CATTGGTTTCACAGAGGATGAG_C	0.0109686	ATXN7L3B	5_3147044_INDEL_CATTGGTTTCACAGAGGATGAG_C	5	3147044	3147065	0.820622	(-0.1,0.2]
5_3147105	5_4074850	Sniffles2.DEL.C5M4	5_3147105_G_T	0.0113903	ATXN7L3B	5_3147105_SNP_G_T	5	3147105	3147105	0.830823	(-0.1,0.2]
5_3147143	5_4074850	Sniffles2.DEL.C5M4	5_3147143_AAG_A	0.00739809	ATXN7L3B	5_3147143_INDEL_AAG_A	5	3147143	3147145	0.0521682	(-0.1,0.2]
5_3147172	5_4074850	Sniffles2.DEL.C5M4	5_3147172_C_T	0.0113903	ATXN7L3B	5_3147172_SNP_C_T	5	3147172	3147172	0.830823	(-0.1,0.2]
5_3147173	5_4074850	Sniffles2.DEL.C5M4	5_3147173_G_C	0.0113903	ATXN7L3B	5_3147173_SNP_G_C	5	3147173	3147173	0.830823	(-0.1,0.2]
5_3147197	5_4074850	Sniffles2.DEL.C5M4	5_3147197_G_A	0.0157497	ATXN7L3B	5_3147197_SNP_G_A	5	3147197	3147197	0.313485	(-0.1,0.2]
5_3147296	5_4074850	Sniffles2.DEL.C5M4	5_3147296_C_T	0.0113903	ATXN7L3B	5_3147296_SNP_C_T	5	3147296	3147296	0.830823	(-0.1,0.2]
5_3147299	5_4074850	Sniffles2.DEL.C5M4	5_3147299_T_G	0.0113903	ATXN7L3B	5_3147299_SNP_T_G	5	3147299	3147299	0.830823	(-0.1,0.2]
5_3147393	5_4074850	Sniffles2.DEL.C5M4	5_3147393_A_T	0.010018	ATXN7L3B	5_3147393_SNP_A_T	5	3147393	3147393	0.78928	(-0.1,0.2]
5_3147471	5_4074850	Sniffles2.DEL.C5M4	5_3147471_T_G	0.120308	ATXN7L3B	5_3147471_SNP_T_G	5	3147471	3147471	0.0503494	(-0.1,0.2]
5_3147530	5_4074850	Sniffles2.DEL.C5M4	5_3147530_C_T	0.120308	ATXN7L3B	5_3147530_SNP_C_T	5	3147530	3147530	0.0503494	(-0.1,0.2]
5_3147534	5_4074850	Sniffles2.DEL.C5M4	5_3147534_C_T	0.120308	ATXN7L3B	5_3147534_SNP_C_T	5	3147534	3147534	0.0503494	(-0.1,0.2]
5_3147611	5_4074850	Sniffles2.DEL.C5M4	5_3147611_C_T	0.0077065	ATXN7L3B	5_3147611_SNP_C_T	5	3147611	3147611	0.126457	(-0.1,0.2]
5_3147724	5_4074850	Sniffles2.DEL.C5M4	5_3147724_A_AT;5_3147724_A_ATT	0.0166956	ATXN7L3B	5_3147724_INDEL_A_AT	5	3147724	3147724	0.206566	(-0.1,0.2]
5_3147724	5_4074850	Sniffles2.DEL.C5M4	5_3147724_A_AT;5_3147724_A_ATT	0.0166956	ATXN7L3B	5_3147724_INDEL_A_ATT	5	3147724	3147724	0.0557158	(-0.1,0.2]
5_3147743	5_4074850	Sniffles2.DEL.C5M4	5_3147743_A_AT	0.124965	ATXN7L3B	5_3147743_INDEL_A_AT	5	3147743	3147743	0.043969	(-0.1,0.2]
5_3147745	5_4074850	Sniffles2.DEL.C5M4	5_3147745_T_TA	0.00860124	ATXN7L3B	5_3147745_INDEL_T_TA	5	3147745	3147745	0.577352	(-0.1,0.2]
5_3147746	5_4074850	Sniffles2.DEL.C5M4	5_3147746_A_T	0.119673	ATXN7L3B	5_3147746_SNP_A_T	5	3147746	3147746	0.0373349	(-0.1,0.2]
5_3147747	5_4074850	Sniffles2.DEL.C5M4	5_3147747_A_T	0.119673	ATXN7L3B	5_3147747_SNP_A_T	5	3147747	3147747	0.0315986	(-0.1,0.2]
5_3147748	5_4074850	Sniffles2.DEL.C5M4	5_3147748_A_T	0.124026	ATXN7L3B	5_3147748_SNP_A_T	5	3147748	3147748	0.0278496	(-0.1,0.2]
5_3147749	5_4074850	Sniffles2.DEL.C5M4	5_3147749_A_T	0.128599	ATXN7L3B	5_3147749_SNP_A_T	5	3147749	3147749	0.0328026	(-0.1,0.2]
5_3147752	5_4074850	Sniffles2.DEL.C5M4	5_3147752_A_AT	0.110341	ATXN7L3B	5_3147752_INDEL_A_AT	5	3147752	3147752	0.365433	(-0.1,0.2]
5_3148042	5_4074850	Sniffles2.DEL.C5M4	5_3148042_T_G	0.120308	ATXN7L3B	5_3148042_SNP_T_G	5	3148042	3148042	0.0503494	(-0.1,0.2]
5_3148266	5_4074850	Sniffles2.DEL.C5M4	5_3148266_A_G	0.00506332	ATXN7L3B	5_3148266_SNP_A_G	5	3148266	3148266	0.526635	(-0.1,0.2]
5_3148309	5_4074850	Sniffles2.DEL.C5M4	5_3148309_T_C	0.000573028	ATXN7L3B	5_3148309_SNP_T_C	5	3148309	3148309	0.84975	(-0.1,0.2]
5_3148363	5_4074850	Sniffles2.DEL.C5M4	5_3148363_C_T	0.11307	ATXN7L3B	5_3148363_SNP_C_T	5	3148363	3148363	0.0740738	(-0.1,0.2]
5_3148371	5_4074850	Sniffles2.DEL.C5M4	5_3148371_A_T	0.115527	ATXN7L3B	5_3148371_SNP_A_T	5	3148371	3148371	0.0444438	(-0.1,0.2]
5_3148554	5_4074850	Sniffles2.DEL.C5M4	5_3148554_G_T	0.00268181	ATXN7L3B	5_3148554_SNP_G_T	5	3148554	3148554	0.351157	(-0.1,0.2]
5_3149041	5_4074850	Sniffles2.DEL.C5M4	5_3149041_A_G	0.115527	ATXN7L3B	5_3149041_SNP_A_G	5	3149041	3149041	0.0444438	(-0.1,0.2]
5_3149098	5_4074850	Sniffles2.DEL.C5M4	5_3149098_A_C	0.115527	ATXN7L3B	5_3149098_SNP_A_C	5	3149098	3149098	0.0444438	(-0.1,0.2]
5_3149236	5_4074850	Sniffles2.DEL.C5M4	5_3149236_T_C	0.0146267	ATXN7L3B	5_3149236_SNP_T_C	5	3149236	3149236	0.272708	(-0.1,0.2]
5_3149320	5_4074850	Sniffles2.DEL.C5M4	5_3149320_G_A	0.0014523	ATXN7L3B	5_3149320_SNP_G_A	5	3149320	3149320	0.19735	(-0.1,0.2]
5_3149461	5_4074850	Sniffles2.DEL.C5M4	5_3149461_A_C	0.0308541	ATXN7L3B	5_3149461_SNP_A_C	5	3149461	3149461	0.225939	(-0.1,0.2]
5_3149889	5_4074850	Sniffles2.DEL.C5M4	5_3149889_C_T	0.115527	ATXN7L3B	5_3149889_SNP_C_T	5	3149889	3149889	0.0444438	(-0.1,0.2]
5_3149979	5_4074850	Sniffles2.DEL.C5M4	5_3149979_C_T	0.137372	ATXN7L3B	5_3149979_SNP_C_T	5	3149979	3149979	0.00560366	(-0.1,0.2]
5_3149980	5_4074850	Sniffles2.DEL.C5M4	5_3149980_G_T	0.00340085	ATXN7L3B	5_3149980_SNP_G_T	5	3149980	3149980	0.307834	(-0.1,0.2]
5_3149983	5_4074850	Sniffles2.DEL.C5M4	5_3149983_C_T	0.143021	ATXN7L3B	5_3149983_SNP_C_T	5	3149983	3149983	0.00406402	(-0.1,0.2]
5_3150029	5_4074850	Sniffles2.DEL.C5M4	5_3150029_A_G	0.115527	ATXN7L3B	5_3150029_SNP_A_G	5	3150029	3150029	0.0444438	(-0.1,0.2]
5_3150112	5_4074850	Sniffles2.DEL.C5M4	5_3150112_TG_T	0.118464	ATXN7L3B	5_3150112_INDEL_TG_T	5	3150112	3150113	0.0403169	(-0.1,0.2]
5_3150154	5_4074850	Sniffles2.DEL.C5M4	5_3150154_A_G	0.00732882	ATXN7L3B	5_3150154_SNP_A_G	5	3150154	3150154	0.131715	(-0.1,0.2]
5_3150364	5_4074850	Sniffles2.DEL.C5M4	5_3150364_G_T	0.111482	ATXN7L3B	5_3150364_SNP_G_T	5	3150364	3150364	0.0493251	(-0.1,0.2]
5_3150440	5_4074850	Sniffles2.DEL.C5M4	5_3150440_T_C	0.00363533	ATXN7L3B	5_3150440_SNP_T_C	5	3150440	3150440	0.183692	(-0.1,0.2]
5_3150446	5_4074850	Sniffles2.DEL.C5M4	5_3150446_A_G	0.115527	ATXN7L3B	5_3150446_SNP_A_G	5	3150446	3150446	0.0444438	(-0.1,0.2]
5_3150494	5_4074850	Sniffles2.DEL.C5M4	5_3150494_A_C	0.115527	ATXN7L3B	5_3150494_SNP_A_C	5	3150494	3150494	0.0444438	(-0.1,0.2]
5_3150519	5_4074850	Sniffles2.DEL.C5M4	5_3150519_G_C	0.115527	ATXN7L3B	5_3150519_SNP_G_C	5	3150519	3150519	0.0444438	(-0.1,0.2]
5_3150529	5_4074850	Sniffles2.DEL.C5M4	5_3150529_G_A	0.119579	ATXN7L3B	5_3150529_SNP_G_A	5	3150529	3150529	0.0415696	(-0.1,0.2]
5_3150603	5_4074850	Sniffles2.DEL.C5M4	5_3150603_T_C	0.115527	ATXN7L3B	5_3150603_SNP_T_C	5	3150603	3150603	0.0444438	(-0.1,0.2]
5_3150649	5_4074850	Sniffles2.DEL.C5M4	5_3150649_A_T	0.115527	ATXN7L3B	5_3150649_SNP_A_T	5	3150649	3150649	0.0444438	(-0.1,0.2]
5_3150778	5_4074850	Sniffles2.DEL.C5M4	5_3150778_T_C	0.115527	ATXN7L3B	5_3150778_SNP_T_C	5	3150778	3150778	0.0444438	(-0.1,0.2]
5_3150910	5_4074850	Sniffles2.DEL.C5M4	5_3150910_C_T	0.116381	ATXN7L3B	5_3150910_SNP_C_T	5	3150910	3150910	0.0424803	(-0.1,0.2]
5_3150950	5_4074850	Sniffles2.DEL.C5M4	5_3150950_T_A	0.115527	ATXN7L3B	5_3150950_SNP_T_A	5	3150950	3150950	0.0444438	(-0.1,0.2]
5_3150960	5_4074850	Sniffles2.DEL.C5M4	5_3150960_C_T	0.00387624	ATXN7L3B	5_3150960_SNP_C_T	5	3150960	3150960	0.546355	(-0.1,0.2]
5_3150981	5_4074850	Sniffles2.DEL.C5M4	5_3150981_T_C	0.00894503	ATXN7L3B	5_3150981_SNP_T_C	5	3150981	3150981	0.828628	(-0.1,0.2]
5_3151012	5_4074850	Sniffles2.DEL.C5M4	5_3151012_A_G	0.00151321	ATXN7L3B	5_3151012_SNP_A_G	5	3151012	3151012	0.306104	(-0.1,0.2]
5_3151028	5_4074850	Sniffles2.DEL.C5M4	5_3151028_C_T	0.115527	ATXN7L3B	5_3151028_SNP_C_T	5	3151028	3151028	0.0444438	(-0.1,0.2]
5_3151095	5_4074850	Sniffles2.DEL.C5M4	5_3151095_C_A	0.00552086	ATXN7L3B	5_3151095_SNP_C_A	5	3151095	3151095	0.42308	(-0.1,0.2]
5_3151097	5_4074850	Sniffles2.DEL.C5M4	5_3151097_G_A	0.00016766	ATXN7L3B	5_3151097_SNP_G_A	5	3151097	3151097	0.997879	(-0.1,0.2]
5_3151216	5_4074850	Sniffles2.DEL.C5M4	5_3151216_A_G	0.00255784	ATXN7L3B	5_3151216_SNP_A_G	5	3151216	3151216	0.457438	(-0.1,0.2]
5_3151248	5_4074850	Sniffles2.DEL.C5M4	5_3151248_A_C	0.115527	ATXN7L3B	5_3151248_SNP_A_C	5	3151248	3151248	0.0444438	(-0.1,0.2]
5_3151321	5_4074850	Sniffles2.DEL.C5M4	5_3151321_C_A	0.114565	ATXN7L3B	5_3151321_SNP_C_A	5	3151321	3151321	0.0456549	(-0.1,0.2]
5_3151327	5_4074850	Sniffles2.DEL.C5M4	5_3151327_A_G	0.115527	ATXN7L3B	5_3151327_SNP_A_G	5	3151327	3151327	0.0444438	(-0.1,0.2]
5_3151385	5_4074850	Sniffles2.DEL.C5M4	5_3151385_C_A	0.00174765	ATXN7L3B	5_3151385_SNP_C_A	5	3151385	3151385	0.501973	(-0.1,0.2]
5_3151389	5_4074850	Sniffles2.DEL.C5M4	5_3151389_C_T	0.114565	ATXN7L3B	5_3151389_SNP_C_T	5	3151389	3151389	0.0450385	(-0.1,0.2]
5_3151453	5_4074850	Sniffles2.DEL.C5M4	5_3151453_T_C	0.00255784	ATXN7L3B	5_3151453_SNP_T_C	5	3151453	3151453	0.457438	(-0.1,0.2]
5_3151539	5_4074850	Sniffles2.DEL.C5M4	5_3151539_C_T	0.00607351	ATXN7L3B	5_3151539_SNP_C_T	5	3151539	3151539	0.811705	(-0.1,0.2]
5_3151544	5_4074850	Sniffles2.DEL.C5M4	5_3151544_T_G	0.00194009	ATXN7L3B	5_3151544_SNP_T_G	5	3151544	3151544	0.281729	(-0.1,0.2]
5_3151628	5_4074850	Sniffles2.DEL.C5M4	5_3151628_A_T	0.114565	ATXN7L3B	5_3151628_SNP_A_T	5	3151628	3151628	0.0476089	(-0.1,0.2]
5_3151683	5_4074850	Sniffles2.DEL.C5M4	5_3151683_C_T	0.00649344	ATXN7L3B	5_3151683_SNP_C_T	5	3151683	3151683	0.154628	(-0.1,0.2]
5_3151824	5_4074850	Sniffles2.DEL.C5M4	5_3151824_T_A	0.115527	ATXN7L3B	5_3151824_SNP_T_A	5	3151824	3151824	0.0444438	(-0.1,0.2]
5_3151969	5_4074850	Sniffles2.DEL.C5M4	5_3151969_C_G	0.115527	ATXN7L3B	5_3151969_SNP_C_G	5	3151969	3151969	0.0444438	(-0.1,0.2]
5_3152049	5_4074850	Sniffles2.DEL.C5M4	5_3152049_T_G	0.115527	ATXN7L3B	5_3152049_SNP_T_G	5	3152049	3152049	0.0444438	(-0.1,0.2]
5_3152306	5_4074850	Sniffles2.DEL.C5M4	5_3152306_A_C	0.12151	ATXN7L3B	5_3152306_SNP_A_C	5	3152306	3152306	0.0341167	(-0.1,0.2]
5_3152438	5_4074850	Sniffles2.DEL.C5M4	5_3152438_G_A	0.115527	ATXN7L3B	5_3152438_SNP_G_A	5	3152438	3152438	0.0444438	(-0.1,0.2]
5_3152689	5_4074850	Sniffles2.DEL.C5M4	5_3152689_T_C	0.0103049	ATXN7L3B	5_3152689_SNP_T_C	5	3152689	3152689	0.164035	(-0.1,0.2]
5_3152805	5_4074850	Sniffles2.DEL.C5M4	5_3152805_A_C	0.115527	ATXN7L3B	5_3152805_SNP_A_C	5	3152805	3152805	0.0444438	(-0.1,0.2]
5_3152848	5_4074850	Sniffles2.DEL.C5M4	5_3152848_A_C	0.115527	ATXN7L3B	5_3152848_SNP_A_C	5	3152848	3152848	0.0444438	(-0.1,0.2]
5_3152851	5_4074850	Sniffles2.DEL.C5M4	5_3152851_C_T	0.115527	ATXN7L3B	5_3152851_SNP_C_T	5	3152851	3152851	0.0444438	(-0.1,0.2]
5_3152889	5_4074850	Sniffles2.DEL.C5M4	5_3152889_TG_T	0.131472	ATXN7L3B	5_3152889_INDEL_TG_T	5	3152889	3152890	0.0268771	(-0.1,0.2]
5_3152928	5_4074850	Sniffles2.DEL.C5M4	5_3152928_A_G	0.00298348	ATXN7L3B	5_3152928_SNP_A_G	5	3152928	3152928	0.0724798	(-0.1,0.2]
5_3152959	5_4074850	Sniffles2.DEL.C5M4	5_3152959_G_A	0.00185992	ATXN7L3B	5_3152959_SNP_G_A	5	3152959	3152959	0.325409	(-0.1,0.2]
5_3153076	5_4074850	Sniffles2.DEL.C5M4	5_3153076_C_T	0.115527	ATXN7L3B	5_3153076_SNP_C_T	5	3153076	3153076	0.0444438	(-0.1,0.2]
5_3153129	5_4074850	Sniffles2.DEL.C5M4	5_3153129_G_C	0.0166487	ATXN7L3B	5_3153129_SNP_G_C	5	3153129	3153129	0.303832	(-0.1,0.2]
5_3153176	5_4074850	Sniffles2.DEL.C5M4	5_3153176_A_G	0.115527	ATXN7L3B	5_3153176_SNP_A_G	5	3153176	3153176	0.0444438	(-0.1,0.2]
5_3153199	5_4074850	Sniffles2.DEL.C5M4	5_3153199_T_C	0.115527	ATXN7L3B	5_3153199_SNP_T_C	5	3153199	3153199	0.0444438	(-0.1,0.2]
5_3153217	5_4074850	Sniffles2.DEL.C5M4	5_3153217_C_A	0.000611551	ATXN7L3B	5_3153217_SNP_C_A	5	3153217	3153217	0.877338	(-0.1,0.2]
5_3153412	5_4074850	Sniffles2.DEL.C5M4	5_3153412_G_A	0.111574	ATXN7L3B	5_3153412_SNP_G_A	5	3153412	3153412	0.0488742	(-0.1,0.2]
5_3153507	5_4074850	Sniffles2.DEL.C5M4	5_3153507_T_C	0.115527	ATXN7L3B	5_3153507_SNP_T_C	5	3153507	3153507	0.0444438	(-0.1,0.2]
5_3153647	5_4074850	Sniffles2.DEL.C5M4	5_3153647_A_G	0.0014523	ATXN7L3B	5_3153647_SNP_A_G	5	3153647	3153647	0.19735	(-0.1,0.2]
5_3153670	5_4074850	Sniffles2.DEL.C5M4	5_3153670_G_A	0.115527	ATXN7L3B	5_3153670_SNP_G_A	5	3153670	3153670	0.0444438	(-0.1,0.2]
5_3153672	5_4074850	Sniffles2.DEL.C5M4	5_3153672_G_A	0.115527	ATXN7L3B	5_3153672_SNP_G_A	5	3153672	3153672	0.0444438	(-0.1,0.2]
5_3153686	5_4074850	Sniffles2.DEL.C5M4	5_3153686_G_C	0.115527	ATXN7L3B	5_3153686_SNP_G_C	5	3153686	3153686	0.0444438	(-0.1,0.2]
5_3153687	5_4074850	Sniffles2.DEL.C5M4	5_3153687_T_G	0.0457343	ATXN7L3B	5_3153687_SNP_T_G	5	3153687	3153687	0.143657	(-0.1,0.2]
5_3153707	5_4074850	Sniffles2.DEL.C5M4	5_3153707_A_C	0.0721026	ATXN7L3B	5_3153707_SNP_A_C	5	3153707	3153707	0.013654	(-0.1,0.2]
5_3153794	5_4074850	Sniffles2.DEL.C5M4	5_3153794_A_ACTG	0.00323238	ATXN7L3B	5_3153794_INDEL_A_ACTG	5	3153794	3153794	0.0732702	(-0.1,0.2]
5_3153844	5_4074850	Sniffles2.DEL.C5M4	5_3153844_C_G	0.115527	ATXN7L3B	5_3153844_SNP_C_G	5	3153844	3153844	0.0444438	(-0.1,0.2]
5_3153877	5_4074850	Sniffles2.DEL.C5M4	5_3153877_C_T	0.0826421	ATXN7L3B	5_3153877_SNP_C_T	5	3153877	3153877	0.00451846	(-0.1,0.2]
5_3153914	5_4074850	Sniffles2.DEL.C5M4	5_3153914_GT_G	0.000573028	ATXN7L3B	5_3153914_INDEL_GT_G	5	3153914	3153915	0.84975	(-0.1,0.2]
5_3154044	5_4074850	Sniffles2.DEL.C5M4	5_3154044_G_A	0.00255784	ATXN7L3B	5_3154044_SNP_G_A	5	3154044	3154044	0.457438	(-0.1,0.2]
5_3154482	5_4074850	Sniffles2.DEL.C5M4	5_3154482_C_G	0.00836044	ATXN7L3B	5_3154482_SNP_C_G	5	3154482	3154482	0.0408911	(-0.1,0.2]
5_3154606	5_4074850	Sniffles2.DEL.C5M4	5_3154606_G_T	0.00601155	ATXN7L3B	5_3154606_SNP_G_T	5	3154606	3154606	0.587816	(-0.1,0.2]
5_3154707	5_4074850	Sniffles2.DEL.C5M4	5_3154707_C_T	0.0580334	ATXN7L3B	5_3154707_SNP_C_T	5	3154707	3154707	0.0247345	(-0.1,0.2]
5_3154780	5_4074850	Sniffles2.DEL.C5M4	5_3154780_G_T	0.0215428	ATXN7L3B	5_3154780_SNP_G_T	5	3154780	3154780	0.0568189	(-0.1,0.2]
5_3154788	5_4074850	Sniffles2.DEL.C5M4	5_3154788_A_G	0.120308	ATXN7L3B	5_3154788_SNP_A_G	5	3154788	3154788	0.0503494	(-0.1,0.2]
5_3154900	5_4074850	Sniffles2.DEL.C5M4	5_3154900_C_T	0.00255784	ATXN7L3B	5_3154900_SNP_C_T	5	3154900	3154900	0.457438	(-0.1,0.2]
5_3154907	5_4074850	Sniffles2.DEL.C5M4	5_3154907_G_T	0.00836044	ATXN7L3B	5_3154907_SNP_G_T	5	3154907	3154907	0.0408911	(-0.1,0.2]
5_3155565	5_4074850	Sniffles2.DEL.C5M4	5_3155565_G_C	0.0772369	ATXN7L3B	5_3155565_SNP_G_C	5	3155565	3155565	0.202958	(-0.1,0.2]
5_3155842	5_4074850	Sniffles2.DEL.C5M4	5_3155842_C_T	0.120308	ATXN7L3B	5_3155842_SNP_C_T	5	3155842	3155842	0.0503494	(-0.1,0.2]
5_3155992	5_4074850	Sniffles2.DEL.C5M4	5_3155992_A_G	0.120308	ATXN7L3B	5_3155992_SNP_A_G	5	3155992	3155992	0.0503494	(-0.1,0.2]
5_3156108	5_4074850	Sniffles2.DEL.C5M4	5_3156108_A_G	0.000303337	ATXN7L3B	5_3156108_SNP_A_G	5	3156108	3156108	0.187863	(-0.1,0.2]
5_3156122	5_4074850	Sniffles2.DEL.C5M4	5_3156122_A_G	0.0797529	ATXN7L3B	5_3156122_SNP_A_G	5	3156122	3156122	0.0140195	(-0.1,0.2]
5_3156290	5_4074850	Sniffles2.DEL.C5M4	5_3156290_T_C	0.0732962	ATXN7L3B	5_3156290_SNP_T_C	5	3156290	3156290	0.0143325	(-0.1,0.2]
5_3156394	5_4074850	Sniffles2.DEL.C5M4	5_3156394_C_T	0.120308	ATXN7L3B	5_3156394_SNP_C_T	5	3156394	3156394	0.0503494	(-0.1,0.2]
5_3156434	5_4074850	Sniffles2.DEL.C5M4	5_3156434_G_C	0.0732962	ATXN7L3B	5_3156434_SNP_G_C	5	3156434	3156434	0.0143325	(-0.1,0.2]
5_3156552	5_4074850	Sniffles2.DEL.C5M4	5_3156552_C_T	0.0732962	ATXN7L3B	5_3156552_SNP_C_T	5	3156552	3156552	0.0143325	(-0.1,0.2]
5_3156606	5_4074850	Sniffles2.DEL.C5M4	5_3156606_T_C	0.00366151	ATXN7L3B	5_3156606_SNP_T_C	5	3156606	3156606	0.508568	(-0.1,0.2]
5_3156704	5_4074850	Sniffles2.DEL.C5M4	5_3156704_A_AT	0.0732962	ATXN7L3B	5_3156704_INDEL_A_AT	5	3156704	3156704	0.0143325	(-0.1,0.2]
5_3156973	5_4074850	Sniffles2.DEL.C5M4	5_3156973_C_A	0.120308	ATXN7L3B	5_3156973_SNP_C_A	5	3156973	3156973	0.0503494	(-0.1,0.2]
5_3156976	5_4074850	Sniffles2.DEL.C5M4	5_3156976_A_G	0.00894503	ATXN7L3B	5_3156976_SNP_A_G	5	3156976	3156976	0.828628	(-0.1,0.2]
5_3157118	5_4074850	Sniffles2.DEL.C5M4	5_3157118_G_T	0.00147877	ATXN7L3B	5_3157118_SNP_G_T	5	3157118	3157118	0.981821	(-0.1,0.2]
5_3157317	5_4074850	Sniffles2.DEL.C5M4	5_3157317_T_C	0.00894503	ATXN7L3B	5_3157317_SNP_T_C	5	3157317	3157317	0.828628	(-0.1,0.2]
5_3157482	5_4074850	Sniffles2.DEL.C5M4	5_3157482_G_T	0.00808663	ATXN7L3B	5_3157482_SNP_G_T	5	3157482	3157482	0.454448	(-0.1,0.2]
5_3157777	5_4074850	Sniffles2.DEL.C5M4	5_3157777_A_G	0.0256496	ATXN7L3B	5_3157777_SNP_A_G	5	3157777	3157777	0.0421355	(-0.1,0.2]
5_3157868	5_4074850	Sniffles2.DEL.C5M4	5_3157868_G_T	0.120308	ATXN7L3B	5_3157868_SNP_G_T	5	3157868	3157868	0.0503494	(-0.1,0.2]
5_3158101	5_4074850	Sniffles2.DEL.C5M4	5_3158101_C_A	0.0912402	ATXN7L3B	5_3158101_SNP_C_A	5	3158101	3158101	0.0312735	(-0.1,0.2]
5_3158318	5_4074850	Sniffles2.DEL.C5M4	5_3158318_G_C	0.120308	ATXN7L3B	5_3158318_SNP_G_C	5	3158318	3158318	0.0503494	(-0.1,0.2]
5_3158343	5_4074850	Sniffles2.DEL.C5M4	5_3158343_C_T	0.120308	ATXN7L3B	5_3158343_SNP_C_T	5	3158343	3158343	0.0503494	(-0.1,0.2]
5_3158355	5_4074850	Sniffles2.DEL.C5M4	5_3158355_G_A	0.120308	ATXN7L3B	5_3158355_SNP_G_A	5	3158355	3158355	0.0503494	(-0.1,0.2]
5_3158382	5_4074850	Sniffles2.DEL.C5M4	5_3158382_C_A	0.120308	ATXN7L3B	5_3158382_SNP_C_A	5	3158382	3158382	0.0503494	(-0.1,0.2]
5_3158384	5_4074850	Sniffles2.DEL.C5M4	5_3158384_G_A	0.00120329	ATXN7L3B	5_3158384_SNP_G_A	5	3158384	3158384	0.190136	(-0.1,0.2]
5_3158399	5_4074850	Sniffles2.DEL.C5M4	5_3158399_G_A	0.125405	ATXN7L3B	5_3158399_SNP_G_A	5	3158399	3158399	0.0439745	(-0.1,0.2]
5_3158473	5_4074850	Sniffles2.DEL.C5M4	5_3158473_T_G	0.120308	ATXN7L3B	5_3158473_SNP_T_G	5	3158473	3158473	0.0503494	(-0.1,0.2]
5_3158656	5_4074850	Sniffles2.DEL.C5M4	5_3158656_A_G	0.00282723	ATXN7L3B	5_3158656_SNP_A_G	5	3158656	3158656	0.879372	(-0.1,0.2]
5_3158687	5_4074850	Sniffles2.DEL.C5M4	5_3158687_A_G	0.120308	ATXN7L3B	5_3158687_SNP_A_G	5	3158687	3158687	0.0503494	(-0.1,0.2]
5_3158703	5_4074850	Sniffles2.DEL.C5M4	5_3158703_A_G	0.120308	ATXN7L3B	5_3158703_SNP_A_G	5	3158703	3158703	0.0503494	(-0.1,0.2]
5_3158751	5_4074850	Sniffles2.DEL.C5M4	5_3158751_G_T	0.126549	ATXN7L3B	5_3158751_SNP_G_T	5	3158751	3158751	0.0101476	(-0.1,0.2]
5_3158863	5_4074850	Sniffles2.DEL.C5M4	5_3158863_T_C	0.120308	ATXN7L3B	5_3158863_SNP_T_C	5	3158863	3158863	0.0503494	(-0.1,0.2]
5_3159165	5_4074850	Sniffles2.DEL.C5M4	5_3159165_T_TA;5_3159165_T_TTA;5_3159165_T_TAA	0.0133919	ATXN7L3B	5_3159165_INDEL_T_TAA	5	3159165	3159165	0.491286	(-0.1,0.2]
5_3159165	5_4074850	Sniffles2.DEL.C5M4	5_3159165_T_TA;5_3159165_T_TTA;5_3159165_T_TAA	0.0133919	ATXN7L3B	5_3159165_INDEL_T_TA	5	3159165	3159165	0.217455	(-0.1,0.2]
5_3159165	5_4074850	Sniffles2.DEL.C5M4	5_3159165_T_TA;5_3159165_T_TTA;5_3159165_T_TAA	0.0133919	ATXN7L3B	5_3159165_INDEL_T_TTA	5	3159165	3159165	0.0328896	(-0.1,0.2]
5_3159234	5_4074850	Sniffles2.DEL.C5M4	5_3159234_T_C	0.120308	ATXN7L3B	5_3159234_SNP_T_C	5	3159234	3159234	0.0503494	(-0.1,0.2]
5_3159404	5_4074850	Sniffles2.DEL.C5M4	5_3159404_G_C	0.120308	ATXN7L3B	5_3159404_SNP_G_C	5	3159404	3159404	0.0503494	(-0.1,0.2]
5_3159454	5_4074850	Sniffles2.DEL.C5M4	5_3159454_G_A	0.073802	ATXN7L3B	5_3159454_SNP_G_A	5	3159454	3159454	0.0125724	(-0.1,0.2]
5_3159508	5_4074850	Sniffles2.DEL.C5M4	5_3159508_A_T	0.126399	ATXN7L3B	5_3159508_SNP_A_T	5	3159508	3159508	0.0431581	(-0.1,0.2]
5_3159517	5_4074850	Sniffles2.DEL.C5M4	5_3159517_C_T	0.12455	ATXN7L3B	5_3159517_SNP_C_T	5	3159517	3159517	0.0452309	(-0.1,0.2]
5_3159604	5_4074850	Sniffles2.DEL.C5M4	5_3159604_A_G	0.00156107	ATXN7L3B	5_3159604_SNP_A_G	5	3159604	3159604	0.496361	(-0.1,0.2]
5_3159708	5_4074850	Sniffles2.DEL.C5M4	5_3159708_T_TG	0.000713324	ATXN7L3B	5_3159708_INDEL_T_TG	5	3159708	3159708	0.168543	(-0.1,0.2]
5_3159712	5_4074850	Sniffles2.DEL.C5M4	5_3159712_T_G	0.120308	ATXN7L3B	5_3159712_SNP_T_G	5	3159712	3159712	0.0503494	(-0.1,0.2]
5_3159743	5_4074850	Sniffles2.DEL.C5M4	5_3159743_C_T	0.120308	ATXN7L3B	5_3159743_SNP_C_T	5	3159743	3159743	0.0503494	(-0.1,0.2]
5_3159924	5_4074850	Sniffles2.DEL.C5M4	5_3159924_G_T	0.120308	ATXN7L3B	5_3159924_SNP_G_T	5	3159924	3159924	0.0503494	(-0.1,0.2]
5_3160076	5_4074850	Sniffles2.DEL.C5M4	5_3160076_T_C	0.15342	ATXN7L3B	5_3160076_SNP_T_C	5	3160076	3160076	0.00284867	(-0.1,0.2]
5_3160109	5_4074850	Sniffles2.DEL.C5M4	5_3160109_C_T	0.0744593	ATXN7L3B	5_3160109_SNP_C_T	5	3160109	3160109	0.0122581	(-0.1,0.2]
5_3160262	5_4074850	Sniffles2.DEL.C5M4	5_3160262_AAATAATTTGGCGGCAATAT_A	0.00287225	ATXN7L3B	5_3160262_INDEL_AAATAATTTGGCGGCAATAT_A	5	3160262	3160281	0.0763147	(-0.1,0.2]
5_3160348	5_4074850	Sniffles2.DEL.C5M4	5_3160348_T_C	0.116529	ATXN7L3B	5_3160348_SNP_T_C	5	3160348	3160348	0.0385667	(-0.1,0.2]
5_3160531	5_4074850	Sniffles2.DEL.C5M4	5_3160531_A_G	0.00490608	ATXN7L3B	5_3160531_SNP_A_G	5	3160531	3160531	0.715216	(-0.1,0.2]
5_3160551	5_4074850	Sniffles2.DEL.C5M4	5_3160551_GT_G	0.108794	ATXN7L3B	5_3160551_INDEL_GT_G	5	3160551	3160552	0.0451845	(-0.1,0.2]
5_3160572	5_4074850	Sniffles2.DEL.C5M4	5_3160572_C_T	0.15342	ATXN7L3B	5_3160572_SNP_C_T	5	3160572	3160572	0.00284867	(-0.1,0.2]
5_3160624	5_4074850	Sniffles2.DEL.C5M4	5_3160624_T_C	0.120308	ATXN7L3B	5_3160624_SNP_T_C	5	3160624	3160624	0.0503494	(-0.1,0.2]
5_3160750	5_4074850	Sniffles2.DEL.C5M4	5_3160750_G_A	0.120308	ATXN7L3B	5_3160750_SNP_G_A	5	3160750	3160750	0.0503494	(-0.1,0.2]
5_3160879	5_4074850	Sniffles2.DEL.C5M4	5_3160879_T_TC	0.115527	ATXN7L3B	5_3160879_INDEL_T_TC	5	3160879	3160879	0.0444438	(-0.1,0.2]
5_3161030	5_4074850	Sniffles2.DEL.C5M4	5_3161030_T_C	0.12455	ATXN7L3B	5_3161030_SNP_T_C	5	3161030	3161030	0.0452309	(-0.1,0.2]
5_3161048	5_4074850	Sniffles2.DEL.C5M4	5_3161048_G_A	0.00255632	ATXN7L3B	5_3161048_SNP_G_A	5	3161048	3161048	0.394707	(-0.1,0.2]
5_3161105	5_4074850	Sniffles2.DEL.C5M4	5_3161105_T_C	0.00162933	ATXN7L3B	5_3161105_SNP_T_C	5	3161105	3161105	0.195223	(-0.1,0.2]
5_3161222	5_4074850	Sniffles2.DEL.C5M4	5_3161222_C_A	0.00255632	ATXN7L3B	5_3161222_SNP_C_A	5	3161222	3161222	0.394707	(-0.1,0.2]
5_3161541	5_4074850	Sniffles2.DEL.C5M4	5_3161541_A_T	0.12455	ATXN7L3B	5_3161541_SNP_A_T	5	3161541	3161541	0.0452309	(-0.1,0.2]
5_3161610	5_4074850	Sniffles2.DEL.C5M4	5_3161610_G_C	0.12455	ATXN7L3B	5_3161610_SNP_G_C	5	3161610	3161610	0.0452309	(-0.1,0.2]
5_3161631	5_4074850	Sniffles2.DEL.C5M4	5_3161631_G_C	0.12455	ATXN7L3B	5_3161631_SNP_G_C	5	3161631	3161631	0.0452309	(-0.1,0.2]
5_3161649	5_4074850	Sniffles2.DEL.C5M4	5_3161649_T_C	0.12455	ATXN7L3B	5_3161649_SNP_T_C	5	3161649	3161649	0.0452309	(-0.1,0.2]
5_3161690	5_4074850	Sniffles2.DEL.C5M4	5_3161690_C_A	0.00156738	ATXN7L3B	5_3161690_SNP_C_A	5	3161690	3161690	0.14669	(-0.1,0.2]
5_3161698	5_4074850	Sniffles2.DEL.C5M4	5_3161698_A_G	0.12455	ATXN7L3B	5_3161698_SNP_A_G	5	3161698	3161698	0.0452309	(-0.1,0.2]
5_3161828	5_4074850	Sniffles2.DEL.C5M4	5_3161828_C_T	0.119673	ATXN7L3B	5_3161828_SNP_C_T	5	3161828	3161828	0.0440998	(-0.1,0.2]
5_3161940	5_4074850	Sniffles2.DEL.C5M4	5_3161940_T_C	0.119673	ATXN7L3B	5_3161940_SNP_T_C	5	3161940	3161940	0.0440998	(-0.1,0.2]
5_3161942	5_4074850	Sniffles2.DEL.C5M4	5_3161942_T_A	0.119673	ATXN7L3B	5_3161942_SNP_T_A	5	3161942	3161942	0.0440998	(-0.1,0.2]
5_3161949	5_4074850	Sniffles2.DEL.C5M4	5_3161949_A_C	0.119673	ATXN7L3B	5_3161949_SNP_A_C	5	3161949	3161949	0.0440998	(-0.1,0.2]
5_3161963	5_4074850	Sniffles2.DEL.C5M4	5_3161963_C_CT	0.0025614	ATXN7L3B	5_3161963_INDEL_C_CT	5	3161963	3161963	0.407056	(-0.1,0.2]
5_3161964	5_4074850	Sniffles2.DEL.C5M4	5_3161964_T_TTTTTAGTTCTTCTTCAC	0.119673	ATXN7L3B	5_3161964_INDEL_T_TTTTTAGTTCTTCTTCAC	5	3161964	3161964	0.0440998	(-0.1,0.2]
5_3162006	5_4074850	Sniffles2.DEL.C5M4	5_3162006_T_A	0.119673	ATXN7L3B	5_3162006_SNP_T_A	5	3162006	3162006	0.0440998	(-0.1,0.2]
5_3162007	5_4074850	Sniffles2.DEL.C5M4	5_3162007_A_G	0.0739567	ATXN7L3B	5_3162007_SNP_A_G	5	3162007	3162007	0.0122347	(-0.1,0.2]
5_3162017	5_4074850	Sniffles2.DEL.C5M4	5_3162017_C_T	0.119673	ATXN7L3B	5_3162017_SNP_C_T	5	3162017	3162017	0.0440998	(-0.1,0.2]
5_3162029	5_4074850	Sniffles2.DEL.C5M4	5_3162029_G_A	0.119673	ATXN7L3B	5_3162029_SNP_G_A	5	3162029	3162029	0.0440998	(-0.1,0.2]
5_3162045	5_4074850	Sniffles2.DEL.C5M4	5_3162045_C_G	0.00324832	ATXN7L3B	5_3162045_SNP_C_G	5	3162045	3162045	0.109631	(-0.1,0.2]
5_3162352	5_4074850	Sniffles2.DEL.C5M4	5_3162352_G_C	0.119673	ATXN7L3B	5_3162352_SNP_G_C	5	3162352	3162352	0.0440998	(-0.1,0.2]
5_3162477	5_4074850	Sniffles2.DEL.C5M4	5_3162477_A_C	0.119673	ATXN7L3B	5_3162477_SNP_A_C	5	3162477	3162477	0.0440998	(-0.1,0.2]
5_3162496	5_4074850	Sniffles2.DEL.C5M4	5_3162496_C_T	0.119673	ATXN7L3B	5_3162496_SNP_C_T	5	3162496	3162496	0.0440998	(-0.1,0.2]
5_3162536	5_4074850	Sniffles2.DEL.C5M4	5_3162536_A_G	0.119673	ATXN7L3B	5_3162536_SNP_A_G	5	3162536	3162536	0.0440998	(-0.1,0.2]
5_3162754	5_4074850	Sniffles2.DEL.C5M4	5_3162754_G_C	0.00291522	ATXN7L3B	5_3162754_SNP_G_C	5	3162754	3162754	0.447472	(-0.1,0.2]
5_3162858	5_4074850	Sniffles2.DEL.C5M4	5_3162858_C_T	0.125723	ATXN7L3B	5_3162858_SNP_C_T	5	3162858	3162858	0.0378011	(-0.1,0.2]
5_3162915	5_4074850	Sniffles2.DEL.C5M4	5_3162915_T_A	0.119673	ATXN7L3B	5_3162915_SNP_T_A	5	3162915	3162915	0.0440998	(-0.1,0.2]
5_3162916	5_4074850	Sniffles2.DEL.C5M4	5_3162916_G_A	0.119673	ATXN7L3B	5_3162916_SNP_G_A	5	3162916	3162916	0.0440998	(-0.1,0.2]
5_3163050	5_4074850	Sniffles2.DEL.C5M4	5_3163050_C_T	0.111849	ATXN7L3B	5_3163050_SNP_C_T	5	3163050	3163050	0.0317466	(-0.1,0.2]
5_3163273	5_4074850	Sniffles2.DEL.C5M4	5_3163273_T_C	0.0739567	ATXN7L3B	5_3163273_SNP_T_C	5	3163273	3163273	0.0122347	(-0.1,0.2]
5_3163389	5_4074850	Sniffles2.DEL.C5M4	5_3163389_G_A	0.15342	ATXN7L3B	5_3163389_SNP_G_A	5	3163389	3163389	0.00284867	(-0.1,0.2]
5_3163610	5_4074850	Sniffles2.DEL.C5M4	5_3163610_T_G	0.119673	ATXN7L3B	5_3163610_SNP_T_G	5	3163610	3163610	0.0440998	(-0.1,0.2]
5_3163643	5_4074850	Sniffles2.DEL.C5M4	5_3163643_A_C	0.0940847	ATXN7L3B	5_3163643_SNP_A_C	5	3163643	3163643	0.00571584	(-0.1,0.2]
5_3163650	5_4074850	Sniffles2.DEL.C5M4	5_3163650_G_T	0.00292185	ATXN7L3B	5_3163650_SNP_G_T	5	3163650	3163650	0.483632	(-0.1,0.2]
5_3163655	5_4074850	Sniffles2.DEL.C5M4	5_3163655_G_A	0.119673	ATXN7L3B	5_3163655_SNP_G_A	5	3163655	3163655	0.0440998	(-0.1,0.2]
5_3163772	5_4074850	Sniffles2.DEL.C5M4	5_3163772_T_C	0.115527	ATXN7L3B	5_3163772_SNP_T_C	5	3163772	3163772	0.049209	(-0.1,0.2]
5_3163804	5_4074850	Sniffles2.DEL.C5M4	5_3163804_A_G	0.115527	ATXN7L3B	5_3163804_SNP_A_G	5	3163804	3163804	0.049209	(-0.1,0.2]
5_3163842	5_4074850	Sniffles2.DEL.C5M4	5_3163842_G_C	0.115527	ATXN7L3B	5_3163842_SNP_G_C	5	3163842	3163842	0.049209	(-0.1,0.2]
5_3163924	5_4074850	Sniffles2.DEL.C5M4	5_3163924_C_T	0.119673	ATXN7L3B	5_3163924_SNP_C_T	5	3163924	3163924	0.0440998	(-0.1,0.2]
5_3163956	5_4074850	Sniffles2.DEL.C5M4	5_3163956_T_C	0.0739567	ATXN7L3B	5_3163956_SNP_T_C	5	3163956	3163956	0.0122347	(-0.1,0.2]
5_3164303	5_4074850	Sniffles2.DEL.C5M4	5_3164303_G_A	0.0656283	ATXN7L3B	5_3164303_SNP_G_A	5	3164303	3164303	0.0128953	(-0.1,0.2]
5_3164473	5_4074850	Sniffles2.DEL.C5M4	5_3164473_TA_T;5_3164473_T_TA	0.0691644	ATXN7L3B	5_3164473_INDEL_T_TA	5	3164473	3164473	0.778289	(-0.1,0.2]
5_3164473	5_4074850	Sniffles2.DEL.C5M4	5_3164473_TA_T;5_3164473_T_TA	0.0691644	ATXN7L3B	5_3164473_INDEL_TA_T	5	3164473	3164474	0.0322497	(-0.1,0.2]
5_3164484	5_4074850	Sniffles2.DEL.C5M4	5_3164484_A_T	0.10351	ATXN7L3B	5_3164484_SNP_A_T	5	3164484	3164484	0.0545272	(-0.1,0.2]
5_3164485	5_4074850	Sniffles2.DEL.C5M4	5_3164485_T_A	0.152349	ATXN7L3B	5_3164485_SNP_T_A	5	3164485	3164485	0.00130847	(-0.1,0.2]
5_3164574	5_4074850	Sniffles2.DEL.C5M4	5_3164574_G_A	0.108166	ATXN7L3B	5_3164574_SNP_G_A	5	3164574	3164574	0.0442008	(-0.1,0.2]
5_3164633	5_4074850	Sniffles2.DEL.C5M4	5_3164633_G_A	0.0819837	ATXN7L3B	5_3164633_SNP_G_A	5	3164633	3164633	0.000574048	(-0.1,0.2]
5_3164686	5_4074850	Sniffles2.DEL.C5M4	5_3164686_A_G	0.000831587	ATXN7L3B	5_3164686_SNP_A_G	5	3164686	3164686	0.855422	(-0.1,0.2]
5_3164820	5_4074850	Sniffles2.DEL.C5M4	5_3164820_A_C	0.109104	ATXN7L3B	5_3164820_SNP_A_C	5	3164820	3164820	0.0432642	(-0.1,0.2]
5_3164840	5_4074850	Sniffles2.DEL.C5M4	5_3164840_C_T	0.109104	ATXN7L3B	5_3164840_SNP_C_T	5	3164840	3164840	0.0432642	(-0.1,0.2]
5_3164845	5_4074850	Sniffles2.DEL.C5M4	5_3164845_A_G	0.109104	ATXN7L3B	5_3164845_SNP_A_G	5	3164845	3164845	0.0432642	(-0.1,0.2]
5_3164846	5_4074850	Sniffles2.DEL.C5M4	5_3164846_C_T	0.0292456	ATXN7L3B	5_3164846_SNP_C_T	5	3164846	3164846	0.0134511	(-0.1,0.2]
5_3165020	5_4074850	Sniffles2.DEL.C5M4	5_3165020_C_T	0.109104	ATXN7L3B	5_3165020_SNP_C_T	5	3165020	3165020	0.0432642	(-0.1,0.2]
5_3165050	5_4074850	Sniffles2.DEL.C5M4	5_3165050_T_C	0.109104	ATXN7L3B	5_3165050_SNP_T_C	5	3165050	3165050	0.0432642	(-0.1,0.2]
5_3165234	5_4074850	Sniffles2.DEL.C5M4	5_3165234_T_C	0.114705	ATXN7L3B	5_3165234_SNP_T_C	5	3165234	3165234	0.0357661	(-0.1,0.2]
5_3165319	5_4074850	Sniffles2.DEL.C5M4	5_3165319_A_C	0.109104	ATXN7L3B	5_3165319_SNP_A_C	5	3165319	3165319	0.0432642	(-0.1,0.2]
5_3165575	5_4074850	Sniffles2.DEL.C5M4	5_3165575_A_C	0.109104	ATXN7L3B	5_3165575_SNP_A_C	5	3165575	3165575	0.0432642	(-0.1,0.2]
5_3165641	5_4074850	Sniffles2.DEL.C5M4	5_3165641_C_G	0.000573028	ATXN7L3B	5_3165641_SNP_C_G	5	3165641	3165641	0.84975	(-0.1,0.2]
5_3165685	5_4074850	Sniffles2.DEL.C5M4	5_3165685_T_C	0.109104	ATXN7L3B	5_3165685_SNP_T_C	5	3165685	3165685	0.0432642	(-0.1,0.2]
5_3165690	5_4074850	Sniffles2.DEL.C5M4	5_3165690_A_AGG	0.109104	ATXN7L3B	5_3165690_INDEL_A_AGG	5	3165690	3165690	0.0432642	(-0.1,0.2]
5_3165760	5_4074850	Sniffles2.DEL.C5M4	5_3165760_A_G	0.109104	ATXN7L3B	5_3165760_SNP_A_G	5	3165760	3165760	0.0432642	(-0.1,0.2]
5_3165894	5_4074850	Sniffles2.DEL.C5M4	5_3165894_T_A	0.109104	ATXN7L3B	5_3165894_SNP_T_A	5	3165894	3165894	0.0432642	(-0.1,0.2]
5_3165907	5_4074850	Sniffles2.DEL.C5M4	5_3165907_T_C	0.114705	ATXN7L3B	5_3165907_SNP_T_C	5	3165907	3165907	0.0431781	(-0.1,0.2]
5_3165908	5_4074850	Sniffles2.DEL.C5M4	5_3165908_G_GA	0.000471344	ATXN7L3B	5_3165908_INDEL_G_GA	5	3165908	3165908	0.207422	(-0.1,0.2]
5_3166132	5_4074850	Sniffles2.DEL.C5M4	5_3166132_G_A	0.00137694	ATXN7L3B	5_3166132_SNP_G_A	5	3166132	3166132	0.196865	(-0.1,0.2]
5_3166343	5_4074850	Sniffles2.DEL.C5M4	5_3166343_T_G	0.109104	ATXN7L3B	5_3166343_SNP_T_G	5	3166343	3166343	0.0432642	(-0.1,0.2]
5_3166347	5_4074850	Sniffles2.DEL.C5M4	5_3166347_ATT_A;5_3166347_A_AT;5_3166347_A_ATT;5_3166347_A_ATTT;5_3166347_ATTT_A	0.161616	ATXN7L3B	5_3166347_INDEL_A_ATTT	5	3166347	3166347	0.031629	(-0.1,0.2]
5_3166347	5_4074850	Sniffles2.DEL.C5M4	5_3166347_ATT_A;5_3166347_A_AT;5_3166347_A_ATT;5_3166347_A_ATTT;5_3166347_ATTT_A	0.161616	ATXN7L3B	5_3166347_INDEL_A_AT	5	3166347	3166347	0.463075	(-0.1,0.2]
5_3166347	5_4074850	Sniffles2.DEL.C5M4	5_3166347_ATT_A;5_3166347_A_AT;5_3166347_A_ATT;5_3166347_A_ATTT;5_3166347_ATTT_A	0.161616	ATXN7L3B	5_3166347_INDEL_ATT_A	5	3166347	3166349	0.0111373	(-0.1,0.2]
5_3166347	5_4074850	Sniffles2.DEL.C5M4	5_3166347_ATT_A;5_3166347_A_AT;5_3166347_A_ATT;5_3166347_A_ATTT;5_3166347_ATTT_A	0.161616	ATXN7L3B	5_3166347_INDEL_ATTT_A	5	3166347	3166350	0.785777	(-0.1,0.2]
5_3166347	5_4074850	Sniffles2.DEL.C5M4	5_3166347_ATT_A;5_3166347_A_AT;5_3166347_A_ATT;5_3166347_A_ATTT;5_3166347_ATTT_A	0.161616	ATXN7L3B	5_3166347_INDEL_A_ATT	5	3166347	3166347	0.000681154	(-0.1,0.2]
5_3166384	5_4074850	Sniffles2.DEL.C5M4	5_3166384_G_A	0.105248	ATXN7L3B	5_3166384_SNP_G_A	5	3166384	3166384	0.0513103	(-0.1,0.2]
5_3166409	5_4074850	Sniffles2.DEL.C5M4	5_3166409_T_A	0.00137694	ATXN7L3B	5_3166409_SNP_T_A	5	3166409	3166409	0.196865	(-0.1,0.2]
5_3166430	5_4074850	Sniffles2.DEL.C5M4	5_3166430_GTAAGA_G	0.00291522	ATXN7L3B	5_3166430_INDEL_GTAAGA_G	5	3166430	3166435	0.401685	(-0.1,0.2]
5_3166516	5_4074850	Sniffles2.DEL.C5M4	5_3166516_A_G	0.109104	ATXN7L3B	5_3166516_SNP_A_G	5	3166516	3166516	0.0432642	(-0.1,0.2]
5_3166699	5_4074850	Sniffles2.DEL.C5M4	5_3166699_A_G	0.00255632	ATXN7L3B	5_3166699_SNP_A_G	5	3166699	3166699	0.394707	(-0.1,0.2]
5_3166963	5_4074850	Sniffles2.DEL.C5M4	5_3166963_T_TTTA;5_3166963_T_TTA;5_3166963_T_A	0.000546645	ATXN7L3B	5_3166963_SNP_T_A	5	3166963	3166963	0.130144	(-0.1,0.2]
5_3166963	5_4074850	Sniffles2.DEL.C5M4	5_3166963_T_TTTA;5_3166963_T_TTA;5_3166963_T_A	0.000546645	ATXN7L3B	5_3166963_INDEL_T_TTTA	5	3166963	3166963	0.324344	(-0.1,0.2]
5_3166963	5_4074850	Sniffles2.DEL.C5M4	5_3166963_T_TTTA;5_3166963_T_TTA;5_3166963_T_A	0.000546645	ATXN7L3B	5_3166963_INDEL_T_TTA	5	3166963	3166963	0.374066	(-0.1,0.2]
5_3167559	5_4074850	Sniffles2.DEL.C5M4	5_3167559_A_AAAAAAAAG;5_3167559_A_AAAAAAAAAG	0.135096	ATXN7L3B	5_3167559_INDEL_A_AAAAAAAAAG	5	3167559	3167559	0.215629	(-0.1,0.2]
5_3167559	5_4074850	Sniffles2.DEL.C5M4	5_3167559_A_AAAAAAAAG;5_3167559_A_AAAAAAAAAG	0.135096	ATXN7L3B	5_3167559_INDEL_A_AAAAAAAAG	5	3167559	3167559	0.00495786	(-0.1,0.2]
5_3167649	5_4074850	Sniffles2.DEL.C5M4	5_3167649_G_A	0.00309928	ATXN7L3B	5_3167649_SNP_G_A	5	3167649	3167649	0.189752	(-0.1,0.2]
5_3168025	5_4074850	Sniffles2.DEL.C5M4	5_3168025_G_A	0.000127025	ATXN7L3B	5_3168025_SNP_G_A	5	3168025	3168025	0.315413	(-0.1,0.2]
5_3168037	5_4074850	Sniffles2.DEL.C5M4	5_3168037_G_A	0.00261372	ATXN7L3B	5_3168037_SNP_G_A	5	3168037	3168037	0.646305	(-0.1,0.2]
5_3168276	5_4074850	Sniffles2.DEL.C5M4	5_3168276_C_G	0.0329975	ATXN7L3B	5_3168276_SNP_C_G	5	3168276	3168276	0.142822	(-0.1,0.2]
5_3168322	5_4074850	Sniffles2.DEL.C5M4	5_3168322_C_T	0.00273682	ATXN7L3B	5_3168322_SNP_C_T	5	3168322	3168322	0.683708	(-0.1,0.2]
5_3168406	5_4074850	Sniffles2.DEL.C5M4	5_3168406_A_G	0.000419805	ATXN7L3B	5_3168406_SNP_A_G	5	3168406	3168406	0.129934	(-0.1,0.2]
5_3168410	5_4074850	Sniffles2.DEL.C5M4	5_3168410_A_G	0.000105314	ATXN7L3B	5_3168410_SNP_A_G	5	3168410	3168410	0.31216	(-0.1,0.2]
5_3168885	5_4074850	Sniffles2.DEL.C5M4	5_3168885_C_T	0.00355803	ATXN7L3B	5_3168885_SNP_C_T	5	3168885	3168885	0.10764	(-0.1,0.2]
5_3168956	5_4074850	Sniffles2.DEL.C5M4	5_3168956_G_A	0.00578503	ATXN7L3B	5_3168956_SNP_G_A	5	3168956	3168956	0.035041	(-0.1,0.2]
5_3169025	5_4074850	Sniffles2.DEL.C5M4	5_3169025_G_A	0.00356754	ATXN7L3B	5_3169025_SNP_G_A	5	3169025	3169025	0.218154	(-0.1,0.2]
5_3169091	5_4074850	Sniffles2.DEL.C5M4	5_3169091_G_A	0.000573028	ATXN7L3B	5_3169091_SNP_G_A	5	3169091	3169091	0.84975	(-0.1,0.2]
5_3169170	5_4074850	Sniffles2.DEL.C5M4	5_3169170_G_A	0.0107031	ATXN7L3B	5_3169170_SNP_G_A	5	3169170	3169170	0.214455	(-0.1,0.2]
5_3169286	5_4074850	Sniffles2.DEL.C5M4	5_3169286_C_A	0.00107363	ATXN7L3B	5_3169286_SNP_C_A	5	3169286	3169286	0.214082	(-0.1,0.2]
5_3169313	5_4074850	Sniffles2.DEL.C5M4	5_3169313_A_G	0.00324832	ATXN7L3B	5_3169313_SNP_A_G	5	3169313	3169313	0.109631	(-0.1,0.2]
5_3169517	5_4074850	Sniffles2.DEL.C5M4	5_3169517_G_A	0.00115968	ATXN7L3B	5_3169517_SNP_G_A	5	3169517	3169517	0.21156	(-0.1,0.2]
5_3169618	5_4074850	Sniffles2.DEL.C5M4	5_3169618_C_A	0.00115968	ATXN7L3B	5_3169618_SNP_C_A	5	3169618	3169618	0.21156	(-0.1,0.2]
5_3170168	5_4074850	Sniffles2.DEL.C5M4	5_3170168_C_T	0.000699434	ATXN7L3B	5_3170168_SNP_C_T	5	3170168	3170168	0.922554	(-0.1,0.2]
5_3170188	5_4074850	Sniffles2.DEL.C5M4	5_3170188_C_G	0.0309591	ATXN7L3B	5_3170188_SNP_C_G	5	3170188	3170188	0.0118399	(-0.1,0.2]
5_3170214	5_4074850	Sniffles2.DEL.C5M4	5_3170214_G_A	0.00210111	ATXN7L3B	5_3170214_SNP_G_A	5	3170214	3170214	0.149566	(-0.1,0.2]
5_3170296	5_4074850	Sniffles2.DEL.C5M4	5_3170296_C_T	0.00057231	ATXN7L3B	5_3170296_SNP_C_T	5	3170296	3170296	0.18157	(-0.1,0.2]
5_3170392	5_4074850	Sniffles2.DEL.C5M4	5_3170392_T_G	0.00416534	ATXN7L3B	5_3170392_SNP_T_G	5	3170392	3170392	0.462458	(-0.1,0.2]
5_3170417	5_4074850	Sniffles2.DEL.C5M4	5_3170417_G_A	0.00085066	ATXN7L3B	5_3170417_SNP_G_A	5	3170417	3170417	0.74063	(-0.1,0.2]
5_3170434	5_4074850	Sniffles2.DEL.C5M4	5_3170434_T_A	0.00121879	ATXN7L3B	5_3170434_SNP_T_A	5	3170434	3170434	0.922635	(-0.1,0.2]
5_3170447	5_4074850	Sniffles2.DEL.C5M4	5_3170447_C_T	0.000835427	ATXN7L3B	5_3170447_SNP_C_T	5	3170447	3170447	0.941346	(-0.1,0.2]
5_3170449	5_4074850	Sniffles2.DEL.C5M4	5_3170449_T_C	0.000681939	ATXN7L3B	5_3170449_SNP_T_C	5	3170449	3170449	0.830451	(-0.1,0.2]
5_3170459	5_4074850	Sniffles2.DEL.C5M4	5_3170459_G_C	0.00183416	ATXN7L3B	5_3170459_SNP_G_C	5	3170459	3170459	0.995617	(-0.1,0.2]
5_3170468	5_4074850	Sniffles2.DEL.C5M4	5_3170468_G_C	0.000970661	ATXN7L3B	5_3170468_SNP_G_C	5	3170468	3170468	0.940091	(-0.1,0.2]
5_3170470	5_4074850	Sniffles2.DEL.C5M4	5_3170470_G_C	0.000970661	ATXN7L3B	5_3170470_SNP_G_C	5	3170470	3170470	0.940091	(-0.1,0.2]
5_3170475	5_4074850	Sniffles2.DEL.C5M4	5_3170475_A_G	0.000970661	ATXN7L3B	5_3170475_SNP_A_G	5	3170475	3170475	0.940091	(-0.1,0.2]
5_3170488	5_4074850	Sniffles2.DEL.C5M4	5_3170488_C_T	0.000887617	ATXN7L3B	5_3170488_SNP_C_T	5	3170488	3170488	0.915164	(-0.1,0.2]
5_3170598	5_4074850	Sniffles2.DEL.C5M4	5_3170598_T_C	0.00416534	ATXN7L3B	5_3170598_SNP_T_C	5	3170598	3170598	0.462458	(-0.1,0.2]
5_3171246	5_4074850	Sniffles2.DEL.C5M4	5_3171246_T_A	0.00115968	ATXN7L3B	5_3171246_SNP_T_A	5	3171246	3171246	0.21156	(-0.1,0.2]
5_3171737	5_4074850	Sniffles2.DEL.C5M4	5_3171737_G_A	0.00416534	ATXN7L3B	5_3171737_SNP_G_A	5	3171737	3171737	0.462458	(-0.1,0.2]
5_3172048	5_4074850	Sniffles2.DEL.C5M4	5_3172048_G_A	0.00115968	ATXN7L3B	5_3172048_SNP_G_A	5	3172048	3172048	0.21156	(-0.1,0.2]
5_3172247	5_4074850	Sniffles2.DEL.C5M4	5_3172247_C_T	0.0013779	ATXN7L3B	5_3172247_SNP_C_T	5	3172247	3172247	0.732392	(-0.1,0.2]
5_3172537	5_4074850	Sniffles2.DEL.C5M4	5_3172537_C_T	0.000681939	ATXN7L3B	5_3172537_SNP_C_T	5	3172537	3172537	0.870192	(-0.1,0.2]
5_3172583	5_4074850	Sniffles2.DEL.C5M4	5_3172583_A_G	0.00104869	ATXN7L3B	5_3172583_SNP_A_G	5	3172583	3172583	0.223464	(-0.1,0.2]
5_3172706	5_4074850	Sniffles2.DEL.C5M4	5_3172706_T_G	0.000611551	ATXN7L3B	5_3172706_SNP_T_G	5	3172706	3172706	0.838486	(-0.1,0.2]
5_3172707	5_4074850	Sniffles2.DEL.C5M4	5_3172707_A_G	0.000573028	ATXN7L3B	5_3172707_SNP_A_G	5	3172707	3172707	0.84975	(-0.1,0.2]
5_3172708	5_4074850	Sniffles2.DEL.C5M4	5_3172708_G_A	4.64594e-05	ATXN7L3B	5_3172708_SNP_G_A	5	3172708	3172708	0.500731	(-0.1,0.2]
5_3172848	5_4074850	Sniffles2.DEL.C5M4	5_3172848_G_T	0.00115968	ATXN7L3B	5_3172848_SNP_G_T	5	3172848	3172848	0.21156	(-0.1,0.2]
5_3173580	5_4074850	Sniffles2.DEL.C5M4	5_3173580_G_A	0.00327086	ATXN7L3B	5_3173580_SNP_G_A	5	3173580	3173580	0.902788	(-0.1,0.2]
5_3173586	5_4074850	Sniffles2.DEL.C5M4	5_3173586_G_T	0.00115968	ATXN7L3B	5_3173586_SNP_G_T	5	3173586	3173586	0.21156	(-0.1,0.2]
5_3173715	5_4074850	Sniffles2.DEL.C5M4	5_3173715_A_G	0.0108463	ATXN7L3B	5_3173715_SNP_A_G	5	3173715	3173715	0.216075	(-0.1,0.2]
5_3173949	5_4074850	Sniffles2.DEL.C5M4	5_3173949_CA_C	0.00414497	ATXN7L3B	5_3173949_INDEL_CA_C	5	3173949	3173950	0.364555	(-0.1,0.2]
5_3174156	5_4074850	Sniffles2.DEL.C5M4	5_3174156_G_A	2.93718e-05	ATXN7L3B	5_3174156_SNP_G_A	5	3174156	3174156	0.429083	(-0.1,0.2]
5_3174272	5_4074850	Sniffles2.DEL.C5M4	5_3174272_T_G	0.00455062	ATXN7L3B	5_3174272_SNP_T_G	5	3174272	3174272	0.37947	(-0.1,0.2]
5_3174743	5_4074850	Sniffles2.DEL.C5M4	5_3174743_T_TAA;5_3174743_T_TA;5_3174743_T_TAAA	0.150689	ATXN7L3B	5_3174743_INDEL_T_TAAA	5	3174743	3174743	0.258043	(-0.1,0.2]
5_3174743	5_4074850	Sniffles2.DEL.C5M4	5_3174743_T_TAA;5_3174743_T_TA;5_3174743_T_TAAA	0.150689	ATXN7L3B	5_3174743_INDEL_T_TA	5	3174743	3174743	0.00529536	(-0.1,0.2]
5_3174743	5_4074850	Sniffles2.DEL.C5M4	5_3174743_T_TAA;5_3174743_T_TA;5_3174743_T_TAAA	0.150689	ATXN7L3B	5_3174743_INDEL_T_TAA	5	3174743	3174743	0.00270821	(-0.1,0.2]
5_3174756	5_4074850	Sniffles2.DEL.C5M4	5_3174756_T_A	0.00435389	ATXN7L3B	5_3174756_SNP_T_A	5	3174756	3174756	0.881929	(-0.1,0.2]
5_3174837	5_4074850	Sniffles2.DEL.C5M4	5_3174837_G_A	0.15342	ATXN7L3B	5_3174837_SNP_G_A	5	3174837	3174837	0.00284867	(-0.1,0.2]
5_3174954	5_4074850	Sniffles2.DEL.C5M4	5_3174954_C_T	0.00430318	ATXN7L3B	5_3174954_SNP_C_T	5	3174954	3174954	0.142121	(-0.1,0.2]
5_3175087	5_4074850	Sniffles2.DEL.C5M4	5_3175087_T_C	0.00430318	ATXN7L3B	5_3175087_SNP_T_C	5	3175087	3175087	0.142121	(-0.1,0.2]
5_3175124	5_4074850	Sniffles2.DEL.C5M4	5_3175124_C_T	0.00467674	ATXN7L3B	5_3175124_SNP_C_T	5	3175124	3175124	0.618916	(-0.1,0.2]
5_3175626	5_4074850	Sniffles2.DEL.C5M4	5_3175626_C_A	0.00430318	ATXN7L3B	5_3175626_SNP_C_A	5	3175626	3175626	0.142121	(-0.1,0.2]
5_3175640	5_4074850	Sniffles2.DEL.C5M4	5_3175640_T_C	0.00455062	ATXN7L3B	5_3175640_SNP_T_C	5	3175640	3175640	0.376704	(-0.1,0.2]
5_3175985	5_4074850	Sniffles2.DEL.C5M4	5_3175985_A_C	0.00796293	ATXN7L3B	5_3175985_SNP_A_C	5	3175985	3175985	0.448257	(-0.1,0.2]
5_3176563	5_4074850	Sniffles2.DEL.C5M4	5_3176563_A_AT	0.00311662	ATXN7L3B	5_3176563_INDEL_A_AT	5	3176563	3176563	0.883548	(-0.1,0.2]
5_3176585	5_4074850	Sniffles2.DEL.C5M4	5_3176585_A_G	0.00380611	ATXN7L3B	5_3176585_SNP_A_G	5	3176585	3176585	0.916967	(-0.1,0.2]
5_3176669	5_4074850	Sniffles2.DEL.C5M4	5_3176669_G_A	0.00497832	ATXN7L3B	5_3176669_SNP_G_A	5	3176669	3176669	0.146781	(-0.1,0.2]
5_3176979	5_4074850	Sniffles2.DEL.C5M4	5_3176979_A_C;5_3176979_A_AAAAC	0.00694296	ATXN7L3B	5_3176979_SNP_A_C	5	3176979	3176979	0.123223	(-0.1,0.2]
5_3176979	5_4074850	Sniffles2.DEL.C5M4	5_3176979_A_C;5_3176979_A_AAAAC	0.00694296	ATXN7L3B	5_3176979_INDEL_A_AAAAC	5	3176979	3176979	0.0106995	(-0.1,0.2]
5_3177114	5_4074850	Sniffles2.DEL.C5M4	5_3177114_C_T	0.0107568	ATXN7L3B	5_3177114_SNP_C_T	5	3177114	3177114	0.210723	(-0.1,0.2]
5_3177258	5_4074850	Sniffles2.DEL.C5M4	5_3177258_C_G	0.00139925	ATXN7L3B	5_3177258_SNP_C_G	5	3177258	3177258	0.124252	(-0.1,0.2]
5_3177276	5_4074850	Sniffles2.DEL.C5M4	5_3177276_T_C	0.00115968	ATXN7L3B	5_3177276_SNP_T_C	5	3177276	3177276	0.21156	(-0.1,0.2]
5_3177376	5_4074850	Sniffles2.DEL.C5M4	5_3177376_A_C	0.001853	ATXN7L3B	5_3177376_SNP_A_C	5	3177376	3177376	0.914426	(-0.1,0.2]
5_3177546	5_4074850	Sniffles2.DEL.C5M4	5_3177546_C_T	0.00467004	ATXN7L3B	5_3177546_SNP_C_T	5	3177546	3177546	0.465593	(-0.1,0.2]
5_3177614	5_4074850	Sniffles2.DEL.C5M4	5_3177614_G_A	0.001853	ATXN7L3B	5_3177614_SNP_G_A	5	3177614	3177614	0.914426	(-0.1,0.2]
5_3177792	5_4074850	Sniffles2.DEL.C5M4	5_3177792_T_A	0.00363533	ATXN7L3B	5_3177792_SNP_T_A	5	3177792	3177792	0.474157	(-0.1,0.2]
5_3178178	5_4074850	Sniffles2.DEL.C5M4	5_3178178_G_A	0.00324832	ATXN7L3B	5_3178178_SNP_G_A	5	3178178	3178178	0.109631	(-0.1,0.2]
5_3178313	5_4074850	Sniffles2.DEL.C5M4	5_3178313_T_C	0.0292456	ATXN7L3B	5_3178313_SNP_T_C	5	3178313	3178313	0.0134511	(-0.1,0.2]
5_3178832	5_4074850	Sniffles2.DEL.C5M4	5_3178832_G_A	0.001853	ATXN7L3B	5_3178832_SNP_G_A	5	3178832	3178832	0.914426	(-0.1,0.2]
5_3179081	5_4074850	Sniffles2.DEL.C5M4	5_3179081_T_C	0.00261372	ATXN7L3B	5_3179081_SNP_T_C	5	3179081	3179081	0.646305	(-0.1,0.2]
5_3179087	5_4074850	Sniffles2.DEL.C5M4	5_3179087_A_G	0.00115968	ATXN7L3B	5_3179087_SNP_A_G	5	3179087	3179087	0.21156	(-0.1,0.2]
5_3179334	5_4074850	Sniffles2.DEL.C5M4	5_3179334_A_G	0.00467004	ATXN7L3B	5_3179334_SNP_A_G	5	3179334	3179334	0.465593	(-0.1,0.2]
5_3179401	5_4074850	Sniffles2.DEL.C5M4	5_3179401_G_A	0.001853	ATXN7L3B	5_3179401_SNP_G_A	5	3179401	3179401	0.914426	(-0.1,0.2]
5_3179634	5_4074850	Sniffles2.DEL.C5M4	5_3179634_G_A	0.00220399	ATXN7L3B	5_3179634_SNP_G_A	5	3179634	3179634	0.847859	(-0.1,0.2]
5_3179666	5_4074850	Sniffles2.DEL.C5M4	5_3179666_T_C	0.001853	ATXN7L3B	5_3179666_SNP_T_C	5	3179666	3179666	0.914426	(-0.1,0.2]
5_3179791	5_4074850	Sniffles2.DEL.C5M4	5_3179791_A_G	0.00261372	ATXN7L3B	5_3179791_SNP_A_G	5	3179791	3179791	0.646305	(-0.1,0.2]
5_3179843	5_4074850	Sniffles2.DEL.C5M4	5_3179843_C_A	0.001853	ATXN7L3B	5_3179843_SNP_C_A	5	3179843	3179843	0.914426	(-0.1,0.2]
5_3179887	5_4074850	Sniffles2.DEL.C5M4	5_3179887_A_G	0.00141618	ATXN7L3B	5_3179887_SNP_A_G	5	3179887	3179887	0.470422	(-0.1,0.2]
5_3179914	5_4074850	Sniffles2.DEL.C5M4	5_3179914_G_A	0.00161271	ATXN7L3B	5_3179914_SNP_G_A	5	3179914	3179914	0.905059	(-0.1,0.2]
5_3179925	5_4074850	Sniffles2.DEL.C5M4	5_3179925_A_C	0.153123	ATXN7L3B	5_3179925_SNP_A_C	5	3179925	3179925	0.00194512	(-0.1,0.2]
5_3179926	5_4074850	Sniffles2.DEL.C5M4	5_3179926_A_C	0.153123	ATXN7L3B	5_3179926_SNP_A_C	5	3179926	3179926	0.00194512	(-0.1,0.2]
5_3180235	5_4074850	Sniffles2.DEL.C5M4	5_3180235_C_A	0.00121748	ATXN7L3B	5_3180235_SNP_C_A	5	3180235	3180235	0.833493	(-0.1,0.2]
5_3180251	5_4074850	Sniffles2.DEL.C5M4	5_3180251_G_A	0.00169066	ATXN7L3B	5_3180251_SNP_G_A	5	3180251	3180251	0.525409	(-0.1,0.2]
5_3180313	5_4074850	Sniffles2.DEL.C5M4	5_3180313_G_T	0.00209431	ATXN7L3B	5_3180313_SNP_G_T	5	3180313	3180313	0.138248	(-0.1,0.2]
5_3180366	5_4074850	Sniffles2.DEL.C5M4	5_3180366_A_T	0.000596922	ATXN7L3B	5_3180366_SNP_A_T	5	3180366	3180366	0.171052	(-0.1,0.2]
5_3180372	5_4074850	Sniffles2.DEL.C5M4	5_3180372_T_C	0.00222101	ATXN7L3B	5_3180372_SNP_T_C	5	3180372	3180372	0.954408	(-0.1,0.2]
5_3180523	5_4074850	Sniffles2.DEL.C5M4	5_3180523_C_A	0.00324832	ATXN7L3B	5_3180523_SNP_C_A	5	3180523	3180523	0.109631	(-0.1,0.2]
5_3180570	5_4074850	Sniffles2.DEL.C5M4	5_3180570_G_A	0.00469319	ATXN7L3B	5_3180570_SNP_G_A	5	3180570	3180570	0.37366	(-0.1,0.2]
5_3180600	5_4074850	Sniffles2.DEL.C5M4	5_3180600_G_T	0.00182015	ATXN7L3B	5_3180600_SNP_G_T	5	3180600	3180600	0.439717	(-0.1,0.2]
5_3180692	5_4074850	Sniffles2.DEL.C5M4	5_3180692_C_A	0.109878	ATXN7L3B	5_3180692_SNP_C_A	5	3180692	3180692	0.0496307	(-0.1,0.2]
5_3180718	5_4074850	Sniffles2.DEL.C5M4	5_3180718_T_C	0.000573028	ATXN7L3B	5_3180718_SNP_T_C	5	3180718	3180718	0.84975	(-0.1,0.2]
5_3180779	5_4074850	Sniffles2.DEL.C5M4	5_3180779_A_C	0.00104304	ATXN7L3B	5_3180779_SNP_A_C	5	3180779	3180779	0.922733	(-0.1,0.2]
5_3180849	5_4074850	Sniffles2.DEL.C5M4	5_3180849_T_C	0.00104304	ATXN7L3B	5_3180849_SNP_T_C	5	3180849	3180849	0.922733	(-0.1,0.2]
5_3180873	5_4074850	Sniffles2.DEL.C5M4	5_3180873_C_T	0.00104304	ATXN7L3B	5_3180873_SNP_C_T	5	3180873	3180873	0.922733	(-0.1,0.2]
5_3181319	5_4074850	Sniffles2.DEL.C5M4	5_3181319_A_C	0.00167967	ATXN7L3B	5_3181319_SNP_A_C	5	3181319	3181319	0.145281	(-0.1,0.2]
5_3181325	5_4074850	Sniffles2.DEL.C5M4	5_3181325_C_G	0.000862133	ATXN7L3B	5_3181325_SNP_C_G	5	3181325	3181325	0.89872	(-0.1,0.2]
5_3181495	5_4074850	Sniffles2.DEL.C5M4	5_3181495_G_A	0.00318257	ATXN7L3B	5_3181495_SNP_G_A	5	3181495	3181495	0.445105	(-0.1,0.2]
5_3181496	5_4074850	Sniffles2.DEL.C5M4	5_3181496_C_T	0.00104304	ATXN7L3B	5_3181496_SNP_C_T	5	3181496	3181496	0.922733	(-0.1,0.2]
5_3181662	5_4074850	Sniffles2.DEL.C5M4	5_3181662_TTA_T	6.56797e-05	ATXN7L3B	5_3181662_INDEL_TTA_T	5	3181662	3181664	0.435755	(-0.1,0.2]
5_3181665	5_4074850	Sniffles2.DEL.C5M4	5_3181665_T_A	0.00301235	ATXN7L3B	5_3181665_SNP_T_A	5	3181665	3181665	0.468704	(-0.1,0.2]
5_3181811	5_4074850	Sniffles2.DEL.C5M4	5_3181811_A_G	0.00165888	ATXN7L3B	5_3181811_SNP_A_G	5	3181811	3181811	0.999874	(-0.1,0.2]
5_3182114	5_4074850	Sniffles2.DEL.C5M4	5_3182114_A_C	0.00318257	ATXN7L3B	5_3182114_SNP_A_C	5	3182114	3182114	0.445105	(-0.1,0.2]
5_3182345	5_4074850	Sniffles2.DEL.C5M4	5_3182345_T_A	0.000573028	ATXN7L3B	5_3182345_SNP_T_A	5	3182345	3182345	0.84975	(-0.1,0.2]
5_3182374	5_4074850	Sniffles2.DEL.C5M4	5_3182374_C_G	0.00517297	ATXN7L3B	5_3182374_SNP_C_G	5	3182374	3182374	0.359116	(-0.1,0.2]
5_3183385	5_4074850	Sniffles2.DEL.C5M4	5_3183385_T_C	0.000416551	ATXN7L3B	5_3183385_SNP_T_C	5	3183385	3183385	0.837103	(-0.1,0.2]
5_3183521	5_4074850	Sniffles2.DEL.C5M4	5_3183521_G_A	0.00363533	ATXN7L3B	5_3183521_SNP_G_A	5	3183521	3183521	0.474157	(-0.1,0.2]
5_3183718	5_4074850	Sniffles2.DEL.C5M4	5_3183718_A_G	1.1342e-05	ATXN7L3B	5_3183718_SNP_A_G	5	3183718	3183718	0.778314	(-0.1,0.2]
5_3183950	5_4074850	Sniffles2.DEL.C5M4	5_3183950_T_C	0.0994026	ATXN7L3B	5_3183950_SNP_T_C	5	3183950	3183950	0.0744253	(-0.1,0.2]
5_3184296	5_4074850	Sniffles2.DEL.C5M4	5_3184296_C_T	0.00469319	ATXN7L3B	5_3184296_SNP_C_T	5	3184296	3184296	0.37366	(-0.1,0.2]
5_3184319	5_4074850	Sniffles2.DEL.C5M4	5_3184319_C_CATAT;5_3184319_C_CAT;5_3184319_C_CATATAT;5_3184319_CATATAT_C;5_3184319_CATATATATAT_C;5_3184319_C_CATATATAT;5_3184319_CATATATATATATAT_C;5_3184319_CATATATAT_C;5_3184319_C_CATATATATATATAT;5_3184319_C_CATATATATAT;5_3184319_C_T;5_3184319_CAT_C;5_3184319_C_CATACAT;5_3184319_CATAT_C;5_3184319_CATATATATATAT_C;5_3184319_C_CATATATATATAT	0.234783	ATXN7L3B	5_3184319_INDEL_CAT_C	5	3184319	3184321	0.0122267	(0.2,0.4]
5_3184319	5_4074850	Sniffles2.DEL.C5M4	5_3184319_C_CATAT;5_3184319_C_CAT;5_3184319_C_CATATAT;5_3184319_CATATAT_C;5_3184319_CATATATATAT_C;5_3184319_C_CATATATAT;5_3184319_CATATATATATATAT_C;5_3184319_CATATATAT_C;5_3184319_C_CATATATATATATAT;5_3184319_C_CATATATATAT;5_3184319_C_T;5_3184319_CAT_C;5_3184319_C_CATACAT;5_3184319_CATAT_C;5_3184319_CATATATATATAT_C;5_3184319_C_CATATATATATAT	0.234783	ATXN7L3B	5_3184319_INDEL_CATAT_C	5	3184319	3184323	0.321415	(0.2,0.4]
5_3184319	5_4074850	Sniffles2.DEL.C5M4	5_3184319_C_CATAT;5_3184319_C_CAT;5_3184319_C_CATATAT;5_3184319_CATATAT_C;5_3184319_CATATATATAT_C;5_3184319_C_CATATATAT;5_3184319_CATATATATATATAT_C;5_3184319_CATATATAT_C;5_3184319_C_CATATATATATATAT;5_3184319_C_CATATATATAT;5_3184319_C_T;5_3184319_CAT_C;5_3184319_C_CATACAT;5_3184319_CATAT_C;5_3184319_CATATATATATAT_C;5_3184319_C_CATATATATATAT	0.234783	ATXN7L3B	5_3184319_INDEL_CATATAT_C	5	3184319	3184325	0.767197	(0.2,0.4]
5_3184319	5_4074850	Sniffles2.DEL.C5M4	5_3184319_C_CATAT;5_3184319_C_CAT;5_3184319_C_CATATAT;5_3184319_CATATAT_C;5_3184319_CATATATATAT_C;5_3184319_C_CATATATAT;5_3184319_CATATATATATATAT_C;5_3184319_CATATATAT_C;5_3184319_C_CATATATATATATAT;5_3184319_C_CATATATATAT;5_3184319_C_T;5_3184319_CAT_C;5_3184319_C_CATACAT;5_3184319_CATAT_C;5_3184319_CATATATATATAT_C;5_3184319_C_CATATATATATAT	0.234783	ATXN7L3B	5_3184319_INDEL_C_CATAT	5	3184319	3184319	0.243494	(0.2,0.4]
5_3184319	5_4074850	Sniffles2.DEL.C5M4	5_3184319_C_CATAT;5_3184319_C_CAT;5_3184319_C_CATATAT;5_3184319_CATATAT_C;5_3184319_CATATATATAT_C;5_3184319_C_CATATATAT;5_3184319_CATATATATATATAT_C;5_3184319_CATATATAT_C;5_3184319_C_CATATATATATATAT;5_3184319_C_CATATATATAT;5_3184319_C_T;5_3184319_CAT_C;5_3184319_C_CATACAT;5_3184319_CATAT_C;5_3184319_CATATATATATAT_C;5_3184319_C_CATATATATATAT	0.234783	ATXN7L3B	5_3184319_INDEL_C_CATATAT	5	3184319	3184319	0.765079	(0.2,0.4]
5_3184319	5_4074850	Sniffles2.DEL.C5M4	5_3184319_C_CATAT;5_3184319_C_CAT;5_3184319_C_CATATAT;5_3184319_CATATAT_C;5_3184319_CATATATATAT_C;5_3184319_C_CATATATAT;5_3184319_CATATATATATATAT_C;5_3184319_CATATATAT_C;5_3184319_C_CATATATATATATAT;5_3184319_C_CATATATATAT;5_3184319_C_T;5_3184319_CAT_C;5_3184319_C_CATACAT;5_3184319_CATAT_C;5_3184319_CATATATATATAT_C;5_3184319_C_CATATATATATAT	0.234783	ATXN7L3B	5_3184319_INDEL_C_CATACAT	5	3184319	3184319	0.565568	(0.2,0.4]
5_3184319	5_4074850	Sniffles2.DEL.C5M4	5_3184319_C_CATAT;5_3184319_C_CAT;5_3184319_C_CATATAT;5_3184319_CATATAT_C;5_3184319_CATATATATAT_C;5_3184319_C_CATATATAT;5_3184319_CATATATATATATAT_C;5_3184319_CATATATAT_C;5_3184319_C_CATATATATATATAT;5_3184319_C_CATATATATAT;5_3184319_C_T;5_3184319_CAT_C;5_3184319_C_CATACAT;5_3184319_CATAT_C;5_3184319_CATATATATATAT_C;5_3184319_C_CATATATATATAT	0.234783	ATXN7L3B	5_3184319_INDEL_C_CATATATATATAT	5	3184319	3184319	0.489674	(0.2,0.4]
5_3184319	5_4074850	Sniffles2.DEL.C5M4	5_3184319_C_CATAT;5_3184319_C_CAT;5_3184319_C_CATATAT;5_3184319_CATATAT_C;5_3184319_CATATATATAT_C;5_3184319_C_CATATATAT;5_3184319_CATATATATATATAT_C;5_3184319_CATATATAT_C;5_3184319_C_CATATATATATATAT;5_3184319_C_CATATATATAT;5_3184319_C_T;5_3184319_CAT_C;5_3184319_C_CATACAT;5_3184319_CATAT_C;5_3184319_CATATATATATAT_C;5_3184319_C_CATATATATATAT	0.234783	ATXN7L3B	5_3184319_INDEL_C_CATATATATAT	5	3184319	3184319	0.757315	(0.2,0.4]
5_3184319	5_4074850	Sniffles2.DEL.C5M4	5_3184319_C_CATAT;5_3184319_C_CAT;5_3184319_C_CATATAT;5_3184319_CATATAT_C;5_3184319_CATATATATAT_C;5_3184319_C_CATATATAT;5_3184319_CATATATATATATAT_C;5_3184319_CATATATAT_C;5_3184319_C_CATATATATATATAT;5_3184319_C_CATATATATAT;5_3184319_C_T;5_3184319_CAT_C;5_3184319_C_CATACAT;5_3184319_CATAT_C;5_3184319_CATATATATATAT_C;5_3184319_C_CATATATATATAT	0.234783	ATXN7L3B	5_3184319_INDEL_C_CATATATAT	5	3184319	3184319	0.88213	(0.2,0.4]
5_3184319	5_4074850	Sniffles2.DEL.C5M4	5_3184319_C_CATAT;5_3184319_C_CAT;5_3184319_C_CATATAT;5_3184319_CATATAT_C;5_3184319_CATATATATAT_C;5_3184319_C_CATATATAT;5_3184319_CATATATATATATAT_C;5_3184319_CATATATAT_C;5_3184319_C_CATATATATATATAT;5_3184319_C_CATATATATAT;5_3184319_C_T;5_3184319_CAT_C;5_3184319_C_CATACAT;5_3184319_CATAT_C;5_3184319_CATATATATATAT_C;5_3184319_C_CATATATATATAT	0.234783	ATXN7L3B	5_3184319_INDEL_CATATATAT_C	5	3184319	3184327	0.197068	(0.2,0.4]
5_3184319	5_4074850	Sniffles2.DEL.C5M4	5_3184319_C_CATAT;5_3184319_C_CAT;5_3184319_C_CATATAT;5_3184319_CATATAT_C;5_3184319_CATATATATAT_C;5_3184319_C_CATATATAT;5_3184319_CATATATATATATAT_C;5_3184319_CATATATAT_C;5_3184319_C_CATATATATATATAT;5_3184319_C_CATATATATAT;5_3184319_C_T;5_3184319_CAT_C;5_3184319_C_CATACAT;5_3184319_CATAT_C;5_3184319_CATATATATATAT_C;5_3184319_C_CATATATATATAT	0.234783	ATXN7L3B	5_3184319_INDEL_CATATATATAT_C	5	3184319	3184329	0.169052	(0.2,0.4]
5_3184319	5_4074850	Sniffles2.DEL.C5M4	5_3184319_C_CATAT;5_3184319_C_CAT;5_3184319_C_CATATAT;5_3184319_CATATAT_C;5_3184319_CATATATATAT_C;5_3184319_C_CATATATAT;5_3184319_CATATATATATATAT_C;5_3184319_CATATATAT_C;5_3184319_C_CATATATATATATAT;5_3184319_C_CATATATATAT;5_3184319_C_T;5_3184319_CAT_C;5_3184319_C_CATACAT;5_3184319_CATAT_C;5_3184319_CATATATATATAT_C;5_3184319_C_CATATATATATAT	0.234783	ATXN7L3B	5_3184319_INDEL_C_CATATATATATATAT	5	3184319	3184319	0.1058	(0.2,0.4]
5_3184319	5_4074850	Sniffles2.DEL.C5M4	5_3184319_C_CATAT;5_3184319_C_CAT;5_3184319_C_CATATAT;5_3184319_CATATAT_C;5_3184319_CATATATATAT_C;5_3184319_C_CATATATAT;5_3184319_CATATATATATATAT_C;5_3184319_CATATATAT_C;5_3184319_C_CATATATATATATAT;5_3184319_C_CATATATATAT;5_3184319_C_T;5_3184319_CAT_C;5_3184319_C_CATACAT;5_3184319_CATAT_C;5_3184319_CATATATATATAT_C;5_3184319_C_CATATATATATAT	0.234783	ATXN7L3B	5_3184319_SNP_C_T	5	3184319	3184319	0.0624269	(0.2,0.4]
5_3184319	5_4074850	Sniffles2.DEL.C5M4	5_3184319_C_CATAT;5_3184319_C_CAT;5_3184319_C_CATATAT;5_3184319_CATATAT_C;5_3184319_CATATATATAT_C;5_3184319_C_CATATATAT;5_3184319_CATATATATATATAT_C;5_3184319_CATATATAT_C;5_3184319_C_CATATATATATATAT;5_3184319_C_CATATATATAT;5_3184319_C_T;5_3184319_CAT_C;5_3184319_C_CATACAT;5_3184319_CATAT_C;5_3184319_CATATATATATAT_C;5_3184319_C_CATATATATATAT	0.234783	ATXN7L3B	5_3184319_INDEL_CATATATATATAT_C	5	3184319	3184331	0.215438	(0.2,0.4]
5_3184319	5_4074850	Sniffles2.DEL.C5M4	5_3184319_C_CATAT;5_3184319_C_CAT;5_3184319_C_CATATAT;5_3184319_CATATAT_C;5_3184319_CATATATATAT_C;5_3184319_C_CATATATAT;5_3184319_CATATATATATATAT_C;5_3184319_CATATATAT_C;5_3184319_C_CATATATATATATAT;5_3184319_C_CATATATATAT;5_3184319_C_T;5_3184319_CAT_C;5_3184319_C_CATACAT;5_3184319_CATAT_C;5_3184319_CATATATATATAT_C;5_3184319_C_CATATATATATAT	0.234783	ATXN7L3B	5_3184319_INDEL_C_CAT	5	3184319	3184319	0.01521	(0.2,0.4]
5_3184319	5_4074850	Sniffles2.DEL.C5M4	5_3184319_C_CATAT;5_3184319_C_CAT;5_3184319_C_CATATAT;5_3184319_CATATAT_C;5_3184319_CATATATATAT_C;5_3184319_C_CATATATAT;5_3184319_CATATATATATATAT_C;5_3184319_CATATATAT_C;5_3184319_C_CATATATATATATAT;5_3184319_C_CATATATATAT;5_3184319_C_T;5_3184319_CAT_C;5_3184319_C_CATACAT;5_3184319_CATAT_C;5_3184319_CATATATATATAT_C;5_3184319_C_CATATATATATAT	0.234783	ATXN7L3B	5_3184319_INDEL_CATATATATATATAT_C	5	3184319	3184333	0.0294946	(0.2,0.4]
5_3184614	5_4074850	Sniffles2.DEL.C5M4	5_3184614_A_C	0.00324832	ATXN7L3B	5_3184614_SNP_A_C	5	3184614	3184614	0.109631	(-0.1,0.2]
5_3184687	5_4074850	Sniffles2.DEL.C5M4	5_3184687_A_G	0.100672	ATXN7L3B	5_3184687_SNP_A_G	5	3184687	3184687	0.0961943	(-0.1,0.2]
5_3184992	5_4074850	Sniffles2.DEL.C5M4	5_3184992_C_T	0.000573028	ATXN7L3B	5_3184992_SNP_C_T	5	3184992	3184992	0.84975	(-0.1,0.2]
5_3185521	5_4074850	Sniffles2.DEL.C5M4	5_3185521_T_G	0.102851	ATXN7L3B	5_3185521_SNP_T_G	5	3185521	3185521	0.0463788	(-0.1,0.2]
5_3185545	5_4074850	Sniffles2.DEL.C5M4	5_3185545_C_T	0.00324832	ATXN7L3B	5_3185545_SNP_C_T	5	3185545	3185545	0.109631	(-0.1,0.2]
5_3185652	5_4074850	Sniffles2.DEL.C5M4	5_3185652_G_T	0.00204815	ATXN7L3B	5_3185652_SNP_G_T	5	3185652	3185652	0.513031	(-0.1,0.2]
5_3185960	5_4074850	Sniffles2.DEL.C5M4	5_3185960_G_T	0.00324832	ATXN7L3B	5_3185960_SNP_G_T	5	3185960	3185960	0.109631	(-0.1,0.2]
5_3186020	5_4074850	Sniffles2.DEL.C5M4	5_3186020_A_G	0.00420796	ATXN7L3B	5_3186020_SNP_A_G	5	3186020	3186020	0.385396	(-0.1,0.2]
5_3186038	5_4074850	Sniffles2.DEL.C5M4	5_3186038_C_A	0.000797696	ATXN7L3B	5_3186038_SNP_C_A	5	3186038	3186038	0.0945932	(-0.1,0.2]
5_3186357	5_4074850	Sniffles2.DEL.C5M4	5_3186357_G_A	0.00261372	ATXN7L3B	5_3186357_SNP_G_A	5	3186357	3186357	0.646305	(-0.1,0.2]
5_3186381	5_4074850	Sniffles2.DEL.C5M4	5_3186381_T_A	0.00103889	ATXN7L3B	5_3186381_SNP_T_A	5	3186381	3186381	0.717071	(-0.1,0.2]
5_3186547	5_4074850	Sniffles2.DEL.C5M4	5_3186547_C_T	0.000797696	ATXN7L3B	5_3186547_SNP_C_T	5	3186547	3186547	0.0945932	(-0.1,0.2]
5_3186743	5_4074850	Sniffles2.DEL.C5M4	5_3186743_C_T	0.000367408	ATXN7L3B	5_3186743_SNP_C_T	5	3186743	3186743	0.770327	(-0.1,0.2]
5_3186837	5_4074850	Sniffles2.DEL.C5M4	5_3186837_G_A	0.0292456	ATXN7L3B	5_3186837_SNP_G_A	5	3186837	3186837	0.0134511	(-0.1,0.2]
5_3187016	5_4074850	Sniffles2.DEL.C5M4	5_3187016_C_T	0.000105726	ATXN7L3B	5_3187016_SNP_C_T	5	3187016	3187016	0.101784	(-0.1,0.2]
5_3187032	5_4074850	Sniffles2.DEL.C5M4	5_3187032_T_G	0.00469319	ATXN7L3B	5_3187032_SNP_T_G	5	3187032	3187032	0.37366	(-0.1,0.2]
5_3187143	5_4074850	Sniffles2.DEL.C5M4	5_3187143_A_T	0.000105726	ATXN7L3B	5_3187143_SNP_A_T	5	3187143	3187143	0.101784	(-0.1,0.2]
5_3187217	5_4074850	Sniffles2.DEL.C5M4	5_3187217_A_G	0.000310451	ATXN7L3B	5_3187217_SNP_A_G	5	3187217	3187217	0.473625	(-0.1,0.2]
5_3187233	5_4074850	Sniffles2.DEL.C5M4	5_3187233_G_A	0.000310451	ATXN7L3B	5_3187233_SNP_G_A	5	3187233	3187233	0.473625	(-0.1,0.2]
5_3187277	5_4074850	Sniffles2.DEL.C5M4	5_3187277_G_A	0.019094	ATXN7L3B	5_3187277_SNP_G_A	5	3187277	3187277	0.512831	(-0.1,0.2]
5_3187491	5_4074850	Sniffles2.DEL.C5M4	5_3187491_C_T	0.000223789	ATXN7L3B	5_3187491_SNP_C_T	5	3187491	3187491	0.464093	(-0.1,0.2]
5_3187669	5_4074850	Sniffles2.DEL.C5M4	5_3187669_A_G	3.74639e-05	ATXN7L3B	5_3187669_SNP_A_G	5	3187669	3187669	0.10353	(-0.1,0.2]
5_3187838	5_4074850	Sniffles2.DEL.C5M4	5_3187838_A_T	0.00136408	ATXN7L3B	5_3187838_SNP_A_T	5	3187838	3187838	0.121566	(-0.1,0.2]
5_3187975	5_4074850	Sniffles2.DEL.C5M4	5_3187975_C_G	0.000390534	ATXN7L3B	5_3187975_SNP_C_G	5	3187975	3187975	0.809371	(-0.1,0.2]
5_3188022	5_4074850	Sniffles2.DEL.C5M4	5_3188022_C_T	0.00646436	ATXN7L3B	5_3188022_SNP_C_T	5	3188022	3188022	0.613912	(-0.1,0.2]
5_3188114	5_4074850	Sniffles2.DEL.C5M4	5_3188114_C_T	4.06827e-06	ATXN7L3B	5_3188114_SNP_C_T	5	3188114	3188114	0.406878	(-0.1,0.2]
5_3188115	5_4074850	Sniffles2.DEL.C5M4	5_3188115_A_T	4.06827e-06	ATXN7L3B	5_3188115_SNP_A_T	5	3188115	3188115	0.406878	(-0.1,0.2]
5_3188185	5_4074850	Sniffles2.DEL.C5M4	5_3188185_A_G	0.00324832	ATXN7L3B	5_3188185_SNP_A_G	5	3188185	3188185	0.109631	(-0.1,0.2]
5_3188198	5_4074850	Sniffles2.DEL.C5M4	5_3188198_G_A	0.0299431	ATXN7L3B	5_3188198_SNP_G_A	5	3188198	3188198	0.0127919	(-0.1,0.2]
5_3188226	5_4074850	Sniffles2.DEL.C5M4	5_3188226_C_A	1.79552e-05	ATXN7L3B	5_3188226_SNP_C_A	5	3188226	3188226	0.117094	(-0.1,0.2]
5_3188227	5_4074850	Sniffles2.DEL.C5M4	5_3188227_A_G	6.57309e-05	ATXN7L3B	5_3188227_SNP_A_G	5	3188227	3188227	0.104343	(-0.1,0.2]
5_3188442	5_4074850	Sniffles2.DEL.C5M4	5_3188442_G_T	0.00261372	ATXN7L3B	5_3188442_SNP_G_T	5	3188442	3188442	0.646305	(-0.1,0.2]
5_3188698	5_4074850	Sniffles2.DEL.C5M4	5_3188698_T_G	0.163157	ATXN7L3B	5_3188698_SNP_T_G	5	3188698	3188698	0.00116301	(-0.1,0.2]
5_3188777	5_4074850	Sniffles2.DEL.C5M4	5_3188777_A_T	0.000390534	ATXN7L3B	5_3188777_SNP_A_T	5	3188777	3188777	0.809371	(-0.1,0.2]
5_3188829	5_4074850	Sniffles2.DEL.C5M4	5_3188829_G_T	6.57309e-05	ATXN7L3B	5_3188829_SNP_G_T	5	3188829	3188829	0.104343	(-0.1,0.2]
5_3189394	5_4074850	Sniffles2.DEL.C5M4	5_3189394_C_A	4.29156e-06	ATXN7L3B	5_3189394_SNP_C_A	5	3189394	3189394	0.0985041	(-0.1,0.2]
5_3189468	5_4074850	Sniffles2.DEL.C5M4	5_3189468_T_A	0.00278664	ATXN7L3B	5_3189468_SNP_T_A	5	3189468	3189468	0.111961	(-0.1,0.2]
5_3190429	5_4074850	Sniffles2.DEL.C5M4	5_3190429_C_G	0.00312693	ATXN7L3B	5_3190429_SNP_C_G	5	3190429	3190429	0.655716	(-0.1,0.2]
5_3190474	5_4074850	Sniffles2.DEL.C5M4	5_3190474_G_A	0.00193023	ATXN7L3B	5_3190474_SNP_G_A	5	3190474	3190474	0.412836	(-0.1,0.2]
5_3190692	5_4074850	Sniffles2.DEL.C5M4	5_3190692_G_A	0.00118161	ATXN7L3B	5_3190692_SNP_G_A	5	3190692	3190692	0.0866532	(-0.1,0.2]
5_3190737	5_4074850	Sniffles2.DEL.C5M4	5_3190737_T_C	0.00287531	ATXN7L3B	5_3190737_SNP_T_C	5	3190737	3190737	0.0807627	(-0.1,0.2]
5_3190784	5_4074850	Sniffles2.DEL.C5M4	5_3190784_G_A	0.00193023	ATXN7L3B	5_3190784_SNP_G_A	5	3190784	3190784	0.412836	(-0.1,0.2]
5_3190810	5_4074850	Sniffles2.DEL.C5M4	5_3190810_A_G	4.85224e-05	ATXN7L3B	5_3190810_SNP_A_G	5	3190810	3190810	0.50284	(-0.1,0.2]
5_3190820	5_4074850	Sniffles2.DEL.C5M4	5_3190820_C_T	2.27195e-06	ATXN7L3B	5_3190820_SNP_C_T	5	3190820	3190820	0.506119	(-0.1,0.2]
5_3190841	5_4074850	Sniffles2.DEL.C5M4	5_3190841_A_T	2.27195e-06	ATXN7L3B	5_3190841_SNP_A_T	5	3190841	3190841	0.506119	(-0.1,0.2]
5_3190845	5_4074850	Sniffles2.DEL.C5M4	5_3190845_T_G	2.27195e-06	ATXN7L3B	5_3190845_SNP_T_G	5	3190845	3190845	0.506119	(-0.1,0.2]
5_3190846	5_4074850	Sniffles2.DEL.C5M4	5_3190846_C_T	2.27195e-06	ATXN7L3B	5_3190846_SNP_C_T	5	3190846	3190846	0.506119	(-0.1,0.2]
5_3190848	5_4074850	Sniffles2.DEL.C5M4	5_3190848_T_C	2.27195e-06	ATXN7L3B	5_3190848_SNP_T_C	5	3190848	3190848	0.506119	(-0.1,0.2]
5_3190922	5_4074850	Sniffles2.DEL.C5M4	5_3190922_GCTGCAGATAGTGA_G	0.0022531	ATXN7L3B	5_3190922_INDEL_GCTGCAGATAGTGA_G	5	3190922	3190935	0.686151	(-0.1,0.2]
5_3191005	5_4074850	Sniffles2.DEL.C5M4	5_3191005_C_G	0.00339703	ATXN7L3B	5_3191005_SNP_C_G	5	3191005	3191005	0.505668	(-0.1,0.2]
5_3191035	5_4074850	Sniffles2.DEL.C5M4	5_3191035_G_A	0.000222551	ATXN7L3B	5_3191035_SNP_G_A	5	3191035	3191035	0.609779	(-0.1,0.2]
5_3191082	5_4074850	Sniffles2.DEL.C5M4	5_3191082_G_T	0.0134189	ATXN7L3B	5_3191082_SNP_G_T	5	3191082	3191082	0.998263	(-0.1,0.2]
5_3191092	5_4074850	Sniffles2.DEL.C5M4	5_3191092_G_T	0.00145935	ATXN7L3B	5_3191092_SNP_G_T	5	3191092	3191092	0.110108	(-0.1,0.2]
5_3191214	5_4074850	Sniffles2.DEL.C5M4	5_3191214_C_T	0.00641154	ATXN7L3B	5_3191214_SNP_C_T	5	3191214	3191214	0.475461	(-0.1,0.2]
5_3191701	5_4074850	Sniffles2.DEL.C5M4	5_3191701_A_C	0.00278664	ATXN7L3B	5_3191701_SNP_A_C	5	3191701	3191701	0.111961	(-0.1,0.2]
5_3191815	5_4074850	Sniffles2.DEL.C5M4	5_3191815_CTT_C	0.000181525	ATXN7L3B	5_3191815_INDEL_CTT_C	5	3191815	3191817	0.45382	(-0.1,0.2]
5_3191879	5_4074850	Sniffles2.DEL.C5M4	5_3191879_T_C	0.00234685	ATXN7L3B	5_3191879_SNP_T_C	5	3191879	3191879	0.0955208	(-0.1,0.2]
5_3191932	5_4074850	Sniffles2.DEL.C5M4	5_3191932_A_C	1.48927e-06	ATXN7L3B	5_3191932_SNP_A_C	5	3191932	3191932	0.0966615	(-0.1,0.2]
5_3192090	5_4074850	Sniffles2.DEL.C5M4	5_3192090_G_T	0.00147877	ATXN7L3B	5_3192090_SNP_G_T	5	3192090	3192090	0.891358	(-0.1,0.2]
5_3192416	5_4074850	Sniffles2.DEL.C5M4	5_3192416_G_T	0.00234685	ATXN7L3B	5_3192416_SNP_G_T	5	3192416	3192416	0.0935105	(-0.1,0.2]
5_3192552	5_4074850	Sniffles2.DEL.C5M4	5_3192552_G_T	0.0332453	ATXN7L3B	5_3192552_SNP_G_T	5	3192552	3192552	0.885601	(-0.1,0.2]
5_3192579	5_4074850	Sniffles2.DEL.C5M4	5_3192579_ACCCG_A	0.175124	ATXN7L3B	5_3192579_INDEL_ACCCG_A	5	3192579	3192583	0.0016328	(-0.1,0.2]
5_3192586	5_4074850	Sniffles2.DEL.C5M4	5_3192586_T_A	0.165101	ATXN7L3B	5_3192586_SNP_T_A	5	3192586	3192586	0.00140448	(-0.1,0.2]
5_3192664	5_4074850	Sniffles2.DEL.C5M4	5_3192664_T_C	1.48927e-06	ATXN7L3B	5_3192664_SNP_T_C	5	3192664	3192664	0.101412	(-0.1,0.2]
5_3192760	5_4074850	Sniffles2.DEL.C5M4	5_3192760_C_T	0.000245894	ATXN7L3B	5_3192760_SNP_C_T	5	3192760	3192760	0.232019	(-0.1,0.2]
5_3192991	5_4074850	Sniffles2.DEL.C5M4	5_3192991_C_T	0.0151819	ATXN7L3B	5_3192991_SNP_C_T	5	3192991	3192991	0.135283	(-0.1,0.2]
5_3192992	5_4074850	Sniffles2.DEL.C5M4	5_3192992_G_A	5.63514e-05	ATXN7L3B	5_3192992_SNP_G_A	5	3192992	3192992	0.823652	(-0.1,0.2]
5_3193189	5_4074850	Sniffles2.DEL.C5M4	5_3193189_T_C	5.37825e-05	ATXN7L3B	5_3193189_SNP_T_C	5	3193189	3193189	0.0865975	(-0.1,0.2]
5_3193250	5_4074850	Sniffles2.DEL.C5M4	5_3193250_A_G	0.082923	ATXN7L3B	5_3193250_SNP_A_G	5	3193250	3193250	0.00631544	(-0.1,0.2]
5_3193329	5_4074850	Sniffles2.DEL.C5M4	5_3193329_G_T	0.00261372	ATXN7L3B	5_3193329_SNP_G_T	5	3193329	3193329	0.646305	(-0.1,0.2]
5_3193365	5_4074850	Sniffles2.DEL.C5M4	5_3193365_A_G	0.12379	ATXN7L3B	5_3193365_SNP_A_G	5	3193365	3193365	0.0206959	(-0.1,0.2]
5_3193543	5_4074850	Sniffles2.DEL.C5M4	5_3193543_A_C	0.000310451	ATXN7L3B	5_3193543_SNP_A_C	5	3193543	3193543	0.473625	(-0.1,0.2]
5_3193682	5_4074850	Sniffles2.DEL.C5M4	5_3193682_C_A	4.13493e-05	ATXN7L3B	5_3193682_SNP_C_A	5	3193682	3193682	0.195187	(-0.1,0.2]
5_3193841	5_4074850	Sniffles2.DEL.C5M4	5_3193841_A_G	6.24115e-05	ATXN7L3B	5_3193841_SNP_A_G	5	3193841	3193841	0.158376	(-0.1,0.2]
5_3193888	5_4074850	Sniffles2.DEL.C5M4	5_3193888_C_T	0.00234352	ATXN7L3B	5_3193888_SNP_C_T	5	3193888	3193888	0.612532	(-0.1,0.2]
5_3194092	5_4074850	Sniffles2.DEL.C5M4	5_3194092_T_G	0.000199447	ATXN7L3B	5_3194092_SNP_T_G	5	3194092	3194092	0.183327	(-0.1,0.2]
5_3194382	5_4074850	Sniffles2.DEL.C5M4	5_3194382_C_G	0.0217022	ATXN7L3B	5_3194382_SNP_C_G	5	3194382	3194382	0.0605179	(-0.1,0.2]
5_3194532	5_4074850	Sniffles2.DEL.C5M4	5_3194532_T_TA	1.3877e-05	ATXN7L3B	5_3194532_INDEL_T_TA	5	3194532	3194532	0.174961	(-0.1,0.2]
5_3194564	5_4074850	Sniffles2.DEL.C5M4	5_3194564_T_G	0.00261372	ATXN7L3B	5_3194564_SNP_T_G	5	3194564	3194564	0.646305	(-0.1,0.2]
5_3194649	5_4074850	Sniffles2.DEL.C5M4	5_3194649_C_T	0.00363533	ATXN7L3B	5_3194649_SNP_C_T	5	3194649	3194649	0.474157	(-0.1,0.2]
5_3194787	5_4074850	Sniffles2.DEL.C5M4	5_3194787_C_A	0.0014658	ATXN7L3B	5_3194787_SNP_C_A	5	3194787	3194787	0.706323	(-0.1,0.2]
5_3194911	5_4074850	Sniffles2.DEL.C5M4	5_3194911_C_T	0.000484966	ATXN7L3B	5_3194911_SNP_C_T	5	3194911	3194911	0.835401	(-0.1,0.2]
5_3194931	5_4074850	Sniffles2.DEL.C5M4	5_3194931_C_T	0.000511128	ATXN7L3B	5_3194931_SNP_C_T	5	3194931	3194931	0.441549	(-0.1,0.2]
5_3194944	5_4074850	Sniffles2.DEL.C5M4	5_3194944_A_C	0.000111079	ATXN7L3B	5_3194944_SNP_A_C	5	3194944	3194944	0.181677	(-0.1,0.2]
5_3195364	5_4074850	Sniffles2.DEL.C5M4	5_3195364_C_T	0.000111079	ATXN7L3B	5_3195364_SNP_C_T	5	3195364	3195364	0.181677	(-0.1,0.2]
5_3195661	5_4074850	Sniffles2.DEL.C5M4	5_3195661_A_G	2.67351e-08	ATXN7L3B	5_3195661_SNP_A_G	5	3195661	3195661	0.101005	(-0.1,0.2]
5_3195892	5_4074850	Sniffles2.DEL.C5M4	5_3195892_G_A	0.000111079	ATXN7L3B	5_3195892_SNP_G_A	5	3195892	3195892	0.181677	(-0.1,0.2]
5_3195954	5_4074850	Sniffles2.DEL.C5M4	5_3195954_C_T	0.00106515	ATXN7L3B	5_3195954_SNP_C_T	5	3195954	3195954	0.218585	(-0.1,0.2]
5_3196090	5_4074850	Sniffles2.DEL.C5M4	5_3196090_G_A	0.00156107	ATXN7L3B	5_3196090_SNP_G_A	5	3196090	3196090	0.535865	(-0.1,0.2]
5_3196111	5_4074850	Sniffles2.DEL.C5M4	5_3196111_T_C	0.000906424	ATXN7L3B	5_3196111_SNP_T_C	5	3196111	3196111	0.194726	(-0.1,0.2]
5_3196202	5_4074850	Sniffles2.DEL.C5M4	5_3196202_C_G	0.000906424	ATXN7L3B	5_3196202_SNP_C_G	5	3196202	3196202	0.194726	(-0.1,0.2]
5_3196235	5_4074850	Sniffles2.DEL.C5M4	5_3196235_A_G	2.93718e-05	ATXN7L3B	5_3196235_SNP_A_G	5	3196235	3196235	0.429083	(-0.1,0.2]
5_3196378	5_4074850	Sniffles2.DEL.C5M4	5_3196378_C_T	0.0014658	ATXN7L3B	5_3196378_SNP_C_T	5	3196378	3196378	0.706323	(-0.1,0.2]
5_3196410	5_4074850	Sniffles2.DEL.C5M4	5_3196410_C_T	0.000906424	ATXN7L3B	5_3196410_SNP_C_T	5	3196410	3196410	0.194726	(-0.1,0.2]
5_3196483	5_4074850	Sniffles2.DEL.C5M4	5_3196483_T_C	0.000906424	ATXN7L3B	5_3196483_SNP_T_C	5	3196483	3196483	0.194726	(-0.1,0.2]
5_3196510	5_4074850	Sniffles2.DEL.C5M4	5_3196510_T_A	0.000127867	ATXN7L3B	5_3196510_SNP_T_A	5	3196510	3196510	0.689771	(-0.1,0.2]
5_3196633	5_4074850	Sniffles2.DEL.C5M4	5_3196633_G_A	0.00488496	ATXN7L3B	5_3196633_SNP_G_A	5	3196633	3196633	0.127328	(-0.1,0.2]
5_3196891	5_4074850	Sniffles2.DEL.C5M4	5_3196891_G_A	0.00026943	ATXN7L3B	5_3196891_SNP_G_A	5	3196891	3196891	0.188679	(-0.1,0.2]
5_3196945	5_4074850	Sniffles2.DEL.C5M4	5_3196945_C_T	0.00026943	ATXN7L3B	5_3196945_SNP_C_T	5	3196945	3196945	0.188679	(-0.1,0.2]
5_3197168	5_4074850	Sniffles2.DEL.C5M4	5_3197168_A_T	5.317e-06	ATXN7L3B	5_3197168_SNP_A_T	5	3197168	3197168	0.23267	(-0.1,0.2]
5_3197169	5_4074850	Sniffles2.DEL.C5M4	5_3197169_T_C	5.317e-06	ATXN7L3B	5_3197169_SNP_T_C	5	3197169	3197169	0.23267	(-0.1,0.2]
5_3197291	5_4074850	Sniffles2.DEL.C5M4	5_3197291_C_T	0.00026943	ATXN7L3B	5_3197291_SNP_C_T	5	3197291	3197291	0.188679	(-0.1,0.2]
5_3197298	5_4074850	Sniffles2.DEL.C5M4	5_3197298_T_G	0.00414189	ATXN7L3B	5_3197298_SNP_T_G	5	3197298	3197298	0.3926	(-0.1,0.2]
5_3197535	5_4074850	Sniffles2.DEL.C5M4	5_3197535_A_C	3.01894e-08	ATXN7L3B	5_3197535_SNP_A_C	5	3197535	3197535	0.105289	(-0.1,0.2]
5_3197587	5_4074850	Sniffles2.DEL.C5M4	5_3197587_T_C	3.01894e-08	ATXN7L3B	5_3197587_SNP_T_C	5	3197587	3197587	0.105289	(-0.1,0.2]
5_3197597	5_4074850	Sniffles2.DEL.C5M4	5_3197597_C_T	3.01894e-08	ATXN7L3B	5_3197597_SNP_C_T	5	3197597	3197597	0.105289	(-0.1,0.2]
5_3197611	5_4074850	Sniffles2.DEL.C5M4	5_3197611_G_C	0.000573028	ATXN7L3B	5_3197611_SNP_G_C	5	3197611	3197611	0.84975	(-0.1,0.2]
5_3197624	5_4074850	Sniffles2.DEL.C5M4	5_3197624_A_G	3.01894e-08	ATXN7L3B	5_3197624_SNP_A_G	5	3197624	3197624	0.105289	(-0.1,0.2]
5_3197636	5_4074850	Sniffles2.DEL.C5M4	5_3197636_G_A	0.00324832	ATXN7L3B	5_3197636_SNP_G_A	5	3197636	3197636	0.109631	(-0.1,0.2]
5_3197680	5_4074850	Sniffles2.DEL.C5M4	5_3197680_C_A	1.3877e-05	ATXN7L3B	5_3197680_SNP_C_A	5	3197680	3197680	0.0998967	(-0.1,0.2]
5_3197770	5_4074850	Sniffles2.DEL.C5M4	5_3197770_C_T	1.3877e-05	ATXN7L3B	5_3197770_SNP_C_T	5	3197770	3197770	0.0998967	(-0.1,0.2]
5_3197815	5_4074850	Sniffles2.DEL.C5M4	5_3197815_A_G	1.3877e-05	ATXN7L3B	5_3197815_SNP_A_G	5	3197815	3197815	0.0998967	(-0.1,0.2]
5_3197822	5_4074850	Sniffles2.DEL.C5M4	5_3197822_A_G	1.3877e-05	ATXN7L3B	5_3197822_SNP_A_G	5	3197822	3197822	0.0998967	(-0.1,0.2]
5_3197950	5_4074850	Sniffles2.DEL.C5M4	5_3197950_C_T	5.87484e-06	ATXN7L3B	5_3197950_SNP_C_T	5	3197950	3197950	0.108024	(-0.1,0.2]
5_3197958	5_4074850	Sniffles2.DEL.C5M4	5_3197958_G_A	0.00261372	ATXN7L3B	5_3197958_SNP_G_A	5	3197958	3197958	0.646305	(-0.1,0.2]
5_3197983	5_4074850	Sniffles2.DEL.C5M4	5_3197983_T_G	1.3877e-05	ATXN7L3B	5_3197983_SNP_T_G	5	3197983	3197983	0.0998967	(-0.1,0.2]
5_3198065	5_4074850	Sniffles2.DEL.C5M4	5_3198065_G_A	1.3877e-05	ATXN7L3B	5_3198065_SNP_G_A	5	3198065	3198065	0.0998967	(-0.1,0.2]
5_3198077	5_4074850	Sniffles2.DEL.C5M4	5_3198077_T_C	0.000158087	ATXN7L3B	5_3198077_SNP_T_C	5	3198077	3198077	0.719282	(-0.1,0.2]
5_3198118	5_4074850	Sniffles2.DEL.C5M4	5_3198118_C_T	0.00107795	ATXN7L3B	5_3198118_SNP_C_T	5	3198118	3198118	0.788528	(-0.1,0.2]
5_3198126	5_4074850	Sniffles2.DEL.C5M4	5_3198126_T_C	0.00261372	ATXN7L3B	5_3198126_SNP_T_C	5	3198126	3198126	0.646305	(-0.1,0.2]
5_3198130	5_4074850	Sniffles2.DEL.C5M4	5_3198130_T_C	0.000157121	ATXN7L3B	5_3198130_SNP_T_C	5	3198130	3198130	0.18075	(-0.1,0.2]
5_3198191	5_4074850	Sniffles2.DEL.C5M4	5_3198191_G_A	0.00324832	ATXN7L3B	5_3198191_SNP_G_A	5	3198191	3198191	0.109631	(-0.1,0.2]
5_3198216	5_4074850	Sniffles2.DEL.C5M4	5_3198216_C_T	0.0014658	ATXN7L3B	5_3198216_SNP_C_T	5	3198216	3198216	0.706323	(-0.1,0.2]
5_3198284	5_4074850	Sniffles2.DEL.C5M4	5_3198284_T_C	6.57309e-05	ATXN7L3B	5_3198284_SNP_T_C	5	3198284	3198284	0.118441	(-0.1,0.2]
5_3198556	5_4074850	Sniffles2.DEL.C5M4	5_3198556_C_T	1.3877e-05	ATXN7L3B	5_3198556_SNP_C_T	5	3198556	3198556	0.0998967	(-0.1,0.2]
5_3198593	5_4074850	Sniffles2.DEL.C5M4	5_3198593_T_C	0.00260017	ATXN7L3B	5_3198593_SNP_T_C	5	3198593	3198593	0.967661	(-0.1,0.2]
5_3198630	5_4074850	Sniffles2.DEL.C5M4	5_3198630_A_C	0.0819169	ATXN7L3B	5_3198630_SNP_A_C	5	3198630	3198630	0.000506045	(-0.1,0.2]
5_3198632	5_4074850	Sniffles2.DEL.C5M4	5_3198632_G_T	0.000750037	ATXN7L3B	5_3198632_SNP_G_T	5	3198632	3198632	0.137216	(-0.1,0.2]
5_3198634	5_4074850	Sniffles2.DEL.C5M4	5_3198634_A_AGCGT	0.000750037	ATXN7L3B	5_3198634_INDEL_A_AGCGT	5	3198634	3198634	0.137216	(-0.1,0.2]
5_3198635	5_4074850	Sniffles2.DEL.C5M4	5_3198635_A_C	0.000750037	ATXN7L3B	5_3198635_SNP_A_C	5	3198635	3198635	0.137216	(-0.1,0.2]
5_3198685	5_4074850	Sniffles2.DEL.C5M4	5_3198685_C_A	0.00116203	ATXN7L3B	5_3198685_SNP_C_A	5	3198685	3198685	0.317777	(-0.1,0.2]
5_3198752	5_4074850	Sniffles2.DEL.C5M4	5_3198752_C_G	1.3877e-05	ATXN7L3B	5_3198752_SNP_C_G	5	3198752	3198752	0.0998967	(-0.1,0.2]
5_3198781	5_4074850	Sniffles2.DEL.C5M4	5_3198781_A_C	1.3877e-05	ATXN7L3B	5_3198781_SNP_A_C	5	3198781	3198781	0.0998967	(-0.1,0.2]
5_3198916	5_4074850	Sniffles2.DEL.C5M4	5_3198916_C_T	0.000276141	ATXN7L3B	5_3198916_SNP_C_T	5	3198916	3198916	0.665176	(-0.1,0.2]
5_3198938	5_4074850	Sniffles2.DEL.C5M4	5_3198938_G_A	0.0044075	ATXN7L3B	5_3198938_SNP_G_A	5	3198938	3198938	0.393211	(-0.1,0.2]
5_3199048	5_4074850	Sniffles2.DEL.C5M4	5_3199048_T_C	0.000223789	ATXN7L3B	5_3199048_SNP_T_C	5	3199048	3199048	0.464093	(-0.1,0.2]
5_3199099	5_4074850	Sniffles2.DEL.C5M4	5_3199099_A_G	0.000435828	ATXN7L3B	5_3199099_SNP_A_G	5	3199099	3199099	0.0948748	(-0.1,0.2]
5_3199105	5_4074850	Sniffles2.DEL.C5M4	5_3199105_G_T	0.0597834	ATXN7L3B	5_3199105_SNP_G_T	5	3199105	3199105	0.000806675	(-0.1,0.2]
5_3199106	5_4074850	Sniffles2.DEL.C5M4	5_3199106_G_T	0.127824	ATXN7L3B	5_3199106_SNP_G_T	5	3199106	3199106	0.00911535	(-0.1,0.2]
5_3199107	5_4074850	Sniffles2.DEL.C5M4	5_3199107_G_A	0.127824	ATXN7L3B	5_3199107_SNP_G_A	5	3199107	3199107	0.00911535	(-0.1,0.2]
5_3199112	5_4074850	Sniffles2.DEL.C5M4	5_3199112_T_C	0.127824	ATXN7L3B	5_3199112_SNP_T_C	5	3199112	3199112	0.00911535	(-0.1,0.2]
5_3199120	5_4074850	Sniffles2.DEL.C5M4	5_3199120_T_G	0.127824	ATXN7L3B	5_3199120_SNP_T_G	5	3199120	3199120	0.00911535	(-0.1,0.2]
5_3199121	5_4074850	Sniffles2.DEL.C5M4	5_3199121_C_A	0.127824	ATXN7L3B	5_3199121_SNP_C_A	5	3199121	3199121	0.00911535	(-0.1,0.2]
5_3199190	5_4074850	Sniffles2.DEL.C5M4	5_3199190_T_C	0.000435828	ATXN7L3B	5_3199190_SNP_T_C	5	3199190	3199190	0.0948748	(-0.1,0.2]
5_3199253	5_4074850	Sniffles2.DEL.C5M4	5_3199253_A_G	0.000435828	ATXN7L3B	5_3199253_SNP_A_G	5	3199253	3199253	0.0948748	(-0.1,0.2]
5_3199288	5_4074850	Sniffles2.DEL.C5M4	5_3199288_G_C	0.000435828	ATXN7L3B	5_3199288_SNP_G_C	5	3199288	3199288	0.0948748	(-0.1,0.2]
5_3199300	5_4074850	Sniffles2.DEL.C5M4	5_3199300_A_G	0.000435828	ATXN7L3B	5_3199300_SNP_A_G	5	3199300	3199300	0.0948748	(-0.1,0.2]
5_3199374	5_4074850	Sniffles2.DEL.C5M4	5_3199374_G_A	0.00469319	ATXN7L3B	5_3199374_SNP_G_A	5	3199374	3199374	0.37366	(-0.1,0.2]
5_3199381	5_4074850	Sniffles2.DEL.C5M4	5_3199381_A_AG	0.000310451	ATXN7L3B	5_3199381_INDEL_A_AG	5	3199381	3199381	0.473625	(-0.1,0.2]
5_3199571	5_4074850	Sniffles2.DEL.C5M4	5_3199571_C_G	0.000435828	ATXN7L3B	5_3199571_SNP_C_G	5	3199571	3199571	0.0948748	(-0.1,0.2]
5_3199640	5_4074850	Sniffles2.DEL.C5M4	5_3199640_A_G	0.000435828	ATXN7L3B	5_3199640_SNP_A_G	5	3199640	3199640	0.0948748	(-0.1,0.2]
5_3199663	5_4074850	Sniffles2.DEL.C5M4	5_3199663_CT_C	4.27025e-05	ATXN7L3B	5_3199663_INDEL_CT_C	5	3199663	3199664	0.150999	(-0.1,0.2]
5_3199669	5_4074850	Sniffles2.DEL.C5M4	5_3199669_T_G;5_3199669_T_A	0.000305761	ATXN7L3B	5_3199669_SNP_T_A	5	3199669	3199669	0.508874	(-0.1,0.2]
5_3199669	5_4074850	Sniffles2.DEL.C5M4	5_3199669_T_G;5_3199669_T_A	0.000305761	ATXN7L3B	5_3199669_SNP_T_G	5	3199669	3199669	0.0818538	(-0.1,0.2]
5_3199715	5_4074850	Sniffles2.DEL.C5M4	5_3199715_C_A	0.000336603	ATXN7L3B	5_3199715_SNP_C_A	5	3199715	3199715	0.0950574	(-0.1,0.2]
5_3199736	5_4074850	Sniffles2.DEL.C5M4	5_3199736_C_T	0.00165888	ATXN7L3B	5_3199736_SNP_C_T	5	3199736	3199736	0.841381	(-0.1,0.2]
5_3199824	5_4074850	Sniffles2.DEL.C5M4	5_3199824_T_C	0.0195923	ATXN7L3B	5_3199824_SNP_T_C	5	3199824	3199824	0.0115979	(-0.1,0.2]
5_3199844	5_4074850	Sniffles2.DEL.C5M4	5_3199844_T_C	0.00261372	ATXN7L3B	5_3199844_SNP_T_C	5	3199844	3199844	0.646305	(-0.1,0.2]
5_3199851	5_4074850	Sniffles2.DEL.C5M4	5_3199851_T_C	0.00363533	ATXN7L3B	5_3199851_SNP_T_C	5	3199851	3199851	0.474157	(-0.1,0.2]
5_3199904	5_4074850	Sniffles2.DEL.C5M4	5_3199904_A_C	0.00126645	ATXN7L3B	5_3199904_SNP_A_C	5	3199904	3199904	0.827189	(-0.1,0.2]
5_3199979	5_4074850	Sniffles2.DEL.C5M4	5_3199979_C_T	0.15342	ATXN7L3B	5_3199979_SNP_C_T	5	3199979	3199979	0.00284867	(-0.1,0.2]
5_3199997	5_4074850	Sniffles2.DEL.C5M4	5_3199997_T_C	0.00130604	ATXN7L3B	5_3199997_SNP_T_C	5	3199997	3199997	0.146395	(-0.1,0.2]
5_3200049	5_4074850	Sniffles2.DEL.C5M4	5_3200049_T_A	0.00261372	ATXN7L3B	5_3200049_SNP_T_A	5	3200049	3200049	0.646305	(-0.1,0.2]
5_3200052	5_4074850	Sniffles2.DEL.C5M4	5_3200052_A_G	0.00261372	ATXN7L3B	5_3200052_SNP_A_G	5	3200052	3200052	0.646305	(-0.1,0.2]
5_3200250	5_4074850	Sniffles2.DEL.C5M4	5_3200250_T_C	0.000223789	ATXN7L3B	5_3200250_SNP_T_C	5	3200250	3200250	0.464093	(-0.1,0.2]
5_3200338	5_4074850	Sniffles2.DEL.C5M4	5_3200338_G_C	0.15342	ATXN7L3B	5_3200338_SNP_G_C	5	3200338	3200338	0.00284867	(-0.1,0.2]
5_3200410	5_4074850	Sniffles2.DEL.C5M4	5_3200410_A_G	0.000252469	ATXN7L3B	5_3200410_SNP_A_G	5	3200410	3200410	0.10372	(-0.1,0.2]
5_3200506	5_4074850	Sniffles2.DEL.C5M4	5_3200506_T_C	0.000252469	ATXN7L3B	5_3200506_SNP_T_C	5	3200506	3200506	0.10372	(-0.1,0.2]
5_3200507	5_4074850	Sniffles2.DEL.C5M4	5_3200507_G_A	0.0292456	ATXN7L3B	5_3200507_SNP_G_A	5	3200507	3200507	0.0134511	(-0.1,0.2]
5_3200511	5_4074850	Sniffles2.DEL.C5M4	5_3200511_T_G	0.00136322	ATXN7L3B	5_3200511_SNP_T_G	5	3200511	3200511	0.0717885	(-0.1,0.2]
5_3200530	5_4074850	Sniffles2.DEL.C5M4	5_3200530_T_C	0.000252469	ATXN7L3B	5_3200530_SNP_T_C	5	3200530	3200530	0.10372	(-0.1,0.2]
5_3200569	5_4074850	Sniffles2.DEL.C5M4	5_3200569_C_T	0.00282723	ATXN7L3B	5_3200569_SNP_C_T	5	3200569	3200569	0.879372	(-0.1,0.2]
5_3200578	5_4074850	Sniffles2.DEL.C5M4	5_3200578_T_C	0.000336603	ATXN7L3B	5_3200578_SNP_T_C	5	3200578	3200578	0.0976637	(-0.1,0.2]
5_3200622	5_4074850	Sniffles2.DEL.C5M4	5_3200622_C_T	0.00324832	ATXN7L3B	5_3200622_SNP_C_T	5	3200622	3200622	0.109631	(-0.1,0.2]
5_3200654	5_4074850	Sniffles2.DEL.C5M4	5_3200654_A_G	0.0110645	ATXN7L3B	5_3200654_SNP_A_G	5	3200654	3200654	0.214493	(-0.1,0.2]
5_3200679	5_4074850	Sniffles2.DEL.C5M4	5_3200679_G_T	0.00564701	ATXN7L3B	5_3200679_SNP_G_T	5	3200679	3200679	0.634089	(-0.1,0.2]
5_3200806	5_4074850	Sniffles2.DEL.C5M4	5_3200806_A_G	0.000252469	ATXN7L3B	5_3200806_SNP_A_G	5	3200806	3200806	0.10372	(-0.1,0.2]
5_3200818	5_4074850	Sniffles2.DEL.C5M4	5_3200818_G_A	0.000252469	ATXN7L3B	5_3200818_SNP_G_A	5	3200818	3200818	0.10372	(-0.1,0.2]
5_3201004	5_4074850	Sniffles2.DEL.C5M4	5_3201004_A_C	0.000573028	ATXN7L3B	5_3201004_SNP_A_C	5	3201004	3201004	0.84975	(-0.1,0.2]
5_3201017	5_4074850	Sniffles2.DEL.C5M4	5_3201017_A_C	0.00324832	ATXN7L3B	5_3201017_SNP_A_C	5	3201017	3201017	0.109631	(-0.1,0.2]
5_3201081	5_4074850	Sniffles2.DEL.C5M4	5_3201081_A_G	0.000252469	ATXN7L3B	5_3201081_SNP_A_G	5	3201081	3201081	0.10372	(-0.1,0.2]
5_3201117	5_4074850	Sniffles2.DEL.C5M4	5_3201117_A_C	0.00324832	ATXN7L3B	5_3201117_SNP_A_C	5	3201117	3201117	0.109631	(-0.1,0.2]
5_3201148	5_4074850	Sniffles2.DEL.C5M4	5_3201148_T_C	0.000252469	ATXN7L3B	5_3201148_SNP_T_C	5	3201148	3201148	0.10372	(-0.1,0.2]
5_3201208	5_4074850	Sniffles2.DEL.C5M4	5_3201208_A_C	0.000336603	ATXN7L3B	5_3201208_SNP_A_C	5	3201208	3201208	0.0976637	(-0.1,0.2]
5_3201270	5_4074850	Sniffles2.DEL.C5M4	5_3201270_G_A	0.000252469	ATXN7L3B	5_3201270_SNP_G_A	5	3201270	3201270	0.10372	(-0.1,0.2]
5_3201471	5_4074850	Sniffles2.DEL.C5M4	5_3201471_T_C	0.00109509	ATXN7L3B	5_3201471_SNP_T_C	5	3201471	3201471	0.106921	(-0.1,0.2]
5_3201484	5_4074850	Sniffles2.DEL.C5M4	5_3201484_C_T	0.005025	ATXN7L3B	5_3201484_SNP_C_T	5	3201484	3201484	0.350477	(-0.1,0.2]
5_3201752	5_4074850	Sniffles2.DEL.C5M4	5_3201752_G_A	0.00355803	ATXN7L3B	5_3201752_SNP_G_A	5	3201752	3201752	0.0988287	(-0.1,0.2]
5_3202122	5_4074850	Sniffles2.DEL.C5M4	5_3202122_G_A	9.37568e-05	ATXN7L3B	5_3202122_SNP_G_A	5	3202122	3202122	0.0764684	(-0.1,0.2]
5_3202230	5_4074850	Sniffles2.DEL.C5M4	5_3202230_T_C	9.37568e-05	ATXN7L3B	5_3202230_SNP_T_C	5	3202230	3202230	0.0764684	(-0.1,0.2]
5_3202312	5_4074850	Sniffles2.DEL.C5M4	5_3202312_GAA_G;5_3202312_GA_G	4.93472e-05	ATXN7L3B	5_3202312_INDEL_GA_G	5	3202312	3202313	0.622091	(-0.1,0.2]
5_3202312	5_4074850	Sniffles2.DEL.C5M4	5_3202312_GAA_G;5_3202312_GA_G	4.93472e-05	ATXN7L3B	5_3202312_INDEL_GAA_G	5	3202312	3202314	0.323055	(-0.1,0.2]
5_3202449	5_4074850	Sniffles2.DEL.C5M4	5_3202449_T_G	9.37568e-05	ATXN7L3B	5_3202449_SNP_T_G	5	3202449	3202449	0.0764684	(-0.1,0.2]
5_3202654	5_4074850	Sniffles2.DEL.C5M4	5_3202654_A_T	0.000310451	ATXN7L3B	5_3202654_SNP_A_T	5	3202654	3202654	0.473625	(-0.1,0.2]
5_3202930	5_4074850	Sniffles2.DEL.C5M4	5_3202930_A_G	9.37568e-05	ATXN7L3B	5_3202930_SNP_A_G	5	3202930	3202930	0.0764684	(-0.1,0.2]
5_3203050	5_4074850	Sniffles2.DEL.C5M4	5_3203050_G_C	0.00324832	ATXN7L3B	5_3203050_SNP_G_C	5	3203050	3203050	0.109631	(-0.1,0.2]
5_3203056	5_4074850	Sniffles2.DEL.C5M4	5_3203056_A_G	0.00469319	ATXN7L3B	5_3203056_SNP_A_G	5	3203056	3203056	0.37366	(-0.1,0.2]
5_3203121	5_4074850	Sniffles2.DEL.C5M4	5_3203121_CT_C	9.37568e-05	ATXN7L3B	5_3203121_INDEL_CT_C	5	3203121	3203122	0.0764684	(-0.1,0.2]
5_3203164	5_4074850	Sniffles2.DEL.C5M4	5_3203164_T_C	0.00237309	ATXN7L3B	5_3203164_SNP_T_C	5	3203164	3203164	0.926259	(-0.1,0.2]
5_3203232	5_4074850	Sniffles2.DEL.C5M4	5_3203232_T_C	0.000252469	ATXN7L3B	5_3203232_SNP_T_C	5	3203232	3203232	0.10372	(-0.1,0.2]
5_3203343	5_4074850	Sniffles2.DEL.C5M4	5_3203343_A_G	0.0292456	ATXN7L3B	5_3203343_SNP_A_G	5	3203343	3203343	0.0134511	(-0.1,0.2]
5_3203390	5_4074850	Sniffles2.DEL.C5M4	5_3203390_C_CA;5_3203390_C_CAA	0.00113881	ATXN7L3B	5_3203390_INDEL_C_CAA	5	3203390	3203390	1	(-0.1,0.2]
5_3203390	5_4074850	Sniffles2.DEL.C5M4	5_3203390_C_CA;5_3203390_C_CAA	0.00113881	ATXN7L3B	5_3203390_INDEL_C_CA	5	3203390	3203390	0.334732	(-0.1,0.2]
5_3203681	5_4074850	Sniffles2.DEL.C5M4	5_3203681_A_G	0.000310451	ATXN7L3B	5_3203681_SNP_A_G	5	3203681	3203681	0.473625	(-0.1,0.2]
5_3203767	5_4074850	Sniffles2.DEL.C5M4	5_3203767_C_T	0.000442404	ATXN7L3B	5_3203767_SNP_C_T	5	3203767	3203767	0.119677	(-0.1,0.2]
5_3203841	5_4074850	Sniffles2.DEL.C5M4	5_3203841_A_T	0.000252469	ATXN7L3B	5_3203841_SNP_A_T	5	3203841	3203841	0.10372	(-0.1,0.2]
5_3203861	5_4074850	Sniffles2.DEL.C5M4	5_3203861_A_C	0.000252469	ATXN7L3B	5_3203861_SNP_A_C	5	3203861	3203861	0.10372	(-0.1,0.2]
5_3204094	5_4074850	Sniffles2.DEL.C5M4	5_3204094_A_C	0.00324832	ATXN7L3B	5_3204094_SNP_A_C	5	3204094	3204094	0.109631	(-0.1,0.2]
5_3204158	5_4074850	Sniffles2.DEL.C5M4	5_3204158_G_A	0.000150764	ATXN7L3B	5_3204158_SNP_G_A	5	3204158	3204158	0.151773	(-0.1,0.2]
5_3204215	5_4074850	Sniffles2.DEL.C5M4	5_3204215_A_C	0.000252469	ATXN7L3B	5_3204215_SNP_A_C	5	3204215	3204215	0.10372	(-0.1,0.2]
5_3204492	5_4074850	Sniffles2.DEL.C5M4	5_3204492_A_G	0.126399	ATXN7L3B	5_3204492_SNP_A_G	5	3204492	3204492	0.0394064	(-0.1,0.2]
5_3204508	5_4074850	Sniffles2.DEL.C5M4	5_3204508_T_A	4.60088e-06	ATXN7L3B	5_3204508_SNP_T_A	5	3204508	3204508	0.0864211	(-0.1,0.2]
5_3204518	5_4074850	Sniffles2.DEL.C5M4	5_3204518_A_G	0.000252469	ATXN7L3B	5_3204518_SNP_A_G	5	3204518	3204518	0.10372	(-0.1,0.2]
5_3204652	5_4074850	Sniffles2.DEL.C5M4	5_3204652_G_A	0.00281806	ATXN7L3B	5_3204652_SNP_G_A	5	3204652	3204652	0.789395	(-0.1,0.2]
5_3204653	5_4074850	Sniffles2.DEL.C5M4	5_3204653_A_G	0.00237309	ATXN7L3B	5_3204653_SNP_A_G	5	3204653	3204653	0.926259	(-0.1,0.2]
5_3204877	5_4074850	Sniffles2.DEL.C5M4	5_3204877_A_G	0.00311006	ATXN7L3B	5_3204877_SNP_A_G	5	3204877	3204877	0.88264	(-0.1,0.2]
5_3204881	5_4074850	Sniffles2.DEL.C5M4	5_3204881_A_G	0.00234352	ATXN7L3B	5_3204881_SNP_A_G	5	3204881	3204881	0.599882	(-0.1,0.2]
5_3205093	5_4074850	Sniffles2.DEL.C5M4	5_3205093_T_C	2.25716e-06	ATXN7L3B	5_3205093_SNP_T_C	5	3205093	3205093	0.135377	(-0.1,0.2]
5_3205271	5_4074850	Sniffles2.DEL.C5M4	5_3205271_A_G	0.000252469	ATXN7L3B	5_3205271_SNP_A_G	5	3205271	3205271	0.10372	(-0.1,0.2]
5_3205427	5_4074850	Sniffles2.DEL.C5M4	5_3205427_T_G	0.000252469	ATXN7L3B	5_3205427_SNP_T_G	5	3205427	3205427	0.10372	(-0.1,0.2]
5_3205814	5_4074850	Sniffles2.DEL.C5M4	5_3205814_G_A	0.000252469	ATXN7L3B	5_3205814_SNP_G_A	5	3205814	3205814	0.10372	(-0.1,0.2]
5_3205830	5_4074850	Sniffles2.DEL.C5M4	5_3205830_T_C	0.000252469	ATXN7L3B	5_3205830_SNP_T_C	5	3205830	3205830	0.10372	(-0.1,0.2]
5_3205931	5_4074850	Sniffles2.DEL.C5M4	5_3205931_T_C	0.000974308	ATXN7L3B	5_3205931_SNP_T_C	5	3205931	3205931	0.120895	(-0.1,0.2]
5_3206059	5_4074850	Sniffles2.DEL.C5M4	5_3206059_C_A	0.00173111	ATXN7L3B	5_3206059_SNP_C_A	5	3206059	3206059	0.283776	(-0.1,0.2]
5_3206190	5_4074850	Sniffles2.DEL.C5M4	5_3206190_T_A	0.00355803	ATXN7L3B	5_3206190_SNP_T_A	5	3206190	3206190	0.0988287	(-0.1,0.2]
5_3206331	5_4074850	Sniffles2.DEL.C5M4	5_3206331_G_C	0.0146893	ATXN7L3B	5_3206331_SNP_G_C	5	3206331	3206331	0.140142	(-0.1,0.2]
5_3206408	5_4074850	Sniffles2.DEL.C5M4	5_3206408_T_G	0.0262087	ATXN7L3B	5_3206408_SNP_T_G	5	3206408	3206408	0.068627	(-0.1,0.2]
5_3206432	5_4074850	Sniffles2.DEL.C5M4	5_3206432_C_T	9.37568e-05	ATXN7L3B	5_3206432_SNP_C_T	5	3206432	3206432	0.0764684	(-0.1,0.2]
5_3206522	5_4074850	Sniffles2.DEL.C5M4	5_3206522_A_C	3.51146e-05	ATXN7L3B	5_3206522_SNP_A_C	5	3206522	3206522	0.0729478	(-0.1,0.2]
5_3206540	5_4074850	Sniffles2.DEL.C5M4	5_3206540_A_C	0.000150764	ATXN7L3B	5_3206540_SNP_A_C	5	3206540	3206540	0.0674501	(-0.1,0.2]
5_3206639	5_4074850	Sniffles2.DEL.C5M4	5_3206639_G_A	0.000150764	ATXN7L3B	5_3206639_SNP_G_A	5	3206639	3206639	0.0674501	(-0.1,0.2]
5_3206715	5_4074850	Sniffles2.DEL.C5M4	5_3206715_G_A	0.000150764	ATXN7L3B	5_3206715_SNP_G_A	5	3206715	3206715	0.0674501	(-0.1,0.2]
5_3206779	5_4074850	Sniffles2.DEL.C5M4	5_3206779_T_G	0.000305761	ATXN7L3B	5_3206779_SNP_T_G	5	3206779	3206779	0.0802025	(-0.1,0.2]
5_3206889	5_4074850	Sniffles2.DEL.C5M4	5_3206889_A_C	0.000128518	ATXN7L3B	5_3206889_SNP_A_C	5	3206889	3206889	0.0656803	(-0.1,0.2]
5_3206988	5_4074850	Sniffles2.DEL.C5M4	5_3206988_T_C	0.000150764	ATXN7L3B	5_3206988_SNP_T_C	5	3206988	3206988	0.0674501	(-0.1,0.2]
5_3206989	5_4074850	Sniffles2.DEL.C5M4	5_3206989_G_A	0.000150764	ATXN7L3B	5_3206989_SNP_G_A	5	3206989	3206989	0.0674501	(-0.1,0.2]
5_3207008	5_4074850	Sniffles2.DEL.C5M4	5_3207008_C_G	0.000150764	ATXN7L3B	5_3207008_SNP_C_G	5	3207008	3207008	0.0674501	(-0.1,0.2]
5_3207040	5_4074850	Sniffles2.DEL.C5M4	5_3207040_C_T	0.000150764	ATXN7L3B	5_3207040_SNP_C_T	5	3207040	3207040	0.0674501	(-0.1,0.2]
5_3207193	5_4074850	Sniffles2.DEL.C5M4	5_3207193_C_T	0.00037116	ATXN7L3B	5_3207193_SNP_C_T	5	3207193	3207193	0.583732	(-0.1,0.2]
5_3207195	5_4074850	Sniffles2.DEL.C5M4	5_3207195_G_A	0.000971885	ATXN7L3B	5_3207195_SNP_G_A	5	3207195	3207195	0.650501	(-0.1,0.2]
5_3207202	5_4074850	Sniffles2.DEL.C5M4	5_3207202_T_C	0.000150764	ATXN7L3B	5_3207202_SNP_T_C	5	3207202	3207202	0.0674501	(-0.1,0.2]
5_3207305	5_4074850	Sniffles2.DEL.C5M4	5_3207305_A_T	0.00261372	ATXN7L3B	5_3207305_SNP_A_T	5	3207305	3207305	0.646305	(-0.1,0.2]
5_3207307	5_4074850	Sniffles2.DEL.C5M4	5_3207307_T_C	0.00314953	ATXN7L3B	5_3207307_SNP_T_C	5	3207307	3207307	0.072054	(-0.1,0.2]
5_3207330	5_4074850	Sniffles2.DEL.C5M4	5_3207330_A_G	0.000150764	ATXN7L3B	5_3207330_SNP_A_G	5	3207330	3207330	0.0674501	(-0.1,0.2]
5_3207384	5_4074850	Sniffles2.DEL.C5M4	5_3207384_AT_A	0.000573028	ATXN7L3B	5_3207384_INDEL_AT_A	5	3207384	3207385	0.84975	(-0.1,0.2]
5_3207532	5_4074850	Sniffles2.DEL.C5M4	5_3207532_A_G	0.000150764	ATXN7L3B	5_3207532_SNP_A_G	5	3207532	3207532	0.0674501	(-0.1,0.2]
5_3207552	5_4074850	Sniffles2.DEL.C5M4	5_3207552_G_C	0.00355803	ATXN7L3B	5_3207552_SNP_G_C	5	3207552	3207552	0.0988287	(-0.1,0.2]
5_3207672	5_4074850	Sniffles2.DEL.C5M4	5_3207672_G_T	0	ATXN7L3B	5_3207672_SNP_G_T	5	3207672	3207672	0.091311	(-0.1,0.2]
5_3207769	5_4074850	Sniffles2.DEL.C5M4	5_3207769_A_C	0.000128518	ATXN7L3B	5_3207769_SNP_A_C	5	3207769	3207769	0.0676923	(-0.1,0.2]
5_3207984	5_4074850	Sniffles2.DEL.C5M4	5_3207984_T_A	0.00128065	ATXN7L3B	5_3207984_SNP_T_A	5	3207984	3207984	0.832522	(-0.1,0.2]
5_3208025	5_4074850	Sniffles2.DEL.C5M4	5_3208025_C_T	0.0111177	ATXN7L3B	5_3208025_SNP_C_T	5	3208025	3208025	0.0949456	(-0.1,0.2]
5_3208047	5_4074850	Sniffles2.DEL.C5M4	5_3208047_G_A	0.000128518	ATXN7L3B	5_3208047_SNP_G_A	5	3208047	3208047	0.0676923	(-0.1,0.2]
5_3208337	5_4074850	Sniffles2.DEL.C5M4	5_3208337_C_G	0.000128518	ATXN7L3B	5_3208337_SNP_C_G	5	3208337	3208337	0.0676923	(-0.1,0.2]
5_3208453	5_4074850	Sniffles2.DEL.C5M4	5_3208453_C_T	0.000128518	ATXN7L3B	5_3208453_SNP_C_T	5	3208453	3208453	0.0676923	(-0.1,0.2]
5_3208487	5_4074850	Sniffles2.DEL.C5M4	5_3208487_G_A	0.000128518	ATXN7L3B	5_3208487_SNP_G_A	5	3208487	3208487	0.0676923	(-0.1,0.2]
5_3208520	5_4074850	Sniffles2.DEL.C5M4	5_3208520_A_T	0.000128518	ATXN7L3B	5_3208520_SNP_A_T	5	3208520	3208520	0.0676923	(-0.1,0.2]
5_3208522	5_4074850	Sniffles2.DEL.C5M4	5_3208522_A_T	0.000128518	ATXN7L3B	5_3208522_SNP_A_T	5	3208522	3208522	0.0676923	(-0.1,0.2]
5_3208524	5_4074850	Sniffles2.DEL.C5M4	5_3208524_A_T	0.000128518	ATXN7L3B	5_3208524_SNP_A_T	5	3208524	3208524	0.0676923	(-0.1,0.2]
5_3208614	5_4074850	Sniffles2.DEL.C5M4	5_3208614_T_C	0.000128518	ATXN7L3B	5_3208614_SNP_T_C	5	3208614	3208614	0.0676923	(-0.1,0.2]
5_3208665	5_4074850	Sniffles2.DEL.C5M4	5_3208665_G_A	0.00157685	ATXN7L3B	5_3208665_SNP_G_A	5	3208665	3208665	0.789544	(-0.1,0.2]
5_3208710	5_4074850	Sniffles2.DEL.C5M4	5_3208710_A_ATCTT	0.000128518	ATXN7L3B	5_3208710_INDEL_A_ATCTT	5	3208710	3208710	0.0676923	(-0.1,0.2]
5_3208756	5_4074850	Sniffles2.DEL.C5M4	5_3208756_T_C	0.00181992	ATXN7L3B	5_3208756_SNP_T_C	5	3208756	3208756	0.791692	(-0.1,0.2]
5_3208757	5_4074850	Sniffles2.DEL.C5M4	5_3208757_A_G	0.000128518	ATXN7L3B	5_3208757_SNP_A_G	5	3208757	3208757	0.0676923	(-0.1,0.2]
5_3209070	5_4074850	Sniffles2.DEL.C5M4	5_3209070_T_C	0.000128518	ATXN7L3B	5_3209070_SNP_T_C	5	3209070	3209070	0.0676923	(-0.1,0.2]
5_3209126	5_4074850	Sniffles2.DEL.C5M4	5_3209126_T_A	0.000128518	ATXN7L3B	5_3209126_SNP_T_A	5	3209126	3209126	0.0676923	(-0.1,0.2]
5_3209135	5_4074850	Sniffles2.DEL.C5M4	5_3209135_G_C	0.000128518	ATXN7L3B	5_3209135_SNP_G_C	5	3209135	3209135	0.0676923	(-0.1,0.2]
5_3209194	5_4074850	Sniffles2.DEL.C5M4	5_3209194_T_C	0.000669524	ATXN7L3B	5_3209194_SNP_T_C	5	3209194	3209194	0.0377172	(-0.1,0.2]
5_3209215	5_4074850	Sniffles2.DEL.C5M4	5_3209215_T_C	1.10336e-05	ATXN7L3B	5_3209215_SNP_T_C	5	3209215	3209215	0.156276	(-0.1,0.2]
5_3209231	5_4074850	Sniffles2.DEL.C5M4	5_3209231_T_C	0.000669524	ATXN7L3B	5_3209231_SNP_T_C	5	3209231	3209231	0.0377172	(-0.1,0.2]
5_3209259	5_4074850	Sniffles2.DEL.C5M4	5_3209259_C_T	0.000573028	ATXN7L3B	5_3209259_SNP_C_T	5	3209259	3209259	0.84975	(-0.1,0.2]
5_3209287	5_4074850	Sniffles2.DEL.C5M4	5_3209287_T_G	0.000223789	ATXN7L3B	5_3209287_SNP_T_G	5	3209287	3209287	0.673422	(-0.1,0.2]
5_3209338	5_4074850	Sniffles2.DEL.C5M4	5_3209338_G_A	0.000128518	ATXN7L3B	5_3209338_SNP_G_A	5	3209338	3209338	0.0676923	(-0.1,0.2]
5_3209345	5_4074850	Sniffles2.DEL.C5M4	5_3209345_C_T	0.00261372	ATXN7L3B	5_3209345_SNP_C_T	5	3209345	3209345	0.646305	(-0.1,0.2]
5_3209427	5_4074850	Sniffles2.DEL.C5M4	5_3209427_C_A	0.000128518	ATXN7L3B	5_3209427_SNP_C_A	5	3209427	3209427	0.0676923	(-0.1,0.2]
5_3209478	5_4074850	Sniffles2.DEL.C5M4	5_3209478_C_A	0.000107658	ATXN7L3B	5_3209478_SNP_C_A	5	3209478	3209478	0.0699079	(-0.1,0.2]
5_3209496	5_4074850	Sniffles2.DEL.C5M4	5_3209496_A_G	0.000107658	ATXN7L3B	5_3209496_SNP_A_G	5	3209496	3209496	0.0699079	(-0.1,0.2]
5_3209515	5_4074850	Sniffles2.DEL.C5M4	5_3209515_A_G	0.00261372	ATXN7L3B	5_3209515_SNP_A_G	5	3209515	3209515	0.646305	(-0.1,0.2]
5_3209555	5_4074850	Sniffles2.DEL.C5M4	5_3209555_C_T	0.00370936	ATXN7L3B	5_3209555_SNP_C_T	5	3209555	3209555	0.086327	(-0.1,0.2]
5_3209576	5_4074850	Sniffles2.DEL.C5M4	5_3209576_A_G	0.000107658	ATXN7L3B	5_3209576_SNP_A_G	5	3209576	3209576	0.0699079	(-0.1,0.2]
5_3209625	5_4074850	Sniffles2.DEL.C5M4	5_3209625_C_CAA;5_3209625_C_CCA	0.00855895	ATXN7L3B	5_3209625_INDEL_C_CAA	5	3209625	3209625	0.137911	(-0.1,0.2]
5_3209625	5_4074850	Sniffles2.DEL.C5M4	5_3209625_C_CAA;5_3209625_C_CCA	0.00855895	ATXN7L3B	5_3209625_INDEL_C_CCA	5	3209625	3209625	0.0957256	(-0.1,0.2]
5_3209662	5_4074850	Sniffles2.DEL.C5M4	5_3209662_G_T	0.000900126	ATXN7L3B	5_3209662_SNP_G_T	5	3209662	3209662	0.0392224	(-0.1,0.2]
5_3209753	5_4074850	Sniffles2.DEL.C5M4	5_3209753_T_C	0.00353296	ATXN7L3B	5_3209753_SNP_T_C	5	3209753	3209753	0.473687	(-0.1,0.2]
5_3209819	5_4074850	Sniffles2.DEL.C5M4	5_3209819_T_C	0.00307266	ATXN7L3B	5_3209819_SNP_T_C	5	3209819	3209819	0.0824867	(-0.1,0.2]
5_3209897	5_4074850	Sniffles2.DEL.C5M4	5_3209897_G_A	0.000428742	ATXN7L3B	5_3209897_SNP_G_A	5	3209897	3209897	0.56706	(-0.1,0.2]
5_3209950	5_4074850	Sniffles2.DEL.C5M4	5_3209950_A_G	8.8282e-05	ATXN7L3B	5_3209950_SNP_A_G	5	3209950	3209950	0.068075	(-0.1,0.2]
5_3210054	5_4074850	Sniffles2.DEL.C5M4	5_3210054_C_G	8.8282e-05	ATXN7L3B	5_3210054_SNP_C_G	5	3210054	3210054	0.068075	(-0.1,0.2]
5_3210106	5_4074850	Sniffles2.DEL.C5M4	5_3210106_C_T	0.000223789	ATXN7L3B	5_3210106_SNP_C_T	5	3210106	3210106	0.464093	(-0.1,0.2]
5_3210382	5_4074850	Sniffles2.DEL.C5M4	5_3210382_T_C	0.000107658	ATXN7L3B	5_3210382_SNP_T_C	5	3210382	3210382	0.0659034	(-0.1,0.2]
5_3210444	5_4074850	Sniffles2.DEL.C5M4	5_3210444_G_A	1.79552e-05	ATXN7L3B	5_3210444_SNP_G_A	5	3210444	3210444	0.0703214	(-0.1,0.2]
5_3210566	5_4074850	Sniffles2.DEL.C5M4	5_3210566_T_C	1.79552e-05	ATXN7L3B	5_3210566_SNP_T_C	5	3210566	3210566	0.0703214	(-0.1,0.2]
5_3210736	5_4074850	Sniffles2.DEL.C5M4	5_3210736_T_C	1.10336e-05	ATXN7L3B	5_3210736_SNP_T_C	5	3210736	3210736	0.0700945	(-0.1,0.2]
5_3211096	5_4074850	Sniffles2.DEL.C5M4	5_3211096_A_G	0.000177451	ATXN7L3B	5_3211096_SNP_A_G	5	3211096	3211096	0.198658	(-0.1,0.2]
5_3211119	5_4074850	Sniffles2.DEL.C5M4	5_3211119_A_T	0.00038968	ATXN7L3B	5_3211119_SNP_A_T	5	3211119	3211119	0.155919	(-0.1,0.2]
5_3211128	5_4074850	Sniffles2.DEL.C5M4	5_3211128_C_T	0.000177451	ATXN7L3B	5_3211128_SNP_C_T	5	3211128	3211128	0.198658	(-0.1,0.2]
5_3211161	5_4074850	Sniffles2.DEL.C5M4	5_3211161_C_T	0.000177451	ATXN7L3B	5_3211161_SNP_C_T	5	3211161	3211161	0.198658	(-0.1,0.2]
5_3211242	5_4074850	Sniffles2.DEL.C5M4	5_3211242_T_A	0.000277047	ATXN7L3B	5_3211242_SNP_T_A	5	3211242	3211242	0.626945	(-0.1,0.2]
5_3211262	5_4074850	Sniffles2.DEL.C5M4	5_3211262_C_G	0.000177451	ATXN7L3B	5_3211262_SNP_C_G	5	3211262	3211262	0.198658	(-0.1,0.2]
5_3211336	5_4074850	Sniffles2.DEL.C5M4	5_3211336_C_G	0.00797394	ATXN7L3B	5_3211336_SNP_C_G	5	3211336	3211336	0.485519	(-0.1,0.2]
5_3211400	5_4074850	Sniffles2.DEL.C5M4	5_3211400_C_G	0.000177451	ATXN7L3B	5_3211400_SNP_C_G	5	3211400	3211400	0.198658	(-0.1,0.2]
5_3211446	5_4074850	Sniffles2.DEL.C5M4	5_3211446_C_A	8.44711e-06	ATXN7L3B	5_3211446_SNP_C_A	5	3211446	3211446	0.192634	(-0.1,0.2]
5_3211469	5_4074850	Sniffles2.DEL.C5M4	5_3211469_T_C	0.0014658	ATXN7L3B	5_3211469_SNP_T_C	5	3211469	3211469	0.706323	(-0.1,0.2]
5_3211557	5_4074850	Sniffles2.DEL.C5M4	5_3211557_G_A	0.15342	ATXN7L3B	5_3211557_SNP_G_A	5	3211557	3211557	0.00284867	(-0.1,0.2]
5_3211584	5_4074850	Sniffles2.DEL.C5M4	5_3211584_T_C	0.000177451	ATXN7L3B	5_3211584_SNP_T_C	5	3211584	3211584	0.198658	(-0.1,0.2]
5_3211653	5_4074850	Sniffles2.DEL.C5M4	5_3211653_A_G	0.00257659	ATXN7L3B	5_3211653_SNP_A_G	5	3211653	3211653	0.108832	(-0.1,0.2]
5_3211664	5_4074850	Sniffles2.DEL.C5M4	5_3211664_G_C	0.000177451	ATXN7L3B	5_3211664_SNP_G_C	5	3211664	3211664	0.198658	(-0.1,0.2]
5_3211674	5_4074850	Sniffles2.DEL.C5M4	5_3211674_A_T	6.24115e-05	ATXN7L3B	5_3211674_SNP_A_T	5	3211674	3211674	0.222123	(-0.1,0.2]
5_3211765	5_4074850	Sniffles2.DEL.C5M4	5_3211765_T_G	0.000177451	ATXN7L3B	5_3211765_SNP_T_G	5	3211765	3211765	0.198658	(-0.1,0.2]
5_3211899	5_4074850	Sniffles2.DEL.C5M4	5_3211899_A_G	0.000177451	ATXN7L3B	5_3211899_SNP_A_G	5	3211899	3211899	0.198658	(-0.1,0.2]
5_3211914	5_4074850	Sniffles2.DEL.C5M4	5_3211914_A_G	0.000177451	ATXN7L3B	5_3211914_SNP_A_G	5	3211914	3211914	0.198658	(-0.1,0.2]
5_3212095	5_4074850	Sniffles2.DEL.C5M4	5_3212095_A_T	0.000199447	ATXN7L3B	5_3212095_SNP_A_T	5	3212095	3212095	0.194742	(-0.1,0.2]
5_3212349	5_4074850	Sniffles2.DEL.C5M4	5_3212349_CTTCACT_C	0.000177451	ATXN7L3B	5_3212349_INDEL_CTTCACT_C	5	3212349	3212355	0.197842	(-0.1,0.2]
5_3212386	5_4074850	Sniffles2.DEL.C5M4	5_3212386_GC_G	0.00352859	ATXN7L3B	5_3212386_INDEL_GC_G	5	3212386	3212387	0.47111	(-0.1,0.2]
5_3212392	5_4074850	Sniffles2.DEL.C5M4	5_3212392_C_A	0.000237527	ATXN7L3B	5_3212392_SNP_C_A	5	3212392	3212392	0.363798	(-0.1,0.2]
5_3212819	5_4074850	Sniffles2.DEL.C5M4	5_3212819_T_C	0.00100721	ATXN7L3B	5_3212819_SNP_T_C	5	3212819	3212819	0.947861	(-0.1,0.2]
5_3212909	5_4074850	Sniffles2.DEL.C5M4	5_3212909_C_T	0.00100721	ATXN7L3B	5_3212909_SNP_C_T	5	3212909	3212909	0.947861	(-0.1,0.2]
5_3212911	5_4074850	Sniffles2.DEL.C5M4	5_3212911_T_C	0.00100721	ATXN7L3B	5_3212911_SNP_T_C	5	3212911	3212911	0.947861	(-0.1,0.2]
5_3212925	5_4074850	Sniffles2.DEL.C5M4	5_3212925_G_C	0.00100721	ATXN7L3B	5_3212925_SNP_G_C	5	3212925	3212925	0.947861	(-0.1,0.2]
5_3212944	5_4074850	Sniffles2.DEL.C5M4	5_3212944_G_T	0.00797394	ATXN7L3B	5_3212944_SNP_G_T	5	3212944	3212944	0.485519	(-0.1,0.2]
5_3212957	5_4074850	Sniffles2.DEL.C5M4	5_3212957_T_C	0.00189884	ATXN7L3B	5_3212957_SNP_T_C	5	3212957	3212957	0.85843	(-0.1,0.2]
5_3212961	5_4074850	Sniffles2.DEL.C5M4	5_3212961_C_T	0.00100721	ATXN7L3B	5_3212961_SNP_C_T	5	3212961	3212961	0.947861	(-0.1,0.2]
5_3212962	5_4074850	Sniffles2.DEL.C5M4	5_3212962_A_G	0.00100721	ATXN7L3B	5_3212962_SNP_A_G	5	3212962	3212962	0.947861	(-0.1,0.2]
5_3213008	5_4074850	Sniffles2.DEL.C5M4	5_3213008_G_A	0.0559779	ATXN7L3B	5_3213008_SNP_G_A	5	3213008	3213008	7.05029e-05	(-0.1,0.2]
5_3213036	5_4074850	Sniffles2.DEL.C5M4	5_3213036_T_A	0.00100721	ATXN7L3B	5_3213036_SNP_T_A	5	3213036	3213036	0.947861	(-0.1,0.2]
5_3213048	5_4074850	Sniffles2.DEL.C5M4	5_3213058_G_A;5_3213048_ATAATGAAAGG_A	0.000473776	ATXN7L3B	5_3213048_INDEL_ATAATGAAAGG_A	5	3213048	3213058	0.481963	(-0.1,0.2]
5_3213104	5_4074850	Sniffles2.DEL.C5M4	5_3213104_T_C	0.00280183	ATXN7L3B	5_3213104_SNP_T_C	5	3213104	3213104	0.854883	(-0.1,0.2]
5_3213158	5_4074850	Sniffles2.DEL.C5M4	5_3213158_A_C	0.00100721	ATXN7L3B	5_3213158_SNP_A_C	5	3213158	3213158	0.947861	(-0.1,0.2]
5_3213268	5_4074850	Sniffles2.DEL.C5M4	5_3213268_C_A	0.000573028	ATXN7L3B	5_3213268_SNP_C_A	5	3213268	3213268	0.84975	(-0.1,0.2]
5_3213271	5_4074850	Sniffles2.DEL.C5M4	5_3213271_C_A	0.000975146	ATXN7L3B	5_3213271_SNP_C_A	5	3213271	3213271	0.197911	(-0.1,0.2]
5_3213308	5_4074850	Sniffles2.DEL.C5M4	5_3213308_G_A	0.00298348	ATXN7L3B	5_3213308_SNP_G_A	5	3213308	3213308	0.0733026	(-0.1,0.2]
5_3213328	5_4074850	Sniffles2.DEL.C5M4	5_3213328_A_G	0.000975146	ATXN7L3B	5_3213328_SNP_A_G	5	3213328	3213328	0.197911	(-0.1,0.2]
5_3213334	5_4074850	Sniffles2.DEL.C5M4	5_3213334_G_A	0.000975146	ATXN7L3B	5_3213334_SNP_G_A	5	3213334	3213334	0.197911	(-0.1,0.2]
5_3213413	5_4074850	Sniffles2.DEL.C5M4	5_3213413_T_C	0.00100721	ATXN7L3B	5_3213413_SNP_T_C	5	3213413	3213413	0.947861	(-0.1,0.2]
5_3213431	5_4074850	Sniffles2.DEL.C5M4	5_3213431_A_C	8.09491e-07	ATXN7L3B	5_3213431_SNP_A_C	5	3213431	3213431	0.212787	(-0.1,0.2]
5_3213587	5_4074850	Sniffles2.DEL.C5M4	5_3213587_T_A	0.0850863	ATXN7L3B	5_3213587_SNP_T_A	5	3213587	3213587	0.0373429	(-0.1,0.2]
5_3213621	5_4074850	Sniffles2.DEL.C5M4	5_3213621_A_G	8.09491e-07	ATXN7L3B	5_3213621_SNP_A_G	5	3213621	3213621	0.212787	(-0.1,0.2]
5_3213732	5_4074850	Sniffles2.DEL.C5M4	5_3213732_T_C	0.000573028	ATXN7L3B	5_3213732_SNP_T_C	5	3213732	3213732	0.84975	(-0.1,0.2]
5_3213741	5_4074850	Sniffles2.DEL.C5M4	5_3213741_G_T	0.000975146	ATXN7L3B	5_3213741_SNP_G_T	5	3213741	3213741	0.197911	(-0.1,0.2]
5_3213804	5_4074850	Sniffles2.DEL.C5M4	5_3213804_AAAT_A	0.000484966	ATXN7L3B	5_3213804_INDEL_AAAT_A	5	3213804	3213807	0.821926	(-0.1,0.2]
5_3213827	5_4074850	Sniffles2.DEL.C5M4	5_3213827_T_C	0.000975146	ATXN7L3B	5_3213827_SNP_T_C	5	3213827	3213827	0.197911	(-0.1,0.2]
5_3213917	5_4074850	Sniffles2.DEL.C5M4	5_3213917_G_A	0.00797394	ATXN7L3B	5_3213917_SNP_G_A	5	3213917	3213917	0.485519	(-0.1,0.2]
5_3213954	5_4074850	Sniffles2.DEL.C5M4	5_3213954_A_ACCAT	8.09491e-07	ATXN7L3B	5_3213954_INDEL_A_ACCAT	5	3213954	3213954	0.212787	(-0.1,0.2]
5_3214128	5_4074850	Sniffles2.DEL.C5M4	5_3214128_A_G	0	ATXN7L3B	5_3214128_SNP_A_G	5	3214128	3214128	0.294076	(-0.1,0.2]
5_3214140	5_4074850	Sniffles2.DEL.C5M4	5_3214140_G_A	0.000799987	ATXN7L3B	5_3214140_SNP_G_A	5	3214140	3214140	0.218495	(-0.1,0.2]
5_3214143	5_4074850	Sniffles2.DEL.C5M4	5_3214143_G_A	7.86147e-05	ATXN7L3B	5_3214143_SNP_G_A	5	3214143	3214143	0.279321	(-0.1,0.2]
5_3214149	5_4074850	Sniffles2.DEL.C5M4	5_3214149_G_A	7.86147e-05	ATXN7L3B	5_3214149_SNP_G_A	5	3214149	3214149	0.279321	(-0.1,0.2]
5_3214172	5_4074850	Sniffles2.DEL.C5M4	5_3214172_A_G	7.86147e-05	ATXN7L3B	5_3214172_SNP_A_G	5	3214172	3214172	0.279321	(-0.1,0.2]
5_3214201	5_4074850	Sniffles2.DEL.C5M4	5_3214201_T_C	0.00199844	ATXN7L3B	5_3214201_SNP_T_C	5	3214201	3214201	0.748628	(-0.1,0.2]
5_3214209	5_4074850	Sniffles2.DEL.C5M4	5_3214209_A_C	0.000814541	ATXN7L3B	5_3214209_SNP_A_C	5	3214209	3214209	0.116142	(-0.1,0.2]
5_3214219	5_4074850	Sniffles2.DEL.C5M4	5_3214232_T_C;5_3214219_ATTCAGTTCAGTTTAGTCGCTCAG_A;5_3214232_T_A	0.00026334	ATXN7L3B	5_3214219_INDEL_ATTCAGTTCAGTTTAGTCGCTCAG_A	5	3214219	3214242	0.626512	(-0.1,0.2]
5_3214266	5_4074850	Sniffles2.DEL.C5M4	5_3214266_C_T	0.00068711	ATXN7L3B	5_3214266_SNP_C_T	5	3214266	3214266	0.134656	(-0.1,0.2]
5_3214267	5_4074850	Sniffles2.DEL.C5M4	5_3214267_C_T	0.0015639	ATXN7L3B	5_3214267_SNP_C_T	5	3214267	3214267	0.289649	(-0.1,0.2]
5_3214284	5_4074850	Sniffles2.DEL.C5M4	5_3214284_G_A	0.00229054	ATXN7L3B	5_3214284_SNP_G_A	5	3214284	3214284	0.799636	(-0.1,0.2]
5_3214292	5_4074850	Sniffles2.DEL.C5M4	5_3214292_G_T	0.000799987	ATXN7L3B	5_3214292_SNP_G_T	5	3214292	3214292	0.218495	(-0.1,0.2]
5_3214304	5_4074850	Sniffles2.DEL.C5M4	5_3214304_G_A	0.00180366	ATXN7L3B	5_3214304_SNP_G_A	5	3214304	3214304	0.740481	(-0.1,0.2]
5_3214317	5_4074850	Sniffles2.DEL.C5M4	5_3214317_C_G	0.000750037	ATXN7L3B	5_3214317_SNP_C_G	5	3214317	3214317	0.133472	(-0.1,0.2]
5_3214357	5_4074850	Sniffles2.DEL.C5M4	5_3214357_G_C	0.000437463	ATXN7L3B	5_3214357_SNP_G_C	5	3214357	3214357	0.217136	(-0.1,0.2]
5_3214363	5_4074850	Sniffles2.DEL.C5M4	5_3214363_T_C	0.000975146	ATXN7L3B	5_3214363_SNP_T_C	5	3214363	3214363	0.22037	(-0.1,0.2]
5_3214396	5_4074850	Sniffles2.DEL.C5M4	5_3214396_C_T	0.000306236	ATXN7L3B	5_3214396_SNP_C_T	5	3214396	3214396	0.373301	(-0.1,0.2]
5_3214463	5_4074850	Sniffles2.DEL.C5M4	5_3214463_G_A	0.000750037	ATXN7L3B	5_3214463_SNP_G_A	5	3214463	3214463	0.133472	(-0.1,0.2]
5_3214519	5_4074850	Sniffles2.DEL.C5M4	5_3214519_A_C	0.000799987	ATXN7L3B	5_3214519_SNP_A_C	5	3214519	3214519	0.218495	(-0.1,0.2]
5_3214520	5_4074850	Sniffles2.DEL.C5M4	5_3214520_T_A	0.000717629	ATXN7L3B	5_3214520_SNP_T_A	5	3214520	3214520	0.181104	(-0.1,0.2]
5_3214534	5_4074850	Sniffles2.DEL.C5M4	5_3214534_A_T	0.000750037	ATXN7L3B	5_3214534_SNP_A_T	5	3214534	3214534	0.133472	(-0.1,0.2]
5_3214541	5_4074850	Sniffles2.DEL.C5M4	5_3214541_G_T	0.000573028	ATXN7L3B	5_3214541_SNP_G_T	5	3214541	3214541	0.84975	(-0.1,0.2]
5_3214565	5_4074850	Sniffles2.DEL.C5M4	5_3214565_T_C	0.000975146	ATXN7L3B	5_3214565_SNP_T_C	5	3214565	3214565	0.205826	(-0.1,0.2]
5_3214566	5_4074850	Sniffles2.DEL.C5M4	5_3214566_G_A	0.000799987	ATXN7L3B	5_3214566_SNP_G_A	5	3214566	3214566	0.218495	(-0.1,0.2]
5_3214614	5_4074850	Sniffles2.DEL.C5M4	5_3214614_A_C	0.000799987	ATXN7L3B	5_3214614_SNP_A_C	5	3214614	3214614	0.218495	(-0.1,0.2]
5_3214627	5_4074850	Sniffles2.DEL.C5M4	5_3214627_C_T	0.000424086	ATXN7L3B	5_3214627_SNP_C_T	5	3214627	3214627	0.356728	(-0.1,0.2]
5_3214628	5_4074850	Sniffles2.DEL.C5M4	5_3214628_G_C	0.000799987	ATXN7L3B	5_3214628_SNP_G_C	5	3214628	3214628	0.218495	(-0.1,0.2]
5_3214645	5_4074850	Sniffles2.DEL.C5M4	5_3214645_G_C	0.000799987	ATXN7L3B	5_3214645_SNP_G_C	5	3214645	3214645	0.218495	(-0.1,0.2]
5_3214661	5_4074850	Sniffles2.DEL.C5M4	5_3214661_T_C	0.00300716	ATXN7L3B	5_3214661_SNP_T_C	5	3214661	3214661	0.65305	(-0.1,0.2]
5_3214674	5_4074850	Sniffles2.DEL.C5M4	5_3214674_T_A	0.000750037	ATXN7L3B	5_3214674_SNP_T_A	5	3214674	3214674	0.133472	(-0.1,0.2]
5_3214700	5_4074850	Sniffles2.DEL.C5M4	5_3214700_G_A	0.000799987	ATXN7L3B	5_3214700_SNP_G_A	5	3214700	3214700	0.218495	(-0.1,0.2]
5_3214703	5_4074850	Sniffles2.DEL.C5M4	5_3214703_A_C	0.000750037	ATXN7L3B	5_3214703_SNP_A_C	5	3214703	3214703	0.133472	(-0.1,0.2]
5_3214725	5_4074850	Sniffles2.DEL.C5M4	5_3214725_T_C	0.00300716	ATXN7L3B	5_3214725_SNP_T_C	5	3214725	3214725	0.65305	(-0.1,0.2]
5_3214753	5_4074850	Sniffles2.DEL.C5M4	5_3214753_G_T	0.000799987	ATXN7L3B	5_3214753_SNP_G_T	5	3214753	3214753	0.218495	(-0.1,0.2]
5_3214764	5_4074850	Sniffles2.DEL.C5M4	5_3214764_C_T	0.000975146	ATXN7L3B	5_3214764_SNP_C_T	5	3214764	3214764	0.226614	(-0.1,0.2]
5_3214833	5_4074850	Sniffles2.DEL.C5M4	5_3214833_C_A	0.000799987	ATXN7L3B	5_3214833_SNP_C_A	5	3214833	3214833	0.218495	(-0.1,0.2]
5_3214880	5_4074850	Sniffles2.DEL.C5M4	5_3214880_C_A	0.000750037	ATXN7L3B	5_3214880_SNP_C_A	5	3214880	3214880	0.133472	(-0.1,0.2]
5_3214895	5_4074850	Sniffles2.DEL.C5M4	5_3214895_C_T	0.00207117	ATXN7L3B	5_3214895_SNP_C_T	5	3214895	3214895	0.264224	(-0.1,0.2]
5_3214964	5_4074850	Sniffles2.DEL.C5M4	5_3214964_C_T	0.0015639	ATXN7L3B	5_3214964_SNP_C_T	5	3214964	3214964	0.289649	(-0.1,0.2]
5_3214971	5_4074850	Sniffles2.DEL.C5M4	5_3214971_G_A	0.000214209	ATXN7L3B	5_3214971_SNP_G_A	5	3214971	3214971	0.321914	(-0.1,0.2]
5_3214980	5_4074850	Sniffles2.DEL.C5M4	5_3214980_G_T	0.000271838	ATXN7L3B	5_3214980_SNP_G_T	5	3214980	3214980	0.198204	(-0.1,0.2]
5_3215000	5_4074850	Sniffles2.DEL.C5M4	5_3215000_T_C	0.00226287	ATXN7L3B	5_3215000_SNP_T_C	5	3215000	3215000	0.443781	(-0.1,0.2]
5_3215010	5_4074850	Sniffles2.DEL.C5M4	5_3215010_T_G	0.0011643	ATXN7L3B	5_3215010_SNP_T_G	5	3215010	3215010	0.35691	(-0.1,0.2]
5_3215023	5_4074850	Sniffles2.DEL.C5M4	5_3215023_T_G	0.109878	ATXN7L3B	5_3215023_SNP_T_G	5	3215023	3215023	0.0496307	(-0.1,0.2]
5_3215048	5_4074850	Sniffles2.DEL.C5M4	5_3215048_C_T	0.108913	ATXN7L3B	5_3215048_SNP_C_T	5	3215048	3215048	0.0519354	(-0.1,0.2]
5_3215066	5_4074850	Sniffles2.DEL.C5M4	5_3215066_C_T	0.000705503	ATXN7L3B	5_3215066_SNP_C_T	5	3215066	3215066	0.423143	(-0.1,0.2]
5_3215072	5_4074850	Sniffles2.DEL.C5M4	5_3215072_T_C	0.00578842	ATXN7L3B	5_3215072_SNP_T_C	5	3215072	3215072	0.194119	(-0.1,0.2]
5_3215087	5_4074850	Sniffles2.DEL.C5M4	5_3215087_T_C	0.00152054	ATXN7L3B	5_3215087_SNP_T_C	5	3215087	3215087	0.502364	(-0.1,0.2]
5_3215088	5_4074850	Sniffles2.DEL.C5M4	5_3215088_G_A	0.00217465	ATXN7L3B	5_3215088_SNP_G_A	5	3215088	3215088	0.349674	(-0.1,0.2]
5_3215112	5_4074850	Sniffles2.DEL.C5M4	5_3215112_T_G	0.0015639	ATXN7L3B	5_3215112_SNP_T_G	5	3215112	3215112	0.289649	(-0.1,0.2]
5_3215153	5_4074850	Sniffles2.DEL.C5M4	5_3215153_C_T	0.000799987	ATXN7L3B	5_3215153_SNP_C_T	5	3215153	3215153	0.218495	(-0.1,0.2]
5_3215154	5_4074850	Sniffles2.DEL.C5M4	5_3215154_T_G	0.000799987	ATXN7L3B	5_3215154_SNP_T_G	5	3215154	3215154	0.218495	(-0.1,0.2]
5_3215169	5_4074850	Sniffles2.DEL.C5M4	5_3215169_G_A	0.00300716	ATXN7L3B	5_3215169_SNP_G_A	5	3215169	3215169	0.65305	(-0.1,0.2]
5_3215173	5_4074850	Sniffles2.DEL.C5M4	5_3215173_T_C	0.000799987	ATXN7L3B	5_3215173_SNP_T_C	5	3215173	3215173	0.218495	(-0.1,0.2]
5_3215191	5_4074850	Sniffles2.DEL.C5M4	5_3215191_C_G	0.00645897	ATXN7L3B	5_3215191_SNP_C_G	5	3215191	3215191	0.64462	(-0.1,0.2]
5_3215263	5_4074850	Sniffles2.DEL.C5M4	5_3215263_A_G	0.00300716	ATXN7L3B	5_3215263_SNP_A_G	5	3215263	3215263	0.65305	(-0.1,0.2]
5_3215312	5_4074850	Sniffles2.DEL.C5M4	5_3215312_A_C	0.000520038	ATXN7L3B	5_3215312_SNP_A_C	5	3215312	3215312	0.810518	(-0.1,0.2]
5_3215438	5_4074850	Sniffles2.DEL.C5M4	5_3215438_C_CTG	0.00300716	ATXN7L3B	5_3215438_INDEL_C_CTG	5	3215438	3215438	0.65305	(-0.1,0.2]
5_3215439	5_4074850	Sniffles2.DEL.C5M4	5_3215439_T_TGG	0.000799987	ATXN7L3B	5_3215439_INDEL_T_TGG	5	3215439	3215439	0.218495	(-0.1,0.2]
5_3215493	5_4074850	Sniffles2.DEL.C5M4	5_3215493_C_T	0.00369057	ATXN7L3B	5_3215493_SNP_C_T	5	3215493	3215493	0.627578	(-0.1,0.2]
5_3215522	5_4074850	Sniffles2.DEL.C5M4	5_3215522_A_G	0.000799987	ATXN7L3B	5_3215522_SNP_A_G	5	3215522	3215522	0.218495	(-0.1,0.2]
5_3215536	5_4074850	Sniffles2.DEL.C5M4	5_3215536_G_A	0.00653634	ATXN7L3B	5_3215536_SNP_G_A	5	3215536	3215536	0.115452	(-0.1,0.2]
5_3215556	5_4074850	Sniffles2.DEL.C5M4	5_3215556_T_C	0.000799987	ATXN7L3B	5_3215556_SNP_T_C	5	3215556	3215556	0.218495	(-0.1,0.2]
5_3215558	5_4074850	Sniffles2.DEL.C5M4	5_3215558_TTTGGGA_T;5_3215562_G_T	0.0163725	ATXN7L3B	5_3215558_INDEL_TTTGGGA_T	5	3215558	3215564	0.671842	(-0.1,0.2]
5_3215598	5_4074850	Sniffles2.DEL.C5M4	5_3215598_A_G	0.00259474	ATXN7L3B	5_3215598_SNP_A_G	5	3215598	3215598	0.112225	(-0.1,0.2]
5_3215632	5_4074850	Sniffles2.DEL.C5M4	5_3215632_A_T	0.00259474	ATXN7L3B	5_3215632_SNP_A_T	5	3215632	3215632	0.115643	(-0.1,0.2]
5_3215649	5_4074850	Sniffles2.DEL.C5M4	5_3215649_C_T	0.000799987	ATXN7L3B	5_3215649_SNP_C_T	5	3215649	3215649	0.218495	(-0.1,0.2]
5_3215679	5_4074850	Sniffles2.DEL.C5M4	5_3215679_T_C	0.000799987	ATXN7L3B	5_3215679_SNP_T_C	5	3215679	3215679	0.218495	(-0.1,0.2]
5_3215691	5_4074850	Sniffles2.DEL.C5M4	5_3215691_C_T	0.000799987	ATXN7L3B	5_3215691_SNP_C_T	5	3215691	3215691	0.218495	(-0.1,0.2]
5_3215692	5_4074850	Sniffles2.DEL.C5M4	5_3215692_G_A	0.00458708	ATXN7L3B	5_3215692_SNP_G_A	5	3215692	3215692	0.648211	(-0.1,0.2]
5_3215882	5_4074850	Sniffles2.DEL.C5M4	5_3215882_T_C	0.00259474	ATXN7L3B	5_3215882_SNP_T_C	5	3215882	3215882	0.115643	(-0.1,0.2]
5_3215952	5_4074850	Sniffles2.DEL.C5M4	5_3215952_G_T	0.00363533	ATXN7L3B	5_3215952_SNP_G_T	5	3215952	3215952	0.474157	(-0.1,0.2]
5_3215960	5_4074850	Sniffles2.DEL.C5M4	5_3215960_A_G	0.000799987	ATXN7L3B	5_3215960_SNP_A_G	5	3215960	3215960	0.218495	(-0.1,0.2]
5_3216026	5_4074850	Sniffles2.DEL.C5M4	5_3216026_T_C	0.00221293	ATXN7L3B	5_3216026_SNP_T_C	5	3216026	3216026	0.126181	(-0.1,0.2]
5_3216032	5_4074850	Sniffles2.DEL.C5M4	5_3216032_G_T	0.15342	ATXN7L3B	5_3216032_SNP_G_T	5	3216032	3216032	0.00284867	(-0.1,0.2]
5_3216041	5_4074850	Sniffles2.DEL.C5M4	5_3216041_T_TG	0.00221293	ATXN7L3B	5_3216041_INDEL_T_TG	5	3216041	3216041	0.126181	(-0.1,0.2]
5_3216072	5_4074850	Sniffles2.DEL.C5M4	5_3216072_C_T	0.115527	ATXN7L3B	5_3216072_SNP_C_T	5	3216072	3216072	0.049209	(-0.1,0.2]
5_3216121	5_4074850	Sniffles2.DEL.C5M4	5_3216121_G_T	0.00458708	ATXN7L3B	5_3216121_SNP_G_T	5	3216121	3216121	0.648211	(-0.1,0.2]
5_3216150	5_4074850	Sniffles2.DEL.C5M4	5_3216150_A_T;5_3216150_A_G	0.0183869	ATXN7L3B	5_3216150_SNP_A_G	5	3216150	3216150	0.159694	(-0.1,0.2]
5_3216150	5_4074850	Sniffles2.DEL.C5M4	5_3216150_A_T;5_3216150_A_G	0.0183869	ATXN7L3B	5_3216150_SNP_A_T	5	3216150	3216150	0.73684	(-0.1,0.2]
5_3216198	5_4074850	Sniffles2.DEL.C5M4	5_3216198_A_G	0.00221293	ATXN7L3B	5_3216198_SNP_A_G	5	3216198	3216198	0.126181	(-0.1,0.2]
5_3216269	5_4074850	Sniffles2.DEL.C5M4	5_3216269_C_T	0.000799987	ATXN7L3B	5_3216269_SNP_C_T	5	3216269	3216269	0.218495	(-0.1,0.2]
5_3216272	5_4074850	Sniffles2.DEL.C5M4	5_3216272_G_C	0.000799987	ATXN7L3B	5_3216272_SNP_G_C	5	3216272	3216272	0.218495	(-0.1,0.2]
5_3216298	5_4074850	Sniffles2.DEL.C5M4	5_3216298_T_C	0.000799987	ATXN7L3B	5_3216298_SNP_T_C	5	3216298	3216298	0.218495	(-0.1,0.2]
5_3216310	5_4074850	Sniffles2.DEL.C5M4	5_3216310_C_T	0.000799987	ATXN7L3B	5_3216310_SNP_C_T	5	3216310	3216310	0.218495	(-0.1,0.2]
5_3216355	5_4074850	Sniffles2.DEL.C5M4	5_3216355_G_A	0.0015639	ATXN7L3B	5_3216355_SNP_G_A	5	3216355	3216355	0.289649	(-0.1,0.2]
5_3216362	5_4074850	Sniffles2.DEL.C5M4	5_3216362_T_G	0.000799987	ATXN7L3B	5_3216362_SNP_T_G	5	3216362	3216362	0.218495	(-0.1,0.2]
5_3216367	5_4074850	Sniffles2.DEL.C5M4	5_3216367_C_T	0.000573028	ATXN7L3B	5_3216367_SNP_C_T	5	3216367	3216367	0.84975	(-0.1,0.2]
5_3216379	5_4074850	Sniffles2.DEL.C5M4	5_3216379_C_T	0.00458708	ATXN7L3B	5_3216379_SNP_C_T	5	3216379	3216379	0.648211	(-0.1,0.2]
5_3216388	5_4074850	Sniffles2.DEL.C5M4	5_3216388_G_A	0.000799987	ATXN7L3B	5_3216388_SNP_G_A	5	3216388	3216388	0.218495	(-0.1,0.2]
5_3216392	5_4074850	Sniffles2.DEL.C5M4	5_3216392_G_A	0.000799987	ATXN7L3B	5_3216392_SNP_G_A	5	3216392	3216392	0.218495	(-0.1,0.2]
5_3216412	5_4074850	Sniffles2.DEL.C5M4	5_3216412_T_A	0.00458708	ATXN7L3B	5_3216412_SNP_T_A	5	3216412	3216412	0.648211	(-0.1,0.2]
5_3216468	5_4074850	Sniffles2.DEL.C5M4	5_3216468_T_C	0.00515485	ATXN7L3B	5_3216468_SNP_T_C	5	3216468	3216468	0.603454	(-0.1,0.2]
5_3216483	5_4074850	Sniffles2.DEL.C5M4	5_3216483_A_G	0.000799987	ATXN7L3B	5_3216483_SNP_A_G	5	3216483	3216483	0.218495	(-0.1,0.2]
5_3216560	5_4074850	Sniffles2.DEL.C5M4	5_3216560_C_A	0.000573028	ATXN7L3B	5_3216560_SNP_C_A	5	3216560	3216560	0.84975	(-0.1,0.2]
5_3216573	5_4074850	Sniffles2.DEL.C5M4	5_3216573_A_G	0.00221293	ATXN7L3B	5_3216573_SNP_A_G	5	3216573	3216573	0.126181	(-0.1,0.2]
5_3216595	5_4074850	Sniffles2.DEL.C5M4	5_3216595_T_C	0.00458708	ATXN7L3B	5_3216595_SNP_T_C	5	3216595	3216595	0.648211	(-0.1,0.2]
5_3216629	5_4074850	Sniffles2.DEL.C5M4	5_3216629_A_T	0.00229659	ATXN7L3B	5_3216629_SNP_A_T	5	3216629	3216629	0.657047	(-0.1,0.2]
5_3216695	5_4074850	Sniffles2.DEL.C5M4	5_3216695_T_C	0.00221293	ATXN7L3B	5_3216695_SNP_T_C	5	3216695	3216695	0.126181	(-0.1,0.2]
5_3216739	5_4074850	Sniffles2.DEL.C5M4	5_3216739_T_C	0.00458708	ATXN7L3B	5_3216739_SNP_T_C	5	3216739	3216739	0.648211	(-0.1,0.2]
5_3216771	5_4074850	Sniffles2.DEL.C5M4	5_3216771_C_T	0.000799987	ATXN7L3B	5_3216771_SNP_C_T	5	3216771	3216771	0.218495	(-0.1,0.2]
5_3216806	5_4074850	Sniffles2.DEL.C5M4	5_3216806_T_G	0.00187149	ATXN7L3B	5_3216806_SNP_T_G	5	3216806	3216806	0.126597	(-0.1,0.2]
5_3216855	5_4074850	Sniffles2.DEL.C5M4	5_3216855_A_C	0.00490837	ATXN7L3B	5_3216855_SNP_A_C	5	3216855	3216855	0.647698	(-0.1,0.2]
5_3216863	5_4074850	Sniffles2.DEL.C5M4	5_3216863_G_A	0.00234352	ATXN7L3B	5_3216863_SNP_G_A	5	3216863	3216863	0.625195	(-0.1,0.2]
5_3216882	5_4074850	Sniffles2.DEL.C5M4	5_3216882_C_G	0.00490837	ATXN7L3B	5_3216882_SNP_C_G	5	3216882	3216882	0.647698	(-0.1,0.2]
5_3216890	5_4074850	Sniffles2.DEL.C5M4	5_3216890_C_T	0.00187149	ATXN7L3B	5_3216890_SNP_C_T	5	3216890	3216890	0.126597	(-0.1,0.2]
5_3216917	5_4074850	Sniffles2.DEL.C5M4	5_3216917_C_G	0.00221293	ATXN7L3B	5_3216917_SNP_C_G	5	3216917	3216917	0.112733	(-0.1,0.2]
5_3216943	5_4074850	Sniffles2.DEL.C5M4	5_3216943_C_T	0.000593245	ATXN7L3B	5_3216943_SNP_C_T	5	3216943	3216943	0.245742	(-0.1,0.2]
5_3217005	5_4074850	Sniffles2.DEL.C5M4	5_3217005_A_G	0.00490837	ATXN7L3B	5_3217005_SNP_A_G	5	3217005	3217005	0.647698	(-0.1,0.2]
5_3217632	5_4074850	Sniffles2.DEL.C5M4	5_3217632_A_G	0.000573028	ATXN7L3B	5_3217632_SNP_A_G	5	3217632	3217632	0.84975	(-0.1,0.2]
5_3217639	5_4074850	Sniffles2.DEL.C5M4	5_3217639_T_C	0.000593245	ATXN7L3B	5_3217639_SNP_T_C	5	3217639	3217639	0.245742	(-0.1,0.2]
5_3217645	5_4074850	Sniffles2.DEL.C5M4	5_3217645_C_G	0.000593245	ATXN7L3B	5_3217645_SNP_C_G	5	3217645	3217645	0.245742	(-0.1,0.2]
5_3217679	5_4074850	Sniffles2.DEL.C5M4	5_3217679_G_A	0.000593245	ATXN7L3B	5_3217679_SNP_G_A	5	3217679	3217679	0.245742	(-0.1,0.2]
5_3217740	5_4074850	Sniffles2.DEL.C5M4	5_3217740_T_G	0.00363533	ATXN7L3B	5_3217740_SNP_T_G	5	3217740	3217740	0.474157	(-0.1,0.2]
5_3217755	5_4074850	Sniffles2.DEL.C5M4	5_3217755_T_C	0.00187149	ATXN7L3B	5_3217755_SNP_T_C	5	3217755	3217755	0.126597	(-0.1,0.2]
5_3217830	5_4074850	Sniffles2.DEL.C5M4	5_3217830_T_A	0.00187149	ATXN7L3B	5_3217830_SNP_T_A	5	3217830	3217830	0.126597	(-0.1,0.2]
5_3217842	5_4074850	Sniffles2.DEL.C5M4	5_3217842_A_C	0.00490837	ATXN7L3B	5_3217842_SNP_A_C	5	3217842	3217842	0.647698	(-0.1,0.2]
5_3217862	5_4074850	Sniffles2.DEL.C5M4	5_3217862_A_AAAC;5_3217862_A_AAAAC;5_3217862_A_AAC	0.0931896	ATXN7L3B	5_3217862_INDEL_A_AAAAC	5	3217862	3217862	0.709015	(-0.1,0.2]
5_3217862	5_4074850	Sniffles2.DEL.C5M4	5_3217862_A_AAAC;5_3217862_A_AAAAC;5_3217862_A_AAC	0.0931896	ATXN7L3B	5_3217862_INDEL_A_AAC	5	3217862	3217862	0.557047	(-0.1,0.2]
5_3217862	5_4074850	Sniffles2.DEL.C5M4	5_3217862_A_AAAC;5_3217862_A_AAAAC;5_3217862_A_AAC	0.0931896	ATXN7L3B	5_3217862_INDEL_A_AAAC	5	3217862	3217862	0.0300484	(-0.1,0.2]
5_3217920	5_4074850	Sniffles2.DEL.C5M4	5_3217920_C_A	0.00490837	ATXN7L3B	5_3217920_SNP_C_A	5	3217920	3217920	0.647698	(-0.1,0.2]
5_3217939	5_4074850	Sniffles2.DEL.C5M4	5_3217939_A_G	0.00234352	ATXN7L3B	5_3217939_SNP_A_G	5	3217939	3217939	0.625195	(-0.1,0.2]
5_3218011	5_4074850	Sniffles2.DEL.C5M4	5_3218011_G_A	0.000593245	ATXN7L3B	5_3218011_SNP_G_A	5	3218011	3218011	0.245742	(-0.1,0.2]
5_3218046	5_4074850	Sniffles2.DEL.C5M4	5_3218046_T_C	0.00490837	ATXN7L3B	5_3218046_SNP_T_C	5	3218046	3218046	0.647698	(-0.1,0.2]
5_3218060	5_4074850	Sniffles2.DEL.C5M4	5_3218060_A_G	0.00490837	ATXN7L3B	5_3218060_SNP_A_G	5	3218060	3218060	0.647698	(-0.1,0.2]
5_3218072	5_4074850	Sniffles2.DEL.C5M4	5_3218072_A_C	0.00176744	ATXN7L3B	5_3218072_SNP_A_C	5	3218072	3218072	0.134604	(-0.1,0.2]
5_3218122	5_4074850	Sniffles2.DEL.C5M4	5_3218122_C_G	0.000593245	ATXN7L3B	5_3218122_SNP_C_G	5	3218122	3218122	0.245742	(-0.1,0.2]
5_3218191	5_4074850	Sniffles2.DEL.C5M4	5_3218191_C_T	0.000593245	ATXN7L3B	5_3218191_SNP_C_T	5	3218191	3218191	0.245742	(-0.1,0.2]
5_3218205	5_4074850	Sniffles2.DEL.C5M4	5_3218205_A_T	0.000593245	ATXN7L3B	5_3218205_SNP_A_T	5	3218205	3218205	0.245742	(-0.1,0.2]
5_3218275	5_4074850	Sniffles2.DEL.C5M4	5_3218275_T_C	0.00187149	ATXN7L3B	5_3218275_SNP_T_C	5	3218275	3218275	0.126597	(-0.1,0.2]
5_3218284	5_4074850	Sniffles2.DEL.C5M4	5_3218284_A_G	0.000593245	ATXN7L3B	5_3218284_SNP_A_G	5	3218284	3218284	0.245742	(-0.1,0.2]
5_3218326	5_4074850	Sniffles2.DEL.C5M4	5_3218326_T_C	0.00372685	ATXN7L3B	5_3218326_SNP_T_C	5	3218326	3218326	0.708346	(-0.1,0.2]
5_3218481	5_4074850	Sniffles2.DEL.C5M4	5_3218481_G_A	0.00729066	ATXN7L3B	5_3218481_SNP_G_A	5	3218481	3218481	0.575922	(-0.1,0.2]
5_3218529	5_4074850	Sniffles2.DEL.C5M4	5_3218529_A_G	0.00176744	ATXN7L3B	5_3218529_SNP_A_G	5	3218529	3218529	0.134604	(-0.1,0.2]
5_3218598	5_4074850	Sniffles2.DEL.C5M4	5_3218598_G_A	0.00505546	ATXN7L3B	5_3218598_SNP_G_A	5	3218598	3218598	0.630124	(-0.1,0.2]
5_3218602	5_4074850	Sniffles2.DEL.C5M4	5_3218602_T_C	0.00505546	ATXN7L3B	5_3218602_SNP_T_C	5	3218602	3218602	0.630124	(-0.1,0.2]
5_3218604	5_4074850	Sniffles2.DEL.C5M4	5_3218604_T_C	0.15342	ATXN7L3B	5_3218604_SNP_T_C	5	3218604	3218604	0.00284867	(-0.1,0.2]
5_3218777	5_4074850	Sniffles2.DEL.C5M4	5_3218777_G_C	0.0012751	ATXN7L3B	5_3218777_SNP_G_C	5	3218777	3218777	0.324204	(-0.1,0.2]
5_3218823	5_4074850	Sniffles2.DEL.C5M4	5_3218823_C_T	0.0012751	ATXN7L3B	5_3218823_SNP_C_T	5	3218823	3218823	0.324204	(-0.1,0.2]
5_3218899	5_4074850	Sniffles2.DEL.C5M4	5_3218899_C_T	0.00505546	ATXN7L3B	5_3218899_SNP_C_T	5	3218899	3218899	0.630124	(-0.1,0.2]
5_3218942	5_4074850	Sniffles2.DEL.C5M4	5_3218942_A_G	0.00210111	ATXN7L3B	5_3218942_SNP_A_G	5	3218942	3218942	0.12	(-0.1,0.2]
5_3218944	5_4074850	Sniffles2.DEL.C5M4	5_3218944_C_T	0.00505546	ATXN7L3B	5_3218944_SNP_C_T	5	3218944	3218944	0.630124	(-0.1,0.2]
5_3218959	5_4074850	Sniffles2.DEL.C5M4	5_3218959_T_C	0.00210111	ATXN7L3B	5_3218959_SNP_T_C	5	3218959	3218959	0.12	(-0.1,0.2]
5_3218975	5_4074850	Sniffles2.DEL.C5M4	5_3218975_C_A	0.0012751	ATXN7L3B	5_3218975_SNP_C_A	5	3218975	3218975	0.324204	(-0.1,0.2]
5_3219059	5_4074850	Sniffles2.DEL.C5M4	5_3219059_A_G	0.0012751	ATXN7L3B	5_3219059_SNP_A_G	5	3219059	3219059	0.324204	(-0.1,0.2]
5_3219075	5_4074850	Sniffles2.DEL.C5M4	5_3219075_A_AC	0.00176744	ATXN7L3B	5_3219075_INDEL_A_AC	5	3219075	3219075	0.134604	(-0.1,0.2]
5_3219090	5_4074850	Sniffles2.DEL.C5M4	5_3219090_T_C	0.0012751	ATXN7L3B	5_3219090_SNP_T_C	5	3219090	3219090	0.324204	(-0.1,0.2]
5_3219106	5_4074850	Sniffles2.DEL.C5M4	5_3219106_C_A	0.000573028	ATXN7L3B	5_3219106_SNP_C_A	5	3219106	3219106	0.84975	(-0.1,0.2]
5_3219156	5_4074850	Sniffles2.DEL.C5M4	5_3219156_T_A	0.118243	ATXN7L3B	5_3219156_SNP_T_A	5	3219156	3219156	0.0519942	(-0.1,0.2]
5_3219299	5_4074850	Sniffles2.DEL.C5M4	5_3219299_C_CTTTA	0.0110215	ATXN7L3B	5_3219299_INDEL_C_CTTTA	5	3219299	3219299	0.703782	(-0.1,0.2]
5_3219300	5_4074850	Sniffles2.DEL.C5M4	5_3219300_T_TTTA	0.00156107	ATXN7L3B	5_3219300_INDEL_T_TTTA	5	3219300	3219300	0.696418	(-0.1,0.2]
5_3219303	5_4074850	Sniffles2.DEL.C5M4	5_3219303_CTT_C;5_3219303_C_T;5_3219303_CT_C;5_3219303_C_A;5_3219303_CTTT_C	0.00757446	ATXN7L3B	5_3219303_SNP_C_T	5	3219303	3219303	0.392943	(-0.1,0.2]
5_3219303	5_4074850	Sniffles2.DEL.C5M4	5_3219303_CTT_C;5_3219303_C_T;5_3219303_CT_C;5_3219303_C_A;5_3219303_CTTT_C	0.00757446	ATXN7L3B	5_3219303_INDEL_CTTT_C	5	3219303	3219306	0.554358	(-0.1,0.2]
5_3219303	5_4074850	Sniffles2.DEL.C5M4	5_3219303_CTT_C;5_3219303_C_T;5_3219303_CT_C;5_3219303_C_A;5_3219303_CTTT_C	0.00757446	ATXN7L3B	5_3219303_SNP_C_A	5	3219303	3219303	0.896453	(-0.1,0.2]
5_3219303	5_4074850	Sniffles2.DEL.C5M4	5_3219303_CTT_C;5_3219303_C_T;5_3219303_CT_C;5_3219303_C_A;5_3219303_CTTT_C	0.00757446	ATXN7L3B	5_3219303_INDEL_CTT_C	5	3219303	3219305	0.658239	(-0.1,0.2]
5_3219303	5_4074850	Sniffles2.DEL.C5M4	5_3219303_CTT_C;5_3219303_C_T;5_3219303_CT_C;5_3219303_C_A;5_3219303_CTTT_C	0.00757446	ATXN7L3B	5_3219303_INDEL_CT_C	5	3219303	3219304	0.231185	(-0.1,0.2]
5_3219332	5_4074850	Sniffles2.DEL.C5M4	5_3219332_C_T	0.128999	ATXN7L3B	5_3219332_SNP_C_T	5	3219332	3219332	0.034183	(-0.1,0.2]
5_3219391	5_4074850	Sniffles2.DEL.C5M4	5_3219391_C_T	0.000345742	ATXN7L3B	5_3219391_SNP_C_T	5	3219391	3219391	0.283945	(-0.1,0.2]
5_3219438	5_4074850	Sniffles2.DEL.C5M4	5_3219438_T_C	0.000573028	ATXN7L3B	5_3219438_SNP_T_C	5	3219438	3219438	0.84975	(-0.1,0.2]
5_3219457	5_4074850	Sniffles2.DEL.C5M4	5_3219457_C_T	0.000573028	ATXN7L3B	5_3219457_SNP_C_T	5	3219457	3219457	0.84975	(-0.1,0.2]
5_3219553	5_4074850	Sniffles2.DEL.C5M4	5_3219553_G_A	0.0034099	ATXN7L3B	5_3219553_SNP_G_A	5	3219553	3219553	0.171482	(-0.1,0.2]
5_3219637	5_4074850	Sniffles2.DEL.C5M4	5_3219637_AT_A	0.0028204	ATXN7L3B	5_3219637_INDEL_AT_A	5	3219637	3219638	0.269326	(-0.1,0.2]
5_3219668	5_4074850	Sniffles2.DEL.C5M4	5_3219668_T_TA;5_3219668_TA_T	0.00106598	ATXN7L3B	5_3219668_INDEL_TA_T	5	3219668	3219669	0.86482	(-0.1,0.2]
5_3219668	5_4074850	Sniffles2.DEL.C5M4	5_3219668_T_TA;5_3219668_TA_T	0.00106598	ATXN7L3B	5_3219668_INDEL_T_TA	5	3219668	3219668	0.347712	(-0.1,0.2]
5_3219704	5_4074850	Sniffles2.DEL.C5M4	5_3219704_G_A	0.002299	ATXN7L3B	5_3219704_SNP_G_A	5	3219704	3219704	0.228115	(-0.1,0.2]
5_3219752	5_4074850	Sniffles2.DEL.C5M4	5_3219752_T_C	0.00147113	ATXN7L3B	5_3219752_SNP_T_C	5	3219752	3219752	0.155757	(-0.1,0.2]
5_3219766	5_4074850	Sniffles2.DEL.C5M4	5_3219766_A_C	0.00147113	ATXN7L3B	5_3219766_SNP_A_C	5	3219766	3219766	0.155757	(-0.1,0.2]
5_3219818	5_4074850	Sniffles2.DEL.C5M4	5_3219818_CT_C	0.00984261	ATXN7L3B	5_3219818_INDEL_CT_C	5	3219818	3219819	0.123318	(-0.1,0.2]
5_3219931	5_4074850	Sniffles2.DEL.C5M4	5_3219931_C_CTAG	0.00112513	ATXN7L3B	5_3219931_INDEL_C_CTAG	5	3219931	3219931	0.22011	(-0.1,0.2]
5_3220015	5_4074850	Sniffles2.DEL.C5M4	5_3220015_T_G	0.000573028	ATXN7L3B	5_3220015_SNP_T_G	5	3220015	3220015	0.84975	(-0.1,0.2]
5_3220041	5_4074850	Sniffles2.DEL.C5M4	5_3220041_A_G	0.00188984	ATXN7L3B	5_3220041_SNP_A_G	5	3220041	3220041	0.157066	(-0.1,0.2]
5_3220141	5_4074850	Sniffles2.DEL.C5M4	5_3220141_A_G	0.000573028	ATXN7L3B	5_3220141_SNP_A_G	5	3220141	3220141	0.84975	(-0.1,0.2]
5_3220150	5_4074850	Sniffles2.DEL.C5M4	5_3220150_G_C;5_3220150_G_T	0.00119465	ATXN7L3B	5_3220150_SNP_G_C	5	3220150	3220150	0.251484	(-0.1,0.2]
5_3220150	5_4074850	Sniffles2.DEL.C5M4	5_3220150_G_C;5_3220150_G_T	0.00119465	ATXN7L3B	5_3220150_SNP_G_T	5	3220150	3220150	0.20798	(-0.1,0.2]
5_3220189	5_4074850	Sniffles2.DEL.C5M4	5_3220189_T_A	0.00363533	ATXN7L3B	5_3220189_SNP_T_A	5	3220189	3220189	0.474157	(-0.1,0.2]
5_3220330	5_4074850	Sniffles2.DEL.C5M4	5_3220330_T_C	0.00186185	ATXN7L3B	5_3220330_SNP_T_C	5	3220330	3220330	0.204069	(-0.1,0.2]
5_3220397	5_4074850	Sniffles2.DEL.C5M4	5_3220397_T_C	0.000573028	ATXN7L3B	5_3220397_SNP_T_C	5	3220397	3220397	0.84975	(-0.1,0.2]
5_3220405	5_4074850	Sniffles2.DEL.C5M4	5_3220405_A_G	0.00211571	ATXN7L3B	5_3220405_SNP_A_G	5	3220405	3220405	0.189252	(-0.1,0.2]
5_3220517	5_4074850	Sniffles2.DEL.C5M4	5_3220517_T_C	0.00211571	ATXN7L3B	5_3220517_SNP_T_C	5	3220517	3220517	0.189252	(-0.1,0.2]
5_3220561	5_4074850	Sniffles2.DEL.C5M4	5_3220561_G_GT	0.00220921	ATXN7L3B	5_3220561_INDEL_G_GT	5	3220561	3220561	0.141789	(-0.1,0.2]
5_3220585	5_4074850	Sniffles2.DEL.C5M4	5_3220585_G_A	0.00256598	ATXN7L3B	5_3220585_SNP_G_A	5	3220585	3220585	0.190055	(-0.1,0.2]
5_3220638	5_4074850	Sniffles2.DEL.C5M4	5_3220638_C_T	0.00211571	ATXN7L3B	5_3220638_SNP_C_T	5	3220638	3220638	0.189252	(-0.1,0.2]
5_3220639	5_4074850	Sniffles2.DEL.C5M4	5_3220639_G_A	0.000611551	ATXN7L3B	5_3220639_SNP_G_A	5	3220639	3220639	0.838601	(-0.1,0.2]
5_3220663	5_4074850	Sniffles2.DEL.C5M4	5_3220663_T_C	0.15342	ATXN7L3B	5_3220663_SNP_T_C	5	3220663	3220663	0.00284867	(-0.1,0.2]
5_3220681	5_4074850	Sniffles2.DEL.C5M4	5_3220681_G_A	0.00266369	ATXN7L3B	5_3220681_SNP_G_A	5	3220681	3220681	0.222656	(-0.1,0.2]
5_3220852	5_4074850	Sniffles2.DEL.C5M4	5_3220852_AC_A	0.00178171	ATXN7L3B	5_3220852_INDEL_AC_A	5	3220852	3220853	0.204993	(-0.1,0.2]
5_3220900	5_4074850	Sniffles2.DEL.C5M4	5_3220900_G_A	0.00186185	ATXN7L3B	5_3220900_SNP_G_A	5	3220900	3220900	0.204069	(-0.1,0.2]
5_3221029	5_4074850	Sniffles2.DEL.C5M4	5_3221029_G_A	0.00186185	ATXN7L3B	5_3221029_SNP_G_A	5	3221029	3221029	0.204069	(-0.1,0.2]
5_3221044	5_4074850	Sniffles2.DEL.C5M4	5_3221044_G_T	0.00210043	ATXN7L3B	5_3221044_SNP_G_T	5	3221044	3221044	0.207869	(-0.1,0.2]
5_3221134	5_4074850	Sniffles2.DEL.C5M4	5_3221134_G_A	0.00147113	ATXN7L3B	5_3221134_SNP_G_A	5	3221134	3221134	0.155757	(-0.1,0.2]
5_3221323	5_4074850	Sniffles2.DEL.C5M4	5_3221323_T_G	0.00186185	ATXN7L3B	5_3221323_SNP_T_G	5	3221323	3221323	0.204069	(-0.1,0.2]
5_3221332	5_4074850	Sniffles2.DEL.C5M4	5_3221332_A_G	0.00140922	ATXN7L3B	5_3221332_SNP_A_G	5	3221332	3221332	0.118934	(-0.1,0.2]
5_3221367	5_4074850	Sniffles2.DEL.C5M4	5_3221367_T_G	0.00186185	ATXN7L3B	5_3221367_SNP_T_G	5	3221367	3221367	0.204069	(-0.1,0.2]
5_3221371	5_4074850	Sniffles2.DEL.C5M4	5_3221371_C_T	0.00186185	ATXN7L3B	5_3221371_SNP_C_T	5	3221371	3221371	0.204069	(-0.1,0.2]
5_3221683	5_4074850	Sniffles2.DEL.C5M4	5_3221683_A_T	0.00147113	ATXN7L3B	5_3221683_SNP_A_T	5	3221683	3221683	0.155757	(-0.1,0.2]
5_3221742	5_4074850	Sniffles2.DEL.C5M4	5_3221742_T_C	0.00436053	ATXN7L3B	5_3221742_SNP_T_C	5	3221742	3221742	0.214116	(-0.1,0.2]
5_3221760	5_4074850	Sniffles2.DEL.C5M4	5_3221760_T_G	0.00186185	ATXN7L3B	5_3221760_SNP_T_G	5	3221760	3221760	0.204069	(-0.1,0.2]
5_3221773	5_4074850	Sniffles2.DEL.C5M4	5_3221773_G_GA;5_3221773_G_GAA	0.012232	ATXN7L3B	5_3221773_INDEL_G_GAA	5	3221773	3221773	0.444643	(-0.1,0.2]
5_3221773	5_4074850	Sniffles2.DEL.C5M4	5_3221773_G_GA;5_3221773_G_GAA	0.012232	ATXN7L3B	5_3221773_INDEL_G_GA	5	3221773	3221773	0.1349	(-0.1,0.2]
5_3221923	5_4074850	Sniffles2.DEL.C5M4	5_3221923_C_T	0.00186185	ATXN7L3B	5_3221923_SNP_C_T	5	3221923	3221923	0.204069	(-0.1,0.2]
5_3221959	5_4074850	Sniffles2.DEL.C5M4	5_3221959_C_T	0.00186185	ATXN7L3B	5_3221959_SNP_C_T	5	3221959	3221959	0.204069	(-0.1,0.2]
5_3221968	5_4074850	Sniffles2.DEL.C5M4	5_3221968_G_A	0.00138743	ATXN7L3B	5_3221968_SNP_G_A	5	3221968	3221968	0.304953	(-0.1,0.2]
5_3221977	5_4074850	Sniffles2.DEL.C5M4	5_3221977_A_G	0.00186185	ATXN7L3B	5_3221977_SNP_A_G	5	3221977	3221977	0.204069	(-0.1,0.2]
5_3222143	5_4074850	Sniffles2.DEL.C5M4	5_3222143_G_A	0.00186185	ATXN7L3B	5_3222143_SNP_G_A	5	3222143	3222143	0.204069	(-0.1,0.2]
5_3222149	5_4074850	Sniffles2.DEL.C5M4	5_3222149_G_A	0.00186185	ATXN7L3B	5_3222149_SNP_G_A	5	3222149	3222149	0.204069	(-0.1,0.2]
5_3222220	5_4074850	Sniffles2.DEL.C5M4	5_3222220_A_G	0.00186185	ATXN7L3B	5_3222220_SNP_A_G	5	3222220	3222220	0.204069	(-0.1,0.2]
5_3222330	5_4074850	Sniffles2.DEL.C5M4	5_3222330_T_C	0.00186185	ATXN7L3B	5_3222330_SNP_T_C	5	3222330	3222330	0.204069	(-0.1,0.2]
5_3222348	5_4074850	Sniffles2.DEL.C5M4	5_3222348_G_A	0.00314953	ATXN7L3B	5_3222348_SNP_G_A	5	3222348	3222348	0.072806	(-0.1,0.2]
5_3222372	5_4074850	Sniffles2.DEL.C5M4	5_3222372_T_C	0.000573028	ATXN7L3B	5_3222372_SNP_T_C	5	3222372	3222372	0.84975	(-0.1,0.2]
5_3222561	5_4074850	Sniffles2.DEL.C5M4	5_3222561_G_A	0.00186185	ATXN7L3B	5_3222561_SNP_G_A	5	3222561	3222561	0.204069	(-0.1,0.2]
5_3222583	5_4074850	Sniffles2.DEL.C5M4	5_3222583_TGGAACAAACAACTGGTTTTATACTGTGGGTTGTACCTAAG_T	0.00374001	ATXN7L3B	5_3222583_INDEL_TGGAACAAACAACTGGTTTTATACTGTGGGTTGTACCTAAG_T	5	3222583	3222623	0.184579	(-0.1,0.2]
5_3222643	5_4074850	Sniffles2.DEL.C5M4	5_3222643_C_T	0.00104869	ATXN7L3B	5_3222643_SNP_C_T	5	3222643	3222643	0.237689	(-0.1,0.2]
5_3222644	5_4074850	Sniffles2.DEL.C5M4	5_3222644_A_G	0.00186185	ATXN7L3B	5_3222644_SNP_A_G	5	3222644	3222644	0.204069	(-0.1,0.2]
5_3222767	5_4074850	Sniffles2.DEL.C5M4	5_3222767_T_TA	0.132122	ATXN7L3B	5_3222767_INDEL_T_TA	5	3222767	3222767	0.0377698	(-0.1,0.2]
5_3222769	5_4074850	Sniffles2.DEL.C5M4	5_3222769_T_A	0.0223248	ATXN7L3B	5_3222769_SNP_T_A	5	3222769	3222769	0.765053	(-0.1,0.2]
5_3222811	5_4074850	Sniffles2.DEL.C5M4	5_3222811_G_C	0.00115968	ATXN7L3B	5_3222811_SNP_G_C	5	3222811	3222811	0.21156	(-0.1,0.2]
5_3222814	5_4074850	Sniffles2.DEL.C5M4	5_3222814_A_T	0.00441949	ATXN7L3B	5_3222814_SNP_A_T	5	3222814	3222814	0.718736	(-0.1,0.2]
5_3223269	5_4074850	Sniffles2.DEL.C5M4	5_3223269_C_G	0.000593245	ATXN7L3B	5_3223269_SNP_C_G	5	3223269	3223269	0.245742	(-0.1,0.2]
5_3223293	5_4074850	Sniffles2.DEL.C5M4	5_3223293_T_A	0.12354	ATXN7L3B	5_3223293_SNP_T_A	5	3223293	3223293	0.0395484	(-0.1,0.2]
5_3223443	5_4074850	Sniffles2.DEL.C5M4	5_3223443_C_T	0.000593245	ATXN7L3B	5_3223443_SNP_C_T	5	3223443	3223443	0.245742	(-0.1,0.2]
5_3223489	5_4074850	Sniffles2.DEL.C5M4	5_3223489_G_T	0.00363533	ATXN7L3B	5_3223489_SNP_G_T	5	3223489	3223489	0.474157	(-0.1,0.2]
5_3223648	5_4074850	Sniffles2.DEL.C5M4	5_3223648_C_T	0.155041	ATXN7L3B	5_3223648_SNP_C_T	5	3223648	3223648	0.00275181	(-0.1,0.2]
5_3223684	5_4074850	Sniffles2.DEL.C5M4	5_3223684_A_G	0.000593245	ATXN7L3B	5_3223684_SNP_A_G	5	3223684	3223684	0.245742	(-0.1,0.2]
5_3223935	5_4074850	Sniffles2.DEL.C5M4	5_3223935_T_C	0.00211571	ATXN7L3B	5_3223935_SNP_T_C	5	3223935	3223935	0.196758	(-0.1,0.2]
5_3224142	5_4074850	Sniffles2.DEL.C5M4	5_3224142_G_A	0.00186185	ATXN7L3B	5_3224142_SNP_G_A	5	3224142	3224142	0.204069	(-0.1,0.2]
5_3224215	5_4074850	Sniffles2.DEL.C5M4	5_3224215_G_A	0.00115968	ATXN7L3B	5_3224215_SNP_G_A	5	3224215	3224215	0.21156	(-0.1,0.2]
5_3224321	5_4074850	Sniffles2.DEL.C5M4	5_3224321_G_A	0.00186185	ATXN7L3B	5_3224321_SNP_G_A	5	3224321	3224321	0.204069	(-0.1,0.2]
5_3224381	5_4074850	Sniffles2.DEL.C5M4	5_3224381_C_T	0.00186185	ATXN7L3B	5_3224381_SNP_C_T	5	3224381	3224381	0.204069	(-0.1,0.2]
5_3224517	5_4074850	Sniffles2.DEL.C5M4	5_3224517_C_A	0.00186185	ATXN7L3B	5_3224517_SNP_C_A	5	3224517	3224517	0.204069	(-0.1,0.2]
5_3224634	5_4074850	Sniffles2.DEL.C5M4	5_3224634_G_A	0.00186185	ATXN7L3B	5_3224634_SNP_G_A	5	3224634	3224634	0.204069	(-0.1,0.2]
5_3224648	5_4074850	Sniffles2.DEL.C5M4	5_3224648_G_A	0.00684596	ATXN7L3B	5_3224648_SNP_G_A	5	3224648	3224648	0.664837	(-0.1,0.2]
5_3224752	5_4074850	Sniffles2.DEL.C5M4	5_3224752_C_A	0.12455	ATXN7L3B	5_3224752_SNP_C_A	5	3224752	3224752	0.0384563	(-0.1,0.2]
5_3224758	5_4074850	Sniffles2.DEL.C5M4	5_3224758_G_A	0.00186185	ATXN7L3B	5_3224758_SNP_G_A	5	3224758	3224758	0.204069	(-0.1,0.2]
5_3224761	5_4074850	Sniffles2.DEL.C5M4	5_3224761_A_G	0.00186185	ATXN7L3B	5_3224761_SNP_A_G	5	3224761	3224761	0.204069	(-0.1,0.2]
5_3224885	5_4074850	Sniffles2.DEL.C5M4	5_3224885_T_G	0.00186185	ATXN7L3B	5_3224885_SNP_T_G	5	3224885	3224885	0.204069	(-0.1,0.2]
5_3224966	5_4074850	Sniffles2.DEL.C5M4	5_3224966_C_G	0.12455	ATXN7L3B	5_3224966_SNP_C_G	5	3224966	3224966	0.0384563	(-0.1,0.2]
5_3225173	5_4074850	Sniffles2.DEL.C5M4	5_3225173_A_C	0.000289903	ATXN7L3B	5_3225173_SNP_A_C	5	3225173	3225173	0.189306	(-0.1,0.2]
5_3225201	5_4074850	Sniffles2.DEL.C5M4	5_3225201_GA_G	0.00160496	ATXN7L3B	5_3225201_INDEL_GA_G	5	3225201	3225202	0.297937	(-0.1,0.2]
5_3225549	5_4074850	Sniffles2.DEL.C5M4	5_3225549_C_G	0.00186185	ATXN7L3B	5_3225549_SNP_C_G	5	3225549	3225549	0.204069	(-0.1,0.2]
5_3225677	5_4074850	Sniffles2.DEL.C5M4	5_3225677_T_TTA;5_3225677_T_TA;5_3225677_T_TTTA	0.00150006	ATXN7L3B	5_3225677_INDEL_T_TTA	5	3225677	3225677	0.737365	(-0.1,0.2]
5_3225677	5_4074850	Sniffles2.DEL.C5M4	5_3225677_T_TTA;5_3225677_T_TA;5_3225677_T_TTTA	0.00150006	ATXN7L3B	5_3225677_INDEL_T_TA	5	3225677	3225677	0.441845	(-0.1,0.2]
5_3225677	5_4074850	Sniffles2.DEL.C5M4	5_3225677_T_TTA;5_3225677_T_TA;5_3225677_T_TTTA	0.00150006	ATXN7L3B	5_3225677_INDEL_T_TTTA	5	3225677	3225677	0.510932	(-0.1,0.2]
5_3225789	5_4074850	Sniffles2.DEL.C5M4	5_3225789_C_T	0.00186185	ATXN7L3B	5_3225789_SNP_C_T	5	3225789	3225789	0.204069	(-0.1,0.2]
5_3226487	5_4074850	Sniffles2.DEL.C5M4	5_3226487_G_A	0.000573028	ATXN7L3B	5_3226487_SNP_G_A	5	3226487	3226487	0.84975	(-0.1,0.2]
5_3226570	5_4074850	Sniffles2.DEL.C5M4	5_3226570_C_T	0.000573028	ATXN7L3B	5_3226570_SNP_C_T	5	3226570	3226570	0.84975	(-0.1,0.2]
5_3226576	5_4074850	Sniffles2.DEL.C5M4	5_3226576_A_G	0.000484966	ATXN7L3B	5_3226576_SNP_A_G	5	3226576	3226576	0.843821	(-0.1,0.2]
5_3226634	5_4074850	Sniffles2.DEL.C5M4	5_3226634_T_A	0.000573028	ATXN7L3B	5_3226634_SNP_T_A	5	3226634	3226634	0.84975	(-0.1,0.2]
5_3226745	5_4074850	Sniffles2.DEL.C5M4	5_3226745_T_G	0.00137694	ATXN7L3B	5_3226745_SNP_T_G	5	3226745	3226745	0.196865	(-0.1,0.2]
5_3226845	5_4074850	Sniffles2.DEL.C5M4	5_3226845_C_T	0.000573028	ATXN7L3B	5_3226845_SNP_C_T	5	3226845	3226845	0.84975	(-0.1,0.2]
5_3226855	5_4074850	Sniffles2.DEL.C5M4	5_3226855_T_G	0.000573028	ATXN7L3B	5_3226855_SNP_T_G	5	3226855	3226855	0.84975	(-0.1,0.2]
5_3226877	5_4074850	Sniffles2.DEL.C5M4	5_3226877_AGT_A	0.000573028	ATXN7L3B	5_3226877_INDEL_AGT_A	5	3226877	3226879	0.84975	(-0.1,0.2]
5_3226881	5_4074850	Sniffles2.DEL.C5M4	5_3226881_G_C	0.000573028	ATXN7L3B	5_3226881_SNP_G_C	5	3226881	3226881	0.84975	(-0.1,0.2]
5_3226883	5_4074850	Sniffles2.DEL.C5M4	5_3226883_CAT_C	0.000573028	ATXN7L3B	5_3226883_INDEL_CAT_C	5	3226883	3226885	0.84975	(-0.1,0.2]
5_3226886	5_4074850	Sniffles2.DEL.C5M4	5_3226886_G_T	0.000573028	ATXN7L3B	5_3226886_SNP_G_T	5	3226886	3226886	0.84975	(-0.1,0.2]
5_3226947	5_4074850	Sniffles2.DEL.C5M4	5_3226947_T_TGTG	0.000573028	ATXN7L3B	5_3226947_INDEL_T_TGTG	5	3226947	3226947	0.84975	(-0.1,0.2]
5_3226974	5_4074850	Sniffles2.DEL.C5M4	5_3226974_C_G	0.00257659	ATXN7L3B	5_3226974_SNP_C_G	5	3226974	3226974	0.0873513	(-0.1,0.2]
5_3227046	5_4074850	Sniffles2.DEL.C5M4	5_3227046_T_G	0.000573028	ATXN7L3B	5_3227046_SNP_T_G	5	3227046	3227046	0.84975	(-0.1,0.2]
5_3227080	5_4074850	Sniffles2.DEL.C5M4	5_3227080_A_G	0.000573028	ATXN7L3B	5_3227080_SNP_A_G	5	3227080	3227080	0.84975	(-0.1,0.2]
5_3227158	5_4074850	Sniffles2.DEL.C5M4	5_3227158_G_GGATAA	0.000187116	ATXN7L3B	5_3227158_INDEL_G_GGATAA	5	3227158	3227158	0.618473	(-0.1,0.2]
5_3227178	5_4074850	Sniffles2.DEL.C5M4	5_3227178_C_T	0.00363533	ATXN7L3B	5_3227178_SNP_C_T	5	3227178	3227178	0.474157	(-0.1,0.2]
5_3227194	5_4074850	Sniffles2.DEL.C5M4	5_3227194_A_G	0.000573028	ATXN7L3B	5_3227194_SNP_A_G	5	3227194	3227194	0.84975	(-0.1,0.2]
5_3227258	5_4074850	Sniffles2.DEL.C5M4	5_3227258_G_T	0.000187116	ATXN7L3B	5_3227258_SNP_G_T	5	3227258	3227258	0.618473	(-0.1,0.2]
5_3227271	5_4074850	Sniffles2.DEL.C5M4	5_3227271_C_G	0.000573028	ATXN7L3B	5_3227271_SNP_C_G	5	3227271	3227271	0.84975	(-0.1,0.2]
5_3227283	5_4074850	Sniffles2.DEL.C5M4	5_3227283_T_C	0.000611551	ATXN7L3B	5_3227283_SNP_T_C	5	3227283	3227283	0.85801	(-0.1,0.2]
5_3227441	5_4074850	Sniffles2.DEL.C5M4	5_3227441_A_G	0.000573028	ATXN7L3B	5_3227441_SNP_A_G	5	3227441	3227441	0.84975	(-0.1,0.2]
5_3227573	5_4074850	Sniffles2.DEL.C5M4	5_3227573_G_A	0.000573028	ATXN7L3B	5_3227573_SNP_G_A	5	3227573	3227573	0.84975	(-0.1,0.2]
5_3227578	5_4074850	Sniffles2.DEL.C5M4	5_3227578_T_G	0.00112513	ATXN7L3B	5_3227578_SNP_T_G	5	3227578	3227578	0.184019	(-0.1,0.2]
5_3227616	5_4074850	Sniffles2.DEL.C5M4	5_3227616_T_A	0.000484966	ATXN7L3B	5_3227616_SNP_T_A	5	3227616	3227616	0.849705	(-0.1,0.2]
5_3227763	5_4074850	Sniffles2.DEL.C5M4	5_3227763_C_T	0.00304055	ATXN7L3B	5_3227763_SNP_C_T	5	3227763	3227763	0.0742827	(-0.1,0.2]
5_3227954	5_4074850	Sniffles2.DEL.C5M4	5_3227954_G_A	0.000573028	ATXN7L3B	5_3227954_SNP_G_A	5	3227954	3227954	0.84975	(-0.1,0.2]
5_3228015	5_4074850	Sniffles2.DEL.C5M4	5_3228015_C_T	0.000573028	ATXN7L3B	5_3228015_SNP_C_T	5	3228015	3228015	0.84975	(-0.1,0.2]
5_3228130	5_4074850	Sniffles2.DEL.C5M4	5_3228130_G_T	0.000652111	ATXN7L3B	5_3228130_SNP_G_T	5	3228130	3228130	0.843564	(-0.1,0.2]
5_3228240	5_4074850	Sniffles2.DEL.C5M4	5_3228240_G_A	0.000611551	ATXN7L3B	5_3228240_SNP_G_A	5	3228240	3228240	0.838601	(-0.1,0.2]
5_3228250	5_4074850	Sniffles2.DEL.C5M4	5_3228250_T_C	0.000539844	ATXN7L3B	5_3228250_SNP_T_C	5	3228250	3228250	0.855479	(-0.1,0.2]
5_3228645	5_4074850	Sniffles2.DEL.C5M4	5_3228645_A_G	0.000573028	ATXN7L3B	5_3228645_SNP_A_G	5	3228645	3228645	0.84975	(-0.1,0.2]
5_3228767	5_4074850	Sniffles2.DEL.C5M4	5_3228767_C_A	0.0014658	ATXN7L3B	5_3228767_SNP_C_A	5	3228767	3228767	0.706323	(-0.1,0.2]
5_3228846	5_4074850	Sniffles2.DEL.C5M4	5_3228846_G_C	0.00278664	ATXN7L3B	5_3228846_SNP_G_C	5	3228846	3228846	0.0987512	(-0.1,0.2]
5_3228899	5_4074850	Sniffles2.DEL.C5M4	5_3228899_T_C	0.000573028	ATXN7L3B	5_3228899_SNP_T_C	5	3228899	3228899	0.84975	(-0.1,0.2]
5_3229038	5_4074850	Sniffles2.DEL.C5M4	5_3229038_A_G	0.000573028	ATXN7L3B	5_3229038_SNP_A_G	5	3229038	3229038	0.84975	(-0.1,0.2]
5_3229093	5_4074850	Sniffles2.DEL.C5M4	5_3229093_C_G	5.63514e-05	ATXN7L3B	5_3229093_SNP_C_G	5	3229093	3229093	0.574265	(-0.1,0.2]
5_3229113	5_4074850	Sniffles2.DEL.C5M4	5_3229113_G_A	0.00278664	ATXN7L3B	5_3229113_SNP_G_A	5	3229113	3229113	0.0987512	(-0.1,0.2]
5_3229157	5_4074850	Sniffles2.DEL.C5M4	5_3229157_C_T	0.000573028	ATXN7L3B	5_3229157_SNP_C_T	5	3229157	3229157	0.84975	(-0.1,0.2]
5_3229178	5_4074850	Sniffles2.DEL.C5M4	5_3229178_A_G	0.000484966	ATXN7L3B	5_3229178_SNP_A_G	5	3229178	3229178	0.837162	(-0.1,0.2]
5_3229229	5_4074850	Sniffles2.DEL.C5M4	5_3229229_A_C	0.153232	ATXN7L3B	5_3229229_SNP_A_C	5	3229229	3229229	0.00338188	(-0.1,0.2]
5_3229370	5_4074850	Sniffles2.DEL.C5M4	5_3229370_C_T	0.000520038	ATXN7L3B	5_3229370_SNP_C_T	5	3229370	3229370	0.838764	(-0.1,0.2]
5_3229483	5_4074850	Sniffles2.DEL.C5M4	5_3229483_G_A	0.00278664	ATXN7L3B	5_3229483_SNP_G_A	5	3229483	3229483	0.0987512	(-0.1,0.2]
5_3229499	5_4074850	Sniffles2.DEL.C5M4	5_3229499_T_C	0.000573028	ATXN7L3B	5_3229499_SNP_T_C	5	3229499	3229499	0.84975	(-0.1,0.2]
5_3229609	5_4074850	Sniffles2.DEL.C5M4	5_3229609_T_G	0.00375642	ATXN7L3B	5_3229609_SNP_T_G	5	3229609	3229609	0.0914607	(-0.1,0.2]
5_3229707	5_4074850	Sniffles2.DEL.C5M4	5_3229707_A_G	0.00278664	ATXN7L3B	5_3229707_SNP_A_G	5	3229707	3229707	0.0987512	(-0.1,0.2]
5_3229719	5_4074850	Sniffles2.DEL.C5M4	5_3229719_T_A	0.00239535	ATXN7L3B	5_3229719_SNP_T_A	5	3229719	3229719	0.167705	(-0.1,0.2]
5_3229751	5_4074850	Sniffles2.DEL.C5M4	5_3229751_T_C	0.000573028	ATXN7L3B	5_3229751_SNP_T_C	5	3229751	3229751	0.84975	(-0.1,0.2]
5_3230080	5_4074850	Sniffles2.DEL.C5M4	5_3230080_T_G	0.153232	ATXN7L3B	5_3230080_SNP_T_G	5	3230080	3230080	0.00338188	(-0.1,0.2]
5_3230128	5_4074850	Sniffles2.DEL.C5M4	5_3230128_A_G	0.000573028	ATXN7L3B	5_3230128_SNP_A_G	5	3230128	3230128	0.84975	(-0.1,0.2]
5_3230203	5_4074850	Sniffles2.DEL.C5M4	5_3230203_C_A	0.000611551	ATXN7L3B	5_3230203_SNP_C_A	5	3230203	3230203	0.844128	(-0.1,0.2]
5_3230289	5_4074850	Sniffles2.DEL.C5M4	5_3230289_G_A	0.000611551	ATXN7L3B	5_3230289_SNP_G_A	5	3230289	3230289	0.86482	(-0.1,0.2]
5_3230449	5_4074850	Sniffles2.DEL.C5M4	5_3230449_C_T	0.000573028	ATXN7L3B	5_3230449_SNP_C_T	5	3230449	3230449	0.84975	(-0.1,0.2]
5_3230454	5_4074850	Sniffles2.DEL.C5M4	5_3230454_A_G	0.000573028	ATXN7L3B	5_3230454_SNP_A_G	5	3230454	3230454	0.84975	(-0.1,0.2]
5_3230509	5_4074850	Sniffles2.DEL.C5M4	5_3230509_A_T	0.000573028	ATXN7L3B	5_3230509_SNP_A_T	5	3230509	3230509	0.84975	(-0.1,0.2]
5_3230672	5_4074850	Sniffles2.DEL.C5M4	5_3230672_A_AGCTTG	0.000484966	ATXN7L3B	5_3230672_INDEL_A_AGCTTG	5	3230672	3230672	0.843821	(-0.1,0.2]
5_3230722	5_4074850	Sniffles2.DEL.C5M4	5_3230722_T_G	0.000573028	ATXN7L3B	5_3230722_SNP_T_G	5	3230722	3230722	0.84975	(-0.1,0.2]
5_3230728	5_4074850	Sniffles2.DEL.C5M4	5_3230728_G_A	0.000573028	ATXN7L3B	5_3230728_SNP_G_A	5	3230728	3230728	0.84975	(-0.1,0.2]
5_3230764	5_4074850	Sniffles2.DEL.C5M4	5_3230764_G_A	0.000573028	ATXN7L3B	5_3230764_SNP_G_A	5	3230764	3230764	0.84975	(-0.1,0.2]
5_3230778	5_4074850	Sniffles2.DEL.C5M4	5_3230778_T_G	0.000573028	ATXN7L3B	5_3230778_SNP_T_G	5	3230778	3230778	0.84975	(-0.1,0.2]
5_3231146	5_4074850	Sniffles2.DEL.C5M4	5_3231146_A_C	0.000573028	ATXN7L3B	5_3231146_SNP_A_C	5	3231146	3231146	0.84975	(-0.1,0.2]
5_3231168	5_4074850	Sniffles2.DEL.C5M4	5_3231168_G_A	0.000573028	ATXN7L3B	5_3231168_SNP_G_A	5	3231168	3231168	0.84975	(-0.1,0.2]
5_3231240	5_4074850	Sniffles2.DEL.C5M4	5_3231240_C_T	0.000573028	ATXN7L3B	5_3231240_SNP_C_T	5	3231240	3231240	0.84975	(-0.1,0.2]
5_3231531	5_4074850	Sniffles2.DEL.C5M4	5_3231531_T_C	0.000520038	ATXN7L3B	5_3231531_SNP_T_C	5	3231531	3231531	0.864909	(-0.1,0.2]
5_3231546	5_4074850	Sniffles2.DEL.C5M4	5_3231546_A_G	0.000573028	ATXN7L3B	5_3231546_SNP_A_G	5	3231546	3231546	0.84975	(-0.1,0.2]
5_3231640	5_4074850	Sniffles2.DEL.C5M4	5_3231640_T_A	0.000573028	ATXN7L3B	5_3231640_SNP_T_A	5	3231640	3231640	0.84975	(-0.1,0.2]
5_3231759	5_4074850	Sniffles2.DEL.C5M4	5_3231759_T_C	0.000573028	ATXN7L3B	5_3231759_SNP_T_C	5	3231759	3231759	0.84975	(-0.1,0.2]
5_3231760	5_4074850	Sniffles2.DEL.C5M4	5_3231760_C_T	0.000573028	ATXN7L3B	5_3231760_SNP_C_T	5	3231760	3231760	0.84975	(-0.1,0.2]
5_3231890	5_4074850	Sniffles2.DEL.C5M4	5_3231890_T_TC	0.000573028	ATXN7L3B	5_3231890_INDEL_T_TC	5	3231890	3231890	0.84975	(-0.1,0.2]
5_3231959	5_4074850	Sniffles2.DEL.C5M4	5_3231959_C_T	0.153232	ATXN7L3B	5_3231959_SNP_C_T	5	3231959	3231959	0.00338188	(-0.1,0.2]
5_3232272	5_4074850	Sniffles2.DEL.C5M4	5_3232272_G_T	0.000467057	ATXN7L3B	5_3232272_SNP_G_T	5	3232272	3232272	0.843951	(-0.1,0.2]
5_3232341	5_4074850	Sniffles2.DEL.C5M4	5_3232341_A_G	0.000573028	ATXN7L3B	5_3232341_SNP_A_G	5	3232341	3232341	0.84975	(-0.1,0.2]
5_3232393	5_4074850	Sniffles2.DEL.C5M4	5_3232393_A_G	0.000573028	ATXN7L3B	5_3232393_SNP_A_G	5	3232393	3232393	0.84975	(-0.1,0.2]
5_3232414	5_4074850	Sniffles2.DEL.C5M4	5_3232414_A_G	0.000573028	ATXN7L3B	5_3232414_SNP_A_G	5	3232414	3232414	0.84975	(-0.1,0.2]
5_3232781	5_4074850	Sniffles2.DEL.C5M4	5_3232781_T_C	0.000274795	ATXN7L3B	5_3232781_SNP_T_C	5	3232781	3232781	0.464608	(-0.1,0.2]
5_3232881	5_4074850	Sniffles2.DEL.C5M4	5_3232881_G_A	1.54569e-06	ATXN7L3B	5_3232881_SNP_G_A	5	3232881	3232881	0.426801	(-0.1,0.2]
5_3232890	5_4074850	Sniffles2.DEL.C5M4	5_3232890_G_T	0.00406204	ATXN7L3B	5_3232890_SNP_G_T	5	3232890	3232890	0.211083	(-0.1,0.2]
5_3232906	5_4074850	Sniffles2.DEL.C5M4	5_3232906_C_T	0.0014658	ATXN7L3B	5_3232906_SNP_C_T	5	3232906	3232906	0.706323	(-0.1,0.2]
5_3233055	5_4074850	Sniffles2.DEL.C5M4	5_3233055_C_T	0.000573028	ATXN7L3B	5_3233055_SNP_C_T	5	3233055	3233055	0.84975	(-0.1,0.2]
5_3233447	5_4074850	Sniffles2.DEL.C5M4	5_3233447_A_T	0.000670854	ATXN7L3B	5_3233447_SNP_A_T	5	3233447	3233447	0.0293682	(-0.1,0.2]
5_3233887	5_4074850	Sniffles2.DEL.C5M4	5_3233887_A_G	0.000573028	ATXN7L3B	5_3233887_SNP_A_G	5	3233887	3233887	0.84975	(-0.1,0.2]
5_3233896	5_4074850	Sniffles2.DEL.C5M4	5_3233896_T_A	0.000573028	ATXN7L3B	5_3233896_SNP_T_A	5	3233896	3233896	0.84975	(-0.1,0.2]
5_3233999	5_4074850	Sniffles2.DEL.C5M4	5_3233999_A_C	0.000573028	ATXN7L3B	5_3233999_SNP_A_C	5	3233999	3233999	0.84975	(-0.1,0.2]
5_3234188	5_4074850	Sniffles2.DEL.C5M4	5_3234188_T_C	0.000573028	ATXN7L3B	5_3234188_SNP_T_C	5	3234188	3234188	0.84975	(-0.1,0.2]
5_3234197	5_4074850	Sniffles2.DEL.C5M4	5_3234197_C_T	0.000573028	ATXN7L3B	5_3234197_SNP_C_T	5	3234197	3234197	0.84975	(-0.1,0.2]
5_3234883	5_4074850	Sniffles2.DEL.C5M4	5_3234883_C_A	0.0044246	ATXN7L3B	5_3234883_SNP_C_A	5	3234883	3234883	0.242399	(-0.1,0.2]
5_3234981	5_4074850	Sniffles2.DEL.C5M4	5_3234981_A_G	0.000573028	ATXN7L3B	5_3234981_SNP_A_G	5	3234981	3234981	0.84975	(-0.1,0.2]
5_3235036	5_4074850	Sniffles2.DEL.C5M4	5_3235036_C_T	4.87856e-05	ATXN7L3B	5_3235036_SNP_C_T	5	3235036	3235036	0.476448	(-0.1,0.2]
5_3235297	5_4074850	Sniffles2.DEL.C5M4	5_3235297_T_A	0.00383612	ATXN7L3B	5_3235297_SNP_T_A	5	3235297	3235297	0.102948	(-0.1,0.2]
5_3235523	5_4074850	Sniffles2.DEL.C5M4	5_3235523_C_G	0.000573028	ATXN7L3B	5_3235523_SNP_C_G	5	3235523	3235523	0.84975	(-0.1,0.2]
5_3235714	5_4074850	Sniffles2.DEL.C5M4	5_3235714_A_G	0.00257659	ATXN7L3B	5_3235714_SNP_A_G	5	3235714	3235714	0.21295	(-0.1,0.2]
5_3235824	5_4074850	Sniffles2.DEL.C5M4	5_3235824_G_A	0.00257659	ATXN7L3B	5_3235824_SNP_G_A	5	3235824	3235824	0.21295	(-0.1,0.2]
5_3235902	5_4074850	Sniffles2.DEL.C5M4	5_3235902_T_C	0.000484966	ATXN7L3B	5_3235902_SNP_T_C	5	3235902	3235902	0.815703	(-0.1,0.2]
5_3235917	5_4074850	Sniffles2.DEL.C5M4	5_3235917_G_A	0.12455	ATXN7L3B	5_3235917_SNP_G_A	5	3235917	3235917	0.0384563	(-0.1,0.2]
5_3235949	5_4074850	Sniffles2.DEL.C5M4	5_3235949_G_A	0.00405469	ATXN7L3B	5_3235949_SNP_G_A	5	3235949	3235949	0.244074	(-0.1,0.2]
5_3236403	5_4074850	Sniffles2.DEL.C5M4	5_3236403_C_T	0.0013896	ATXN7L3B	5_3236403_SNP_C_T	5	3236403	3236403	0.0859275	(-0.1,0.2]
5_3236540	5_4074850	Sniffles2.DEL.C5M4	5_3236540_A_G	0.00339874	ATXN7L3B	5_3236540_SNP_A_G	5	3236540	3236540	0.192066	(-0.1,0.2]
5_3236829	5_4074850	Sniffles2.DEL.C5M4	5_3236829_T_C	0.0013896	ATXN7L3B	5_3236829_SNP_T_C	5	3236829	3236829	0.0859275	(-0.1,0.2]
5_3236866	5_4074850	Sniffles2.DEL.C5M4	5_3236866_T_C	0.000573028	ATXN7L3B	5_3236866_SNP_T_C	5	3236866	3236866	0.84975	(-0.1,0.2]
5_3236900	5_4074850	Sniffles2.DEL.C5M4	5_3236900_A_G	0.0013896	ATXN7L3B	5_3236900_SNP_A_G	5	3236900	3236900	0.0859275	(-0.1,0.2]
5_3236983	5_4074850	Sniffles2.DEL.C5M4	5_3236983_C_A	0.000573028	ATXN7L3B	5_3236983_SNP_C_A	5	3236983	3236983	0.84975	(-0.1,0.2]
5_3237010	5_4074850	Sniffles2.DEL.C5M4	5_3237010_C_T	0.000573028	ATXN7L3B	5_3237010_SNP_C_T	5	3237010	3237010	0.84975	(-0.1,0.2]
5_3237125	5_4074850	Sniffles2.DEL.C5M4	5_3237125_TA_T	0.00131379	ATXN7L3B	5_3237125_INDEL_TA_T	5	3237125	3237126	0.712433	(-0.1,0.2]
5_3237370	5_4074850	Sniffles2.DEL.C5M4	5_3237370_G_T	0.0013896	ATXN7L3B	5_3237370_SNP_G_T	5	3237370	3237370	0.0859275	(-0.1,0.2]
5_3237400	5_4074850	Sniffles2.DEL.C5M4	5_3237400_C_T	0.122778	ATXN7L3B	5_3237400_SNP_C_T	5	3237400	3237400	0.0187925	(-0.1,0.2]
5_3237488	5_4074850	Sniffles2.DEL.C5M4	5_3237488_T_A	0.00026699	ATXN7L3B	5_3237488_SNP_T_A	5	3237488	3237488	0.372762	(-0.1,0.2]
5_3237498	5_4074850	Sniffles2.DEL.C5M4	5_3237498_C_T	0.00156107	ATXN7L3B	5_3237498_SNP_C_T	5	3237498	3237498	0.0979126	(-0.1,0.2]
5_3237551	5_4074850	Sniffles2.DEL.C5M4	5_3237551_A_G	0.00202763	ATXN7L3B	5_3237551_SNP_A_G	5	3237551	3237551	0.0779674	(-0.1,0.2]
5_3237643	5_4074850	Sniffles2.DEL.C5M4	5_3237643_TACACATTTGATC_T	0.000611551	ATXN7L3B	5_3237643_INDEL_TACACATTTGATC_T	5	3237643	3237655	0.864648	(-0.1,0.2]
5_3237947	5_4074850	Sniffles2.DEL.C5M4	5_3237947_T_C	0.00025689	ATXN7L3B	5_3237947_SNP_T_C	5	3237947	3237947	0.37638	(-0.1,0.2]
5_3238014	5_4074850	Sniffles2.DEL.C5M4	5_3238014_T_C	0.00257659	ATXN7L3B	5_3238014_SNP_T_C	5	3238014	3238014	0.21295	(-0.1,0.2]
5_3238402	5_4074850	Sniffles2.DEL.C5M4	5_3238402_A_G	0.0047661	ATXN7L3B	5_3238402_SNP_A_G	5	3238402	3238402	0.693346	(-0.1,0.2]
5_3238452	5_4074850	Sniffles2.DEL.C5M4	5_3238452_T_C	5.23263e-05	ATXN7L3B	5_3238452_SNP_T_C	5	3238452	3238452	0.48045	(-0.1,0.2]
5_3238518	5_4074850	Sniffles2.DEL.C5M4	5_3238518_C_G	0.127824	ATXN7L3B	5_3238518_SNP_C_G	5	3238518	3238518	0.00892749	(-0.1,0.2]
5_3238696	5_4074850	Sniffles2.DEL.C5M4	5_3238696_T_C	0.0034292	ATXN7L3B	5_3238696_SNP_T_C	5	3238696	3238696	0.0942668	(-0.1,0.2]
5_3238741	5_4074850	Sniffles2.DEL.C5M4	5_3238741_A_G	0.00417743	ATXN7L3B	5_3238741_SNP_A_G	5	3238741	3238741	0.0979396	(-0.1,0.2]
5_3238745	5_4074850	Sniffles2.DEL.C5M4	5_3238745_G_T	0.000573028	ATXN7L3B	5_3238745_SNP_G_T	5	3238745	3238745	0.84975	(-0.1,0.2]
5_3238823	5_4074850	Sniffles2.DEL.C5M4	5_3238823_T_A	0.0299431	ATXN7L3B	5_3238823_SNP_T_A	5	3238823	3238823	0.0121468	(-0.1,0.2]
5_3238912	5_4074850	Sniffles2.DEL.C5M4	5_3238912_G_A	0.00531353	ATXN7L3B	5_3238912_SNP_G_A	5	3238912	3238912	0.112596	(-0.1,0.2]
5_3238921	5_4074850	Sniffles2.DEL.C5M4	5_3238921_G_A	0.0034292	ATXN7L3B	5_3238921_SNP_G_A	5	3238921	3238921	0.0942668	(-0.1,0.2]
5_3238938	5_4074850	Sniffles2.DEL.C5M4	5_3238938_C_T	0.00244651	ATXN7L3B	5_3238938_SNP_C_T	5	3238938	3238938	0.101851	(-0.1,0.2]
5_3238941	5_4074850	Sniffles2.DEL.C5M4	5_3238941_T_C	0.0034292	ATXN7L3B	5_3238941_SNP_T_C	5	3238941	3238941	0.0942668	(-0.1,0.2]
5_3238961	5_4074850	Sniffles2.DEL.C5M4	5_3238961_T_TC	0.0034292	ATXN7L3B	5_3238961_INDEL_T_TC	5	3238961	3238961	0.0942668	(-0.1,0.2]
5_3239021	5_4074850	Sniffles2.DEL.C5M4	5_3239021_G_A	0.000573028	ATXN7L3B	5_3239021_SNP_G_A	5	3239021	3239021	0.84975	(-0.1,0.2]
5_3239343	5_4074850	Sniffles2.DEL.C5M4	5_3239343_C_T	0.127824	ATXN7L3B	5_3239343_SNP_C_T	5	3239343	3239343	0.00892749	(-0.1,0.2]
5_3239433	5_4074850	Sniffles2.DEL.C5M4	5_3239433_A_G	0.0034292	ATXN7L3B	5_3239433_SNP_A_G	5	3239433	3239433	0.0942668	(-0.1,0.2]
5_3239496	5_4074850	Sniffles2.DEL.C5M4	5_3239496_G_C	0.0034292	ATXN7L3B	5_3239496_SNP_G_C	5	3239496	3239496	0.0942668	(-0.1,0.2]
5_3239668	5_4074850	Sniffles2.DEL.C5M4	5_3239668_A_C	6.15512e-06	ATXN7L3B	5_3239668_SNP_A_C	5	3239668	3239668	0.313672	(-0.1,0.2]
5_3239669	5_4074850	Sniffles2.DEL.C5M4	5_3239669_T_C	0.00244651	ATXN7L3B	5_3239669_SNP_T_C	5	3239669	3239669	0.101851	(-0.1,0.2]
5_3239799	5_4074850	Sniffles2.DEL.C5M4	5_3239799_ATT_A	0.00309928	ATXN7L3B	5_3239799_INDEL_ATT_A	5	3239799	3239801	0.0753613	(-0.1,0.2]
5_3239954	5_4074850	Sniffles2.DEL.C5M4	5_3239954_A_G	0.00154234	ATXN7L3B	5_3239954_SNP_A_G	5	3239954	3239954	0.215591	(-0.1,0.2]
5_3239985	5_4074850	Sniffles2.DEL.C5M4	5_3239985_G_A	0.00304055	ATXN7L3B	5_3239985_SNP_G_A	5	3239985	3239985	0.0781865	(-0.1,0.2]
5_3240044	5_4074850	Sniffles2.DEL.C5M4	5_3240044_G_A	0.00314953	ATXN7L3B	5_3240044_SNP_G_A	5	3240044	3240044	0.0722184	(-0.1,0.2]
5_3240209	5_4074850	Sniffles2.DEL.C5M4	5_3240209_T_C	0.0025805	ATXN7L3B	5_3240209_SNP_T_C	5	3240209	3240209	0.417032	(-0.1,0.2]
5_3240286	5_4074850	Sniffles2.DEL.C5M4	5_3240286_T_C	0.00282723	ATXN7L3B	5_3240286_SNP_T_C	5	3240286	3240286	0.879372	(-0.1,0.2]
5_3240490	5_4074850	Sniffles2.DEL.C5M4	5_3240490_A_T	0.00578503	ATXN7L3B	5_3240490_SNP_A_T	5	3240490	3240490	0.035041	(-0.1,0.2]
5_3240491	5_4074850	Sniffles2.DEL.C5M4	5_3240491_T_A	0.00578503	ATXN7L3B	5_3240491_SNP_T_A	5	3240491	3240491	0.035041	(-0.1,0.2]
5_3240642	5_4074850	Sniffles2.DEL.C5M4	5_3240642_T_C	0.000484966	ATXN7L3B	5_3240642_SNP_T_C	5	3240642	3240642	0.821926	(-0.1,0.2]
5_3240688	5_4074850	Sniffles2.DEL.C5M4	5_3240688_A_ATCCAG	0.000573028	ATXN7L3B	5_3240688_INDEL_A_ATCCAG	5	3240688	3240688	0.84975	(-0.1,0.2]
5_3240887	5_4074850	Sniffles2.DEL.C5M4	5_3240887_A_C	5.48505e-06	ATXN7L3B	5_3240887_SNP_A_C	5	3240887	3240887	0.436757	(-0.1,0.2]
5_3241012	5_4074850	Sniffles2.DEL.C5M4	5_3241012_A_G	0.00149412	ATXN7L3B	5_3241012_SNP_A_G	5	3241012	3241012	0.0606421	(-0.1,0.2]
5_3241018	5_4074850	Sniffles2.DEL.C5M4	5_3241018_G_T	0.00226113	ATXN7L3B	5_3241018_SNP_G_T	5	3241018	3241018	0.0832527	(-0.1,0.2]
5_3241097	5_4074850	Sniffles2.DEL.C5M4	5_3241097_G_T	0.0108463	ATXN7L3B	5_3241097_SNP_G_T	5	3241097	3241097	0.465748	(-0.1,0.2]
5_3241142	5_4074850	Sniffles2.DEL.C5M4	5_3241142_A_C;5_3241142_A_G	0.00218677	ATXN7L3B	5_3241142_SNP_A_G	5	3241142	3241142	0.851326	(-0.1,0.2]
5_3241142	5_4074850	Sniffles2.DEL.C5M4	5_3241142_A_C;5_3241142_A_G	0.00218677	ATXN7L3B	5_3241142_SNP_A_C	5	3241142	3241142	0.0781373	(-0.1,0.2]
5_3241448	5_4074850	Sniffles2.DEL.C5M4	5_3241448_A_T	1.31623e-05	ATXN7L3B	5_3241448_SNP_A_T	5	3241448	3241448	0.486807	(-0.1,0.2]
5_3241492	5_4074850	Sniffles2.DEL.C5M4	5_3241492_G_A	0.000484966	ATXN7L3B	5_3241492_SNP_G_A	5	3241492	3241492	0.813129	(-0.1,0.2]
5_3241722	5_4074850	Sniffles2.DEL.C5M4	5_3241722_C_A	1.31623e-05	ATXN7L3B	5_3241722_SNP_C_A	5	3241722	3241722	0.486807	(-0.1,0.2]
5_3241804	5_4074850	Sniffles2.DEL.C5M4	5_3241804_GA_G	0.00460155	ATXN7L3B	5_3241804_INDEL_GA_G	5	3241804	3241805	0.618714	(-0.1,0.2]
5_3241861	5_4074850	Sniffles2.DEL.C5M4	5_3241861_T_A	0.0171312	ATXN7L3B	5_3241861_SNP_T_A	5	3241861	3241861	0.883826	(-0.1,0.2]
5_3242423	5_4074850	Sniffles2.DEL.C5M4	5_3242423_G_GT	0.00383714	ATXN7L3B	5_3242423_INDEL_G_GT	5	3242423	3242423	0.706041	(-0.1,0.2]
5_3242817	5_4074850	Sniffles2.DEL.C5M4	5_3242817_T_G	0.000573028	ATXN7L3B	5_3242817_SNP_T_G	5	3242817	3242817	0.84975	(-0.1,0.2]
5_3243139	5_4074850	Sniffles2.DEL.C5M4	5_3243139_C_T	1.31623e-05	ATXN7L3B	5_3243139_SNP_C_T	5	3243139	3243139	0.486807	(-0.1,0.2]
5_3243240	5_4074850	Sniffles2.DEL.C5M4	5_3243240_T_C	5.48505e-06	ATXN7L3B	5_3243240_SNP_T_C	5	3243240	3243240	0.436757	(-0.1,0.2]
5_3243362	5_4074850	Sniffles2.DEL.C5M4	5_3243362_C_T	0.0157497	ATXN7L3B	5_3243362_SNP_C_T	5	3243362	3243362	0.313485	(-0.1,0.2]
5_3243470	5_4074850	Sniffles2.DEL.C5M4	5_3243470_C_T	2.41931e-05	ATXN7L3B	5_3243470_SNP_C_T	5	3243470	3243470	0.477003	(-0.1,0.2]
5_3243574	5_4074850	Sniffles2.DEL.C5M4	5_3243574_C_T	0.0745198	ATXN7L3B	5_3243574_SNP_C_T	5	3243574	3243574	0.149662	(-0.1,0.2]
5_3244398	5_4074850	Sniffles2.DEL.C5M4	5_3244398_T_C	4.3683e-05	ATXN7L3B	5_3244398_SNP_T_C	5	3244398	3244398	0.387011	(-0.1,0.2]
5_3244818	5_4074850	Sniffles2.DEL.C5M4	5_3244818_G_A	0.00534271	ATXN7L3B	5_3244818_SNP_G_A	5	3244818	3244818	0.274101	(-0.1,0.2]
5_3244935	5_4074850	Sniffles2.DEL.C5M4	5_3244935_C_T	0.000108441	ATXN7L3B	5_3244935_SNP_C_T	5	3244935	3244935	0.088197	(-0.1,0.2]
5_3245069	5_4074850	Sniffles2.DEL.C5M4	5_3245069_T_G	5.23263e-05	ATXN7L3B	5_3245069_SNP_T_G	5	3245069	3245069	0.48045	(-0.1,0.2]
5_3245156	5_4074850	Sniffles2.DEL.C5M4	5_3245156_A_ATTCT	5.23263e-05	ATXN7L3B	5_3245156_INDEL_A_ATTCT	5	3245156	3245156	0.48045	(-0.1,0.2]
5_3245174	5_4074850	Sniffles2.DEL.C5M4	5_3245174_G_T	0.00491609	ATXN7L3B	5_3245174_SNP_G_T	5	3245174	3245174	0.144097	(-0.1,0.2]
5_3245546	5_4074850	Sniffles2.DEL.C5M4	5_3245546_A_G	1.13332e-06	ATXN7L3B	5_3245546_SNP_A_G	5	3245546	3245546	0.532274	(-0.1,0.2]
5_3245663	5_4074850	Sniffles2.DEL.C5M4	5_3245663_G_C	5.23263e-05	ATXN7L3B	5_3245663_SNP_G_C	5	3245663	3245663	0.48045	(-0.1,0.2]
5_3245759	5_4074850	Sniffles2.DEL.C5M4	5_3245759_G_A	0.00159094	ATXN7L3B	5_3245759_SNP_G_A	5	3245759	3245759	0.985434	(-0.1,0.2]
5_3245792	5_4074850	Sniffles2.DEL.C5M4	5_3245792_A_G	4.29101e-05	ATXN7L3B	5_3245792_SNP_A_G	5	3245792	3245792	0.0544172	(-0.1,0.2]
5_3246070	5_4074850	Sniffles2.DEL.C5M4	5_3246070_TA_T	0.00311006	ATXN7L3B	5_3246070_INDEL_TA_T	5	3246070	3246071	0.847383	(-0.1,0.2]
5_3246237	5_4074850	Sniffles2.DEL.C5M4	5_3246237_C_T	2.24865e-08	ATXN7L3B	5_3246237_SNP_C_T	5	3246237	3246237	0.522791	(-0.1,0.2]
5_3246521	5_4074850	Sniffles2.DEL.C5M4	5_3246521_T_C	0.00496065	ATXN7L3B	5_3246521_SNP_T_C	5	3246521	3246521	0.257109	(-0.1,0.2]
5_3246610	5_4074850	Sniffles2.DEL.C5M4	5_3246610_A_C	1.13332e-06	ATXN7L3B	5_3246610_SNP_A_C	5	3246610	3246610	0.522771	(-0.1,0.2]
5_3246695	5_4074850	Sniffles2.DEL.C5M4	5_3246695_T_C	0.00324832	ATXN7L3B	5_3246695_SNP_T_C	5	3246695	3246695	0.109631	(-0.1,0.2]
5_3246698	5_4074850	Sniffles2.DEL.C5M4	5_3246698_C_A	0.00946519	ATXN7L3B	5_3246698_SNP_C_A	5	3246698	3246698	0.23239	(-0.1,0.2]
5_3246769	5_4074850	Sniffles2.DEL.C5M4	5_3246769_G_T	0.0146893	ATXN7L3B	5_3246769_SNP_G_T	5	3246769	3246769	0.140142	(-0.1,0.2]
5_3247093	5_4074850	Sniffles2.DEL.C5M4	5_3247093_C_T	0.00179621	ATXN7L3B	5_3247093_SNP_C_T	5	3247093	3247093	0.519198	(-0.1,0.2]
5_3247096	5_4074850	Sniffles2.DEL.C5M4	5_3247096_G_A	0.00153648	ATXN7L3B	5_3247096_SNP_G_A	5	3247096	3247096	0.879335	(-0.1,0.2]
5_3247236	5_4074850	Sniffles2.DEL.C5M4	5_3247236_T_C	0.000156756	ATXN7L3B	5_3247236_SNP_T_C	5	3247236	3247236	0.525391	(-0.1,0.2]
5_3247369	5_4074850	Sniffles2.DEL.C5M4	5_3247369_G_C	0.109878	ATXN7L3B	5_3247369_SNP_G_C	5	3247369	3247369	0.0495543	(-0.1,0.2]
5_3247704	5_4074850	Sniffles2.DEL.C5M4	5_3247704_A_C	0.0146893	ATXN7L3B	5_3247704_SNP_A_C	5	3247704	3247704	0.140142	(-0.1,0.2]
5_3247790	5_4074850	Sniffles2.DEL.C5M4	5_3247790_G_A	0.00491609	ATXN7L3B	5_3247790_SNP_G_A	5	3247790	3247790	0.185691	(-0.1,0.2]
5_3248289	5_4074850	Sniffles2.DEL.C5M4	5_3248299_T_C;5_3248289_CAGACACACAT_C	0.0001675	ATXN7L3B	5_3248289_INDEL_CAGACACACAT_C	5	3248289	3248299	0.0753591	(-0.1,0.2]
5_3248399	5_4074850	Sniffles2.DEL.C5M4	5_3248399_T_A	0.00702332	ATXN7L3B	5_3248399_SNP_T_A	5	3248399	3248399	0.227635	(-0.1,0.2]
5_3249155	5_4074850	Sniffles2.DEL.C5M4	5_3249155_AC_A	0.00102331	ATXN7L3B	5_3249155_INDEL_AC_A	5	3249155	3249156	0.738231	(-0.1,0.2]
5_3249214	5_4074850	Sniffles2.DEL.C5M4	5_3249214_C_T	0.153814	ATXN7L3B	5_3249214_SNP_C_T	5	3249214	3249214	0.00336636	(-0.1,0.2]
5_3249215	5_4074850	Sniffles2.DEL.C5M4	5_3249215_G_A	0.109878	ATXN7L3B	5_3249215_SNP_G_A	5	3249215	3249215	0.0495543	(-0.1,0.2]
5_3249342	5_4074850	Sniffles2.DEL.C5M4	5_3249342_C_T	0.00735506	ATXN7L3B	5_3249342_SNP_C_T	5	3249342	3249342	0.989169	(-0.1,0.2]
5_3249372	5_4074850	Sniffles2.DEL.C5M4	5_3249372_C_T	0.109878	ATXN7L3B	5_3249372_SNP_C_T	5	3249372	3249372	0.0495543	(-0.1,0.2]
5_3249641	5_4074850	Sniffles2.DEL.C5M4	5_3249641_T_C	0.00126441	ATXN7L3B	5_3249641_SNP_T_C	5	3249641	3249641	0.258095	(-0.1,0.2]
5_3249690	5_4074850	Sniffles2.DEL.C5M4	5_3249690_G_T	0.000193413	ATXN7L3B	5_3249690_SNP_G_T	5	3249690	3249690	0.533787	(-0.1,0.2]
5_3249702	5_4074850	Sniffles2.DEL.C5M4	5_3249702_C_T	0.000729182	ATXN7L3B	5_3249702_SNP_C_T	5	3249702	3249702	0.739548	(-0.1,0.2]
5_3249737	5_4074850	Sniffles2.DEL.C5M4	5_3249737_G_A	0.114468	ATXN7L3B	5_3249737_SNP_G_A	5	3249737	3249737	0.0220403	(-0.1,0.2]
5_3249740	5_4074850	Sniffles2.DEL.C5M4	5_3249740_C_T	0.000193413	ATXN7L3B	5_3249740_SNP_C_T	5	3249740	3249740	0.533787	(-0.1,0.2]
5_3249837	5_4074850	Sniffles2.DEL.C5M4	5_3249837_C_T	0.00804455	ATXN7L3B	5_3249837_SNP_C_T	5	3249837	3249837	0.291554	(-0.1,0.2]
5_3249876	5_4074850	Sniffles2.DEL.C5M4	5_3249876_A_G	0.109878	ATXN7L3B	5_3249876_SNP_A_G	5	3249876	3249876	0.0495543	(-0.1,0.2]
5_3249888	5_4074850	Sniffles2.DEL.C5M4	5_3249888_C_T	0.00923458	ATXN7L3B	5_3249888_SNP_C_T	5	3249888	3249888	0.235594	(-0.1,0.2]
5_3249965	5_4074850	Sniffles2.DEL.C5M4	5_3249965_G_A	0.0465536	ATXN7L3B	5_3249965_SNP_G_A	5	3249965	3249965	0.0262828	(-0.1,0.2]
5_3249967	5_4074850	Sniffles2.DEL.C5M4	5_3249967_T_C	0.0465536	ATXN7L3B	5_3249967_SNP_T_C	5	3249967	3249967	0.0262828	(-0.1,0.2]
5_3249970	5_4074850	Sniffles2.DEL.C5M4	5_3249970_T_C	0.0515157	ATXN7L3B	5_3249970_SNP_T_C	5	3249970	3249970	0.0114627	(-0.1,0.2]
5_3250073	5_4074850	Sniffles2.DEL.C5M4	5_3250073_C_T	0.114468	ATXN7L3B	5_3250073_SNP_C_T	5	3250073	3250073	0.0220403	(-0.1,0.2]
5_3250074	5_4074850	Sniffles2.DEL.C5M4	5_3250074_A_G	0.000442329	ATXN7L3B	5_3250074_SNP_A_G	5	3250074	3250074	0.146307	(-0.1,0.2]
5_3250116	5_4074850	Sniffles2.DEL.C5M4	5_3250116_C_G	0.105132	ATXN7L3B	5_3250116_SNP_C_G	5	3250116	3250116	0.0603235	(-0.1,0.2]
5_3250128	5_4074850	Sniffles2.DEL.C5M4	5_3250128_C_T	0.00852507	ATXN7L3B	5_3250128_SNP_C_T	5	3250128	3250128	0.912537	(-0.1,0.2]
5_3250153	5_4074850	Sniffles2.DEL.C5M4	5_3250153_C_T	0.0146893	ATXN7L3B	5_3250153_SNP_C_T	5	3250153	3250153	0.140142	(-0.1,0.2]
5_3250158	5_4074850	Sniffles2.DEL.C5M4	5_3250158_C_T	0.105132	ATXN7L3B	5_3250158_SNP_C_T	5	3250158	3250158	0.0603235	(-0.1,0.2]
5_3250170	5_4074850	Sniffles2.DEL.C5M4	5_3250170_C_T	0.105132	ATXN7L3B	5_3250170_SNP_C_T	5	3250170	3250170	0.0603235	(-0.1,0.2]
5_3250231	5_4074850	Sniffles2.DEL.C5M4	5_3250231_A_G	0.112007	ATXN7L3B	5_3250231_SNP_A_G	5	3250231	3250231	0.0170402	(-0.1,0.2]
5_3250294	5_4074850	Sniffles2.DEL.C5M4	5_3250294_A_T	0.0291065	ATXN7L3B	5_3250294_SNP_A_T	5	3250294	3250294	0.0132409	(-0.1,0.2]
5_3250363	5_4074850	Sniffles2.DEL.C5M4	5_3250363_A_G	0.112007	ATXN7L3B	5_3250363_SNP_A_G	5	3250363	3250363	0.0170402	(-0.1,0.2]
5_3250436	5_4074850	Sniffles2.DEL.C5M4	5_3250436_A_G	0.000573028	ATXN7L3B	5_3250436_SNP_A_G	5	3250436	3250436	0.84975	(-0.1,0.2]
5_3250628	5_4074850	Sniffles2.DEL.C5M4	5_3250628_C_T	0.0554935	ATXN7L3B	5_3250628_SNP_C_T	5	3250628	3250628	0.00422819	(-0.1,0.2]
5_3250730	5_4074850	Sniffles2.DEL.C5M4	5_3250730_C_T	0.0554935	ATXN7L3B	5_3250730_SNP_C_T	5	3250730	3250730	0.00422819	(-0.1,0.2]
5_3250740	5_4074850	Sniffles2.DEL.C5M4	5_3250740_G_A	0.00804455	ATXN7L3B	5_3250740_SNP_G_A	5	3250740	3250740	0.291554	(-0.1,0.2]
5_3250761	5_4074850	Sniffles2.DEL.C5M4	5_3250761_A_G	0.00804455	ATXN7L3B	5_3250761_SNP_A_G	5	3250761	3250761	0.291554	(-0.1,0.2]
5_3250772	5_4074850	Sniffles2.DEL.C5M4	5_3250772_G_A	0.00565465	ATXN7L3B	5_3250772_SNP_G_A	5	3250772	3250772	0.15591	(-0.1,0.2]
5_3251640	5_4074850	Sniffles2.DEL.C5M4	5_3251640_G_A	0.0611142	ATXN7L3B	5_3251640_SNP_G_A	5	3251640	3251640	0.00360937	(-0.1,0.2]
5_3251754	5_4074850	Sniffles2.DEL.C5M4	5_3251754_C_T	0.0567554	ATXN7L3B	5_3251754_SNP_C_T	5	3251754	3251754	0.00372044	(-0.1,0.2]
5_3251771	5_4074850	Sniffles2.DEL.C5M4	5_3251771_T_C	0.00153428	ATXN7L3B	5_3251771_SNP_T_C	5	3251771	3251771	0.67772	(-0.1,0.2]
5_3251842	5_4074850	Sniffles2.DEL.C5M4	5_3251842_C_T	0.0616492	ATXN7L3B	5_3251842_SNP_C_T	5	3251842	3251842	0.00403317	(-0.1,0.2]
5_3252030	5_4074850	Sniffles2.DEL.C5M4	5_3252030_C_T	0.000573028	ATXN7L3B	5_3252030_SNP_C_T	5	3252030	3252030	0.84975	(-0.1,0.2]
5_3252050	5_4074850	Sniffles2.DEL.C5M4	5_3252050_C_T	0.0205184	ATXN7L3B	5_3252050_SNP_C_T	5	3252050	3252050	0.986304	(-0.1,0.2]
5_3252364	5_4074850	Sniffles2.DEL.C5M4	5_3252364_G_T	0.0706254	ATXN7L3B	5_3252364_SNP_G_T	5	3252364	3252364	0.00155427	(-0.1,0.2]
5_3252376	5_4074850	Sniffles2.DEL.C5M4	5_3252376_A_T	0.061419	ATXN7L3B	5_3252376_SNP_A_T	5	3252376	3252376	0.00327766	(-0.1,0.2]
5_3252384	5_4074850	Sniffles2.DEL.C5M4	5_3252384_A_G	0.00578842	ATXN7L3B	5_3252384_SNP_A_G	5	3252384	3252384	0.241892	(-0.1,0.2]
5_3252411	5_4074850	Sniffles2.DEL.C5M4	5_3252411_C_T	0.0638648	ATXN7L3B	5_3252411_SNP_C_T	5	3252411	3252411	0.00289139	(-0.1,0.2]
5_3252440	5_4074850	Sniffles2.DEL.C5M4	5_3252440_T_C	0.0638648	ATXN7L3B	5_3252440_SNP_T_C	5	3252440	3252440	0.00289139	(-0.1,0.2]
5_3252557	5_4074850	Sniffles2.DEL.C5M4	5_3252557_C_A	0.0638648	ATXN7L3B	5_3252557_SNP_C_A	5	3252557	3252557	0.00289139	(-0.1,0.2]
5_3252584	5_4074850	Sniffles2.DEL.C5M4	5_3252584_CA_C;5_3252584_C_CAA;5_3252584_C_CAAA;5_3252584_C_CA	0.110533	ATXN7L3B	5_3252584_INDEL_C_CAA	5	3252584	3252584	0.148276	(-0.1,0.2]
5_3252584	5_4074850	Sniffles2.DEL.C5M4	5_3252584_CA_C;5_3252584_C_CAA;5_3252584_C_CAAA;5_3252584_C_CA	0.110533	ATXN7L3B	5_3252584_INDEL_C_CA	5	3252584	3252584	0.0882666	(-0.1,0.2]
5_3252584	5_4074850	Sniffles2.DEL.C5M4	5_3252584_CA_C;5_3252584_C_CAA;5_3252584_C_CAAA;5_3252584_C_CA	0.110533	ATXN7L3B	5_3252584_INDEL_C_CAAA	5	3252584	3252584	0.00513406	(-0.1,0.2]
5_3252584	5_4074850	Sniffles2.DEL.C5M4	5_3252584_CA_C;5_3252584_C_CAA;5_3252584_C_CAAA;5_3252584_C_CA	0.110533	ATXN7L3B	5_3252584_INDEL_CA_C	5	3252584	3252585	0.0029918	(-0.1,0.2]
5_3252596	5_4074850	Sniffles2.DEL.C5M4	5_3252596_A_T	0.0638648	ATXN7L3B	5_3252596_SNP_A_T	5	3252596	3252596	0.00289139	(-0.1,0.2]
5_3252712	5_4074850	Sniffles2.DEL.C5M4	5_3252712_A_G	0.000123621	ATXN7L3B	5_3252712_SNP_A_G	5	3252712	3252712	0.0948871	(-0.1,0.2]
5_3252739	5_4074850	Sniffles2.DEL.C5M4	5_3252739_C_T	0.0648382	ATXN7L3B	5_3252739_SNP_C_T	5	3252739	3252739	0.00286687	(-0.1,0.2]
5_3252766	5_4074850	Sniffles2.DEL.C5M4	5_3252766_G_A	0.0636074	ATXN7L3B	5_3252766_SNP_G_A	5	3252766	3252766	0.00312418	(-0.1,0.2]
5_3252776	5_4074850	Sniffles2.DEL.C5M4	5_3252776_G_A	0.136135	ATXN7L3B	5_3252776_SNP_G_A	5	3252776	3252776	0.00449166	(-0.1,0.2]
5_3252856	5_4074850	Sniffles2.DEL.C5M4	5_3252856_T_A	0.0648382	ATXN7L3B	5_3252856_SNP_T_A	5	3252856	3252856	0.00286687	(-0.1,0.2]
5_3252907	5_4074850	Sniffles2.DEL.C5M4	5_3252907_C_A	0.136135	ATXN7L3B	5_3252907_SNP_C_A	5	3252907	3252907	0.00449166	(-0.1,0.2]
5_3252908	5_4074850	Sniffles2.DEL.C5M4	5_3252908_A_G	0.0648382	ATXN7L3B	5_3252908_SNP_A_G	5	3252908	3252908	0.00286687	(-0.1,0.2]
5_3253126	5_4074850	Sniffles2.DEL.C5M4	5_3253126_C_T	0.140536	ATXN7L3B	5_3253126_SNP_C_T	5	3253126	3253126	0.000839242	(-0.1,0.2]
5_3253194	5_4074850	Sniffles2.DEL.C5M4	5_3253194_G_T	0.0648382	ATXN7L3B	5_3253194_SNP_G_T	5	3253194	3253194	0.00286687	(-0.1,0.2]
5_3253322	5_4074850	Sniffles2.DEL.C5M4	5_3253322_C_T	0.000573028	ATXN7L3B	5_3253322_SNP_C_T	5	3253322	3253322	0.84975	(-0.1,0.2]
5_3253536	5_4074850	Sniffles2.DEL.C5M4	5_3253536_C_T	0.00491609	ATXN7L3B	5_3253536_SNP_C_T	5	3253536	3253536	0.185691	(-0.1,0.2]
5_3253675	5_4074850	Sniffles2.DEL.C5M4	5_3253675_AACT_A	0.0224014	ATXN7L3B	5_3253675_INDEL_AACT_A	5	3253675	3253678	0.524584	(-0.1,0.2]
5_3253735	5_4074850	Sniffles2.DEL.C5M4	5_3253735_C_T	0.0638648	ATXN7L3B	5_3253735_SNP_C_T	5	3253735	3253735	0.00289139	(-0.1,0.2]
5_3253758	5_4074850	Sniffles2.DEL.C5M4	5_3253758_T_A	0.0638648	ATXN7L3B	5_3253758_SNP_T_A	5	3253758	3253758	0.00289139	(-0.1,0.2]
5_3253819	5_4074850	Sniffles2.DEL.C5M4	5_3253819_C_G	0.0638648	ATXN7L3B	5_3253819_SNP_C_G	5	3253819	3253819	0.00289139	(-0.1,0.2]
5_3253821	5_4074850	Sniffles2.DEL.C5M4	5_3253821_C_T	0.0626525	ATXN7L3B	5_3253821_SNP_C_T	5	3253821	3253821	0.00315107	(-0.1,0.2]
5_3253865	5_4074850	Sniffles2.DEL.C5M4	5_3253865_G_A	0.0638648	ATXN7L3B	5_3253865_SNP_G_A	5	3253865	3253865	0.00289139	(-0.1,0.2]
5_3253942	5_4074850	Sniffles2.DEL.C5M4	5_3253942_AT_A	0.00228517	ATXN7L3B	5_3253942_INDEL_AT_A	5	3253942	3253943	0.203483	(-0.1,0.2]
5_3253997	5_4074850	Sniffles2.DEL.C5M4	5_3253997_A_C	0.00314953	ATXN7L3B	5_3253997_SNP_A_C	5	3253997	3253997	0.0719605	(-0.1,0.2]
5_3254187	5_4074850	Sniffles2.DEL.C5M4	5_3254187_A_C	0.0638648	ATXN7L3B	5_3254187_SNP_A_C	5	3254187	3254187	0.00289139	(-0.1,0.2]
5_3254248	5_4074850	Sniffles2.DEL.C5M4	5_3254248_A_G	0.0648382	ATXN7L3B	5_3254248_SNP_A_G	5	3254248	3254248	0.0030092	(-0.1,0.2]
5_3254988	5_4074850	Sniffles2.DEL.C5M4	5_3254988_T_A	0.0635292	ATXN7L3B	5_3254988_SNP_T_A	5	3254988	3254988	0.00281898	(-0.1,0.2]
5_3255034	5_4074850	Sniffles2.DEL.C5M4	5_3255034_T_C	0.0635292	ATXN7L3B	5_3255034_SNP_T_C	5	3255034	3255034	0.00281898	(-0.1,0.2]
5_3255036	5_4074850	Sniffles2.DEL.C5M4	5_3255036_C_A	0.136135	ATXN7L3B	5_3255036_SNP_C_A	5	3255036	3255036	0.00605018	(-0.1,0.2]
5_3255064	5_4074850	Sniffles2.DEL.C5M4	5_3255064_C_A	0.0635292	ATXN7L3B	5_3255064_SNP_C_A	5	3255064	3255064	0.00281898	(-0.1,0.2]
5_3255136	5_4074850	Sniffles2.DEL.C5M4	5_3255136_T_C	0.0635292	ATXN7L3B	5_3255136_SNP_T_C	5	3255136	3255136	0.00281898	(-0.1,0.2]
5_3255167	5_4074850	Sniffles2.DEL.C5M4	5_3255167_T_G	0.0635292	ATXN7L3B	5_3255167_SNP_T_G	5	3255167	3255167	0.00281898	(-0.1,0.2]
5_3255341	5_4074850	Sniffles2.DEL.C5M4	5_3255341_A_C	0.000573028	ATXN7L3B	5_3255341_SNP_A_C	5	3255341	3255341	0.84975	(-0.1,0.2]
5_3255386	5_4074850	Sniffles2.DEL.C5M4	5_3255386_C_T	0.0635292	ATXN7L3B	5_3255386_SNP_C_T	5	3255386	3255386	0.00281898	(-0.1,0.2]
5_3255414	5_4074850	Sniffles2.DEL.C5M4	5_3255414_T_C	0.0635292	ATXN7L3B	5_3255414_SNP_T_C	5	3255414	3255414	0.00281898	(-0.1,0.2]
5_3255433	5_4074850	Sniffles2.DEL.C5M4	5_3255433_C_T	0.0635292	ATXN7L3B	5_3255433_SNP_C_T	5	3255433	3255433	0.00281898	(-0.1,0.2]
5_3255480	5_4074850	Sniffles2.DEL.C5M4	5_3255480_A_T	0.0642068	ATXN7L3B	5_3255480_SNP_A_T	5	3255480	3255480	0.00327294	(-0.1,0.2]
5_3255493	5_4074850	Sniffles2.DEL.C5M4	5_3255493_T_C	0.136135	ATXN7L3B	5_3255493_SNP_T_C	5	3255493	3255493	0.00605018	(-0.1,0.2]
5_3255535	5_4074850	Sniffles2.DEL.C5M4	5_3255535_A_ATG	0.0635292	ATXN7L3B	5_3255535_INDEL_A_ATG	5	3255535	3255535	0.00281898	(-0.1,0.2]
5_3255537	5_4074850	Sniffles2.DEL.C5M4	5_3255537_A_T;5_3255537_A_G	0.0716005	ATXN7L3B	5_3255537_SNP_A_T	5	3255537	3255537	0.00131283	(-0.1,0.2]
5_3255537	5_4074850	Sniffles2.DEL.C5M4	5_3255537_A_T;5_3255537_A_G	0.0716005	ATXN7L3B	5_3255537_SNP_A_G	5	3255537	3255537	0.843878	(-0.1,0.2]
5_3255672	5_4074850	Sniffles2.DEL.C5M4	5_3255672_A_G	0.0678052	ATXN7L3B	5_3255672_SNP_A_G	5	3255672	3255672	0.00171691	(-0.1,0.2]
5_3255685	5_4074850	Sniffles2.DEL.C5M4	5_3255685_C_T	0.0047661	ATXN7L3B	5_3255685_SNP_C_T	5	3255685	3255685	0.607083	(-0.1,0.2]
5_3255708	5_4074850	Sniffles2.DEL.C5M4	5_3255708_C_T	0.0761287	ATXN7L3B	5_3255708_SNP_C_T	5	3255708	3255708	0.00130909	(-0.1,0.2]
5_3255715	5_4074850	Sniffles2.DEL.C5M4	5_3255715_T_C	0.117819	ATXN7L3B	5_3255715_SNP_T_C	5	3255715	3255715	0.0200906	(-0.1,0.2]
5_3255745	5_4074850	Sniffles2.DEL.C5M4	5_3255745_T_C	0.0626511	ATXN7L3B	5_3255745_SNP_T_C	5	3255745	3255745	0.00167767	(-0.1,0.2]
5_3255759	5_4074850	Sniffles2.DEL.C5M4	5_3255759_A_G	0.0195923	ATXN7L3B	5_3255759_SNP_A_G	5	3255759	3255759	0.0115979	(-0.1,0.2]
5_3255761	5_4074850	Sniffles2.DEL.C5M4	5_3255761_T_C	0.0690157	ATXN7L3B	5_3255761_SNP_T_C	5	3255761	3255761	0.00181905	(-0.1,0.2]
5_3255766	5_4074850	Sniffles2.DEL.C5M4	5_3255766_T_C	0.00131379	ATXN7L3B	5_3255766_SNP_T_C	5	3255766	3255766	0.725741	(-0.1,0.2]
5_3255809	5_4074850	Sniffles2.DEL.C5M4	5_3255809_A_G	0.0690157	ATXN7L3B	5_3255809_SNP_A_G	5	3255809	3255809	0.00181905	(-0.1,0.2]
5_3255833	5_4074850	Sniffles2.DEL.C5M4	5_3255833_T_C	0.0681682	ATXN7L3B	5_3255833_SNP_T_C	5	3255833	3255833	0.00213909	(-0.1,0.2]
5_3255839	5_4074850	Sniffles2.DEL.C5M4	5_3255839_C_G;5_3255839_C_A	0.000133935	ATXN7L3B	5_3255839_SNP_C_G	5	3255839	3255839	0.280001	(-0.1,0.2]
5_3255839	5_4074850	Sniffles2.DEL.C5M4	5_3255839_C_G;5_3255839_C_A	0.000133935	ATXN7L3B	5_3255839_SNP_C_A	5	3255839	3255839	0.021208	(-0.1,0.2]
5_3255875	5_4074850	Sniffles2.DEL.C5M4	5_3255875_A_G	0.0690157	ATXN7L3B	5_3255875_SNP_A_G	5	3255875	3255875	0.00181905	(-0.1,0.2]
5_3255946	5_4074850	Sniffles2.DEL.C5M4	5_3255946_A_T	0.0690157	ATXN7L3B	5_3255946_SNP_A_T	5	3255946	3255946	0.00181905	(-0.1,0.2]
5_3255953	5_4074850	Sniffles2.DEL.C5M4	5_3255953_A_G	0.0690157	ATXN7L3B	5_3255953_SNP_A_G	5	3255953	3255953	0.00181905	(-0.1,0.2]
5_3255960	5_4074850	Sniffles2.DEL.C5M4	5_3255960_C_T	0.0690157	ATXN7L3B	5_3255960_SNP_C_T	5	3255960	3255960	0.00181905	(-0.1,0.2]
5_3255963	5_4074850	Sniffles2.DEL.C5M4	5_3255963_G_A	0.0690157	ATXN7L3B	5_3255963_SNP_G_A	5	3255963	3255963	0.00181905	(-0.1,0.2]
5_3255993	5_4074850	Sniffles2.DEL.C5M4	5_3255993_T_C	0.0690157	ATXN7L3B	5_3255993_SNP_T_C	5	3255993	3255993	0.00181905	(-0.1,0.2]
5_3256040	5_4074850	Sniffles2.DEL.C5M4	5_3256040_G_A	0.0690157	ATXN7L3B	5_3256040_SNP_G_A	5	3256040	3256040	0.00181905	(-0.1,0.2]
5_3256047	5_4074850	Sniffles2.DEL.C5M4	5_3256047_C_T	0.0690157	ATXN7L3B	5_3256047_SNP_C_T	5	3256047	3256047	0.00181905	(-0.1,0.2]
5_3256111	5_4074850	Sniffles2.DEL.C5M4	5_3256111_T_C	0.0626511	ATXN7L3B	5_3256111_SNP_T_C	5	3256111	3256111	0.00271469	(-0.1,0.2]
5_3256121	5_4074850	Sniffles2.DEL.C5M4	5_3256121_C_T	0.0626511	ATXN7L3B	5_3256121_SNP_C_T	5	3256121	3256121	0.00167767	(-0.1,0.2]
5_3256153	5_4074850	Sniffles2.DEL.C5M4	5_3256153_C_T	0.0690157	ATXN7L3B	5_3256153_SNP_C_T	5	3256153	3256153	0.00181905	(-0.1,0.2]
5_3256193	5_4074850	Sniffles2.DEL.C5M4	5_3256193_G_A	0.0647558	ATXN7L3B	5_3256193_SNP_G_A	5	3256193	3256193	0.00540053	(-0.1,0.2]
5_3256241	5_4074850	Sniffles2.DEL.C5M4	5_3256241_A_C	0.0690157	ATXN7L3B	5_3256241_SNP_A_C	5	3256241	3256241	0.00181905	(-0.1,0.2]
5_3256261	5_4074850	Sniffles2.DEL.C5M4	5_3256261_A_G	0.0690157	ATXN7L3B	5_3256261_SNP_A_G	5	3256261	3256261	0.00181905	(-0.1,0.2]
5_3256290	5_4074850	Sniffles2.DEL.C5M4	5_3256290_T_C	0.0761287	ATXN7L3B	5_3256290_SNP_T_C	5	3256290	3256290	0.000752858	(-0.1,0.2]
5_3256310	5_4074850	Sniffles2.DEL.C5M4	5_3256310_C_G	0.0690157	ATXN7L3B	5_3256310_SNP_C_G	5	3256310	3256310	0.00181905	(-0.1,0.2]
5_3256324	5_4074850	Sniffles2.DEL.C5M4	5_3256324_C_T	0.00491609	ATXN7L3B	5_3256324_SNP_C_T	5	3256324	3256324	0.185691	(-0.1,0.2]
5_3256375	5_4074850	Sniffles2.DEL.C5M4	5_3256375_CT_C	0.156464	ATXN7L3B	5_3256375_INDEL_CT_C	5	3256375	3256376	0.000459001	(-0.1,0.2]
5_3256379	5_4074850	Sniffles2.DEL.C5M4	5_3256379_A_T	0.0690157	ATXN7L3B	5_3256379_SNP_A_T	5	3256379	3256379	0.00181905	(-0.1,0.2]
5_3256386	5_4074850	Sniffles2.DEL.C5M4	5_3256386_A_G	0.0690157	ATXN7L3B	5_3256386_SNP_A_G	5	3256386	3256386	0.00181905	(-0.1,0.2]
5_3256446	5_4074850	Sniffles2.DEL.C5M4	5_3256446_T_G	0.0107568	ATXN7L3B	5_3256446_SNP_T_G	5	3256446	3256446	0.88716	(-0.1,0.2]
5_3256466	5_4074850	Sniffles2.DEL.C5M4	5_3256466_G_A	0.0690157	ATXN7L3B	5_3256466_SNP_G_A	5	3256466	3256466	0.00181905	(-0.1,0.2]
5_3256497	5_4074850	Sniffles2.DEL.C5M4	5_3256497_G_C	0.0690157	ATXN7L3B	5_3256497_SNP_G_C	5	3256497	3256497	0.00181905	(-0.1,0.2]
5_3256513	5_4074850	Sniffles2.DEL.C5M4	5_3256513_A_G	0.0690157	ATXN7L3B	5_3256513_SNP_A_G	5	3256513	3256513	0.00181905	(-0.1,0.2]
5_3256634	5_4074850	Sniffles2.DEL.C5M4	5_3256634_T_C	0.0702047	ATXN7L3B	5_3256634_SNP_T_C	5	3256634	3256634	0.00113131	(-0.1,0.2]
5_3256747	5_4074850	Sniffles2.DEL.C5M4	5_3256747_T_G	0.0656708	ATXN7L3B	5_3256747_SNP_T_G	5	3256747	3256747	0.00157253	(-0.1,0.2]
5_3257103	5_4074850	Sniffles2.DEL.C5M4	5_3257103_T_A	0.066852	ATXN7L3B	5_3257103_SNP_T_A	5	3257103	3257103	0.00158463	(-0.1,0.2]
5_3257104	5_4074850	Sniffles2.DEL.C5M4	5_3257104_C_A	0.066852	ATXN7L3B	5_3257104_SNP_C_A	5	3257104	3257104	0.00158463	(-0.1,0.2]
5_3257312	5_4074850	Sniffles2.DEL.C5M4	5_3257312_C_G	0.066852	ATXN7L3B	5_3257312_SNP_C_G	5	3257312	3257312	0.00158463	(-0.1,0.2]
5_3257360	5_4074850	Sniffles2.DEL.C5M4	5_3257360_C_T	0.00128547	ATXN7L3B	5_3257360_SNP_C_T	5	3257360	3257360	0.0488358	(-0.1,0.2]
5_3257405	5_4074850	Sniffles2.DEL.C5M4	5_3257405_A_G	0.0656708	ATXN7L3B	5_3257405_SNP_A_G	5	3257405	3257405	0.00173723	(-0.1,0.2]
5_3257472	5_4074850	Sniffles2.DEL.C5M4	5_3257472_C_T	0.00491609	ATXN7L3B	5_3257472_SNP_C_T	5	3257472	3257472	0.185691	(-0.1,0.2]
5_3257484	5_4074850	Sniffles2.DEL.C5M4	5_3257484_T_C	0.066852	ATXN7L3B	5_3257484_SNP_T_C	5	3257484	3257484	0.00158463	(-0.1,0.2]
5_3257659	5_4074850	Sniffles2.DEL.C5M4	5_3257659_T_C	0.0555048	ATXN7L3B	5_3257659_SNP_T_C	5	3257659	3257659	0.00361837	(-0.1,0.2]
5_3257662	5_4074850	Sniffles2.DEL.C5M4	5_3257662_T_G	0.0656423	ATXN7L3B	5_3257662_SNP_T_G	5	3257662	3257662	0.00156345	(-0.1,0.2]
5_3257760	5_4074850	Sniffles2.DEL.C5M4	5_3257760_C_T	0.164639	ATXN7L3B	5_3257760_SNP_C_T	5	3257760	3257760	0.000512046	(-0.1,0.2]
5_3257761	5_4074850	Sniffles2.DEL.C5M4	5_3257761_G_A	0.0618831	ATXN7L3B	5_3257761_SNP_G_A	5	3257761	3257761	0.00252317	(-0.1,0.2]
5_3257834	5_4074850	Sniffles2.DEL.C5M4	5_3257834_A_G	0.066852	ATXN7L3B	5_3257834_SNP_A_G	5	3257834	3257834	0.00158463	(-0.1,0.2]
5_3257937	5_4074850	Sniffles2.DEL.C5M4	5_3257937_A_T	0.066852	ATXN7L3B	5_3257937_SNP_A_T	5	3257937	3257937	0.00158463	(-0.1,0.2]
5_3257974	5_4074850	Sniffles2.DEL.C5M4	5_3257974_G_GTTGT	0.066852	ATXN7L3B	5_3257974_INDEL_G_GTTGT	5	3257974	3257974	0.00158463	(-0.1,0.2]
5_3258013	5_4074850	Sniffles2.DEL.C5M4	5_3258013_C_T	0.0876306	ATXN7L3B	5_3258013_SNP_C_T	5	3258013	3258013	0.000272542	(-0.1,0.2]
5_3258030	5_4074850	Sniffles2.DEL.C5M4	5_3258030_T_C	0.066852	ATXN7L3B	5_3258030_SNP_T_C	5	3258030	3258030	0.00158463	(-0.1,0.2]
5_3258194	5_4074850	Sniffles2.DEL.C5M4	5_3258194_A_G	0.0606569	ATXN7L3B	5_3258194_SNP_A_G	5	3258194	3258194	0.00235468	(-0.1,0.2]
5_3258196	5_4074850	Sniffles2.DEL.C5M4	5_3258196_C_A	0.066852	ATXN7L3B	5_3258196_SNP_C_A	5	3258196	3258196	0.00158463	(-0.1,0.2]
5_3258329	5_4074850	Sniffles2.DEL.C5M4	5_3258329_G_GTTT;5_3258329_G_GTT	0.0556502	ATXN7L3B	5_3258329_INDEL_G_GTT	5	3258329	3258329	0.221745	(-0.1,0.2]
5_3258329	5_4074850	Sniffles2.DEL.C5M4	5_3258329_G_GTTT;5_3258329_G_GTT	0.0556502	ATXN7L3B	5_3258329_INDEL_G_GTTT	5	3258329	3258329	0.00255528	(-0.1,0.2]
5_3258359	5_4074850	Sniffles2.DEL.C5M4	5_3258359_G_A	0.066852	ATXN7L3B	5_3258359_SNP_G_A	5	3258359	3258359	0.00158463	(-0.1,0.2]
5_3258396	5_4074850	Sniffles2.DEL.C5M4	5_3258396_G_C	0.00324832	ATXN7L3B	5_3258396_SNP_G_C	5	3258396	3258396	0.109631	(-0.1,0.2]
5_3258401	5_4074850	Sniffles2.DEL.C5M4	5_3258401_A_T	0.000573028	ATXN7L3B	5_3258401_SNP_A_T	5	3258401	3258401	0.84975	(-0.1,0.2]
5_3258511	5_4074850	Sniffles2.DEL.C5M4	5_3258511_T_G	0.151677	ATXN7L3B	5_3258511_SNP_T_G	5	3258511	3258511	0.0031208	(-0.1,0.2]
5_3258612	5_4074850	Sniffles2.DEL.C5M4	5_3258612_C_T	0.00324832	ATXN7L3B	5_3258612_SNP_C_T	5	3258612	3258612	0.109631	(-0.1,0.2]
5_3258742	5_4074850	Sniffles2.DEL.C5M4	5_3258742_G_A	0.00324832	ATXN7L3B	5_3258742_SNP_G_A	5	3258742	3258742	0.109631	(-0.1,0.2]
5_3258766	5_4074850	Sniffles2.DEL.C5M4	5_3258766_T_A	0.151677	ATXN7L3B	5_3258766_SNP_T_A	5	3258766	3258766	0.0031208	(-0.1,0.2]
5_3258862	5_4074850	Sniffles2.DEL.C5M4	5_3258862_T_TA	0.00170697	ATXN7L3B	5_3258862_INDEL_T_TA	5	3258862	3258862	0.664928	(-0.1,0.2]
5_3258868	5_4074850	Sniffles2.DEL.C5M4	5_3258868_C_A	0.00261372	ATXN7L3B	5_3258868_SNP_C_A	5	3258868	3258868	0.646305	(-0.1,0.2]
5_3258940	5_4074850	Sniffles2.DEL.C5M4	5_3258940_A_C	0.0498415	ATXN7L3B	5_3258940_SNP_A_C	5	3258940	3258940	0.00330516	(-0.1,0.2]
5_3259057	5_4074850	Sniffles2.DEL.C5M4	5_3259057_C_T	0.10366	ATXN7L3B	5_3259057_SNP_C_T	5	3259057	3259057	0.0319739	(-0.1,0.2]
5_3259202	5_4074850	Sniffles2.DEL.C5M4	5_3259202_T_A	0.00324832	ATXN7L3B	5_3259202_SNP_T_A	5	3259202	3259202	0.109631	(-0.1,0.2]
5_3259229	5_4074850	Sniffles2.DEL.C5M4	5_3259229_T_A	0.0615646	ATXN7L3B	5_3259229_SNP_T_A	5	3259229	3259229	0.00205145	(-0.1,0.2]
5_3259258	5_4074850	Sniffles2.DEL.C5M4	5_3259258_G_A	0.000573028	ATXN7L3B	5_3259258_SNP_G_A	5	3259258	3259258	0.764003	(-0.1,0.2]
5_3259272	5_4074850	Sniffles2.DEL.C5M4	5_3259272_C_T	0.0556181	ATXN7L3B	5_3259272_SNP_C_T	5	3259272	3259272	0.0022612	(-0.1,0.2]
5_3259366	5_4074850	Sniffles2.DEL.C5M4	5_3259366_G_T	0.0507458	ATXN7L3B	5_3259366_SNP_G_T	5	3259366	3259366	0.00196913	(-0.1,0.2]
5_3259538	5_4074850	Sniffles2.DEL.C5M4	5_3259538_C_A	0.113287	ATXN7L3B	5_3259538_SNP_C_A	5	3259538	3259538	0.0184972	(-0.1,0.2]
5_3259547	5_4074850	Sniffles2.DEL.C5M4	5_3259547_T_C	7.0269e-06	ATXN7L3B	5_3259547_SNP_T_C	5	3259547	3259547	0.0609521	(-0.1,0.2]
5_3259568	5_4074850	Sniffles2.DEL.C5M4	5_3259568_G_C	0.0578561	ATXN7L3B	5_3259568_SNP_G_C	5	3259568	3259568	0.00071455	(-0.1,0.2]
5_3259607	5_4074850	Sniffles2.DEL.C5M4	5_3259607_G_A	0.0534083	ATXN7L3B	5_3259607_SNP_G_A	5	3259607	3259607	0.0013963	(-0.1,0.2]
5_3259686	5_4074850	Sniffles2.DEL.C5M4	5_3259686_T_C	0.0547311	ATXN7L3B	5_3259686_SNP_T_C	5	3259686	3259686	0.00302043	(-0.1,0.2]
5_3259687	5_4074850	Sniffles2.DEL.C5M4	5_3259687_G_T	0.0598273	ATXN7L3B	5_3259687_SNP_G_T	5	3259687	3259687	0.00164484	(-0.1,0.2]
5_3260011	5_4074850	Sniffles2.DEL.C5M4	5_3260011_A_G	0.0536204	ATXN7L3B	5_3260011_SNP_A_G	5	3260011	3260011	0.00224088	(-0.1,0.2]
5_3260039	5_4074850	Sniffles2.DEL.C5M4	5_3260039_T_C	0.000573028	ATXN7L3B	5_3260039_SNP_T_C	5	3260039	3260039	0.84975	(-0.1,0.2]
5_3260166	5_4074850	Sniffles2.DEL.C5M4	5_3260166_A_G	0.0586246	ATXN7L3B	5_3260166_SNP_A_G	5	3260166	3260166	0.00259563	(-0.1,0.2]
5_3260290	5_4074850	Sniffles2.DEL.C5M4	5_3260290_A_C	0.00278664	ATXN7L3B	5_3260290_SNP_A_C	5	3260290	3260290	0.0917383	(-0.1,0.2]
5_3260336	5_4074850	Sniffles2.DEL.C5M4	5_3260336_T_C	0.153232	ATXN7L3B	5_3260336_SNP_T_C	5	3260336	3260336	0.00297157	(-0.1,0.2]
5_3260423	5_4074850	Sniffles2.DEL.C5M4	5_3260423_G_A	0.0373766	ATXN7L3B	5_3260423_SNP_G_A	5	3260423	3260423	0.00109857	(-0.1,0.2]
5_3260436	5_4074850	Sniffles2.DEL.C5M4	5_3260436_T_A	0.0385158	ATXN7L3B	5_3260436_SNP_T_A	5	3260436	3260436	0.00117954	(-0.1,0.2]
5_3260576	5_4074850	Sniffles2.DEL.C5M4	5_3260576_C_T	0.0318294	ATXN7L3B	5_3260576_SNP_C_T	5	3260576	3260576	0.00168874	(-0.1,0.2]
5_3260616	5_4074850	Sniffles2.DEL.C5M4	5_3260616_T_C	0.000459675	ATXN7L3B	5_3260616_SNP_T_C	5	3260616	3260616	0.805797	(-0.1,0.2]
5_3260649	5_4074850	Sniffles2.DEL.C5M4	5_3260649_A_G	0.028172	ATXN7L3B	5_3260649_SNP_A_G	5	3260649	3260649	0.987269	(-0.1,0.2]
5_3260728	5_4074850	Sniffles2.DEL.C5M4	5_3260728_G_A	4.64594e-05	ATXN7L3B	5_3260728_SNP_G_A	5	3260728	3260728	0.565807	(-0.1,0.2]
5_3260891	5_4074850	Sniffles2.DEL.C5M4	5_3260891_A_G	0.0504376	ATXN7L3B	5_3260891_SNP_A_G	5	3260891	3260891	0.0185757	(-0.1,0.2]
5_3260970	5_4074850	Sniffles2.DEL.C5M4	5_3260970_G_A	0.000249991	ATXN7L3B	5_3260970_SNP_G_A	5	3260970	3260970	0.376588	(-0.1,0.2]
5_3260972	5_4074850	Sniffles2.DEL.C5M4	5_3260972_T_G	0.00220081	ATXN7L3B	5_3260972_SNP_T_G	5	3260972	3260972	0.591087	(-0.1,0.2]
5_3261073	5_4074850	Sniffles2.DEL.C5M4	5_3261073_C_T	0.000223789	ATXN7L3B	5_3261073_SNP_C_T	5	3261073	3261073	0.464093	(-0.1,0.2]
5_3261077	5_4074850	Sniffles2.DEL.C5M4	5_3261077_GA_G	0.0917588	ATXN7L3B	5_3261077_INDEL_GA_G	5	3261077	3261078	0.187094	(-0.1,0.2]
5_3261121	5_4074850	Sniffles2.DEL.C5M4	5_3261121_T_C	0.00522099	ATXN7L3B	5_3261121_SNP_T_C	5	3261121	3261121	0.0658885	(-0.1,0.2]
5_3261122	5_4074850	Sniffles2.DEL.C5M4	5_3261122_T_C	0.0275543	ATXN7L3B	5_3261122_SNP_T_C	5	3261122	3261122	0.667686	(-0.1,0.2]
5_3261135	5_4074850	Sniffles2.DEL.C5M4	5_3261135_A_G	0.0254296	ATXN7L3B	5_3261135_SNP_A_G	5	3261135	3261135	0.680236	(-0.1,0.2]
5_3261146	5_4074850	Sniffles2.DEL.C5M4	5_3261146_T_G	0.020152	ATXN7L3B	5_3261146_SNP_T_G	5	3261146	3261146	0.0114398	(-0.1,0.2]
5_3261197	5_4074850	Sniffles2.DEL.C5M4	5_3261197_G_A	4.64594e-05	ATXN7L3B	5_3261197_SNP_G_A	5	3261197	3261197	0.565807	(-0.1,0.2]
5_3261347	5_4074850	Sniffles2.DEL.C5M4	5_3261347_C_T	0.00693445	ATXN7L3B	5_3261347_SNP_C_T	5	3261347	3261347	0.0129612	(-0.1,0.2]
5_3261620	5_4074850	Sniffles2.DEL.C5M4	5_3261620_C_T	0.0113903	ATXN7L3B	5_3261620_SNP_C_T	5	3261620	3261620	0.340832	(-0.1,0.2]
5_3261701	5_4074850	Sniffles2.DEL.C5M4	5_3261701_C_A	0.000240881	ATXN7L3B	5_3261701_SNP_C_A	5	3261701	3261701	0.202447	(-0.1,0.2]
5_3261702	5_4074850	Sniffles2.DEL.C5M4	5_3261702_C_G	0.00967016	ATXN7L3B	5_3261702_SNP_C_G	5	3261702	3261702	0.0111282	(-0.1,0.2]
5_3261703	5_4074850	Sniffles2.DEL.C5M4	5_3261703_A_G	0.00967016	ATXN7L3B	5_3261703_SNP_A_G	5	3261703	3261703	0.0111282	(-0.1,0.2]
5_3261726	5_4074850	Sniffles2.DEL.C5M4	5_3261726_G_C	0.000240881	ATXN7L3B	5_3261726_SNP_G_C	5	3261726	3261726	0.202447	(-0.1,0.2]
5_3261740	5_4074850	Sniffles2.DEL.C5M4	5_3261740_C_T	1.21302e-06	ATXN7L3B	5_3261740_SNP_C_T	5	3261740	3261740	0.203176	(-0.1,0.2]
5_3261741	5_4074850	Sniffles2.DEL.C5M4	5_3261741_A_G	1.12424e-05	ATXN7L3B	5_3261741_SNP_A_G	5	3261741	3261741	0.219682	(-0.1,0.2]
5_3261751	5_4074850	Sniffles2.DEL.C5M4	5_3261751_A_G	0.0199617	ATXN7L3B	5_3261751_SNP_A_G	5	3261751	3261751	0.47653	(-0.1,0.2]
5_3261755	5_4074850	Sniffles2.DEL.C5M4	5_3261755_A_G	0.000240881	ATXN7L3B	5_3261755_SNP_A_G	5	3261755	3261755	0.202447	(-0.1,0.2]
5_3261768	5_4074850	Sniffles2.DEL.C5M4	5_3261768_A_C	7.92342e-06	ATXN7L3B	5_3261768_SNP_A_C	5	3261768	3261768	0.219483	(-0.1,0.2]
5_3261769	5_4074850	Sniffles2.DEL.C5M4	5_3261769_G_A	0.029141	ATXN7L3B	5_3261769_SNP_G_A	5	3261769	3261769	0.441519	(-0.1,0.2]
5_3261845	5_4074850	Sniffles2.DEL.C5M4	5_3261845_A_C	1.12424e-05	ATXN7L3B	5_3261845_SNP_A_C	5	3261845	3261845	0.219682	(-0.1,0.2]
5_3261850	5_4074850	Sniffles2.DEL.C5M4	5_3261850_C_T	1.12424e-05	ATXN7L3B	5_3261850_SNP_C_T	5	3261850	3261850	0.219682	(-0.1,0.2]
5_3261951	5_4074850	Sniffles2.DEL.C5M4	5_3261951_C_T	1.12424e-05	ATXN7L3B	5_3261951_SNP_C_T	5	3261951	3261951	0.219682	(-0.1,0.2]
5_3262126	5_4074850	Sniffles2.DEL.C5M4	5_3262126_A_C	1.12424e-05	ATXN7L3B	5_3262126_SNP_A_C	5	3262126	3262126	0.219682	(-0.1,0.2]
5_3262233	5_4074850	Sniffles2.DEL.C5M4	5_3262233_G_A	1.12424e-05	ATXN7L3B	5_3262233_SNP_G_A	5	3262233	3262233	0.219682	(-0.1,0.2]
5_3262246	5_4074850	Sniffles2.DEL.C5M4	5_3262246_G_C	2.40548e-06	ATXN7L3B	5_3262246_SNP_G_C	5	3262246	3262246	0.173277	(-0.1,0.2]
5_3262334	5_4074850	Sniffles2.DEL.C5M4	5_3262334_C_T	1.12424e-05	ATXN7L3B	5_3262334_SNP_C_T	5	3262334	3262334	0.219682	(-0.1,0.2]
5_3262485	5_4074850	Sniffles2.DEL.C5M4	5_3262485_A_G	1.12424e-05	ATXN7L3B	5_3262485_SNP_A_G	5	3262485	3262485	0.219682	(-0.1,0.2]
5_3262540	5_4074850	Sniffles2.DEL.C5M4	5_3262540_A_G	1.12424e-05	ATXN7L3B	5_3262540_SNP_A_G	5	3262540	3262540	0.219682	(-0.1,0.2]
5_3262633	5_4074850	Sniffles2.DEL.C5M4	5_3262633_G_A	1.12424e-05	ATXN7L3B	5_3262633_SNP_G_A	5	3262633	3262633	0.219682	(-0.1,0.2]
5_3262634	5_4074850	Sniffles2.DEL.C5M4	5_3262635_CA_C;5_3262634_TC_T	0.0119955	ATXN7L3B	5_3262634_INDEL_TC_T	5	3262634	3262635	0.476296	(-0.1,0.2]
5_3262707	5_4074850	Sniffles2.DEL.C5M4	5_3262707_C_T	1.12424e-05	ATXN7L3B	5_3262707_SNP_C_T	5	3262707	3262707	0.219682	(-0.1,0.2]
5_3262785	5_4074850	Sniffles2.DEL.C5M4	5_3262785_CA_C	0.000266085	ATXN7L3B	5_3262785_INDEL_CA_C	5	3262785	3262786	0.340286	(-0.1,0.2]
5_3262796	5_4074850	Sniffles2.DEL.C5M4	5_3262796_C_T	0.0113903	ATXN7L3B	5_3262796_SNP_C_T	5	3262796	3262796	0.340832	(-0.1,0.2]
5_3262816	5_4074850	Sniffles2.DEL.C5M4	5_3262816_A_G	1.04399e-05	ATXN7L3B	5_3262816_SNP_A_G	5	3262816	3262816	0.217865	(-0.1,0.2]
5_3262937	5_4074850	Sniffles2.DEL.C5M4	5_3262937_G_A	0.0113903	ATXN7L3B	5_3262937_SNP_G_A	5	3262937	3262937	0.340832	(-0.1,0.2]
5_3262938	5_4074850	Sniffles2.DEL.C5M4	5_3262938_CACATATA_C	1.12424e-05	ATXN7L3B	5_3262938_INDEL_CACATATA_C	5	3262938	3262945	0.219682	(-0.1,0.2]
5_3262948	5_4074850	Sniffles2.DEL.C5M4	5_3262948_TC_T;5_3262949_C_CT	0.0039886	ATXN7L3B	5_3262948_INDEL_TC_T	5	3262948	3262949	0.228288	(-0.1,0.2]
5_3262953	5_4074850	Sniffles2.DEL.C5M4	5_3262953_T_C	0.00967016	ATXN7L3B	5_3262953_SNP_T_C	5	3262953	3262953	0.0111282	(-0.1,0.2]
5_3263171	5_4074850	Sniffles2.DEL.C5M4	5_3263171_G_T	1.12424e-05	ATXN7L3B	5_3263171_SNP_G_T	5	3263171	3263171	0.219682	(-0.1,0.2]
5_3263182	5_4074850	Sniffles2.DEL.C5M4	5_3263182_A_T	1.12424e-05	ATXN7L3B	5_3263182_SNP_A_T	5	3263182	3263182	0.219682	(-0.1,0.2]
5_3263187	5_4074850	Sniffles2.DEL.C5M4	5_3263187_TC_T	2.20673e-05	ATXN7L3B	5_3263187_INDEL_TC_T	5	3263187	3263188	0.227726	(-0.1,0.2]
5_3263189	5_4074850	Sniffles2.DEL.C5M4	5_3263189_CT_C	0.000283286	ATXN7L3B	5_3263189_INDEL_CT_C	5	3263189	3263190	0.256683	(-0.1,0.2]
5_3263222	5_4074850	Sniffles2.DEL.C5M4	5_3263222_G_A	1.12424e-05	ATXN7L3B	5_3263222_SNP_G_A	5	3263222	3263222	0.219682	(-0.1,0.2]
5_3263349	5_4074850	Sniffles2.DEL.C5M4	5_3263349_T_C	0.00156107	ATXN7L3B	5_3263349_SNP_T_C	5	3263349	3263349	0.532484	(-0.1,0.2]
5_3263356	5_4074850	Sniffles2.DEL.C5M4	5_3263356_G_A	1.12424e-05	ATXN7L3B	5_3263356_SNP_G_A	5	3263356	3263356	0.219682	(-0.1,0.2]
5_3263444	5_4074850	Sniffles2.DEL.C5M4	5_3263444_A_G	1.12424e-05	ATXN7L3B	5_3263444_SNP_A_G	5	3263444	3263444	0.219682	(-0.1,0.2]
5_3263459	5_4074850	Sniffles2.DEL.C5M4	5_3263459_G_A	0.01908	ATXN7L3B	5_3263459_SNP_G_A	5	3263459	3263459	0.49567	(-0.1,0.2]
5_3263510	5_4074850	Sniffles2.DEL.C5M4	5_3263510_A_T	1.12424e-05	ATXN7L3B	5_3263510_SNP_A_T	5	3263510	3263510	0.219682	(-0.1,0.2]
5_3263638	5_4074850	Sniffles2.DEL.C5M4	5_3263638_A_G	0.000475065	ATXN7L3B	5_3263638_SNP_A_G	5	3263638	3263638	0.0197364	(-0.1,0.2]
5_3263676	5_4074850	Sniffles2.DEL.C5M4	5_3263676_C_A	0.0199617	ATXN7L3B	5_3263676_SNP_C_A	5	3263676	3263676	0.47653	(-0.1,0.2]
5_3263883	5_4074850	Sniffles2.DEL.C5M4	5_3263883_C_CA	0.000214462	ATXN7L3B	5_3263883_INDEL_C_CA	5	3263883	3263883	0.392842	(-0.1,0.2]
5_3263954	5_4074850	Sniffles2.DEL.C5M4	5_3263954_T_C	0.0001751	ATXN7L3B	5_3263954_SNP_T_C	5	3263954	3263954	0.380316	(-0.1,0.2]
5_3264013	5_4074850	Sniffles2.DEL.C5M4	5_3264013_A_T	0.0001751	ATXN7L3B	5_3264013_SNP_A_T	5	3264013	3264013	0.380248	(-0.1,0.2]
5_3264176	5_4074850	Sniffles2.DEL.C5M4	5_3264176_A_AT	0.0001751	ATXN7L3B	5_3264176_INDEL_A_AT	5	3264176	3264176	0.380316	(-0.1,0.2]
[truncated: 19,725 more rows]
