# Supplementary material for: Molecular QTL are enriched for structural variants in a cattle long-read cohort
Source: Commun Biol. 2026 Jan 21;9:290. doi: 10.1038/s42003-026-09596-w (PMC12923665; doi:10.1038/s42003-026-09596-w)
Supplement: Supplementary file 4 — Supplementary Data 2 [file 42003_2026_9596_MOESM4_ESM.zip › source_data/Figure_1CD.csv]

variant	size	region	truth	query	recall	precision	truth_TiTv	query_TiTv	F1_score	chromosome	comparison	Chromosome
INDEL	*	*	61899	60211	0.780158	0.843069			0.810394	1	mm2_bwa	autosome
INDEL	*	TE	9525	9154	0.804094	0.862683			0.832359	1	mm2_bwa	autosome
INDEL	*	TS_boundary	728	523	0.410714	0.674952			0.510677	1	mm2_bwa	autosome
INDEL	*	VNTR	3354	2430	0.506559	0.739095			0.601122	1	mm2_bwa	autosome
INDEL	*	normal	49396	48469	0.790752	0.845221			0.81708	1	mm2_bwa	autosome
INDEL	C16_PLUS	*	0	0	0.0	0.0				1	mm2_bwa	autosome
INDEL	C16_PLUS	TE	0	0	0.0	0.0				1	mm2_bwa	autosome
INDEL	C16_PLUS	TS_boundary	0	0	0.0	0.0				1	mm2_bwa	autosome
INDEL	C16_PLUS	VNTR	0	0	0.0	0.0				1	mm2_bwa	autosome
INDEL	C16_PLUS	normal	0	0	0.0	0.0				1	mm2_bwa	autosome
INDEL	C1_5	*	0	0	0.0	0.0				1	mm2_bwa	autosome
INDEL	C1_5	TE	0	0	0.0	0.0				1	mm2_bwa	autosome
INDEL	C1_5	TS_boundary	0	0	0.0	0.0				1	mm2_bwa	autosome
INDEL	C1_5	VNTR	0	0	0.0	0.0				1	mm2_bwa	autosome
INDEL	C1_5	normal	0	0	0.0	0.0				1	mm2_bwa	autosome
INDEL	C6_15	*	0	0	0.0	0.0				1	mm2_bwa	autosome
INDEL	C6_15	TE	0	0	0.0	0.0				1	mm2_bwa	autosome
INDEL	C6_15	TS_boundary	0	0	0.0	0.0				1	mm2_bwa	autosome
INDEL	C6_15	VNTR	0	0	0.0	0.0				1	mm2_bwa	autosome
INDEL	C6_15	normal	0	0	0.0	0.0				1	mm2_bwa	autosome
INDEL	D16_PLUS	*	819	555	0.627595	0.897297			0.738595	1	mm2_bwa	autosome
INDEL	D16_PLUS	TE	93	70	0.763441	0.928571			0.837948	1	mm2_bwa	autosome
INDEL	D16_PLUS	TS_boundary	57	32	0.438596	0.78125			0.561798	1	mm2_bwa	autosome
INDEL	D16_PLUS	VNTR	204	89	0.352941	0.831461			0.495536	1	mm2_bwa	autosome
INDEL	D16_PLUS	normal	573	416	0.689354	0.903846			0.782162	1	mm2_bwa	autosome
INDEL	D1_5	*	25634	25513	0.818639	0.855642			0.836732	1	mm2_bwa	autosome
INDEL	D1_5	TE	4107	3985	0.828098	0.87202			0.849492	1	mm2_bwa	autosome
INDEL	D1_5	TS_boundary	298	225	0.47651	0.662222			0.554223	1	mm2_bwa	autosome
INDEL	D1_5	VNTR	1177	1000	0.598131	0.745			0.663535	1	mm2_bwa	autosome
INDEL	D1_5	normal	20600	20578	0.825194	0.857664			0.841116	1	mm2_bwa	autosome
INDEL	D6_15	*	2949	2577	0.736521	0.859139			0.793118	1	mm2_bwa	autosome
INDEL	D6_15	TE	368	295	0.774457	0.911864			0.837562	1	mm2_bwa	autosome
INDEL	D6_15	TS_boundary	171	100	0.397661	0.71			0.509794	1	mm2_bwa	autosome
INDEL	D6_15	VNTR	358	226	0.421788	0.676991			0.519753	1	mm2_bwa	autosome
INDEL	D6_15	normal	2381	2084	0.756825	0.870441			0.809667	1	mm2_bwa	autosome
INDEL	I16_PLUS	*	1483	621	0.383682	0.900161			0.538034	1	mm2_bwa	autosome
INDEL	I16_PLUS	TE	190	91	0.452632	0.934066			0.609776	1	mm2_bwa	autosome
INDEL	I16_PLUS	TS_boundary	20	2	0.05	0.5			0.090909	1	mm2_bwa	autosome
INDEL	I16_PLUS	VNTR	181	26	0.099448	0.692308			0.173913	1	mm2_bwa	autosome
INDEL	I16_PLUS	normal	1104	495	0.417572	0.911111			0.572679	1	mm2_bwa	autosome
INDEL	I1_5	*	29834	28668	0.771703	0.827334			0.798551	1	mm2_bwa	autosome
INDEL	I1_5	TE	4657	4423	0.789564	0.846258			0.816929	1	mm2_bwa	autosome
INDEL	I1_5	TS_boundary	227	133	0.356828	0.661654			0.463625	1	mm2_bwa	autosome
INDEL	I1_5	VNTR	1327	964	0.534288	0.746888			0.622948	1	mm2_bwa	autosome
INDEL	I1_5	normal	23859	23075	0.77937	0.828039			0.802968	1	mm2_bwa	autosome
INDEL	I6_15	*	3157	2335	0.620843	0.848822			0.71715	1	mm2_bwa	autosome
INDEL	I6_15	TE	390	297	0.689744	0.888889			0.776755	1	mm2_bwa	autosome
INDEL	I6_15	TS_boundary	88	32	0.204545	0.59375			0.30427	1	mm2_bwa	autosome
INDEL	I6_15	VNTR	316	132	0.31962	0.689394			0.436752	1	mm2_bwa	autosome
INDEL	I6_15	normal	2488	1861	0.63746	0.858678			0.731714	1	mm2_bwa	autosome
SNP	*	*	433550	410096	0.916538	0.96611	2.13100600601	2.16153567548	0.940671	1	mm2_bwa	autosome
SNP	*	TE	71298	66760	0.909689	0.969203	2.08583913815	2.12571375082	0.938503	1	mm2_bwa	autosome
SNP	*	TS_boundary	492	371	0.676829	0.886792	2.11392405063	2.14406779661	0.767714	1	mm2_bwa	autosome
SNP	*	VNTR	17912	15821	0.829053	0.933633	2.27490403948	2.3806878872	0.878241	1	mm2_bwa	autosome
SNP	*	normal	344377	327515	0.922443	0.967049	2.13322117134	2.15902429618	0.944219	1	mm2_bwa	autosome
INDEL	*	*	61724	62944	0.822209	0.852234			0.836952	1	mm2_bwa	autosome
INDEL	*	TE	9483	9500	0.841506	0.866526			0.853833	1	mm2_bwa	autosome
INDEL	*	TS_boundary	712	597	0.485955	0.696817			0.57259	1	mm2_bwa	autosome
INDEL	*	VNTR	3335	2649	0.577211	0.775009			0.661644	1	mm2_bwa	autosome
INDEL	*	normal	49276	50621	0.832089	0.854309			0.843053	1	mm2_bwa	autosome
INDEL	C16_PLUS	*	0	0	0.0	0.0				1	mm2_bwa	autosome
INDEL	C16_PLUS	TE	0	0	0.0	0.0				1	mm2_bwa	autosome
INDEL	C16_PLUS	TS_boundary	0	0	0.0	0.0				1	mm2_bwa	autosome
INDEL	C16_PLUS	VNTR	0	0	0.0	0.0				1	mm2_bwa	autosome
INDEL	C16_PLUS	normal	0	0	0.0	0.0				1	mm2_bwa	autosome
INDEL	C1_5	*	0	0	0.0	0.0				1	mm2_bwa	autosome
INDEL	C1_5	TE	0	0	0.0	0.0				1	mm2_bwa	autosome
INDEL	C1_5	TS_boundary	0	0	0.0	0.0				1	mm2_bwa	autosome
INDEL	C1_5	VNTR	0	0	0.0	0.0				1	mm2_bwa	autosome
INDEL	C1_5	normal	0	0	0.0	0.0				1	mm2_bwa	autosome
INDEL	C6_15	*	0	0	0.0	0.0				1	mm2_bwa	autosome
INDEL	C6_15	TE	0	0	0.0	0.0				1	mm2_bwa	autosome
INDEL	C6_15	TS_boundary	0	0	0.0	0.0				1	mm2_bwa	autosome
INDEL	C6_15	VNTR	0	0	0.0	0.0				1	mm2_bwa	autosome
INDEL	C6_15	normal	0	0	0.0	0.0				1	mm2_bwa	autosome
INDEL	D16_PLUS	*	856	625	0.684579	0.9104			0.781504	1	mm2_bwa	autosome
INDEL	D16_PLUS	TE	99	74	0.747475	0.918919			0.824377	1	mm2_bwa	autosome
INDEL	D16_PLUS	TS_boundary	47	27	0.446809	0.777778			0.567568	1	mm2_bwa	autosome
INDEL	D16_PLUS	VNTR	184	97	0.440217	0.835052			0.576512	1	mm2_bwa	autosome
INDEL	D16_PLUS	normal	618	472	0.731392	0.919492			0.814726	1	mm2_bwa	autosome
INDEL	D1_5	*	25654	26386	0.854292	0.86599			0.860101	1	mm2_bwa	autosome
INDEL	D1_5	TE	4057	4078	0.866157	0.876165			0.871132	1	mm2_bwa	autosome
INDEL	D1_5	TS_boundary	292	250	0.592466	0.748			0.66121	1	mm2_bwa	autosome
INDEL	D1_5	VNTR	1180	1071	0.676271	0.779645			0.724288	1	mm2_bwa	autosome
INDEL	D1_5	normal	20669	21286	0.859258	0.868176			0.863694	1	mm2_bwa	autosome
INDEL	D6_15	*	2939	2640	0.761143	0.868182			0.811147	1	mm2_bwa	autosome
INDEL	D6_15	TE	373	310	0.77748	0.887097			0.828679	1	mm2_bwa	autosome
INDEL	D6_15	TS_boundary	166	110	0.475904	0.754545			0.583675	1	mm2_bwa	autosome
INDEL	D6_15	VNTR	366	246	0.491803	0.756098			0.595963	1	mm2_bwa	autosome
INDEL	D6_15	normal	2351	2116	0.783071	0.879017			0.828275	1	mm2_bwa	autosome
INDEL	I16_PLUS	*	1455	630	0.398625	0.885714			0.549805	1	mm2_bwa	autosome
INDEL	I16_PLUS	TE	186	80	0.408602	0.925			0.566821	1	mm2_bwa	autosome
INDEL	I16_PLUS	TS_boundary	18	3	0.111111	0.666667			0.190476	1	mm2_bwa	autosome
INDEL	I16_PLUS	VNTR	167	25	0.107784	0.68			0.186075	1	mm2_bwa	autosome
INDEL	I16_PLUS	normal	1087	512	0.441582	0.894531			0.591281	1	mm2_bwa	autosome
INDEL	I1_5	*	29612	30214	0.828178	0.838419			0.833267	1	mm2_bwa	autosome
INDEL	I1_5	TE	4665	4672	0.842229	0.855522			0.848824	1	mm2_bwa	autosome
INDEL	I1_5	TS_boundary	217	167	0.442396	0.598802			0.508852	1	mm2_bwa	autosome
INDEL	I1_5	VNTR	1329	1068	0.610233	0.779026			0.684376	1	mm2_bwa	autosome
INDEL	I1_5	normal	23625	24259	0.835725	0.838864			0.837291	1	mm2_bwa	autosome
INDEL	I6_15	*	3139	2536	0.662313	0.830442			0.736909	1	mm2_bwa	autosome
INDEL	I6_15	TE	356	291	0.710674	0.848797			0.773619	1	mm2_bwa	autosome
INDEL	I6_15	TS_boundary	85	41	0.270588	0.585366			0.370097	1	mm2_bwa	autosome
INDEL	I6_15	VNTR	314	146	0.372611	0.719178			0.490889	1	mm2_bwa	autosome
INDEL	I6_15	normal	2503	2051	0.682381	0.83959			0.752866	1	mm2_bwa	autosome
SNP	*	*	436282	420418	0.929724	0.961617	2.13318401103	2.15810736733	0.945402	1	mm2_bwa	autosome
SNP	*	TE	72134	69170	0.926401	0.96364	2.11299508154	2.13399166516	0.944654	1	mm2_bwa	autosome
SNP	*	TS_boundary	483	391	0.732919	0.897698	1.96319018405	2.07874015748	0.806983	1	mm2_bwa	autosome
SNP	*	VNTR	17967	16221	0.849224	0.936749	2.33549823715	2.39619087484	0.890841	1	mm2_bwa	autosome
SNP	*	normal	346216	335027	0.934547	0.962403	2.1273996352	2.15241499318	0.94827	1	mm2_bwa	autosome
INDEL	*	*	55782	52125	0.752716	0.835492			0.791947	1	mm2_bwa	autosome
INDEL	*	TE	8497	7854	0.771449	0.847084			0.807499	1	mm2_bwa	autosome
INDEL	*	TS_boundary	707	494	0.441301	0.700405			0.541452	1	mm2_bwa	autosome
INDEL	*	VNTR	3089	2173	0.51214	0.760699			0.61215	1	mm2_bwa	autosome
INDEL	*	normal	44567	41955	0.763143	0.837779			0.798721	1	mm2_bwa	autosome
INDEL	C16_PLUS	*	0	0	0.0	0.0				1	mm2_bwa	autosome
INDEL	C16_PLUS	TE	0	0	0.0	0.0				1	mm2_bwa	autosome
INDEL	C16_PLUS	TS_boundary	0	0	0.0	0.0				1	mm2_bwa	autosome
INDEL	C16_PLUS	VNTR	0	0	0.0	0.0				1	mm2_bwa	autosome
INDEL	C16_PLUS	normal	0	0	0.0	0.0				1	mm2_bwa	autosome
INDEL	C1_5	*	0	0	0.0	0.0				1	mm2_bwa	autosome
INDEL	C1_5	TE	0	0	0.0	0.0				1	mm2_bwa	autosome
INDEL	C1_5	TS_boundary	0	0	0.0	0.0				1	mm2_bwa	autosome
INDEL	C1_5	VNTR	0	0	0.0	0.0				1	mm2_bwa	autosome
INDEL	C1_5	normal	0	0	0.0	0.0				1	mm2_bwa	autosome
INDEL	C6_15	*	0	0	0.0	0.0				1	mm2_bwa	autosome
INDEL	C6_15	TE	0	0	0.0	0.0				1	mm2_bwa	autosome
INDEL	C6_15	TS_boundary	0	0	0.0	0.0				1	mm2_bwa	autosome
INDEL	C6_15	VNTR	0	0	0.0	0.0				1	mm2_bwa	autosome
INDEL	C6_15	normal	0	0	0.0	0.0				1	mm2_bwa	autosome
INDEL	D16_PLUS	*	740	480	0.608108	0.902083			0.726483	1	mm2_bwa	autosome
INDEL	D16_PLUS	TE	82	57	0.719512	0.929825			0.81126	1	mm2_bwa	autosome
INDEL	D16_PLUS	TS_boundary	52	22	0.423077	0.909091			0.577428	1	mm2_bwa	autosome
INDEL	D16_PLUS	VNTR	168	62	0.309524	0.83871			0.452174	1	mm2_bwa	autosome
INDEL	D16_PLUS	normal	538	373	0.669145	0.911528			0.771753	1	mm2_bwa	autosome
INDEL	D1_5	*	22918	21955	0.787765	0.849374			0.81741	1	mm2_bwa	autosome
INDEL	D1_5	TE	3621	3359	0.795084	0.864543			0.82836	1	mm2_bwa	autosome
INDEL	D1_5	TS_boundary	283	224	0.572438	0.763393			0.654267	1	mm2_bwa	autosome
INDEL	D1_5	VNTR	1088	908	0.605699	0.764317			0.675826	1	mm2_bwa	autosome
INDEL	D1_5	normal	18450	17739	0.79458	0.850837			0.821747	1	mm2_bwa	autosome
INDEL	D6_15	*	2599	2125	0.687187	0.850824			0.7603	1	mm2_bwa	autosome
INDEL	D6_15	TE	317	250	0.731861	0.872			0.795808	1	mm2_bwa	autosome
INDEL	D6_15	TS_boundary	148	89	0.378378	0.674157			0.484709	1	mm2_bwa	autosome
INDEL	D6_15	VNTR	321	189	0.417445	0.724868			0.529789	1	mm2_bwa	autosome
INDEL	D6_15	normal	2095	1709	0.702625	0.860152			0.773449	1	mm2_bwa	autosome
INDEL	I16_PLUS	*	1318	455	0.31563	0.879121			0.464493	1	mm2_bwa	autosome
INDEL	I16_PLUS	TE	147	58	0.346939	0.844828			0.491881	1	mm2_bwa	autosome
INDEL	I16_PLUS	TS_boundary	21	0	0.0	0.0				1	mm2_bwa	autosome
INDEL	I16_PLUS	VNTR	178	19	0.089888	0.842105			0.162437	1	mm2_bwa	autosome
INDEL	I16_PLUS	normal	984	371	0.346545	0.884097			0.497918	1	mm2_bwa	autosome
INDEL	I1_5	*	26609	25139	0.755571	0.821831			0.787309	1	mm2_bwa	autosome
INDEL	I1_5	TE	4166	3896	0.767163	0.831366			0.797975	1	mm2_bwa	autosome
INDEL	I1_5	TS_boundary	226	136	0.353982	0.588235			0.441989	1	mm2_bwa	autosome
INDEL	I1_5	VNTR	1202	885	0.549085	0.759322			0.637313	1	mm2_bwa	autosome
INDEL	I1_5	normal	21255	20163	0.76302	0.823737			0.792217	1	mm2_bwa	autosome
INDEL	I6_15	*	2723	2001	0.589791	0.810095			0.682608	1	mm2_bwa	autosome
INDEL	I6_15	TE	318	240	0.616352	0.8125			0.700963	1	mm2_bwa	autosome
INDEL	I6_15	TS_boundary	69	23	0.217391	0.652174			0.326087	1	mm2_bwa	autosome
INDEL	I6_15	VNTR	261	112	0.344828	0.741071			0.470655	1	mm2_bwa	autosome
INDEL	I6_15	normal	2171	1622	0.609857	0.81566			0.697903	1	mm2_bwa	autosome
SNP	*	*	389003	359589	0.882723	0.951803	2.13924275307	2.17448787764	0.915963	1	mm2_bwa	autosome
SNP	*	TE	63770	58401	0.876917	0.954967	2.09460508442	2.12960780111	0.914279	1	mm2_bwa	autosome
SNP	*	TS_boundary	488	367	0.684426	0.901907	1.75706214689	2.00819672131	0.778259	1	mm2_bwa	autosome
SNP	*	VNTR	15771	13714	0.809841	0.925259	2.27057847813	2.38273736128	0.863711	1	mm2_bwa	autosome
SNP	*	normal	309501	287474	0.887564	0.952427	2.14194229344	2.17441269981	0.918852	1	mm2_bwa	autosome
INDEL	*	*	63568	58196	0.752816	0.863307			0.804284	1	mm2_bwa	autosome
INDEL	*	TE	9680	8725	0.773347	0.881261			0.823785	1	mm2_bwa	autosome
INDEL	*	TS_boundary	774	545	0.414729	0.710092			0.523631	1	mm2_bwa	autosome
INDEL	*	VNTR	3443	2390	0.507116	0.774477			0.612909	1	mm2_bwa	autosome
INDEL	*	normal	50833	46909	0.762379	0.864781			0.810358	1	mm2_bwa	autosome
INDEL	C16_PLUS	*	0	0	0.0	0.0				1	mm2_bwa	autosome
INDEL	C16_PLUS	TE	0	0	0.0	0.0				1	mm2_bwa	autosome
INDEL	C16_PLUS	TS_boundary	0	0	0.0	0.0				1	mm2_bwa	autosome
INDEL	C16_PLUS	VNTR	0	0	0.0	0.0				1	mm2_bwa	autosome
INDEL	C16_PLUS	normal	0	0	0.0	0.0				1	mm2_bwa	autosome
INDEL	C1_5	*	0	0	0.0	0.0				1	mm2_bwa	autosome
INDEL	C1_5	TE	0	0	0.0	0.0				1	mm2_bwa	autosome
INDEL	C1_5	TS_boundary	0	0	0.0	0.0				1	mm2_bwa	autosome
INDEL	C1_5	VNTR	0	0	0.0	0.0				1	mm2_bwa	autosome
INDEL	C1_5	normal	0	0	0.0	0.0				1	mm2_bwa	autosome
INDEL	C6_15	*	0	0	0.0	0.0				1	mm2_bwa	autosome
INDEL	C6_15	TE	0	0	0.0	0.0				1	mm2_bwa	autosome
INDEL	C6_15	TS_boundary	0	0	0.0	0.0				1	mm2_bwa	autosome
INDEL	C6_15	VNTR	0	0	0.0	0.0				1	mm2_bwa	autosome
INDEL	C6_15	normal	0	0	0.0	0.0				1	mm2_bwa	autosome
INDEL	D16_PLUS	*	854	513	0.577283	0.918129			0.708862	1	mm2_bwa	autosome
INDEL	D16_PLUS	TE	106	67	0.641509	0.925373			0.757728	1	mm2_bwa	autosome
INDEL	D16_PLUS	TS_boundary	57	24	0.368421	0.833333			0.510949	1	mm2_bwa	autosome
INDEL	D16_PLUS	VNTR	185	63	0.291892	0.857143			0.435484	1	mm2_bwa	autosome
INDEL	D16_PLUS	normal	616	398	0.63474	0.924623			0.752737	1	mm2_bwa	autosome
INDEL	D1_5	*	26294	24584	0.788089	0.875407			0.829456	1	mm2_bwa	autosome
INDEL	D1_5	TE	4181	3782	0.795264	0.894765			0.842085	1	mm2_bwa	autosome
INDEL	D1_5	TS_boundary	346	252	0.49711	0.730159			0.591507	1	mm2_bwa	autosome
INDEL	D1_5	VNTR	1233	993	0.602595	0.790534			0.683888	1	mm2_bwa	autosome
INDEL	D1_5	normal	21165	19860	0.793858	0.87573			0.832787	1	mm2_bwa	autosome
INDEL	D6_15	*	3047	2409	0.669183	0.864259			0.754313	1	mm2_bwa	autosome
INDEL	D6_15	TE	386	290	0.712435	0.886207			0.789877	1	mm2_bwa	autosome
INDEL	D6_15	TS_boundary	175	93	0.354286	0.72043			0.474987	1	mm2_bwa	autosome
INDEL	D6_15	VNTR	377	218	0.429708	0.766055			0.550577	1	mm2_bwa	autosome
INDEL	D6_15	normal	2441	1931	0.680459	0.870016			0.76365	1	mm2_bwa	autosome
INDEL	I16_PLUS	*	1539	514	0.310591	0.898833			0.461657	1	mm2_bwa	autosome
INDEL	I16_PLUS	TE	192	62	0.328125	0.935484			0.48584	1	mm2_bwa	autosome
INDEL	I16_PLUS	TS_boundary	25	4	0.04	0.25			0.068966	1	mm2_bwa	autosome
INDEL	I16_PLUS	VNTR	180	11	0.038889	0.636364			0.073298	1	mm2_bwa	autosome
INDEL	I16_PLUS	normal	1156	432	0.347751	0.905093			0.502452	1	mm2_bwa	autosome
INDEL	I1_5	*	30833	27967	0.752959	0.85322			0.79996	1	mm2_bwa	autosome
INDEL	I1_5	TE	4715	4251	0.767762	0.86662			0.814201	1	mm2_bwa	autosome
INDEL	I1_5	TS_boundary	243	148	0.366255	0.635135			0.464597	1	mm2_bwa	autosome
INDEL	I1_5	VNTR	1397	977	0.534717	0.767656			0.630355	1	mm2_bwa	autosome
INDEL	I1_5	normal	24723	22516	0.760466	0.855214			0.805062	1	mm2_bwa	autosome
INDEL	I6_15	*	3272	2271	0.571822	0.832673			0.678024	1	mm2_bwa	autosome
INDEL	I6_15	TE	402	282	0.626866	0.886525			0.73442	1	mm2_bwa	autosome
INDEL	I6_15	TS_boundary	90	24	0.2	0.875			0.325581	1	mm2_bwa	autosome
INDEL	I6_15	VNTR	329	132	0.31003	0.689394			0.427712	1	mm2_bwa	autosome
INDEL	I6_15	normal	2588	1819	0.585781	0.833975			0.688184	1	mm2_bwa	autosome
SNP	*	*	442409	399913	0.879788	0.970686	2.13969524134	2.1687564853	0.923004	1	mm2_bwa	autosome
SNP	*	TE	72772	65221	0.874952	0.974027	2.10452025586	2.14066336109	0.921835	1	mm2_bwa	autosome
SNP	*	TS_boundary	491	362	0.668024	0.895028	1.7032967033	1.896	0.765042	1	mm2_bwa	autosome
SNP	*	VNTR	18239	15073	0.782664	0.942281	2.31281771968	2.39203778677	0.855087	1	mm2_bwa	autosome
SNP	*	normal	351435	319619	0.885766	0.971344	2.1384281659	2.16470681395	0.926583	1	mm2_bwa	autosome
INDEL	*	*	60122	60670	0.802718	0.838734			0.820331	1	mm2_bwa	autosome
INDEL	*	TE	9080	9020	0.822026	0.85133			0.836422	1	mm2_bwa	autosome
INDEL	*	TS_boundary	710	553	0.466197	0.732369			0.569728	1	mm2_bwa	autosome
INDEL	*	VNTR	3299	2542	0.538648	0.749803			0.626923	1	mm2_bwa	autosome
INDEL	*	normal	48105	48933	0.814136	0.841416			0.827551	1	mm2_bwa	autosome
INDEL	C16_PLUS	*	0	0	0.0	0.0				1	mm2_bwa	autosome
INDEL	C16_PLUS	TE	0	0	0.0	0.0				1	mm2_bwa	autosome
INDEL	C16_PLUS	TS_boundary	0	0	0.0	0.0				1	mm2_bwa	autosome
INDEL	C16_PLUS	VNTR	0	0	0.0	0.0				1	mm2_bwa	autosome
INDEL	C16_PLUS	normal	0	0	0.0	0.0				1	mm2_bwa	autosome
INDEL	C1_5	*	0	0	0.0	0.0				1	mm2_bwa	autosome
INDEL	C1_5	TE	0	0	0.0	0.0				1	mm2_bwa	autosome
INDEL	C1_5	TS_boundary	0	0	0.0	0.0				1	mm2_bwa	autosome
INDEL	C1_5	VNTR	0	0	0.0	0.0				1	mm2_bwa	autosome
INDEL	C1_5	normal	0	0	0.0	0.0				1	mm2_bwa	autosome
INDEL	C6_15	*	0	0	0.0	0.0				1	mm2_bwa	autosome
INDEL	C6_15	TE	0	0	0.0	0.0				1	mm2_bwa	autosome
INDEL	C6_15	TS_boundary	0	0	0.0	0.0				1	mm2_bwa	autosome
INDEL	C6_15	VNTR	0	0	0.0	0.0				1	mm2_bwa	autosome
INDEL	C6_15	normal	0	0	0.0	0.0				1	mm2_bwa	autosome
INDEL	D16_PLUS	*	743	525	0.651413	0.88381			0.750022	1	mm2_bwa	autosome
INDEL	D16_PLUS	TE	84	69	0.77381	0.884058			0.825268	1	mm2_bwa	autosome
INDEL	D16_PLUS	TS_boundary	55	25	0.472727	0.92			0.624543	1	mm2_bwa	autosome
INDEL	D16_PLUS	VNTR	184	79	0.38587	0.886076			0.537617	1	mm2_bwa	autosome
INDEL	D16_PLUS	normal	527	396	0.705882	0.886364			0.785894	1	mm2_bwa	autosome
INDEL	D1_5	*	24875	25425	0.837668	0.854002			0.845756	1	mm2_bwa	autosome
INDEL	D1_5	TE	3886	3834	0.850489	0.877673			0.863867	1	mm2_bwa	autosome
INDEL	D1_5	TS_boundary	288	228	0.572917	0.780702			0.660861	1	mm2_bwa	autosome
INDEL	D1_5	VNTR	1174	1030	0.630324	0.766019			0.691578	1	mm2_bwa	autosome
INDEL	D1_5	normal	20057	20603	0.844194	0.853953			0.849046	1	mm2_bwa	autosome
INDEL	D6_15	*	2853	2579	0.747985	0.844126			0.793152	1	mm2_bwa	autosome
INDEL	D6_15	TE	368	305	0.788043	0.865574			0.824991	1	mm2_bwa	autosome
INDEL	D6_15	TS_boundary	162	116	0.45679	0.724138			0.560202	1	mm2_bwa	autosome
INDEL	D6_15	VNTR	358	245	0.47486	0.714286			0.57047	1	mm2_bwa	autosome
INDEL	D6_15	normal	2273	2061	0.766388	0.85444			0.808022	1	mm2_bwa	autosome
INDEL	I16_PLUS	*	1438	618	0.38943	0.880259			0.539973	1	mm2_bwa	autosome
INDEL	I16_PLUS	TE	172	84	0.44186	0.869048			0.58585	1	mm2_bwa	autosome
INDEL	I16_PLUS	TS_boundary	21	2	0.095238	1.0			0.173913	1	mm2_bwa	autosome
INDEL	I16_PLUS	VNTR	181	34	0.132597	0.735294			0.224677	1	mm2_bwa	autosome
INDEL	I16_PLUS	normal	1073	493	0.423113	0.890467			0.573651	1	mm2_bwa	autosome
INDEL	I1_5	*	28936	29187	0.804983	0.824682			0.814714	1	mm2_bwa	autosome
INDEL	I1_5	TE	4455	4453	0.813244	0.827757			0.820436	1	mm2_bwa	autosome
INDEL	I1_5	TS_boundary	229	157	0.401747	0.630573			0.490799	1	mm2_bwa	autosome
INDEL	I1_5	VNTR	1294	1029	0.566461	0.731778			0.638594	1	mm2_bwa	autosome
INDEL	I1_5	normal	23198	23479	0.814596	0.828868			0.82167	1	mm2_bwa	autosome
INDEL	I6_15	*	3005	2400	0.645923	0.817083			0.721491	1	mm2_bwa	autosome
INDEL	I6_15	TE	340	278	0.679412	0.834532			0.749025	1	mm2_bwa	autosome
INDEL	I6_15	TS_boundary	74	25	0.22973	0.76			0.352813	1	mm2_bwa	autosome
INDEL	I6_15	VNTR	303	131	0.366337	0.755725			0.493466	1	mm2_bwa	autosome
INDEL	I6_15	normal	2393	1955	0.668199	0.819949			0.736337	1	mm2_bwa	autosome
SNP	*	*	415225	402051	0.913721	0.940458	2.12920285979	2.15909697893	0.926897	1	mm2_bwa	autosome
SNP	*	TE	67584	65053	0.907375	0.939926	2.11404882543	2.14626245044	0.923363	1	mm2_bwa	autosome
SNP	*	TS_boundary	493	414	0.707911	0.830918	1.86627906977	1.91549295775	0.764498	1	mm2_bwa	autosome
SNP	*	VNTR	16725	15216	0.841136	0.919164	2.31267326733	2.41593714927	0.878421	1	mm2_bwa	autosome
SNP	*	normal	330952	321782	0.918617	0.941572	2.12328534501	2.15049574724	0.929953	1	mm2_bwa	autosome
INDEL	*	*	63799	58660	0.77531	0.888578			0.828089	1	mm2_bwa	autosome
INDEL	*	TE	9621	8700	0.799501	0.911724			0.851933	1	mm2_bwa	autosome
INDEL	*	TS_boundary	788	552	0.436548	0.742754			0.549898	1	mm2_bwa	autosome
INDEL	*	VNTR	3420	2372	0.522515	0.801012			0.632462	1	mm2_bwa	autosome
INDEL	*	normal	51132	47401	0.784479	0.889538			0.833712	1	mm2_bwa	autosome
INDEL	C16_PLUS	*	0	0	0.0	0.0				1	mm2_bwa	autosome
INDEL	C16_PLUS	TE	0	0	0.0	0.0				1	mm2_bwa	autosome
INDEL	C16_PLUS	TS_boundary	0	0	0.0	0.0				1	mm2_bwa	autosome
INDEL	C16_PLUS	VNTR	0	0	0.0	0.0				1	mm2_bwa	autosome
INDEL	C16_PLUS	normal	0	0	0.0	0.0				1	mm2_bwa	autosome
INDEL	C1_5	*	0	0	0.0	0.0				1	mm2_bwa	autosome
INDEL	C1_5	TE	0	0	0.0	0.0				1	mm2_bwa	autosome
INDEL	C1_5	TS_boundary	0	0	0.0	0.0				1	mm2_bwa	autosome
INDEL	C1_5	VNTR	0	0	0.0	0.0				1	mm2_bwa	autosome
INDEL	C1_5	normal	0	0	0.0	0.0				1	mm2_bwa	autosome
INDEL	C6_15	*	0	0	0.0	0.0				1	mm2_bwa	autosome
INDEL	C6_15	TE	0	0	0.0	0.0				1	mm2_bwa	autosome
INDEL	C6_15	TS_boundary	0	0	0.0	0.0				1	mm2_bwa	autosome
INDEL	C6_15	VNTR	0	0	0.0	0.0				1	mm2_bwa	autosome
INDEL	C6_15	normal	0	0	0.0	0.0				1	mm2_bwa	autosome
INDEL	D16_PLUS	*	811	517	0.600493	0.911025			0.723861	1	mm2_bwa	autosome
INDEL	D16_PLUS	TE	91	66	0.758242	0.954545			0.845144	1	mm2_bwa	autosome
INDEL	D16_PLUS	TS_boundary	58	30	0.431034	0.833333			0.568182	1	mm2_bwa	autosome
INDEL	D16_PLUS	VNTR	187	81	0.347594	0.839506			0.49163	1	mm2_bwa	autosome
INDEL	D16_PLUS	normal	586	388	0.641638	0.920103			0.756045	1	mm2_bwa	autosome
INDEL	D1_5	*	26303	24655	0.806676	0.896654			0.849288	1	mm2_bwa	autosome
INDEL	D1_5	TE	4121	3732	0.815336	0.91881			0.863986	1	mm2_bwa	autosome
INDEL	D1_5	TS_boundary	315	223	0.498413	0.766816			0.604145	1	mm2_bwa	autosome
INDEL	D1_5	VNTR	1195	954	0.605858	0.810273			0.693312	1	mm2_bwa	autosome
INDEL	D1_5	normal	21259	20017	0.812456	0.896438			0.852383	1	mm2_bwa	autosome
INDEL	D6_15	*	3028	2435	0.704095	0.886242			0.784738	1	mm2_bwa	autosome
INDEL	D6_15	TE	396	307	0.752525	0.90228			0.820627	1	mm2_bwa	autosome
INDEL	D6_15	TS_boundary	171	99	0.467836	0.808081			0.592593	1	mm2_bwa	autosome
INDEL	D6_15	VNTR	365	211	0.432877	0.758294			0.551135	1	mm2_bwa	autosome
INDEL	D6_15	normal	2420	1951	0.723554	0.897488			0.80119	1	mm2_bwa	autosome
INDEL	I16_PLUS	*	1527	541	0.333333	0.913124			0.488384	1	mm2_bwa	autosome
INDEL	I16_PLUS	TE	200	78	0.365	0.923077			0.523141	1	mm2_bwa	autosome
INDEL	I16_PLUS	TS_boundary	33	1	0.030303	1.0			0.058824	1	mm2_bwa	autosome
INDEL	I16_PLUS	VNTR	187	22	0.096257	0.727273			0.170012	1	mm2_bwa	autosome
INDEL	I16_PLUS	normal	1139	432	0.362599	0.923611			0.520755	1	mm2_bwa	autosome
INDEL	I1_5	*	31173	28242	0.776024	0.881666			0.825479	1	mm2_bwa	autosome
INDEL	I1_5	TE	4736	4247	0.797508	0.904403			0.847599	1	mm2_bwa	autosome
INDEL	I1_5	TS_boundary	271	163	0.372694	0.656442			0.475451	1	mm2_bwa	autosome
INDEL	I1_5	VNTR	1418	990	0.551481	0.80202			0.653563	1	mm2_bwa	autosome
INDEL	I1_5	normal	25027	22777	0.782315	0.882294			0.829302	1	mm2_bwa	autosome
INDEL	I6_15	*	3374	2318	0.59751	0.877912			0.711066	1	mm2_bwa	autosome
INDEL	I6_15	TE	399	274	0.669173	0.927007			0.777266	1	mm2_bwa	autosome
INDEL	I6_15	TS_boundary	94	36	0.287234	0.722222			0.411007	1	mm2_bwa	autosome
INDEL	I6_15	VNTR	320	115	0.30625	0.782609			0.44023	1	mm2_bwa	autosome
INDEL	I6_15	normal	2685	1879	0.612291	0.880255			0.722218	1	mm2_bwa	autosome
SNP	*	*	437767	397952	0.890983	0.977186	2.1190052274	2.15028764511	0.932096	1	mm2_bwa	autosome
SNP	*	TE	71618	64602	0.885964	0.979954	2.09228245856	2.12596139893	0.930592	1	mm2_bwa	autosome
SNP	*	TS_boundary	568	440	0.713028	0.904545	1.84	1.8025477707	0.797449	1	mm2_bwa	autosome
SNP	*	VNTR	17982	15098	0.803248	0.951119	2.22922276073	2.35741275839	0.870952	1	mm2_bwa	autosome
SNP	*	normal	348205	318252	0.896498	0.97786	2.11883253503	2.146048874	0.935413	1	mm2_bwa	autosome
INDEL	*	*	62383	59979	0.702323	0.762233			0.731053	1	mm2_bwa	autosome
INDEL	*	TE	9536	9064	0.731858	0.786628			0.758256	1	mm2_bwa	autosome
INDEL	*	TS_boundary	729	500	0.352538	0.602			0.444671	1	mm2_bwa	autosome
INDEL	*	VNTR	3385	2330	0.451108	0.681974			0.543021	1	mm2_bwa	autosome
INDEL	*	normal	49827	48424	0.710338	0.76173			0.735137	1	mm2_bwa	autosome
INDEL	C16_PLUS	*	1	0	0.0	0.0				1	mm2_bwa	autosome
INDEL	C16_PLUS	TE	0	0	0.0	0.0				1	mm2_bwa	autosome
INDEL	C16_PLUS	TS_boundary	0	0	0.0	0.0				1	mm2_bwa	autosome
INDEL	C16_PLUS	VNTR	1	0	0.0	0.0				1	mm2_bwa	autosome
INDEL	C16_PLUS	normal	0	0	0.0	0.0				1	mm2_bwa	autosome
INDEL	C1_5	*	0	0	0.0	0.0				1	mm2_bwa	autosome
INDEL	C1_5	TE	0	0	0.0	0.0				1	mm2_bwa	autosome
INDEL	C1_5	TS_boundary	0	0	0.0	0.0				1	mm2_bwa	autosome
INDEL	C1_5	VNTR	0	0	0.0	0.0				1	mm2_bwa	autosome
INDEL	C1_5	normal	0	0	0.0	0.0				1	mm2_bwa	autosome
INDEL	C6_15	*	0	0	0.0	0.0				1	mm2_bwa	autosome
INDEL	C6_15	TE	0	0	0.0	0.0				1	mm2_bwa	autosome
INDEL	C6_15	TS_boundary	0	0	0.0	0.0				1	mm2_bwa	autosome
INDEL	C6_15	VNTR	0	0	0.0	0.0				1	mm2_bwa	autosome
INDEL	C6_15	normal	0	0	0.0	0.0				1	mm2_bwa	autosome
INDEL	D16_PLUS	*	858	578	0.566434	0.820069			0.670052	1	mm2_bwa	autosome
INDEL	D16_PLUS	TE	99	74	0.626263	0.824324			0.711772	1	mm2_bwa	autosome
INDEL	D16_PLUS	TS_boundary	47	21	0.276596	0.571429			0.37276	1	mm2_bwa	autosome
INDEL	D16_PLUS	VNTR	185	82	0.308108	0.719512			0.431458	1	mm2_bwa	autosome
INDEL	D16_PLUS	normal	616	437	0.612013	0.830664			0.704769	1	mm2_bwa	autosome
INDEL	D1_5	*	25723	25513	0.73479	0.766746			0.750428	1	mm2_bwa	autosome
INDEL	D1_5	TE	4022	3906	0.760318	0.793907			0.77675	1	mm2_bwa	autosome
INDEL	D1_5	TS_boundary	302	215	0.407285	0.613953			0.489707	1	mm2_bwa	autosome
INDEL	D1_5	VNTR	1197	975	0.530493	0.683077			0.597193	1	mm2_bwa	autosome
INDEL	D1_5	normal	20755	20677	0.738039	0.765537			0.751536	1	mm2_bwa	autosome
INDEL	D6_15	*	3029	2507	0.62694	0.769844			0.691082	1	mm2_bwa	autosome
INDEL	D6_15	TE	406	319	0.682266	0.833856			0.750483	1	mm2_bwa	autosome
INDEL	D6_15	TS_boundary	174	96	0.310345	0.614583			0.412427	1	mm2_bwa	autosome
INDEL	D6_15	VNTR	354	207	0.353107	0.623188			0.45079	1	mm2_bwa	autosome
INDEL	D6_15	normal	2426	2017	0.637675	0.773426			0.699021	1	mm2_bwa	autosome
INDEL	I16_PLUS	*	1482	561	0.317814	0.821747			0.458356	1	mm2_bwa	autosome
INDEL	I16_PLUS	TE	165	70	0.321212	0.714286			0.443144	1	mm2_bwa	autosome
INDEL	I16_PLUS	TS_boundary	16	4	0.1875	0.75			0.3	1	mm2_bwa	autosome
INDEL	I16_PLUS	VNTR	173	26	0.109827	0.615385			0.186389	1	mm2_bwa	autosome
INDEL	I16_PLUS	normal	1140	457	0.349123	0.849015			0.494785	1	mm2_bwa	autosome
INDEL	I1_5	*	29855	28551	0.703835	0.75577			0.728879	1	mm2_bwa	autosome
INDEL	I1_5	TE	4697	4420	0.723228	0.777149			0.74922	1	mm2_bwa	autosome
INDEL	I1_5	TS_boundary	232	141	0.336207	0.595745			0.429837	1	mm2_bwa	autosome
INDEL	I1_5	VNTR	1334	918	0.482009	0.6939			0.568864	1	mm2_bwa	autosome
INDEL	I1_5	normal	23825	22998	0.710346	0.754544			0.731778	1	mm2_bwa	autosome
INDEL	I6_15	*	3229	2314	0.533602	0.750648			0.623784	1	mm2_bwa	autosome
INDEL	I6_15	TE	378	278	0.584656	0.78777			0.671183	1	mm2_bwa	autosome
INDEL	I6_15	TS_boundary	74	24	0.175676	0.5			0.26	1	mm2_bwa	autosome
INDEL	I6_15	VNTR	332	124	0.262048	0.66129			0.375355	1	mm2_bwa	autosome
INDEL	I6_15	normal	2541	1875	0.554113	0.754133			0.638832	1	mm2_bwa	autosome
SNP	*	*	444255	421611	0.836855	0.879484	2.14071388695	2.17484549431	0.85764	1	mm2_bwa	autosome
SNP	*	TE	72801	68247	0.829453	0.883262	2.0956935765	2.12354717672	0.855512	1	mm2_bwa	autosome
SNP	*	TS_boundary	494	361	0.578947	0.781163	1.92307692308	2.00833333333	0.665023	1	mm2_bwa	autosome
SNP	*	VNTR	18255	16066	0.763079	0.864559	2.38141084984	2.49499782514	0.810655	1	mm2_bwa	autosome
SNP	*	normal	353231	337298	0.842149	0.87943	2.1384951508	2.1715464654	0.860386	1	mm2_bwa	autosome
INDEL	*	*	60012	58022	0.730154	0.788218			0.758076	1	mm2_bwa	autosome
INDEL	*	TE	9239	8849	0.756359	0.808792			0.781697	1	mm2_bwa	autosome
INDEL	*	TS_boundary	712	514	0.366573	0.593385			0.453184	1	mm2_bwa	autosome
INDEL	*	VNTR	3237	2272	0.472042	0.709507			0.566912	1	mm2_bwa	autosome
INDEL	*	normal	47905	46762	0.739088	0.78861			0.763046	1	mm2_bwa	autosome
INDEL	C16_PLUS	*	1	0	0.0	0.0				1	mm2_bwa	autosome
INDEL	C16_PLUS	TE	0	0	0.0	0.0				1	mm2_bwa	autosome
INDEL	C16_PLUS	TS_boundary	0	0	0.0	0.0				1	mm2_bwa	autosome
INDEL	C16_PLUS	VNTR	1	0	0.0	0.0				1	mm2_bwa	autosome
INDEL	C16_PLUS	normal	0	0	0.0	0.0				1	mm2_bwa	autosome
INDEL	C1_5	*	0	0	0.0	0.0				1	mm2_bwa	autosome
INDEL	C1_5	TE	0	0	0.0	0.0				1	mm2_bwa	autosome
INDEL	C1_5	TS_boundary	0	0	0.0	0.0				1	mm2_bwa	autosome
INDEL	C1_5	VNTR	0	0	0.0	0.0				1	mm2_bwa	autosome
INDEL	C1_5	normal	0	0	0.0	0.0				1	mm2_bwa	autosome
INDEL	C6_15	*	0	0	0.0	0.0				1	mm2_bwa	autosome
INDEL	C6_15	TE	0	0	0.0	0.0				1	mm2_bwa	autosome
INDEL	C6_15	TS_boundary	0	0	0.0	0.0				1	mm2_bwa	autosome
INDEL	C6_15	VNTR	0	0	0.0	0.0				1	mm2_bwa	autosome
INDEL	C6_15	normal	0	0	0.0	0.0				1	mm2_bwa	autosome
INDEL	D16_PLUS	*	799	530	0.588235	0.860377			0.698743	1	mm2_bwa	autosome
INDEL	D16_PLUS	TE	90	66	0.655556	0.878788			0.750933	1	mm2_bwa	autosome
INDEL	D16_PLUS	TS_boundary	45	28	0.422222	0.714286			0.530726	1	mm2_bwa	autosome
INDEL	D16_PLUS	VNTR	182	82	0.351648	0.804878			0.489455	1	mm2_bwa	autosome
INDEL	D16_PLUS	normal	570	400	0.642105	0.865			0.73707	1	mm2_bwa	autosome
INDEL	D1_5	*	24874	24669	0.76397	0.800276			0.781702	1	mm2_bwa	autosome
INDEL	D1_5	TE	3981	3835	0.777945	0.823468			0.80006	1	mm2_bwa	autosome
INDEL	D1_5	TS_boundary	299	220	0.434783	0.631818			0.515101	1	mm2_bwa	autosome
INDEL	D1_5	VNTR	1151	933	0.555169	0.721329			0.627435	1	mm2_bwa	autosome
INDEL	D1_5	normal	19996	19944	0.769354	0.799489			0.784132	1	mm2_bwa	autosome
INDEL	D6_15	*	2888	2405	0.656163	0.793763			0.718434	1	mm2_bwa	autosome
INDEL	D6_15	TE	379	295	0.69657	0.833898			0.759073	1	mm2_bwa	autosome
INDEL	D6_15	TS_boundary	163	104	0.355828	0.596154			0.445656	1	mm2_bwa	autosome
INDEL	D6_15	VNTR	350	222	0.408571	0.653153			0.502691	1	mm2_bwa	autosome
INDEL	D6_15	normal	2308	1921	0.668544	0.802186			0.729293	1	mm2_bwa	autosome
INDEL	I16_PLUS	*	1436	540	0.330084	0.866667			0.478082	1	mm2_bwa	autosome
INDEL	I16_PLUS	TE	175	69	0.36	0.927536			0.518685	1	mm2_bwa	autosome
INDEL	I16_PLUS	TS_boundary	17	0	0.0	0.0				1	mm2_bwa	autosome
INDEL	I16_PLUS	VNTR	177	25	0.084746	0.6			0.148515	1	mm2_bwa	autosome
INDEL	I16_PLUS	normal	1072	439	0.363806	0.872437			0.513488	1	mm2_bwa	autosome
INDEL	I1_5	*	28710	27736	0.727273	0.773543			0.749695	1	mm2_bwa	autosome
INDEL	I1_5	TE	4488	4324	0.749332	0.789547			0.768914	1	mm2_bwa	autosome
INDEL	I1_5	TS_boundary	226	137	0.300885	0.532847			0.384598	1	mm2_bwa	autosome
INDEL	I1_5	VNTR	1286	898	0.486003	0.706013			0.575705	1	mm2_bwa	autosome
INDEL	I1_5	normal	22954	22327	0.733946	0.77404			0.75346	1	mm2_bwa	autosome
INDEL	I6_15	*	3018	2201	0.573227	0.79055			0.664573	1	mm2_bwa	autosome
INDEL	I6_15	TE	361	266	0.626039	0.838346			0.716802	1	mm2_bwa	autosome
INDEL	I6_15	TS_boundary	85	26	0.129412	0.461538			0.202144	1	mm2_bwa	autosome
INDEL	I6_15	VNTR	287	118	0.299652	0.677966			0.41561	1	mm2_bwa	autosome
INDEL	I6_15	normal	2396	1778	0.586394	0.792463			0.67403	1	mm2_bwa	autosome
SNP	*	*	426470	405382	0.886233	0.929568	2.1341737559	2.17041287811	0.907383	1	mm2_bwa	autosome
SNP	*	TE	70344	66114	0.876038	0.929954	2.07772043387	2.11575426364	0.902191	1	mm2_bwa	autosome
SNP	*	TS_boundary	482	351	0.628631	0.851852	1.99378881988	2.0	0.723413	1	mm2_bwa	autosome
SNP	*	VNTR	17619	15553	0.801521	0.904584	2.33952254642	2.44769503546	0.84994	1	mm2_bwa	autosome
SNP	*	normal	338541	323715	0.89271	0.930689	2.13591118272	2.16952304515	0.911304	1	mm2_bwa	autosome
INDEL	*	*	63771	59932	0.770209	0.859975			0.81262	1	mm2_bwa	autosome
INDEL	*	TE	9599	8893	0.789666	0.877544			0.831289	1	mm2_bwa	autosome
INDEL	*	TS_boundary	768	565	0.434896	0.711504			0.539829	1	mm2_bwa	autosome
INDEL	*	VNTR	3428	2472	0.519253	0.760113			0.61701	1	mm2_bwa	autosome
INDEL	*	normal	51122	48408	0.780349	0.862295			0.819278	1	mm2_bwa	autosome
INDEL	C16_PLUS	*	0	0	0.0	0.0				1	mm2_bwa	autosome
INDEL	C16_PLUS	TE	0	0	0.0	0.0				1	mm2_bwa	autosome
INDEL	C16_PLUS	TS_boundary	0	0	0.0	0.0				1	mm2_bwa	autosome
INDEL	C16_PLUS	VNTR	0	0	0.0	0.0				1	mm2_bwa	autosome
INDEL	C16_PLUS	normal	0	0	0.0	0.0				1	mm2_bwa	autosome
INDEL	C1_5	*	0	0	0.0	0.0				1	mm2_bwa	autosome
INDEL	C1_5	TE	0	0	0.0	0.0				1	mm2_bwa	autosome
INDEL	C1_5	TS_boundary	0	0	0.0	0.0				1	mm2_bwa	autosome
INDEL	C1_5	VNTR	0	0	0.0	0.0				1	mm2_bwa	autosome
INDEL	C1_5	normal	0	0	0.0	0.0				1	mm2_bwa	autosome
INDEL	C6_15	*	0	0	0.0	0.0				1	mm2_bwa	autosome
INDEL	C6_15	TE	0	0	0.0	0.0				1	mm2_bwa	autosome
INDEL	C6_15	TS_boundary	0	0	0.0	0.0				1	mm2_bwa	autosome
INDEL	C6_15	VNTR	0	0	0.0	0.0				1	mm2_bwa	autosome
INDEL	C6_15	normal	0	0	0.0	0.0				1	mm2_bwa	autosome
INDEL	D16_PLUS	*	875	563	0.606857	0.912966			0.729085	1	mm2_bwa	autosome
INDEL	D16_PLUS	TE	94	67	0.680851	0.925373			0.7845	1	mm2_bwa	autosome
INDEL	D16_PLUS	TS_boundary	63	22	0.31746	0.909091			0.470588	1	mm2_bwa	autosome
INDEL	D16_PLUS	VNTR	206	75	0.296117	0.84			0.437874	1	mm2_bwa	autosome
INDEL	D16_PLUS	normal	633	435	0.671406	0.924138			0.777756	1	mm2_bwa	autosome
INDEL	D1_5	*	26436	25321	0.803185	0.871253			0.835836	1	mm2_bwa	autosome
INDEL	D1_5	TE	4127	3829	0.812939	0.891355			0.850343	1	mm2_bwa	autosome
INDEL	D1_5	TS_boundary	323	252	0.498452	0.702381			0.583101	1	mm2_bwa	autosome
INDEL	D1_5	VNTR	1223	1016	0.600164	0.759843			0.670629	1	mm2_bwa	autosome
INDEL	D1_5	normal	21358	20530	0.809299	0.87282			0.83986	1	mm2_bwa	autosome
INDEL	D6_15	*	3061	2501	0.697484	0.870452			0.774428	1	mm2_bwa	autosome
INDEL	D6_15	TE	399	316	0.744361	0.886076			0.80906	1	mm2_bwa	autosome
INDEL	D6_15	TS_boundary	170	103	0.447059	0.796117			0.572584	1	mm2_bwa	autosome
INDEL	D6_15	VNTR	376	221	0.43883	0.769231			0.558848	1	mm2_bwa	autosome
INDEL	D6_15	normal	2441	1993	0.714461	0.879077			0.788266	1	mm2_bwa	autosome
INDEL	I16_PLUS	*	1477	537	0.34394	0.90689			0.498734	1	mm2_bwa	autosome
INDEL	I16_PLUS	TE	173	76	0.433526	0.934211			0.592226	1	mm2_bwa	autosome
INDEL	I16_PLUS	TS_boundary	28	2	0.035714	0.0			0.0	1	mm2_bwa	autosome
INDEL	I16_PLUS	VNTR	192	21	0.09375	0.761905			0.166957	1	mm2_bwa	autosome
INDEL	I16_PLUS	normal	1103	433	0.37262	0.91224			0.529114	1	mm2_bwa	autosome
INDEL	I1_5	*	30843	28765	0.772169	0.849053			0.808788	1	mm2_bwa	autosome
INDEL	I1_5	TE	4716	4356	0.785623	0.863866			0.822889	1	mm2_bwa	autosome
INDEL	I1_5	TS_boundary	238	151	0.386555	0.635762			0.480784	1	mm2_bwa	autosome
INDEL	I1_5	VNTR	1347	1005	0.557535	0.756219			0.641853	1	mm2_bwa	autosome
INDEL	I1_5	normal	24769	23191	0.779442	0.851063			0.813679	1	mm2_bwa	autosome
INDEL	I6_15	*	3189	2299	0.592349	0.832536			0.692199	1	mm2_bwa	autosome
INDEL	I6_15	TE	367	257	0.610354	0.859922			0.713957	1	mm2_bwa	autosome
INDEL	I6_15	TS_boundary	77	35	0.298701	0.771429			0.430652	1	mm2_bwa	autosome
INDEL	I6_15	VNTR	297	137	0.360269	0.729927			0.482427	1	mm2_bwa	autosome
INDEL	I6_15	normal	2552	1868	0.610502	0.837259			0.706122	1	mm2_bwa	autosome
SNP	*	*	446546	409522	0.894116	0.972426	2.124231552	2.15041913405	0.931629	1	mm2_bwa	autosome
SNP	*	TE	73287	66625	0.889189	0.975745	2.08595723186	2.11164028575	0.930458	1	mm2_bwa	autosome
SNP	*	TS_boundary	561	435	0.698752	0.887356	1.921875	2.02083333333	0.781841	1	mm2_bwa	autosome
SNP	*	VNTR	18190	15390	0.802199	0.943535	2.29160636758	2.3628221931	0.867146	1	mm2_bwa	autosome
SNP	*	normal	355107	327507	0.899788	0.973109	2.12393045895	2.14905560629	0.935013	1	mm2_bwa	autosome
INDEL	*	*	59980	60952	0.867889	0.905253			0.886178	1	mm2_bwa	autosome
INDEL	*	TE	9184	9162	0.887522	0.916721			0.901885	1	mm2_bwa	autosome
INDEL	*	TS_boundary	726	621	0.566116	0.814815			0.66807	1	mm2_bwa	autosome
INDEL	*	VNTR	3213	2562	0.62714	0.84114			0.718545	1	mm2_bwa	autosome
INDEL	*	normal	47955	49026	0.87751	0.907029			0.892025	1	mm2_bwa	autosome
INDEL	C16_PLUS	*	0	0	0.0	0.0				1	mm2_bwa	autosome
INDEL	C16_PLUS	TE	0	0	0.0	0.0				1	mm2_bwa	autosome
INDEL	C16_PLUS	TS_boundary	0	0	0.0	0.0				1	mm2_bwa	autosome
INDEL	C16_PLUS	VNTR	0	0	0.0	0.0				1	mm2_bwa	autosome
INDEL	C16_PLUS	normal	0	0	0.0	0.0				1	mm2_bwa	autosome
INDEL	C1_5	*	0	0	0.0	0.0				1	mm2_bwa	autosome
INDEL	C1_5	TE	0	0	0.0	0.0				1	mm2_bwa	autosome
INDEL	C1_5	TS_boundary	0	0	0.0	0.0				1	mm2_bwa	autosome
INDEL	C1_5	VNTR	0	0	0.0	0.0				1	mm2_bwa	autosome
INDEL	C1_5	normal	0	0	0.0	0.0				1	mm2_bwa	autosome
INDEL	C6_15	*	0	0	0.0	0.0				1	mm2_bwa	autosome
INDEL	C6_15	TE	0	0	0.0	0.0				1	mm2_bwa	autosome
INDEL	C6_15	TS_boundary	0	0	0.0	0.0				1	mm2_bwa	autosome
INDEL	C6_15	VNTR	0	0	0.0	0.0				1	mm2_bwa	autosome
INDEL	C6_15	normal	0	0	0.0	0.0				1	mm2_bwa	autosome
INDEL	D16_PLUS	*	808	560	0.670792	0.919643			0.775749	1	mm2_bwa	autosome
INDEL	D16_PLUS	TE	97	76	0.793814	0.934211			0.858309	1	mm2_bwa	autosome
INDEL	D16_PLUS	TS_boundary	56	30	0.517857	0.933333			0.66612	1	mm2_bwa	autosome
INDEL	D16_PLUS	VNTR	194	90	0.396907	0.866667			0.544466	1	mm2_bwa	autosome
INDEL	D16_PLUS	normal	569	414	0.727592	0.927536			0.815487	1	mm2_bwa	autosome
INDEL	D1_5	*	24723	25353	0.894875	0.91149			0.903106	1	mm2_bwa	autosome
INDEL	D1_5	TE	3922	3934	0.907445	0.919929			0.913644	1	mm2_bwa	autosome
INDEL	D1_5	TS_boundary	296	262	0.652027	0.80916			0.722145	1	mm2_bwa	autosome
INDEL	D1_5	VNTR	1138	1021	0.711775	0.840353			0.770738	1	mm2_bwa	autosome
INDEL	D1_5	normal	19917	20440	0.900136	0.913503			0.90677	1	mm2_bwa	autosome
INDEL	D6_15	*	2851	2582	0.824974	0.93261			0.875496	1	mm2_bwa	autosome
INDEL	D6_15	TE	347	294	0.867435	0.935374			0.900125	1	mm2_bwa	autosome
INDEL	D6_15	TS_boundary	159	106	0.572327	0.896226			0.698558	1	mm2_bwa	autosome
INDEL	D6_15	VNTR	353	235	0.572238	0.885106			0.695088	1	mm2_bwa	autosome
INDEL	D6_15	normal	2297	2084	0.841968	0.93666			0.886793	1	mm2_bwa	autosome
INDEL	I16_PLUS	*	1430	689	0.462937	0.927431			0.617595	1	mm2_bwa	autosome
INDEL	I16_PLUS	TE	193	97	0.523316	0.969072			0.679623	1	mm2_bwa	autosome
INDEL	I16_PLUS	TS_boundary	22	5	0.136364	0.6			0.222222	1	mm2_bwa	autosome
INDEL	I16_PLUS	VNTR	166	28	0.168675	0.928571			0.28549	1	mm2_bwa	autosome
INDEL	I16_PLUS	normal	1057	552	0.496689	0.923913			0.64606	1	mm2_bwa	autosome
INDEL	I1_5	*	28883	29252	0.878025	0.897956			0.887879	1	mm2_bwa	autosome
INDEL	I1_5	TE	4492	4465	0.889581	0.911086			0.900205	1	mm2_bwa	autosome
INDEL	I1_5	TS_boundary	229	176	0.558952	0.784091			0.652651	1	mm2_bwa	autosome
INDEL	I1_5	VNTR	1277	1037	0.674236	0.835101			0.746096	1	mm2_bwa	autosome
INDEL	I1_5	normal	23128	23522	0.88542	0.898903			0.892111	1	mm2_bwa	autosome
INDEL	I6_15	*	3088	2600	0.734132	0.886538			0.803169	1	mm2_bwa	autosome
INDEL	I6_15	TE	358	303	0.77933	0.914191			0.841391	1	mm2_bwa	autosome
INDEL	I6_15	TS_boundary	88	42	0.329545	0.714286			0.451011	1	mm2_bwa	autosome
INDEL	I6_15	VNTR	307	162	0.449511	0.790123			0.573023	1	mm2_bwa	autosome
INDEL	I6_15	normal	2453	2078	0.752956	0.893648			0.817291	1	mm2_bwa	autosome
SNP	*	*	409580	395596	0.946567	0.976539	2.13396517961	2.15706751981	0.96132	1	mm2_bwa	autosome
SNP	*	TE	67535	64853	0.943452	0.980063	2.09828922625	2.12014814102	0.961409	1	mm2_bwa	autosome
SNP	*	TS_boundary	484	385	0.760331	0.916883	1.89820359281	1.93893129771	0.8313	1	mm2_bwa	autosome
SNP	*	VNTR	16988	15419	0.864905	0.947921	2.29813664596	2.34142114385	0.904512	1	mm2_bwa	autosome
SNP	*	normal	325094	315324	0.951429	0.977214	2.13306292332	2.15623311386	0.964149	1	mm2_bwa	autosome
INDEL	*	*	61553	56611	0.733953	0.83611			0.781708	1	mm2_bwa	autosome
INDEL	*	TE	9372	8521	0.756722	0.854947			0.802841	1	mm2_bwa	autosome
INDEL	*	TS_boundary	722	497	0.393352	0.668008			0.495142	1	mm2_bwa	autosome
INDEL	*	VNTR	3275	2278	0.492519	0.758121			0.597117	1	mm2_bwa	autosome
INDEL	*	normal	49263	45682	0.742687	0.836916			0.786991	1	mm2_bwa	autosome
INDEL	C16_PLUS	*	1	0	0.0	0.0				1	mm2_bwa	autosome
INDEL	C16_PLUS	TE	0	0	0.0	0.0				1	mm2_bwa	autosome
INDEL	C16_PLUS	TS_boundary	0	0	0.0	0.0				1	mm2_bwa	autosome
INDEL	C16_PLUS	VNTR	1	0	0.0	0.0				1	mm2_bwa	autosome
INDEL	C16_PLUS	normal	0	0	0.0	0.0				1	mm2_bwa	autosome
INDEL	C1_5	*	0	0	0.0	0.0				1	mm2_bwa	autosome
INDEL	C1_5	TE	0	0	0.0	0.0				1	mm2_bwa	autosome
INDEL	C1_5	TS_boundary	0	0	0.0	0.0				1	mm2_bwa	autosome
INDEL	C1_5	VNTR	0	0	0.0	0.0				1	mm2_bwa	autosome
INDEL	C1_5	normal	0	0	0.0	0.0				1	mm2_bwa	autosome
INDEL	C6_15	*	0	0	0.0	0.0				1	mm2_bwa	autosome
INDEL	C6_15	TE	0	0	0.0	0.0				1	mm2_bwa	autosome
INDEL	C6_15	TS_boundary	0	0	0.0	0.0				1	mm2_bwa	autosome
INDEL	C6_15	VNTR	0	0	0.0	0.0				1	mm2_bwa	autosome
INDEL	C6_15	normal	0	0	0.0	0.0				1	mm2_bwa	autosome
INDEL	D16_PLUS	*	787	474	0.566709	0.907173			0.697618	1	mm2_bwa	autosome
INDEL	D16_PLUS	TE	99	65	0.616162	0.923077			0.739021	1	mm2_bwa	autosome
INDEL	D16_PLUS	TS_boundary	56	24	0.375	0.833333			0.517241	1	mm2_bwa	autosome
INDEL	D16_PLUS	VNTR	183	70	0.311475	0.842857			0.454859	1	mm2_bwa	autosome
INDEL	D16_PLUS	normal	554	357	0.624549	0.913165			0.741772	1	mm2_bwa	autosome
INDEL	D1_5	*	25537	23865	0.763011	0.847936			0.803235	1	mm2_bwa	autosome
INDEL	D1_5	TE	4033	3680	0.774609	0.861957			0.815952	1	mm2_bwa	autosome
INDEL	D1_5	TS_boundary	302	231	0.490066	0.675325			0.56797	1	mm2_bwa	autosome
INDEL	D1_5	VNTR	1143	911	0.575678	0.770582			0.659021	1	mm2_bwa	autosome
INDEL	D1_5	normal	20616	19323	0.767899	0.848574			0.806223	1	mm2_bwa	autosome
INDEL	D6_15	*	2951	2387	0.66181	0.834101			0.738034	1	mm2_bwa	autosome
INDEL	D6_15	TE	364	286	0.703297	0.86014			0.773851	1	mm2_bwa	autosome
INDEL	D6_15	TS_boundary	161	101	0.341615	0.613861			0.438952	1	mm2_bwa	autosome
INDEL	D6_15	VNTR	357	217	0.42577	0.718894			0.534801	1	mm2_bwa	autosome
INDEL	D6_15	normal	2374	1915	0.672283	0.841775			0.747542	1	mm2_bwa	autosome
INDEL	I16_PLUS	*	1403	508	0.329294	0.893701			0.481262	1	mm2_bwa	autosome
INDEL	I16_PLUS	TE	178	70	0.359551	0.885714			0.511472	1	mm2_bwa	autosome
INDEL	I16_PLUS	TS_boundary	20	1	0.05	1.0			0.095238	1	mm2_bwa	autosome
INDEL	I16_PLUS	VNTR	162	17	0.080247	0.705882			0.144111	1	mm2_bwa	autosome
INDEL	I16_PLUS	normal	1055	416	0.361137	0.901442			0.515682	1	mm2_bwa	autosome
INDEL	I1_5	*	29638	27266	0.73841	0.825497			0.779529	1	mm2_bwa	autosome
INDEL	I1_5	TE	4577	4175	0.75792	0.846228			0.799643	1	mm2_bwa	autosome
INDEL	I1_5	TS_boundary	223	121	0.327354	0.661157			0.437896	1	mm2_bwa	autosome
INDEL	I1_5	VNTR	1331	949	0.515402	0.751317			0.611391	1	mm2_bwa	autosome
INDEL	I1_5	normal	23733	21954	0.745123	0.825681			0.783336	1	mm2_bwa	autosome
INDEL	I6_15	*	3149	2159	0.553191	0.809171			0.657133	1	mm2_bwa	autosome
INDEL	I6_15	TE	377	249	0.583554	0.86747			0.697736	1	mm2_bwa	autosome
INDEL	I6_15	TS_boundary	69	19	0.188406	0.684211			0.295455	1	mm2_bwa	autosome
INDEL	I6_15	VNTR	302	116	0.307947	0.75			0.43662	1	mm2_bwa	autosome
INDEL	I6_15	normal	2475	1758	0.574141	0.808874			0.671588	1	mm2_bwa	autosome
SNP	*	*	430356	387477	0.861949	0.954488	2.13491254387	2.16758881652	0.905861	1	mm2_bwa	autosome
SNP	*	TE	70737	62703	0.850686	0.957355	2.08282502614	2.11834319527	0.900874	1	mm2_bwa	autosome
SNP	*	TS_boundary	465	347	0.660215	0.85879	1.94303797468	2.01739130435	0.746523	1	mm2_bwa	autosome
SNP	*	VNTR	17376	14683	0.786545	0.924811	2.30984574367	2.42650489967	0.850092	1	mm2_bwa	autosome
SNP	*	normal	342274	310091	0.868053	0.955313	2.13736072423	2.16637063351	0.909595	1	mm2_bwa	autosome
INDEL	*	*	66440	64523	0.807541	0.880244			0.842327	1	mm2_bwa	autosome
INDEL	*	TE	10093	9634	0.832458	0.902014			0.865841	1	mm2_bwa	autosome
INDEL	*	TS_boundary	808	627	0.461634	0.748006			0.570922	1	mm2_bwa	autosome
INDEL	*	VNTR	3551	2563	0.52802	0.780726			0.629976	1	mm2_bwa	autosome
INDEL	*	normal	53177	52143	0.818587	0.881787			0.849012	1	mm2_bwa	autosome
INDEL	C16_PLUS	*	0	0	0.0	0.0				1	mm2_bwa	autosome
INDEL	C16_PLUS	TE	0	0	0.0	0.0				1	mm2_bwa	autosome
INDEL	C16_PLUS	TS_boundary	0	0	0.0	0.0				1	mm2_bwa	autosome
INDEL	C16_PLUS	VNTR	0	0	0.0	0.0				1	mm2_bwa	autosome
INDEL	C16_PLUS	normal	0	0	0.0	0.0				1	mm2_bwa	autosome
INDEL	C1_5	*	0	0	0.0	0.0				1	mm2_bwa	autosome
INDEL	C1_5	TE	0	0	0.0	0.0				1	mm2_bwa	autosome
INDEL	C1_5	TS_boundary	0	0	0.0	0.0				1	mm2_bwa	autosome
INDEL	C1_5	VNTR	0	0	0.0	0.0				1	mm2_bwa	autosome
INDEL	C1_5	normal	0	0	0.0	0.0				1	mm2_bwa	autosome
INDEL	C6_15	*	0	0	0.0	0.0				1	mm2_bwa	autosome
INDEL	C6_15	TE	0	0	0.0	0.0				1	mm2_bwa	autosome
INDEL	C6_15	TS_boundary	0	0	0.0	0.0				1	mm2_bwa	autosome
INDEL	C6_15	VNTR	0	0	0.0	0.0				1	mm2_bwa	autosome
INDEL	C6_15	normal	0	0	0.0	0.0				1	mm2_bwa	autosome
INDEL	D16_PLUS	*	917	633	0.671756	0.93049			0.780232	1	mm2_bwa	autosome
INDEL	D16_PLUS	TE	116	86	0.793103	0.976744			0.875396	1	mm2_bwa	autosome
INDEL	D16_PLUS	TS_boundary	68	36	0.514706	0.888889			0.651921	1	mm2_bwa	autosome
INDEL	D16_PLUS	VNTR	201	87	0.363184	0.827586			0.504826	1	mm2_bwa	autosome
INDEL	D16_PLUS	normal	664	485	0.730422	0.942268			0.82293	1	mm2_bwa	autosome
INDEL	D1_5	*	27505	27275	0.842429	0.886746			0.864019	1	mm2_bwa	autosome
INDEL	D1_5	TE	4325	4149	0.854566	0.909135			0.881006	1	mm2_bwa	autosome
INDEL	D1_5	TS_boundary	343	272	0.533528	0.746324			0.622235	1	mm2_bwa	autosome
INDEL	D1_5	VNTR	1239	1040	0.619855	0.7875			0.693692	1	mm2_bwa	autosome
INDEL	D1_5	normal	22220	22137	0.848695	0.887202			0.867522	1	mm2_bwa	autosome
INDEL	D6_15	*	3211	2781	0.750856	0.88817			0.813761	1	mm2_bwa	autosome
INDEL	D6_15	TE	408	332	0.808824	0.930723			0.865502	1	mm2_bwa	autosome
INDEL	D6_15	TS_boundary	178	107	0.410112	0.757009			0.532008	1	mm2_bwa	autosome
INDEL	D6_15	VNTR	398	253	0.442211	0.731225			0.551126	1	mm2_bwa	autosome
INDEL	D6_15	normal	2570	2223	0.767704	0.899685			0.828471	1	mm2_bwa	autosome
INDEL	I16_PLUS	*	1637	661	0.386072	0.931921			0.545965	1	mm2_bwa	autosome
INDEL	I16_PLUS	TE	179	83	0.463687	0.915663			0.615625	1	mm2_bwa	autosome
INDEL	I16_PLUS	TS_boundary	24	3	0.125	1.0			0.222222	1	mm2_bwa	autosome
INDEL	I16_PLUS	VNTR	208	32	0.129808	0.78125			0.222625	1	mm2_bwa	autosome
INDEL	I16_PLUS	normal	1240	535	0.416129	0.943925			0.577616	1	mm2_bwa	autosome
INDEL	I1_5	*	32149	30691	0.804628	0.871591			0.836772	1	mm2_bwa	autosome
INDEL	I1_5	TE	5011	4689	0.819397	0.890168			0.853318	1	mm2_bwa	autosome
INDEL	I1_5	TS_boundary	264	179	0.450758	0.72067			0.554618	1	mm2_bwa	autosome
INDEL	I1_5	VNTR	1413	1016	0.561217	0.784449			0.654317	1	mm2_bwa	autosome
INDEL	I1_5	normal	25732	24750	0.81354	0.872444			0.841963	1	mm2_bwa	autosome
INDEL	I6_15	*	3512	2554	0.632403	0.875881			0.73449	1	mm2_bwa	autosome
INDEL	I6_15	TE	413	302	0.680387	0.930464			0.786014	1	mm2_bwa	autosome
INDEL	I6_15	TS_boundary	108	30	0.194444	0.7			0.304348	1	mm2_bwa	autosome
INDEL	I6_15	VNTR	360	140	0.297222	0.75			0.425729	1	mm2_bwa	autosome
INDEL	I6_15	normal	2777	2072	0.660065	0.882239			0.75515	1	mm2_bwa	autosome
SNP	*	*	467510	441524	0.928928	0.980561	2.13558197068	2.16440269957	0.954046	1	mm2_bwa	autosome
SNP	*	TE	76555	71673	0.921795	0.982615	2.09997976118	2.12664079194	0.951234	1	mm2_bwa	autosome
SNP	*	TS_boundary	580	474	0.77931	0.915612	2.10160427807	2.11842105263	0.841981	1	mm2_bwa	autosome
SNP	*	VNTR	18929	16735	0.845528	0.951001	2.30857941639	2.39691558442	0.895168	1	mm2_bwa	autosome
SNP	*	normal	372063	353116	0.934589	0.981544	2.1345404017	2.16189726009	0.957491	1	mm2_bwa	autosome
INDEL	*	*	62208	62791	0.837497	0.879935			0.858192	1	mm2_bwa	autosome
INDEL	*	TE	9440	9323	0.856674	0.895956			0.875875	1	mm2_bwa	autosome
INDEL	*	TS_boundary	772	634	0.510363	0.77918			0.616753	1	mm2_bwa	autosome
INDEL	*	VNTR	3308	2636	0.586457	0.798179			0.676131	1	mm2_bwa	autosome
INDEL	*	normal	49843	50645	0.847601	0.881923			0.864422	1	mm2_bwa	autosome
INDEL	C16_PLUS	*	0	0	0.0	0.0				1	mm2_bwa	autosome
INDEL	C16_PLUS	TE	0	0	0.0	0.0				1	mm2_bwa	autosome
INDEL	C16_PLUS	TS_boundary	0	0	0.0	0.0				1	mm2_bwa	autosome
INDEL	C16_PLUS	VNTR	0	0	0.0	0.0				1	mm2_bwa	autosome
INDEL	C16_PLUS	normal	0	0	0.0	0.0				1	mm2_bwa	autosome
INDEL	C1_5	*	0	0	0.0	0.0				1	mm2_bwa	autosome
INDEL	C1_5	TE	0	0	0.0	0.0				1	mm2_bwa	autosome
INDEL	C1_5	TS_boundary	0	0	0.0	0.0				1	mm2_bwa	autosome
INDEL	C1_5	VNTR	0	0	0.0	0.0				1	mm2_bwa	autosome
INDEL	C1_5	normal	0	0	0.0	0.0				1	mm2_bwa	autosome
INDEL	C6_15	*	0	0	0.0	0.0				1	mm2_bwa	autosome
INDEL	C6_15	TE	0	0	0.0	0.0				1	mm2_bwa	autosome
INDEL	C6_15	TS_boundary	0	0	0.0	0.0				1	mm2_bwa	autosome
INDEL	C6_15	VNTR	0	0	0.0	0.0				1	mm2_bwa	autosome
INDEL	C6_15	normal	0	0	0.0	0.0				1	mm2_bwa	autosome
INDEL	D16_PLUS	*	806	559	0.673697	0.930233			0.78145	1	mm2_bwa	autosome
INDEL	D16_PLUS	TE	92	69	0.73913	0.913043			0.816934	1	mm2_bwa	autosome
INDEL	D16_PLUS	TS_boundary	64	36	0.5	0.861111			0.632653	1	mm2_bwa	autosome
INDEL	D16_PLUS	VNTR	185	87	0.410811	0.896552			0.563445	1	mm2_bwa	autosome
INDEL	D16_PLUS	normal	587	426	0.730835	0.941315			0.822828	1	mm2_bwa	autosome
INDEL	D1_5	*	25785	26259	0.86783	0.891961			0.87973	1	mm2_bwa	autosome
INDEL	D1_5	TE	4025	3966	0.877019	0.912254			0.894289	1	mm2_bwa	autosome
INDEL	D1_5	TS_boundary	319	257	0.598746	0.797665			0.684038	1	mm2_bwa	autosome
INDEL	D1_5	VNTR	1188	1044	0.659933	0.801724			0.723951	1	mm2_bwa	autosome
INDEL	D1_5	normal	20833	21305	0.874958	0.892467			0.883626	1	mm2_bwa	autosome
INDEL	D6_15	*	2989	2652	0.779525	0.895928			0.833683	1	mm2_bwa	autosome
INDEL	D6_15	TE	381	315	0.818898	0.911111			0.862547	1	mm2_bwa	autosome
INDEL	D6_15	TS_boundary	173	113	0.49711	0.823009			0.619832	1	mm2_bwa	autosome
INDEL	D6_15	VNTR	369	258	0.531165	0.782946			0.632935	1	mm2_bwa	autosome
INDEL	D6_15	normal	2395	2108	0.794154	0.907021			0.846844	1	mm2_bwa	autosome
INDEL	I16_PLUS	*	1430	631	0.42028	0.925515			0.57806	1	mm2_bwa	autosome
INDEL	I16_PLUS	TE	158	79	0.493671	0.936709			0.646578	1	mm2_bwa	autosome
INDEL	I16_PLUS	TS_boundary	22	1	0.045455	1.0			0.086957	1	mm2_bwa	autosome
INDEL	I16_PLUS	VNTR	173	34	0.16185	0.794118			0.268896	1	mm2_bwa	autosome
INDEL	I16_PLUS	normal	1086	510	0.450276	0.931373			0.607064	1	mm2_bwa	autosome
INDEL	I1_5	*	30157	30261	0.841761	0.867718			0.854542	1	mm2_bwa	autosome
INDEL	I1_5	TE	4676	4620	0.855004	0.87987			0.867259	1	mm2_bwa	autosome
INDEL	I1_5	TS_boundary	264	192	0.481061	0.729167			0.579682	1	mm2_bwa	autosome
INDEL	I1_5	VNTR	1335	1080	0.629213	0.796296			0.702963	1	mm2_bwa	autosome
INDEL	I1_5	normal	24169	24315	0.848897	0.869751			0.859198	1	mm2_bwa	autosome
INDEL	I6_15	*	3148	2528	0.681067	0.856013			0.758584	1	mm2_bwa	autosome
INDEL	I6_15	TE	364	282	0.714286	0.897163			0.795347	1	mm2_bwa	autosome
INDEL	I6_15	TS_boundary	82	35	0.280488	0.685714			0.398125	1	mm2_bwa	autosome
INDEL	I6_15	VNTR	303	142	0.392739	0.767606			0.519619	1	mm2_bwa	autosome
INDEL	I6_15	normal	2513	2060	0.700756	0.858738			0.771745	1	mm2_bwa	autosome
SNP	*	*	429414	411258	0.937242	0.97531	2.12580497282	2.14978715585	0.955897	1	mm2_bwa	autosome
SNP	*	TE	70406	66888	0.932179	0.978741	2.09841186045	2.12318536153	0.954893	1	mm2_bwa	autosome
SNP	*	TS_boundary	547	450	0.760512	0.893333	2.09039548023	2.28467153285	0.821589	1	mm2_bwa	autosome
SNP	*	VNTR	17212	15542	0.865733	0.952065	2.34635568513	2.43906215439	0.906849	1	mm2_bwa	autosome
SNP	*	normal	341835	328828	0.941829	0.975711	2.12088854817	2.1427370352	0.95847	1	mm2_bwa	autosome
INDEL	*	*	59537	59813	0.793926	0.831709			0.812379	1	mm2_bwa	autosome
INDEL	*	TE	9103	9027	0.820389	0.854437			0.837067	1	mm2_bwa	autosome
INDEL	*	TS_boundary	703	563	0.428165	0.648313			0.515728	1	mm2_bwa	autosome
INDEL	*	VNTR	3228	2480	0.548017	0.755242			0.635155	1	mm2_bwa	autosome
INDEL	*	normal	47561	48136	0.802212	0.83181			0.816743	1	mm2_bwa	autosome
INDEL	C16_PLUS	*	0	0	0.0	0.0				1	mm2_bwa	autosome
INDEL	C16_PLUS	TE	0	0	0.0	0.0				1	mm2_bwa	autosome
INDEL	C16_PLUS	TS_boundary	0	0	0.0	0.0				1	mm2_bwa	autosome
INDEL	C16_PLUS	VNTR	0	0	0.0	0.0				1	mm2_bwa	autosome
INDEL	C16_PLUS	normal	0	0	0.0	0.0				1	mm2_bwa	autosome
INDEL	C1_5	*	0	0	0.0	0.0				1	mm2_bwa	autosome
INDEL	C1_5	TE	0	0	0.0	0.0				1	mm2_bwa	autosome
INDEL	C1_5	TS_boundary	0	0	0.0	0.0				1	mm2_bwa	autosome
INDEL	C1_5	VNTR	0	0	0.0	0.0				1	mm2_bwa	autosome
INDEL	C1_5	normal	0	0	0.0	0.0				1	mm2_bwa	autosome
INDEL	C6_15	*	0	0	0.0	0.0				1	mm2_bwa	autosome
INDEL	C6_15	TE	0	0	0.0	0.0				1	mm2_bwa	autosome
INDEL	C6_15	TS_boundary	0	0	0.0	0.0				1	mm2_bwa	autosome
INDEL	C6_15	VNTR	0	0	0.0	0.0				1	mm2_bwa	autosome
INDEL	C6_15	normal	0	0	0.0	0.0				1	mm2_bwa	autosome
INDEL	D16_PLUS	*	782	527	0.632992	0.895636			0.741751	1	mm2_bwa	autosome
INDEL	D16_PLUS	TE	97	63	0.701031	0.920635			0.795964	1	mm2_bwa	autosome
INDEL	D16_PLUS	TS_boundary	66	34	0.439394	0.823529			0.573042	1	mm2_bwa	autosome
INDEL	D16_PLUS	VNTR	187	80	0.368984	0.8625			0.516854	1	mm2_bwa	autosome
INDEL	D16_PLUS	normal	561	407	0.68984	0.896806			0.779824	1	mm2_bwa	autosome
INDEL	D1_5	*	24527	25157	0.824357	0.838097			0.83117	1	mm2_bwa	autosome
INDEL	D1_5	TE	3855	3862	0.83917	0.85681			0.847898	1	mm2_bwa	autosome
INDEL	D1_5	TS_boundary	297	246	0.505051	0.650407			0.568586	1	mm2_bwa	autosome
INDEL	D1_5	VNTR	1148	1007	0.609756	0.730884			0.664848	1	mm2_bwa	autosome
INDEL	D1_5	normal	19773	20331	0.830122	0.839654			0.834861	1	mm2_bwa	autosome
INDEL	D6_15	*	2827	2474	0.733994	0.854487			0.78967	1	mm2_bwa	autosome
INDEL	D6_15	TE	357	297	0.759104	0.861953			0.807266	1	mm2_bwa	autosome
INDEL	D6_15	TS_boundary	150	91	0.406667	0.714286			0.518267	1	mm2_bwa	autosome
INDEL	D6_15	VNTR	358	220	0.449721	0.75			0.562282	1	mm2_bwa	autosome
INDEL	D6_15	normal	2248	1985	0.756228	0.862972			0.806081	1	mm2_bwa	autosome
INDEL	I16_PLUS	*	1371	572	0.374909	0.877622			0.525382	1	mm2_bwa	autosome
INDEL	I16_PLUS	TE	162	71	0.432099	0.971831			0.598216	1	mm2_bwa	autosome
INDEL	I16_PLUS	TS_boundary	20	4	0.15	0.5			0.230769	1	mm2_bwa	autosome
INDEL	I16_PLUS	VNTR	156	25	0.147436	0.84			0.250844	1	mm2_bwa	autosome
INDEL	I16_PLUS	normal	1043	468	0.400767	0.867521			0.548257	1	mm2_bwa	autosome
INDEL	I1_5	*	28778	28809	0.7995	0.822764			0.810965	1	mm2_bwa	autosome
INDEL	I1_5	TE	4494	4455	0.825545	0.846689			0.835983	1	mm2_bwa	autosome
INDEL	I1_5	TS_boundary	212	156	0.382075	0.557692			0.453475	1	mm2_bwa	autosome
INDEL	I1_5	VNTR	1303	1024	0.603991	0.771484			0.67754	1	mm2_bwa	autosome
INDEL	I1_5	normal	22985	23112	0.80335	0.821348			0.812249	1	mm2_bwa	autosome
INDEL	I6_15	*	3003	2349	0.632035	0.816943			0.712691	1	mm2_bwa	autosome
INDEL	I6_15	TE	373	282	0.697051	0.893617			0.783189	1	mm2_bwa	autosome
INDEL	I6_15	TS_boundary	75	33	0.293333	0.69697			0.412893	1	mm2_bwa	autosome
INDEL	I6_15	VNTR	272	127	0.360294	0.748031			0.48634	1	mm2_bwa	autosome
INDEL	I6_15	normal	2377	1901	0.647875	0.811678			0.720585	1	mm2_bwa	autosome
SNP	*	*	416120	398219	0.911723	0.94957	2.1292924585	2.1517453084	0.930262	1	mm2_bwa	autosome
SNP	*	TE	68504	64714	0.90332	0.953828	2.11133309117	2.14207358509	0.927887	1	mm2_bwa	autosome
SNP	*	TS_boundary	481	371	0.694387	0.867925	1.625	1.90625	0.771518	1	mm2_bwa	autosome
SNP	*	VNTR	17066	15340	0.832357	0.922034	2.2885763822	2.34875600175	0.874903	1	mm2_bwa	autosome
SNP	*	normal	330583	318165	0.917512	0.950032	2.12502598605	2.14479508359	0.933489	1	mm2_bwa	autosome
INDEL	*	*	60376	59358	0.810686	0.86701			0.837903	1	mm2_bwa	autosome
INDEL	*	TE	9222	8944	0.835936	0.888752			0.861535	1	mm2_bwa	autosome
INDEL	*	TS_boundary	716	530	0.449721	0.720755			0.553858	1	mm2_bwa	autosome
INDEL	*	VNTR	3255	2470	0.561905	0.788259			0.656108	1	mm2_bwa	autosome
INDEL	*	normal	48253	47781	0.819617	0.867521			0.842889	1	mm2_bwa	autosome
INDEL	C16_PLUS	*	0	0	0.0	0.0				1	mm2_bwa	autosome
INDEL	C16_PLUS	TE	0	0	0.0	0.0				1	mm2_bwa	autosome
INDEL	C16_PLUS	TS_boundary	0	0	0.0	0.0				1	mm2_bwa	autosome
INDEL	C16_PLUS	VNTR	0	0	0.0	0.0				1	mm2_bwa	autosome
INDEL	C16_PLUS	normal	0	0	0.0	0.0				1	mm2_bwa	autosome
INDEL	C1_5	*	0	0	0.0	0.0				1	mm2_bwa	autosome
INDEL	C1_5	TE	0	0	0.0	0.0				1	mm2_bwa	autosome
INDEL	C1_5	TS_boundary	0	0	0.0	0.0				1	mm2_bwa	autosome
INDEL	C1_5	VNTR	0	0	0.0	0.0				1	mm2_bwa	autosome
INDEL	C1_5	normal	0	0	0.0	0.0				1	mm2_bwa	autosome
INDEL	C6_15	*	0	0	0.0	0.0				1	mm2_bwa	autosome
INDEL	C6_15	TE	0	0	0.0	0.0				1	mm2_bwa	autosome
INDEL	C6_15	TS_boundary	0	0	0.0	0.0				1	mm2_bwa	autosome
INDEL	C6_15	VNTR	0	0	0.0	0.0				1	mm2_bwa	autosome
INDEL	C6_15	normal	0	0	0.0	0.0				1	mm2_bwa	autosome
INDEL	D16_PLUS	*	826	563	0.659806	0.928952			0.771582	1	mm2_bwa	autosome
INDEL	D16_PLUS	TE	95	71	0.8	0.957746			0.871795	1	mm2_bwa	autosome
INDEL	D16_PLUS	TS_boundary	63	29	0.428571	0.896552			0.579926	1	mm2_bwa	autosome
INDEL	D16_PLUS	VNTR	184	79	0.342391	0.822785			0.483557	1	mm2_bwa	autosome
INDEL	D16_PLUS	normal	603	433	0.71476	0.944573			0.813752	1	mm2_bwa	autosome
INDEL	D1_5	*	24939	24842	0.841814	0.880726			0.860831	1	mm2_bwa	autosome
INDEL	D1_5	TE	3978	3832	0.850176	0.903184			0.875879	1	mm2_bwa	autosome
INDEL	D1_5	TS_boundary	321	236	0.495327	0.75			0.596623	1	mm2_bwa	autosome
INDEL	D1_5	VNTR	1191	1020	0.648195	0.805882			0.718488	1	mm2_bwa	autosome
INDEL	D1_5	normal	20040	20035	0.847255	0.87996			0.863298	1	mm2_bwa	autosome
INDEL	D6_15	*	2850	2438	0.740702	0.88105			0.804803	1	mm2_bwa	autosome
INDEL	D6_15	TE	358	303	0.798883	0.920792			0.855516	1	mm2_bwa	autosome
INDEL	D6_15	TS_boundary	135	84	0.444444	0.72619			0.551412	1	mm2_bwa	autosome
INDEL	D6_15	VNTR	327	207	0.486239	0.763285			0.594048	1	mm2_bwa	autosome
INDEL	D6_15	normal	2287	1955	0.752951	0.885934			0.814047	1	mm2_bwa	autosome
INDEL	I16_PLUS	*	1388	572	0.381844	0.891608			0.534697	1	mm2_bwa	autosome
INDEL	I16_PLUS	TE	159	76	0.459119	0.947368			0.618498	1	mm2_bwa	autosome
INDEL	I16_PLUS	TS_boundary	15	1	0.066667	1.0			0.125	1	mm2_bwa	autosome
INDEL	I16_PLUS	VNTR	168	28	0.14881	0.821429			0.251972	1	mm2_bwa	autosome
INDEL	I16_PLUS	normal	1050	461	0.406667	0.885033			0.557271	1	mm2_bwa	autosome
INDEL	I1_5	*	28987	28559	0.816849	0.854722			0.835356	1	mm2_bwa	autosome
INDEL	I1_5	TE	4472	4364	0.836538	0.870761			0.853307	1	mm2_bwa	autosome
INDEL	I1_5	TS_boundary	218	144	0.412844	0.680556			0.513926	1	mm2_bwa	autosome
INDEL	I1_5	VNTR	1274	993	0.594976	0.786506			0.677464	1	mm2_bwa	autosome
INDEL	I1_5	normal	23248	22999	0.82334	0.855298			0.839015	1	mm2_bwa	autosome
INDEL	I6_15	*	3141	2449	0.638013	0.830543			0.721658	1	mm2_bwa	autosome
INDEL	I6_15	TE	395	307	0.696203	0.895765			0.783476	1	mm2_bwa	autosome
INDEL	I6_15	TS_boundary	77	36	0.220779	0.527778			0.311325	1	mm2_bwa	autosome
INDEL	I6_15	VNTR	293	145	0.354949	0.682759			0.467076	1	mm2_bwa	autosome
INDEL	I6_15	normal	2465	1951	0.656389	0.837007			0.735776	1	mm2_bwa	autosome
SNP	*	*	424767	400964	0.917529	0.968753	2.14081810656	2.16500165712	0.942445	1	mm2_bwa	autosome
SNP	*	TE	69957	65602	0.914505	0.972684	2.09791509893	2.1240538868	0.942697	1	mm2_bwa	autosome
SNP	*	TS_boundary	508	392	0.730315	0.905612	1.80662983425	1.86131386861	0.808572	1	mm2_bwa	autosome
SNP	*	VNTR	17297	15354	0.844308	0.943793	2.33661075766	2.43537567084	0.891283	1	mm2_bwa	autosome
SNP	*	normal	337551	320008	0.921846	0.969145	2.14018543835	2.16155540411	0.944904	1	mm2_bwa	autosome
INDEL	*	*	61305	60504	0.819672	0.875545			0.846688	1	mm2_bwa	autosome
INDEL	*	TE	9268	8945	0.837182	0.892901			0.864144	1	mm2_bwa	autosome
INDEL	*	TS_boundary	743	558	0.479139	0.756272			0.586621	1	mm2_bwa	autosome
INDEL	*	VNTR	3267	2574	0.579431	0.786713			0.667347	1	mm2_bwa	autosome
INDEL	*	normal	49120	48805	0.82954	0.877554			0.852872	1	mm2_bwa	autosome
INDEL	C16_PLUS	*	0	0	0.0	0.0				1	mm2_bwa	autosome
INDEL	C16_PLUS	TE	0	0	0.0	0.0				1	mm2_bwa	autosome
INDEL	C16_PLUS	TS_boundary	0	0	0.0	0.0				1	mm2_bwa	autosome
INDEL	C16_PLUS	VNTR	0	0	0.0	0.0				1	mm2_bwa	autosome
INDEL	C16_PLUS	normal	0	0	0.0	0.0				1	mm2_bwa	autosome
INDEL	C1_5	*	0	0	0.0	0.0				1	mm2_bwa	autosome
INDEL	C1_5	TE	0	0	0.0	0.0				1	mm2_bwa	autosome
INDEL	C1_5	TS_boundary	0	0	0.0	0.0				1	mm2_bwa	autosome
INDEL	C1_5	VNTR	0	0	0.0	0.0				1	mm2_bwa	autosome
INDEL	C1_5	normal	0	0	0.0	0.0				1	mm2_bwa	autosome
INDEL	C6_15	*	0	0	0.0	0.0				1	mm2_bwa	autosome
INDEL	C6_15	TE	0	0	0.0	0.0				1	mm2_bwa	autosome
INDEL	C6_15	TS_boundary	0	0	0.0	0.0				1	mm2_bwa	autosome
INDEL	C6_15	VNTR	0	0	0.0	0.0				1	mm2_bwa	autosome
INDEL	C6_15	normal	0	0	0.0	0.0				1	mm2_bwa	autosome
INDEL	D16_PLUS	*	782	546	0.668798	0.924908			0.776275	1	mm2_bwa	autosome
INDEL	D16_PLUS	TE	90	64	0.733333	0.96875			0.834761	1	mm2_bwa	autosome
INDEL	D16_PLUS	TS_boundary	53	26	0.471698	1.0			0.641026	1	mm2_bwa	autosome
INDEL	D16_PLUS	VNTR	169	88	0.420118	0.840909			0.560307	1	mm2_bwa	autosome
INDEL	D16_PLUS	normal	569	410	0.718805	0.939024			0.814288	1	mm2_bwa	autosome
INDEL	D1_5	*	25210	25251	0.851964	0.887252			0.86925	1	mm2_bwa	autosome
INDEL	D1_5	TE	3972	3824	0.85851	0.908996			0.883032	1	mm2_bwa	autosome
INDEL	D1_5	TS_boundary	305	244	0.586885	0.786885			0.672327	1	mm2_bwa	autosome
INDEL	D1_5	VNTR	1150	1032	0.677391	0.796512			0.732138	1	mm2_bwa	autosome
INDEL	D1_5	normal	20343	20449	0.857641	0.887672			0.872398	1	mm2_bwa	autosome
INDEL	D6_15	*	2938	2572	0.769231	0.894246			0.827041	1	mm2_bwa	autosome
INDEL	D6_15	TE	379	299	0.802111	0.926421			0.859796	1	mm2_bwa	autosome
INDEL	D6_15	TS_boundary	160	104	0.46875	0.778846			0.58526	1	mm2_bwa	autosome
INDEL	D6_15	VNTR	362	241	0.5	0.767635			0.605565	1	mm2_bwa	autosome
INDEL	D6_15	normal	2343	2058	0.787452	0.902818			0.841198	1	mm2_bwa	autosome
INDEL	I16_PLUS	*	1418	582	0.385049	0.917526			0.542453	1	mm2_bwa	autosome
INDEL	I16_PLUS	TE	169	71	0.408284	0.943662			0.569967	1	mm2_bwa	autosome
INDEL	I16_PLUS	TS_boundary	24	5	0.125	0.6			0.206897	1	mm2_bwa	autosome
INDEL	I16_PLUS	VNTR	160	30	0.16875	0.8			0.27871	1	mm2_bwa	autosome
INDEL	I16_PLUS	normal	1078	470	0.410946	0.921277			0.568366	1	mm2_bwa	autosome
INDEL	I1_5	*	29641	29203	0.822779	0.863131			0.842472	1	mm2_bwa	autosome
INDEL	I1_5	TE	4545	4416	0.833003	0.874321			0.853162	1	mm2_bwa	autosome
INDEL	I1_5	TS_boundary	233	155	0.429185	0.677419			0.52546	1	mm2_bwa	autosome
INDEL	I1_5	VNTR	1316	1036	0.598024	0.777992			0.676239	1	mm2_bwa	autosome
INDEL	I1_5	normal	23770	23529	0.831594	0.865443			0.848181	1	mm2_bwa	autosome
INDEL	I6_15	*	3112	2419	0.659062	0.856552			0.74494	1	mm2_bwa	autosome
INDEL	I6_15	TE	348	277	0.727011	0.898917			0.803877	1	mm2_bwa	autosome
INDEL	I6_15	TS_boundary	88	25	0.147727	0.6			0.237082	1	mm2_bwa	autosome
INDEL	I6_15	VNTR	327	152	0.388379	0.776316			0.517741	1	mm2_bwa	autosome
INDEL	I6_15	normal	2469	1945	0.673147	0.861697			0.755841	1	mm2_bwa	autosome
SNP	*	*	425022	403738	0.926397	0.971851	2.12989450902	2.15273104816	0.948579	1	mm2_bwa	autosome
SNP	*	TE	69737	65838	0.920587	0.972463	2.09266238085	2.11523723923	0.945814	1	mm2_bwa	autosome
SNP	*	TS_boundary	504	388	0.700397	0.891753	1.95321637427	2.0390625	0.784575	1	mm2_bwa	autosome
SNP	*	VNTR	17303	15469	0.855979	0.950676	2.35602094241	2.40589918556	0.900845	1	mm2_bwa	autosome
SNP	*	normal	338013	322431	0.931136	0.972741	2.12668059845	2.14923988713	0.951484	1	mm2_bwa	autosome
INDEL	*	*	56654	53535	0.790959	0.872084			0.829543	1	mm2_bwa	autosome
INDEL	*	TE	8668	8097	0.814952	0.886501			0.849222	1	mm2_bwa	autosome
INDEL	*	TS_boundary	679	474	0.444772	0.71308			0.547838	1	mm2_bwa	autosome
INDEL	*	VNTR	3133	2257	0.537504	0.774036			0.634441	1	mm2_bwa	autosome
INDEL	*	normal	45219	43000	0.800482	0.875186			0.836169	1	mm2_bwa	autosome
INDEL	C16_PLUS	*	0	0	0.0	0.0				1	mm2_bwa	autosome
INDEL	C16_PLUS	TE	0	0	0.0	0.0				1	mm2_bwa	autosome
INDEL	C16_PLUS	TS_boundary	0	0	0.0	0.0				1	mm2_bwa	autosome
INDEL	C16_PLUS	VNTR	0	0	0.0	0.0				1	mm2_bwa	autosome
INDEL	C16_PLUS	normal	0	0	0.0	0.0				1	mm2_bwa	autosome
INDEL	C1_5	*	0	0	0.0	0.0				1	mm2_bwa	autosome
INDEL	C1_5	TE	0	0	0.0	0.0				1	mm2_bwa	autosome
INDEL	C1_5	TS_boundary	0	0	0.0	0.0				1	mm2_bwa	autosome
INDEL	C1_5	VNTR	0	0	0.0	0.0				1	mm2_bwa	autosome
INDEL	C1_5	normal	0	0	0.0	0.0				1	mm2_bwa	autosome
INDEL	C6_15	*	0	0	0.0	0.0				1	mm2_bwa	autosome
INDEL	C6_15	TE	0	0	0.0	0.0				1	mm2_bwa	autosome
INDEL	C6_15	TS_boundary	0	0	0.0	0.0				1	mm2_bwa	autosome
INDEL	C6_15	VNTR	0	0	0.0	0.0				1	mm2_bwa	autosome
INDEL	C6_15	normal	0	0	0.0	0.0				1	mm2_bwa	autosome
INDEL	D16_PLUS	*	693	448	0.619048	0.919643			0.739983	1	mm2_bwa	autosome
INDEL	D16_PLUS	TE	75	52	0.72	0.961538			0.823422	1	mm2_bwa	autosome
INDEL	D16_PLUS	TS_boundary	38	17	0.394737	0.764706			0.520694	1	mm2_bwa	autosome
INDEL	D16_PLUS	VNTR	160	66	0.35	0.848485			0.495575	1	mm2_bwa	autosome
INDEL	D16_PLUS	normal	495	341	0.674747	0.926686			0.780899	1	mm2_bwa	autosome
INDEL	D1_5	*	23266	22364	0.821929	0.884099			0.851881	1	mm2_bwa	autosome
INDEL	D1_5	TE	3693	3480	0.836989	0.897701			0.866283	1	mm2_bwa	autosome
INDEL	D1_5	TS_boundary	280	216	0.532143	0.74537			0.620962	1	mm2_bwa	autosome
INDEL	D1_5	VNTR	1116	928	0.626344	0.78556			0.696975	1	mm2_bwa	autosome
INDEL	D1_5	normal	18694	17996	0.827378	0.886475			0.855907	1	mm2_bwa	autosome
INDEL	D6_15	*	2599	2164	0.725664	0.882625			0.796485	1	mm2_bwa	autosome
INDEL	D6_15	TE	320	258	0.7875	0.910853			0.844697	1	mm2_bwa	autosome
INDEL	D6_15	TS_boundary	144	86	0.402778	0.72093			0.516815	1	mm2_bwa	autosome
INDEL	D6_15	VNTR	333	196	0.435435	0.75			0.550982	1	mm2_bwa	autosome
INDEL	D6_15	normal	2079	1739	0.743146	0.893042			0.811228	1	mm2_bwa	autosome
INDEL	I16_PLUS	*	1367	547	0.362107	0.879342			0.512974	1	mm2_bwa	autosome
INDEL	I16_PLUS	TE	164	71	0.432927	0.957746			0.596307	1	mm2_bwa	autosome
INDEL	I16_PLUS	TS_boundary	18	1	0.055556	1.0			0.105263	1	mm2_bwa	autosome
INDEL	I16_PLUS	VNTR	167	25	0.095808	0.64			0.166667	1	mm2_bwa	autosome
INDEL	I16_PLUS	normal	1026	444	0.395712	0.885135			0.546917	1	mm2_bwa	autosome
INDEL	I1_5	*	27301	25948	0.796235	0.861531			0.827597	1	mm2_bwa	autosome
INDEL	I1_5	TE	4243	3997	0.813811	0.873155			0.842439	1	mm2_bwa	autosome
INDEL	I1_5	TS_boundary	203	124	0.37931	0.645161			0.477742	1	mm2_bwa	autosome
INDEL	I1_5	VNTR	1202	924	0.578203	0.761905			0.657463	1	mm2_bwa	autosome
INDEL	I1_5	normal	21865	20820	0.802058	0.864553			0.832134	1	mm2_bwa	autosome
INDEL	I6_15	*	2828	2102	0.627298	0.847764			0.721056	1	mm2_bwa	autosome
INDEL	I6_15	TE	349	244	0.647564	0.885246			0.747977	1	mm2_bwa	autosome
INDEL	I6_15	TS_boundary	73	30	0.260274	0.7			0.379458	1	mm2_bwa	autosome
INDEL	I6_15	VNTR	295	122	0.369492	0.803279			0.50616	1	mm2_bwa	autosome
INDEL	I6_15	normal	2212	1689	0.650995	0.849615			0.73716	1	mm2_bwa	autosome
SNP	*	*	383656	356737	0.905447	0.970513	2.14135337115	2.17435705835	0.936852	1	mm2_bwa	autosome
SNP	*	TE	63295	58321	0.897038	0.971348	2.10799666192	2.14559180372	0.932715	1	mm2_bwa	autosome
SNP	*	TS_boundary	395	309	0.716456	0.906149	1.92592592593	2.02941176471	0.800214	1	mm2_bwa	autosome
SNP	*	VNTR	15719	13679	0.827852	0.946195	2.26860706861	2.35672227674	0.883076	1	mm2_bwa	autosome
SNP	*	normal	304676	284737	0.911138	0.971511	2.1419455269	2.17201977904	0.940356	1	mm2_bwa	autosome
INDEL	*	*	62616	62132	0.825204	0.881575			0.852459	1	mm2_bwa	autosome
INDEL	*	TE	9629	9395	0.845778	0.901224			0.872621	1	mm2_bwa	autosome
INDEL	*	TS_boundary	767	602	0.451108	0.717608			0.553973	1	mm2_bwa	autosome
INDEL	*	VNTR	3379	2581	0.562592	0.794266			0.658651	1	mm2_bwa	autosome
INDEL	*	normal	49997	49969	0.83543	0.882847			0.858484	1	mm2_bwa	autosome
INDEL	C16_PLUS	*	0	0	0.0	0.0				1	mm2_bwa	autosome
INDEL	C16_PLUS	TE	0	0	0.0	0.0				1	mm2_bwa	autosome
INDEL	C16_PLUS	TS_boundary	0	0	0.0	0.0				1	mm2_bwa	autosome
INDEL	C16_PLUS	VNTR	0	0	0.0	0.0				1	mm2_bwa	autosome
INDEL	C16_PLUS	normal	0	0	0.0	0.0				1	mm2_bwa	autosome
INDEL	C1_5	*	0	0	0.0	0.0				1	mm2_bwa	autosome
INDEL	C1_5	TE	0	0	0.0	0.0				1	mm2_bwa	autosome
INDEL	C1_5	TS_boundary	0	0	0.0	0.0				1	mm2_bwa	autosome
INDEL	C1_5	VNTR	0	0	0.0	0.0				1	mm2_bwa	autosome
INDEL	C1_5	normal	0	0	0.0	0.0				1	mm2_bwa	autosome
INDEL	C6_15	*	0	0	0.0	0.0				1	mm2_bwa	autosome
INDEL	C6_15	TE	0	0	0.0	0.0				1	mm2_bwa	autosome
INDEL	C6_15	TS_boundary	0	0	0.0	0.0				1	mm2_bwa	autosome
INDEL	C6_15	VNTR	0	0	0.0	0.0				1	mm2_bwa	autosome
INDEL	C6_15	normal	0	0	0.0	0.0				1	mm2_bwa	autosome
INDEL	D16_PLUS	*	833	577	0.680672	0.948007			0.792399	1	mm2_bwa	autosome
INDEL	D16_PLUS	TE	116	86	0.758621	0.965116			0.8495	1	mm2_bwa	autosome
INDEL	D16_PLUS	TS_boundary	60	30	0.466667	0.866667			0.606667	1	mm2_bwa	autosome
INDEL	D16_PLUS	VNTR	188	86	0.382979	0.848837			0.527817	1	mm2_bwa	autosome
INDEL	D16_PLUS	normal	585	424	0.74188	0.964623			0.838715	1	mm2_bwa	autosome
INDEL	D1_5	*	25950	26081	0.857457	0.891914			0.874346	1	mm2_bwa	autosome
INDEL	D1_5	TE	4105	4009	0.866261	0.910701			0.887925	1	mm2_bwa	autosome
INDEL	D1_5	TS_boundary	315	245	0.504762	0.710204			0.590114	1	mm2_bwa	autosome
INDEL	D1_5	VNTR	1221	1055	0.651925	0.804739			0.720316	1	mm2_bwa	autosome
INDEL	D1_5	normal	20891	21069	0.863338	0.892496			0.877675	1	mm2_bwa	autosome
INDEL	D6_15	*	2986	2687	0.787676	0.902866			0.841346	1	mm2_bwa	autosome
INDEL	D6_15	TE	375	322	0.813333	0.916149			0.861685	1	mm2_bwa	autosome
INDEL	D6_15	TS_boundary	158	107	0.449367	0.747664			0.561348	1	mm2_bwa	autosome
INDEL	D6_15	VNTR	348	238	0.514368	0.777311			0.619076	1	mm2_bwa	autosome
INDEL	D6_15	normal	2405	2160	0.804158	0.912963			0.855113	1	mm2_bwa	autosome
INDEL	I16_PLUS	*	1507	618	0.385534	0.917476			0.542925	1	mm2_bwa	autosome
INDEL	I16_PLUS	TE	187	79	0.438503	0.949367			0.599912	1	mm2_bwa	autosome
INDEL	I16_PLUS	TS_boundary	24	4	0.125	0.75			0.214286	1	mm2_bwa	autosome
INDEL	I16_PLUS	VNTR	208	29	0.129808	0.896552			0.226781	1	mm2_bwa	autosome
INDEL	I16_PLUS	normal	1109	501	0.422904	0.914172			0.578287	1	mm2_bwa	autosome
INDEL	I1_5	*	30303	29753	0.825298	0.868954			0.846564	1	mm2_bwa	autosome
INDEL	I1_5	TE	4765	4598	0.840714	0.888647			0.864016	1	mm2_bwa	autosome
INDEL	I1_5	TS_boundary	266	180	0.432331	0.694444			0.532901	1	mm2_bwa	autosome
INDEL	I1_5	VNTR	1344	1028	0.59003	0.782101			0.672622	1	mm2_bwa	autosome
INDEL	I1_5	normal	24221	23890	0.832955	0.869569			0.850868	1	mm2_bwa	autosome
INDEL	I6_15	*	3219	2491	0.666045	0.870333			0.754607	1	mm2_bwa	autosome
INDEL	I6_15	TE	392	313	0.742347	0.913738			0.819174	1	mm2_bwa	autosome
INDEL	I6_15	TS_boundary	92	36	0.26087	0.666667			0.375	1	mm2_bwa	autosome
INDEL	I6_15	VNTR	322	151	0.369565	0.774834			0.50044	1	mm2_bwa	autosome
INDEL	I6_15	normal	2539	1980	0.682946	0.875253			0.767232	1	mm2_bwa	autosome
SNP	*	*	435162	414476	0.936146	0.979673	2.13853984183	2.16523916396	0.957415	1	mm2_bwa	autosome
SNP	*	TE	71321	67424	0.930357	0.981357	2.09939615101	2.1301341254	0.955177	1	mm2_bwa	autosome
SNP	*	TS_boundary	504	393	0.746032	0.926209	1.98224852071	2.0703125	0.826414	1	mm2_bwa	autosome
SNP	*	VNTR	18048	16094	0.853446	0.951721	2.33487255264	2.4178343949	0.899909	1	mm2_bwa	autosome
SNP	*	normal	345828	330958	0.941598	0.980689	2.13693401273	2.1611021472	0.960746	1	mm2_bwa	autosome
INDEL	*	*	62441	59733	0.789321	0.870273			0.827823	1	mm2_bwa	autosome
INDEL	*	TE	9399	8876	0.815831	0.890491			0.851528	1	mm2_bwa	autosome
INDEL	*	TS_boundary	744	567	0.446237	0.747795			0.558936	1	mm2_bwa	autosome
INDEL	*	VNTR	3390	2391	0.512684	0.7821			0.619362	1	mm2_bwa	autosome
INDEL	*	normal	50042	48289	0.800008	0.871482			0.834217	1	mm2_bwa	autosome
INDEL	C16_PLUS	*	1	0	0.0	0.0				1	mm2_bwa	autosome
INDEL	C16_PLUS	TE	0	0	0.0	0.0				1	mm2_bwa	autosome
INDEL	C16_PLUS	TS_boundary	0	0	0.0	0.0				1	mm2_bwa	autosome
INDEL	C16_PLUS	VNTR	1	0	0.0	0.0				1	mm2_bwa	autosome
INDEL	C16_PLUS	normal	0	0	0.0	0.0				1	mm2_bwa	autosome
INDEL	C1_5	*	0	0	0.0	0.0				1	mm2_bwa	autosome
INDEL	C1_5	TE	0	0	0.0	0.0				1	mm2_bwa	autosome
INDEL	C1_5	TS_boundary	0	0	0.0	0.0				1	mm2_bwa	autosome
INDEL	C1_5	VNTR	0	0	0.0	0.0				1	mm2_bwa	autosome
INDEL	C1_5	normal	0	0	0.0	0.0				1	mm2_bwa	autosome
INDEL	C6_15	*	0	0	0.0	0.0				1	mm2_bwa	autosome
INDEL	C6_15	TE	0	0	0.0	0.0				1	mm2_bwa	autosome
INDEL	C6_15	TS_boundary	0	0	0.0	0.0				1	mm2_bwa	autosome
INDEL	C6_15	VNTR	0	0	0.0	0.0				1	mm2_bwa	autosome
INDEL	C6_15	normal	0	0	0.0	0.0				1	mm2_bwa	autosome
INDEL	D16_PLUS	*	805	538	0.647205	0.927509			0.76241	1	mm2_bwa	autosome
INDEL	D16_PLUS	TE	100	75	0.79	0.96			0.866743	1	mm2_bwa	autosome
INDEL	D16_PLUS	TS_boundary	57	27	0.473684	0.962963			0.635007	1	mm2_bwa	autosome
INDEL	D16_PLUS	VNTR	184	77	0.353261	0.857143			0.500321	1	mm2_bwa	autosome
INDEL	D16_PLUS	normal	573	401	0.703316	0.935162			0.802836	1	mm2_bwa	autosome
INDEL	D1_5	*	25840	25231	0.82411	0.880346			0.8513	1	mm2_bwa	autosome
INDEL	D1_5	TE	4025	3814	0.834534	0.897221			0.864743	1	mm2_bwa	autosome
INDEL	D1_5	TS_boundary	301	232	0.528239	0.732759			0.613914	1	mm2_bwa	autosome
INDEL	D1_5	VNTR	1209	998	0.610422	0.791583			0.689298	1	mm2_bwa	autosome
INDEL	D1_5	normal	20853	20460	0.831391	0.881378			0.855655	1	mm2_bwa	autosome
INDEL	D6_15	*	3024	2567	0.73082	0.87651			0.797062	1	mm2_bwa	autosome
INDEL	D6_15	TE	374	298	0.796791	0.902685			0.846439	1	mm2_bwa	autosome
INDEL	D6_15	TS_boundary	168	113	0.488095	0.787611			0.602692	1	mm2_bwa	autosome
INDEL	D6_15	VNTR	378	230	0.439153	0.730435			0.548523	1	mm2_bwa	autosome
INDEL	D6_15	normal	2420	2068	0.753306	0.887814			0.815048	1	mm2_bwa	autosome
INDEL	I16_PLUS	*	1490	593	0.377852	0.913997			0.534669	1	mm2_bwa	autosome
INDEL	I16_PLUS	TE	181	76	0.425414	0.907895			0.579358	1	mm2_bwa	autosome
INDEL	I16_PLUS	TS_boundary	25	4	0.16	1.0			0.275862	1	mm2_bwa	autosome
INDEL	I16_PLUS	VNTR	188	26	0.106383	0.769231			0.186916	1	mm2_bwa	autosome
INDEL	I16_PLUS	normal	1113	481	0.414196	0.923077			0.571812	1	mm2_bwa	autosome
INDEL	I1_5	*	30342	28546	0.78304	0.85956			0.819518	1	mm2_bwa	autosome
INDEL	I1_5	TE	4676	4372	0.807742	0.883806			0.844064	1	mm2_bwa	autosome
INDEL	I1_5	TS_boundary	252	157	0.404762	0.700637			0.513102	1	mm2_bwa	autosome
INDEL	I1_5	VNTR	1350	930	0.526667	0.775269			0.627233	1	mm2_bwa	autosome
INDEL	I1_5	normal	24354	23029	0.790178	0.859351			0.823314	1	mm2_bwa	autosome
INDEL	I6_15	*	3145	2318	0.624801	0.85591			0.72232	1	mm2_bwa	autosome
INDEL	I6_15	TE	339	245	0.660767	0.865306			0.749329	1	mm2_bwa	autosome
INDEL	I6_15	TS_boundary	92	35	0.26087	0.714286			0.382166	1	mm2_bwa	autosome
INDEL	I6_15	VNTR	318	132	0.355346	0.810606			0.494095	1	mm2_bwa	autosome
INDEL	I6_15	normal	2531	1900	0.645595	0.862105			0.738304	1	mm2_bwa	autosome
SNP	*	*	429259	402475	0.920176	0.978272	2.13112112462	2.15915350392	0.948335	1	mm2_bwa	autosome
SNP	*	TE	69465	64614	0.913597	0.979788	2.09850613155	2.13038845297	0.945535	1	mm2_bwa	autosome
SNP	*	TS_boundary	462	359	0.729437	0.913649	1.78313253012	1.84920634921	0.811217	1	mm2_bwa	autosome
SNP	*	VNTR	17520	15205	0.831279	0.952779	2.32448321639	2.43263371699	0.887891	1	mm2_bwa	autosome
SNP	*	normal	342308	322656	0.926011	0.97917	2.12822691148	2.15311724596	0.951849	1	mm2_bwa	autosome
INDEL	*	*	63048	62007	0.827766	0.890351			0.857919	1	mm2_bwa	autosome
INDEL	*	TE	9589	9291	0.850349	0.908944			0.878671	1	mm2_bwa	autosome
INDEL	*	TS_boundary	743	589	0.46568	0.721562			0.566046	1	mm2_bwa	autosome
INDEL	*	VNTR	3371	2591	0.575497	0.808568			0.672408	1	mm2_bwa	autosome
INDEL	*	normal	50454	49958	0.837238	0.891729			0.863625	1	mm2_bwa	autosome
INDEL	C16_PLUS	*	0	0	0.0	0.0				1	mm2_bwa	autosome
INDEL	C16_PLUS	TE	0	0	0.0	0.0				1	mm2_bwa	autosome
INDEL	C16_PLUS	TS_boundary	0	0	0.0	0.0				1	mm2_bwa	autosome
INDEL	C16_PLUS	VNTR	0	0	0.0	0.0				1	mm2_bwa	autosome
INDEL	C16_PLUS	normal	0	0	0.0	0.0				1	mm2_bwa	autosome
INDEL	C1_5	*	0	0	0.0	0.0				1	mm2_bwa	autosome
INDEL	C1_5	TE	0	0	0.0	0.0				1	mm2_bwa	autosome
INDEL	C1_5	TS_boundary	0	0	0.0	0.0				1	mm2_bwa	autosome
INDEL	C1_5	VNTR	0	0	0.0	0.0				1	mm2_bwa	autosome
INDEL	C1_5	normal	0	0	0.0	0.0				1	mm2_bwa	autosome
INDEL	C6_15	*	0	0	0.0	0.0				1	mm2_bwa	autosome
INDEL	C6_15	TE	0	0	0.0	0.0				1	mm2_bwa	autosome
INDEL	C6_15	TS_boundary	0	0	0.0	0.0				1	mm2_bwa	autosome
INDEL	C6_15	VNTR	0	0	0.0	0.0				1	mm2_bwa	autosome
INDEL	C6_15	normal	0	0	0.0	0.0				1	mm2_bwa	autosome
INDEL	D16_PLUS	*	840	569	0.665476	0.934974			0.777535	1	mm2_bwa	autosome
INDEL	D16_PLUS	TE	89	67	0.786517	0.970149			0.868735	1	mm2_bwa	autosome
INDEL	D16_PLUS	TS_boundary	60	26	0.466667	0.923077			0.619926	1	mm2_bwa	autosome
INDEL	D16_PLUS	VNTR	196	91	0.418367	0.868132			0.56463	1	mm2_bwa	autosome
INDEL	D16_PLUS	normal	610	429	0.711475	0.946387			0.812288	1	mm2_bwa	autosome
INDEL	D1_5	*	26065	26018	0.860733	0.900338			0.88009	1	mm2_bwa	autosome
INDEL	D1_5	TE	4082	3984	0.874081	0.918926			0.895943	1	mm2_bwa	autosome
INDEL	D1_5	TS_boundary	320	262	0.53125	0.709924			0.607726	1	mm2_bwa	autosome
INDEL	D1_5	VNTR	1216	1057	0.652961	0.805109			0.721096	1	mm2_bwa	autosome
INDEL	D1_5	normal	21042	21031	0.866125	0.901574			0.883494	1	mm2_bwa	autosome
INDEL	D6_15	*	2938	2609	0.775698	0.897279			0.83207	1	mm2_bwa	autosome
INDEL	D6_15	TE	384	314	0.825521	0.933121			0.876029	1	mm2_bwa	autosome
INDEL	D6_15	TS_boundary	166	118	0.493976	0.771186			0.602211	1	mm2_bwa	autosome
INDEL	D6_15	VNTR	356	233	0.522472	0.828326			0.640773	1	mm2_bwa	autosome
INDEL	D6_15	normal	2351	2095	0.78775	0.898329			0.839414	1	mm2_bwa	autosome
INDEL	I16_PLUS	*	1506	621	0.394422	0.924316			0.552908	1	mm2_bwa	autosome
INDEL	I16_PLUS	TE	180	77	0.383333	0.844156			0.527244	1	mm2_bwa	autosome
INDEL	I16_PLUS	TS_boundary	26	3	0.115385	1.0			0.206897	1	mm2_bwa	autosome
INDEL	I16_PLUS	VNTR	188	32	0.164894	0.84375			0.275873	1	mm2_bwa	autosome
INDEL	I16_PLUS	normal	1128	498	0.429965	0.939759			0.589992	1	mm2_bwa	autosome
INDEL	I1_5	*	30637	29797	0.828508	0.880626			0.853772	1	mm2_bwa	autosome
INDEL	I1_5	TE	4754	4581	0.847497	0.899149			0.872559	1	mm2_bwa	autosome
INDEL	I1_5	TS_boundary	239	149	0.401674	0.684564			0.506282	1	mm2_bwa	autosome
INDEL	I1_5	VNTR	1317	1034	0.601367	0.797872			0.685821	1	mm2_bwa	autosome
INDEL	I1_5	normal	24567	23963	0.835104	0.881526			0.857687	1	mm2_bwa	autosome
INDEL	I6_15	*	3182	2469	0.667819	0.872013			0.756377	1	mm2_bwa	autosome
INDEL	I6_15	TE	373	272	0.691689	0.904412			0.783875	1	mm2_bwa	autosome
INDEL	I6_15	TS_boundary	73	33	0.273973	0.606061			0.377358	1	mm2_bwa	autosome
INDEL	I6_15	VNTR	315	151	0.415873	0.84106			0.556552	1	mm2_bwa	autosome
INDEL	I6_15	normal	2518	2005	0.688245	0.874314			0.770201	1	mm2_bwa	autosome
SNP	*	*	439627	417071	0.934383	0.981598	2.13031935716	2.1551898849	0.957409	1	mm2_bwa	autosome
SNP	*	TE	71743	67621	0.929247	0.983038	2.08711925658	2.11797519709	0.955386	1	mm2_bwa	autosome
SNP	*	TS_boundary	559	452	0.778175	0.926991	1.94210526316	2.01333333333	0.846089	1	mm2_bwa	autosome
SNP	*	VNTR	17795	15765	0.8517	0.954773	2.31984334204	2.38724226804	0.900296	1	mm2_bwa	autosome
SNP	*	normal	350120	333685	0.939586	0.982573	2.13009677506	2.15260975909	0.960599	1	mm2_bwa	autosome
INDEL	*	*	63261	61290	0.788606	0.859553			0.822552	1	mm2_bwa	autosome
INDEL	*	TE	9561	9142	0.813618	0.875957			0.843637	1	mm2_bwa	autosome
INDEL	*	TS_boundary	726	558	0.443526	0.716846			0.547996	1	mm2_bwa	autosome
INDEL	*	VNTR	3357	2413	0.51266	0.769581			0.615381	1	mm2_bwa	autosome
INDEL	*	normal	50710	49568	0.79929	0.861503			0.829231	1	mm2_bwa	autosome
INDEL	C16_PLUS	*	0	0	0.0	0.0				1	mm2_bwa	autosome
INDEL	C16_PLUS	TE	0	0	0.0	0.0				1	mm2_bwa	autosome
INDEL	C16_PLUS	TS_boundary	0	0	0.0	0.0				1	mm2_bwa	autosome
INDEL	C16_PLUS	VNTR	0	0	0.0	0.0				1	mm2_bwa	autosome
INDEL	C16_PLUS	normal	0	0	0.0	0.0				1	mm2_bwa	autosome
INDEL	C1_5	*	0	0	0.0	0.0				1	mm2_bwa	autosome
INDEL	C1_5	TE	0	0	0.0	0.0				1	mm2_bwa	autosome
INDEL	C1_5	TS_boundary	0	0	0.0	0.0				1	mm2_bwa	autosome
INDEL	C1_5	VNTR	0	0	0.0	0.0				1	mm2_bwa	autosome
INDEL	C1_5	normal	0	0	0.0	0.0				1	mm2_bwa	autosome
INDEL	C6_15	*	0	0	0.0	0.0				1	mm2_bwa	autosome
INDEL	C6_15	TE	0	0	0.0	0.0				1	mm2_bwa	autosome
INDEL	C6_15	TS_boundary	0	0	0.0	0.0				1	mm2_bwa	autosome
INDEL	C6_15	VNTR	0	0	0.0	0.0				1	mm2_bwa	autosome
INDEL	C6_15	normal	0	0	0.0	0.0				1	mm2_bwa	autosome
INDEL	D16_PLUS	*	831	571	0.67148	0.93345			0.781085	1	mm2_bwa	autosome
INDEL	D16_PLUS	TE	99	75	0.808081	0.96			0.877514	1	mm2_bwa	autosome
INDEL	D16_PLUS	TS_boundary	60	30	0.433333	0.833333			0.570175	1	mm2_bwa	autosome
INDEL	D16_PLUS	VNTR	187	81	0.379679	0.876543			0.529851	1	mm2_bwa	autosome
INDEL	D16_PLUS	normal	601	435	0.720466	0.935632			0.814071	1	mm2_bwa	autosome
INDEL	D1_5	*	26157	25943	0.824254	0.867517			0.845332	1	mm2_bwa	autosome
INDEL	D1_5	TE	4068	3916	0.837758	0.88713			0.861737	1	mm2_bwa	autosome
INDEL	D1_5	TS_boundary	329	261	0.519757	0.727969			0.606491	1	mm2_bwa	autosome
INDEL	D1_5	VNTR	1220	1015	0.59918	0.768473			0.673349	1	mm2_bwa	autosome
INDEL	D1_5	normal	21151	21051	0.830694	0.86851			0.849181	1	mm2_bwa	autosome
INDEL	D6_15	*	3008	2572	0.737699	0.886081			0.805111	1	mm2_bwa	autosome
INDEL	D6_15	TE	386	318	0.787565	0.918239			0.847897	1	mm2_bwa	autosome
INDEL	D6_15	TS_boundary	152	92	0.421053	0.75			0.539326	1	mm2_bwa	autosome
INDEL	D6_15	VNTR	334	201	0.419162	0.741294			0.535517	1	mm2_bwa	autosome
INDEL	D6_15	normal	2426	2080	0.755977	0.894231			0.819312	1	mm2_bwa	autosome
INDEL	I16_PLUS	*	1507	608	0.379562	0.909539			0.535608	1	mm2_bwa	autosome
INDEL	I16_PLUS	TE	179	75	0.407821	0.906667			0.562589	1	mm2_bwa	autosome
INDEL	I16_PLUS	TS_boundary	19	1	0.052632	1.0			0.1	1	mm2_bwa	autosome
INDEL	I16_PLUS	VNTR	182	30	0.120879	0.766667			0.208832	1	mm2_bwa	autosome
INDEL	I16_PLUS	normal	1135	496	0.414097	0.919355			0.571002	1	mm2_bwa	autosome
INDEL	I1_5	*	30822	29312	0.78113	0.847776			0.81309	1	mm2_bwa	autosome
INDEL	I1_5	TE	4759	4481	0.799748	0.862754			0.830057	1	mm2_bwa	autosome
INDEL	I1_5	TS_boundary	231	148	0.402597	0.662162			0.500742	1	mm2_bwa	autosome
INDEL	I1_5	VNTR	1357	965	0.529108	0.763731			0.62513	1	mm2_bwa	autosome
INDEL	I1_5	normal	24718	23658	0.789789	0.84948			0.818548	1	mm2_bwa	autosome
INDEL	I6_15	*	3222	2341	0.620422	0.857326			0.719885	1	mm2_bwa	autosome
INDEL	I6_15	TE	355	281	0.695775	0.850534			0.76541	1	mm2_bwa	autosome
INDEL	I6_15	TS_boundary	78	26	0.217949	0.653846			0.326923	1	mm2_bwa	autosome
INDEL	I6_15	VNTR	311	122	0.324759	0.803279			0.462523	1	mm2_bwa	autosome
INDEL	I6_15	normal	2581	1900	0.637737	0.864211			0.733899	1	mm2_bwa	autosome
SNP	*	*	443285	418556	0.923156	0.974567	2.12595600104	2.1559299039	0.948165	1	mm2_bwa	autosome
SNP	*	TE	71792	67331	0.917888	0.976415	2.09774403658	2.13212109938	0.946247	1	mm2_bwa	autosome
SNP	*	TS_boundary	480	371	0.739583	0.908356	1.98136645963	2.04098360656	0.815327	1	mm2_bwa	autosome
SNP	*	VNTR	18112	15861	0.83591	0.948364	2.3101369863	2.40463419867	0.888593	1	mm2_bwa	autosome
SNP	*	normal	353410	335364	0.928664	0.975436	2.12277866101	2.14985306682	0.951475	1	mm2_bwa	autosome
INDEL	*	*	64337	66587	0.863562	0.889648			0.876411	1	mm2_bwa	autosome
INDEL	*	TE	9773	9907	0.882022	0.903503			0.892633	1	mm2_bwa	autosome
INDEL	*	TS_boundary	757	674	0.570674	0.810089			0.669625	1	mm2_bwa	autosome
INDEL	*	VNTR	3399	2913	0.633422	0.805699			0.709248	1	mm2_bwa	autosome
INDEL	*	normal	51525	53570	0.8728	0.891954			0.882273	1	mm2_bwa	autosome
INDEL	C16_PLUS	*	0	0	0.0	0.0				1	mm2_bwa	autosome
INDEL	C16_PLUS	TE	0	0	0.0	0.0				1	mm2_bwa	autosome
INDEL	C16_PLUS	TS_boundary	0	0	0.0	0.0				1	mm2_bwa	autosome
INDEL	C16_PLUS	VNTR	0	0	0.0	0.0				1	mm2_bwa	autosome
INDEL	C16_PLUS	normal	0	0	0.0	0.0				1	mm2_bwa	autosome
INDEL	C1_5	*	0	0	0.0	0.0				1	mm2_bwa	autosome
INDEL	C1_5	TE	0	0	0.0	0.0				1	mm2_bwa	autosome
INDEL	C1_5	TS_boundary	0	0	0.0	0.0				1	mm2_bwa	autosome
INDEL	C1_5	VNTR	0	0	0.0	0.0				1	mm2_bwa	autosome
INDEL	C1_5	normal	0	0	0.0	0.0				1	mm2_bwa	autosome
INDEL	C6_15	*	0	0	0.0	0.0				1	mm2_bwa	autosome
INDEL	C6_15	TE	0	0	0.0	0.0				1	mm2_bwa	autosome
INDEL	C6_15	TS_boundary	0	0	0.0	0.0				1	mm2_bwa	autosome
INDEL	C6_15	VNTR	0	0	0.0	0.0				1	mm2_bwa	autosome
INDEL	C6_15	normal	0	0	0.0	0.0				1	mm2_bwa	autosome
INDEL	D16_PLUS	*	854	632	0.703747	0.924051			0.798991	1	mm2_bwa	autosome
INDEL	D16_PLUS	TE	109	80	0.779817	0.95			0.856537	1	mm2_bwa	autosome
INDEL	D16_PLUS	TS_boundary	63	36	0.555556	0.944444			0.699588	1	mm2_bwa	autosome
INDEL	D16_PLUS	VNTR	189	96	0.428571	0.875			0.575342	1	mm2_bwa	autosome
INDEL	D16_PLUS	normal	613	478	0.763458	0.92887			0.83808	1	mm2_bwa	autosome
INDEL	D1_5	*	26734	27735	0.890402	0.899225			0.894792	1	mm2_bwa	autosome
INDEL	D1_5	TE	4176	4198	0.896073	0.915674			0.905767	1	mm2_bwa	autosome
INDEL	D1_5	TS_boundary	326	284	0.634969	0.806338			0.710466	1	mm2_bwa	autosome
INDEL	D1_5	VNTR	1215	1160	0.722634	0.811207			0.764363	1	mm2_bwa	autosome
INDEL	D1_5	normal	21616	22431	0.895772	0.900495			0.898127	1	mm2_bwa	autosome
INDEL	D6_15	*	3087	2799	0.818594	0.924259			0.868223	1	mm2_bwa	autosome
INDEL	D6_15	TE	422	360	0.85782	0.922222			0.888856	1	mm2_bwa	autosome
INDEL	D6_15	TS_boundary	166	112	0.566265	0.919643			0.700934	1	mm2_bwa	autosome
INDEL	D6_15	VNTR	362	251	0.574586	0.860558			0.68908	1	mm2_bwa	autosome
INDEL	D6_15	normal	2454	2227	0.833741	0.931747			0.880024	1	mm2_bwa	autosome
INDEL	I16_PLUS	*	1536	737	0.455729	0.937585			0.613336	1	mm2_bwa	autosome
INDEL	I16_PLUS	TE	172	94	0.523256	0.946809			0.674015	1	mm2_bwa	autosome
INDEL	I16_PLUS	TS_boundary	24	4	0.125	0.75			0.214286	1	mm2_bwa	autosome
INDEL	I16_PLUS	VNTR	199	44	0.18593	0.863636			0.305985	1	mm2_bwa	autosome
INDEL	I16_PLUS	normal	1157	585	0.488332	0.947009			0.644383	1	mm2_bwa	autosome
INDEL	I1_5	*	31066	31955	0.870502	0.877046			0.873761	1	mm2_bwa	autosome
INDEL	I1_5	TE	4807	4857	0.884335	0.890056			0.887186	1	mm2_bwa	autosome
INDEL	I1_5	TS_boundary	251	198	0.537849	0.747475			0.625567	1	mm2_bwa	autosome
INDEL	I1_5	VNTR	1364	1188	0.668622	0.781987			0.720874	1	mm2_bwa	autosome
INDEL	I1_5	normal	24895	25658	0.877285	0.879258			0.87827	1	mm2_bwa	autosome
INDEL	I6_15	*	3299	2842	0.749318	0.877903			0.80853	1	mm2_bwa	autosome
INDEL	I6_15	TE	383	328	0.81201	0.89939			0.85347	1	mm2_bwa	autosome
INDEL	I6_15	TS_boundary	73	42	0.424658	0.738095			0.53913	1	mm2_bwa	autosome
INDEL	I6_15	VNTR	310	183	0.506452	0.79235			0.617934	1	mm2_bwa	autosome
INDEL	I6_15	normal	2626	2279	0.763519	0.88416			0.819423	1	mm2_bwa	autosome
SNP	*	*	450684	434127	0.946284	0.979144	2.13936469474	2.1616301333	0.962434	1	mm2_bwa	autosome
SNP	*	TE	73795	70582	0.941365	0.981553	2.11362294391	2.13641007418	0.961039	1	mm2_bwa	autosome
SNP	*	TS_boundary	553	469	0.822785	0.933902	2.03846153846	2.16891891892	0.874829	1	mm2_bwa	autosome
SNP	*	VNTR	18227	16643	0.875405	0.953133	2.30039811799	2.36159903089	0.912617	1	mm2_bwa	autosome
SNP	*	normal	358698	346902	0.950856	0.979902	2.13671448177	2.15778410694	0.96516	1	mm2_bwa	autosome
INDEL	*	*	63266	61978	0.815003	0.878489			0.845556	1	mm2_bwa	autosome
INDEL	*	TE	9637	9260	0.835115	0.9			0.866344	1	mm2_bwa	autosome
INDEL	*	TS_boundary	771	587	0.459144	0.730835			0.563974	1	mm2_bwa	autosome
INDEL	*	VNTR	3426	2590	0.556334	0.780695			0.64969	1	mm2_bwa	autosome
INDEL	*	normal	50603	49948	0.825445	0.880075			0.851885	1	mm2_bwa	autosome
INDEL	C16_PLUS	*	0	0	0.0	0.0				1	mm2_bwa	autosome
INDEL	C16_PLUS	TE	0	0	0.0	0.0				1	mm2_bwa	autosome
INDEL	C16_PLUS	TS_boundary	0	0	0.0	0.0				1	mm2_bwa	autosome
INDEL	C16_PLUS	VNTR	0	0	0.0	0.0				1	mm2_bwa	autosome
INDEL	C16_PLUS	normal	0	0	0.0	0.0				1	mm2_bwa	autosome
INDEL	C1_5	*	0	0	0.0	0.0				1	mm2_bwa	autosome
INDEL	C1_5	TE	0	0	0.0	0.0				1	mm2_bwa	autosome
INDEL	C1_5	TS_boundary	0	0	0.0	0.0				1	mm2_bwa	autosome
INDEL	C1_5	VNTR	0	0	0.0	0.0				1	mm2_bwa	autosome
INDEL	C1_5	normal	0	0	0.0	0.0				1	mm2_bwa	autosome
INDEL	C6_15	*	0	0	0.0	0.0				1	mm2_bwa	autosome
INDEL	C6_15	TE	0	0	0.0	0.0				1	mm2_bwa	autosome
INDEL	C6_15	TS_boundary	0	0	0.0	0.0				1	mm2_bwa	autosome
INDEL	C6_15	VNTR	0	0	0.0	0.0				1	mm2_bwa	autosome
INDEL	C6_15	normal	0	0	0.0	0.0				1	mm2_bwa	autosome
INDEL	D16_PLUS	*	866	582	0.647806	0.931271			0.764096	1	mm2_bwa	autosome
INDEL	D16_PLUS	TE	97	68	0.690722	0.941176			0.79673	1	mm2_bwa	autosome
INDEL	D16_PLUS	TS_boundary	62	27	0.387097	0.888889			0.539326	1	mm2_bwa	autosome
INDEL	D16_PLUS	VNTR	190	86	0.389474	0.872093			0.538469	1	mm2_bwa	autosome
INDEL	D16_PLUS	normal	637	446	0.695447	0.941704			0.800055	1	mm2_bwa	autosome
INDEL	D1_5	*	26355	26046	0.844242	0.890962			0.866973	1	mm2_bwa	autosome
INDEL	D1_5	TE	4125	3947	0.856	0.913859			0.883984	1	mm2_bwa	autosome
INDEL	D1_5	TS_boundary	315	259	0.539683	0.722008			0.617671	1	mm2_bwa	autosome
INDEL	D1_5	VNTR	1259	1077	0.652899	0.798514			0.718402	1	mm2_bwa	autosome
INDEL	D1_5	normal	21240	21071	0.84967	0.891177			0.869929	1	mm2_bwa	autosome
INDEL	D6_15	*	2948	2515	0.746608	0.883499			0.809306	1	mm2_bwa	autosome
INDEL	D6_15	TE	385	299	0.763636	0.929766			0.838552	1	mm2_bwa	autosome
INDEL	D6_15	TS_boundary	171	93	0.438596	0.795699			0.56549	1	mm2_bwa	autosome
INDEL	D6_15	VNTR	363	230	0.476584	0.747826			0.582161	1	mm2_bwa	autosome
INDEL	D6_15	normal	2350	2013	0.766809	0.892201			0.824766	1	mm2_bwa	autosome
INDEL	I16_PLUS	*	1492	598	0.380697	0.919732			0.538498	1	mm2_bwa	autosome
INDEL	I16_PLUS	TE	183	77	0.437158	1.0			0.608365	1	mm2_bwa	autosome
INDEL	I16_PLUS	TS_boundary	28	1	0.071429	1.0			0.133333	1	mm2_bwa	autosome
INDEL	I16_PLUS	VNTR	177	27	0.129944	0.777778			0.222683	1	mm2_bwa	autosome
INDEL	I16_PLUS	normal	1125	487	0.409778	0.915811			0.566207	1	mm2_bwa	autosome
INDEL	I1_5	*	30580	29813	0.818967	0.866568			0.842095	1	mm2_bwa	autosome
INDEL	I1_5	TE	4776	4573	0.835008	0.885633			0.859576	1	mm2_bwa	autosome
INDEL	I1_5	TS_boundary	257	165	0.431907	0.69697			0.533319	1	mm2_bwa	autosome
INDEL	I1_5	VNTR	1350	1037	0.578519	0.762777			0.657992	1	mm2_bwa	autosome
INDEL	I1_5	normal	24483	23988	0.827186	0.868184			0.847189	1	mm2_bwa	autosome
INDEL	I6_15	*	3251	2494	0.648723	0.858861			0.739147	1	mm2_bwa	autosome
INDEL	I6_15	TE	373	304	0.705094	0.868421			0.778281	1	mm2_bwa	autosome
INDEL	I6_15	TS_boundary	87	42	0.275862	0.666667			0.390244	1	mm2_bwa	autosome
INDEL	I6_15	VNTR	343	137	0.335277	0.773723			0.46783	1	mm2_bwa	autosome
INDEL	I6_15	normal	2569	2000	0.672635	0.8665			0.757358	1	mm2_bwa	autosome
SNP	*	*	437851	413794	0.92293	0.973617	2.12542363207	2.1571966808	0.947597	1	mm2_bwa	autosome
SNP	*	TE	72117	67336	0.915193	0.977813	2.09732119859	2.13466728711	0.945467	1	mm2_bwa	autosome
SNP	*	TS_boundary	534	429	0.737828	0.90676	1.93406593407	2.04255319149	0.813617	1	mm2_bwa	autosome
SNP	*	VNTR	17680	15664	0.840667	0.944586	2.28661710037	2.37099203787	0.889602	1	mm2_bwa	autosome
SNP	*	normal	348092	330794	0.928648	0.974138	2.12329713102	2.15234475467	0.950849	1	mm2_bwa	autosome
INDEL	*	*	61643	63884	0.856334	0.879986			0.867999	1	mm2_bwa	autosome
INDEL	*	TE	9437	9568	0.874007	0.89214			0.88298	1	mm2_bwa	autosome
INDEL	*	TS_boundary	758	672	0.536939	0.770833			0.63297	1	mm2_bwa	autosome
INDEL	*	VNTR	3359	2804	0.611492	0.802425			0.694067	1	mm2_bwa	autosome
INDEL	*	normal	49217	51331	0.866835	0.882332			0.874515	1	mm2_bwa	autosome
INDEL	C16_PLUS	*	1	0	0.0	0.0				1	mm2_bwa	autosome
INDEL	C16_PLUS	TE	0	0	0.0	0.0				1	mm2_bwa	autosome
INDEL	C16_PLUS	TS_boundary	0	0	0.0	0.0				1	mm2_bwa	autosome
INDEL	C16_PLUS	VNTR	1	0	0.0	0.0				1	mm2_bwa	autosome
INDEL	C16_PLUS	normal	0	0	0.0	0.0				1	mm2_bwa	autosome
INDEL	C1_5	*	0	0	0.0	0.0				1	mm2_bwa	autosome
INDEL	C1_5	TE	0	0	0.0	0.0				1	mm2_bwa	autosome
INDEL	C1_5	TS_boundary	0	0	0.0	0.0				1	mm2_bwa	autosome
INDEL	C1_5	VNTR	0	0	0.0	0.0				1	mm2_bwa	autosome
INDEL	C1_5	normal	0	0	0.0	0.0				1	mm2_bwa	autosome
INDEL	C6_15	*	0	0	0.0	0.0				1	mm2_bwa	autosome
INDEL	C6_15	TE	0	0	0.0	0.0				1	mm2_bwa	autosome
INDEL	C6_15	TS_boundary	0	0	0.0	0.0				1	mm2_bwa	autosome
INDEL	C6_15	VNTR	0	0	0.0	0.0				1	mm2_bwa	autosome
INDEL	C6_15	normal	0	0	0.0	0.0				1	mm2_bwa	autosome
INDEL	D16_PLUS	*	800	578	0.705	0.942907			0.80678	1	mm2_bwa	autosome
INDEL	D16_PLUS	TE	89	65	0.764045	0.953846			0.84846	1	mm2_bwa	autosome
INDEL	D16_PLUS	TS_boundary	50	31	0.6	0.903226			0.72103	1	mm2_bwa	autosome
INDEL	D16_PLUS	VNTR	185	93	0.443243	0.913978			0.596977	1	mm2_bwa	autosome
INDEL	D16_PLUS	normal	572	441	0.774476	0.943311			0.850596	1	mm2_bwa	autosome
INDEL	D1_5	*	25700	26649	0.88249	0.892529			0.887481	1	mm2_bwa	autosome
INDEL	D1_5	TE	4083	4091	0.886848	0.906135			0.896388	1	mm2_bwa	autosome
INDEL	D1_5	TS_boundary	330	299	0.636364	0.782609			0.70195	1	mm2_bwa	autosome
INDEL	D1_5	VNTR	1198	1114	0.687813	0.808797			0.743415	1	mm2_bwa	autosome
INDEL	D1_5	normal	20696	21501	0.88993	0.894191			0.892056	1	mm2_bwa	autosome
INDEL	D6_15	*	2951	2667	0.803118	0.907762			0.852239	1	mm2_bwa	autosome
INDEL	D6_15	TE	376	310	0.840426	0.922581			0.879589	1	mm2_bwa	autosome
INDEL	D6_15	TS_boundary	165	121	0.557576	0.867769			0.678919	1	mm2_bwa	autosome
INDEL	D6_15	VNTR	368	255	0.532609	0.815686			0.644431	1	mm2_bwa	autosome
INDEL	D6_15	normal	2354	2138	0.825404	0.915341			0.868049	1	mm2_bwa	autosome
INDEL	I16_PLUS	*	1417	697	0.46295	0.906743			0.61295	1	mm2_bwa	autosome
INDEL	I16_PLUS	TE	164	89	0.52439	0.921348			0.668373	1	mm2_bwa	autosome
INDEL	I16_PLUS	TS_boundary	20	5	0.15	0.6			0.24	1	mm2_bwa	autosome
INDEL	I16_PLUS	VNTR	180	38	0.177778	0.815789			0.291936	1	mm2_bwa	autosome
INDEL	I16_PLUS	normal	1055	556	0.50237	0.913669			0.648287	1	mm2_bwa	autosome
INDEL	I1_5	*	29712	30775	0.864533	0.865053			0.864793	1	mm2_bwa	autosome
INDEL	I1_5	TE	4631	4731	0.8767	0.875713			0.876207	1	mm2_bwa	autosome
INDEL	I1_5	TS_boundary	240	179	0.466667	0.659218			0.546477	1	mm2_bwa	autosome
INDEL	I1_5	VNTR	1342	1155	0.658718	0.787013			0.717173	1	mm2_bwa	autosome
INDEL	I1_5	normal	23739	24655	0.871772	0.867207			0.869484	1	mm2_bwa	autosome
INDEL	I6_15	*	3110	2608	0.724437	0.874617			0.792475	1	mm2_bwa	autosome
INDEL	I6_15	TE	358	289	0.773743	0.903114			0.833438	1	mm2_bwa	autosome
INDEL	I6_15	TS_boundary	77	37	0.376623	0.810811			0.514336	1	mm2_bwa	autosome
INDEL	I6_15	VNTR	293	155	0.433447	0.774194			0.555748	1	mm2_bwa	autosome
INDEL	I6_15	normal	2484	2116	0.744364	0.879962			0.806503	1	mm2_bwa	autosome
SNP	*	*	426883	411611	0.944277	0.975982	2.13586565433	2.15903459175	0.959868	1	mm2_bwa	autosome
SNP	*	TE	69648	66827	0.941219	0.978482	2.10514351934	2.1285687541	0.959489	1	mm2_bwa	autosome
SNP	*	TS_boundary	506	426	0.806324	0.922535	1.95906432749	2.06474820144	0.860524	1	mm2_bwa	autosome
SNP	*	VNTR	17869	16114	0.862835	0.950602	2.27081427264	2.34835895305	0.904595	1	mm2_bwa	autosome
SNP	*	normal	339396	328670	0.94916	0.976718	2.13529210796	2.15653409364	0.962742	1	mm2_bwa	autosome
INDEL	*	*	62308	59971	0.811421	0.889113			0.848492	1	mm2_bwa	autosome
INDEL	*	TE	9352	8878	0.834153	0.905947			0.868569	1	mm2_bwa	autosome
INDEL	*	TS_boundary	764	597	0.484293	0.752094			0.589191	1	mm2_bwa	autosome
INDEL	*	VNTR	3428	2512	0.544632	0.789809			0.644698	1	mm2_bwa	autosome
INDEL	*	normal	49918	48436	0.822709	0.891506			0.855727	1	mm2_bwa	autosome
INDEL	C16_PLUS	*	0	0	0.0	0.0				1	mm2_bwa	autosome
INDEL	C16_PLUS	TE	0	0	0.0	0.0				1	mm2_bwa	autosome
INDEL	C16_PLUS	TS_boundary	0	0	0.0	0.0				1	mm2_bwa	autosome
INDEL	C16_PLUS	VNTR	0	0	0.0	0.0				1	mm2_bwa	autosome
INDEL	C16_PLUS	normal	0	0	0.0	0.0				1	mm2_bwa	autosome
INDEL	C1_5	*	0	0	0.0	0.0				1	mm2_bwa	autosome
INDEL	C1_5	TE	0	0	0.0	0.0				1	mm2_bwa	autosome
INDEL	C1_5	TS_boundary	0	0	0.0	0.0				1	mm2_bwa	autosome
INDEL	C1_5	VNTR	0	0	0.0	0.0				1	mm2_bwa	autosome
INDEL	C1_5	normal	0	0	0.0	0.0				1	mm2_bwa	autosome
INDEL	C6_15	*	0	0	0.0	0.0				1	mm2_bwa	autosome
INDEL	C6_15	TE	0	0	0.0	0.0				1	mm2_bwa	autosome
INDEL	C6_15	TS_boundary	0	0	0.0	0.0				1	mm2_bwa	autosome
INDEL	C6_15	VNTR	0	0	0.0	0.0				1	mm2_bwa	autosome
INDEL	C6_15	normal	0	0	0.0	0.0				1	mm2_bwa	autosome
INDEL	D16_PLUS	*	825	591	0.684848	0.932318			0.789649	1	mm2_bwa	autosome
INDEL	D16_PLUS	TE	93	70	0.795699	0.985714			0.880573	1	mm2_bwa	autosome
INDEL	D16_PLUS	TS_boundary	56	31	0.482143	0.870968			0.62069	1	mm2_bwa	autosome
INDEL	D16_PLUS	VNTR	196	94	0.403061	0.861702			0.549223	1	mm2_bwa	autosome
INDEL	D16_PLUS	normal	589	446	0.745331	0.939462			0.831212	1	mm2_bwa	autosome
INDEL	D1_5	*	25673	25152	0.846726	0.899491			0.872311	1	mm2_bwa	autosome
INDEL	D1_5	TE	3978	3802	0.858974	0.91636			0.88674	1	mm2_bwa	autosome
INDEL	D1_5	TS_boundary	330	250	0.560606	0.792			0.65651	1	mm2_bwa	autosome
INDEL	D1_5	VNTR	1207	996	0.626346	0.796185			0.701127	1	mm2_bwa	autosome
INDEL	D1_5	normal	20768	20405	0.853477	0.901348			0.876759	1	mm2_bwa	autosome
INDEL	D6_15	*	2932	2519	0.757162	0.899166			0.822077	1	mm2_bwa	autosome
INDEL	D6_15	TE	374	298	0.807487	0.946309			0.871403	1	mm2_bwa	autosome
INDEL	D6_15	TS_boundary	160	110	0.475	0.763636			0.585688	1	mm2_bwa	autosome
INDEL	D6_15	VNTR	348	221	0.494253	0.800905			0.611276	1	mm2_bwa	autosome
INDEL	D6_15	normal	2356	2027	0.770374	0.900345			0.830304	1	mm2_bwa	autosome
INDEL	I16_PLUS	*	1564	640	0.388747	0.917188			0.546052	1	mm2_bwa	autosome
INDEL	I16_PLUS	TE	180	82	0.45	0.95122			0.610966	1	mm2_bwa	autosome
INDEL	I16_PLUS	TS_boundary	18	2	0.166667	1.0			0.285714	1	mm2_bwa	autosome
INDEL	I16_PLUS	VNTR	195	36	0.153846	0.611111			0.24581	1	mm2_bwa	autosome
INDEL	I16_PLUS	normal	1177	512	0.417162	0.931641			0.576282	1	mm2_bwa	autosome
INDEL	I1_5	*	30117	28725	0.810971	0.878642			0.843451	1	mm2_bwa	autosome
INDEL	I1_5	TE	4605	4338	0.824756	0.891425			0.856795	1	mm2_bwa	autosome
INDEL	I1_5	TS_boundary	238	162	0.403361	0.654321			0.499068	1	mm2_bwa	autosome
INDEL	I1_5	VNTR	1383	1027	0.565437	0.787731			0.658326	1	mm2_bwa	autosome
INDEL	I1_5	normal	24137	23173	0.82069	0.880982			0.849768	1	mm2_bwa	autosome
INDEL	I6_15	*	3267	2418	0.637894	0.876344			0.738345	1	mm2_bwa	autosome
INDEL	I6_15	TE	404	299	0.680693	0.909699			0.778708	1	mm2_bwa	autosome
INDEL	I6_15	TS_boundary	104	42	0.269231	0.761905			0.397869	1	mm2_bwa	autosome
INDEL	I6_15	VNTR	322	139	0.338509	0.741007			0.464723	1	mm2_bwa	autosome
INDEL	I6_15	normal	2586	1932	0.659706	0.882505			0.755012	1	mm2_bwa	autosome
SNP	*	*	427472	403849	0.927336	0.978326	2.13289766733	2.16397897886	0.952149	1	mm2_bwa	autosome
SNP	*	TE	69268	64842	0.919934	0.980414	2.09685781969	2.12303173304	0.949212	1	mm2_bwa	autosome
SNP	*	TS_boundary	545	431	0.761468	0.928074	2.06179775281	2.05673758865	0.836557	1	mm2_bwa	autosome
SNP	*	VNTR	18156	15784	0.832011	0.950583	2.30688023298	2.40742339232	0.887354	1	mm2_bwa	autosome
SNP	*	normal	340082	323223	0.933881	0.979262	2.13143046492	2.16126319906	0.956033	1	mm2_bwa	autosome
INDEL	*	*	58206	57756	0.742037	0.77869			0.759922	1	mm2_bwa	autosome
INDEL	*	TE	8941	8768	0.769601	0.801779			0.78536	1	mm2_bwa	autosome
INDEL	*	TS_boundary	687	471	0.365357	0.619958			0.459763	1	mm2_bwa	autosome
INDEL	*	VNTR	3163	2310	0.485931	0.697835			0.572917	1	mm2_bwa	autosome
INDEL	*	normal	46459	46528	0.750877	0.77923			0.764791	1	mm2_bwa	autosome
INDEL	C16_PLUS	*	0	0	0.0	0.0				1	mm2_bwa	autosome
INDEL	C16_PLUS	TE	0	0	0.0	0.0				1	mm2_bwa	autosome
INDEL	C16_PLUS	TS_boundary	0	0	0.0	0.0				1	mm2_bwa	autosome
INDEL	C16_PLUS	VNTR	0	0	0.0	0.0				1	mm2_bwa	autosome
INDEL	C16_PLUS	normal	0	0	0.0	0.0				1	mm2_bwa	autosome
INDEL	C1_5	*	0	0	0.0	0.0				1	mm2_bwa	autosome
INDEL	C1_5	TE	0	0	0.0	0.0				1	mm2_bwa	autosome
INDEL	C1_5	TS_boundary	0	0	0.0	0.0				1	mm2_bwa	autosome
INDEL	C1_5	VNTR	0	0	0.0	0.0				1	mm2_bwa	autosome
INDEL	C1_5	normal	0	0	0.0	0.0				1	mm2_bwa	autosome
INDEL	C6_15	*	0	0	0.0	0.0				1	mm2_bwa	autosome
INDEL	C6_15	TE	0	0	0.0	0.0				1	mm2_bwa	autosome
INDEL	C6_15	TS_boundary	0	0	0.0	0.0				1	mm2_bwa	autosome
INDEL	C6_15	VNTR	0	0	0.0	0.0				1	mm2_bwa	autosome
INDEL	C6_15	normal	0	0	0.0	0.0				1	mm2_bwa	autosome
INDEL	D16_PLUS	*	784	543	0.626276	0.87477			0.729954	1	mm2_bwa	autosome
INDEL	D16_PLUS	TE	98	76	0.785714	0.947368			0.859002	1	mm2_bwa	autosome
INDEL	D16_PLUS	TS_boundary	55	27	0.418182	0.814815			0.552703	1	mm2_bwa	autosome
INDEL	D16_PLUS	VNTR	171	71	0.315789	0.774648			0.448674	1	mm2_bwa	autosome
INDEL	D16_PLUS	normal	564	411	0.675532	0.880779			0.764621	1	mm2_bwa	autosome
INDEL	D1_5	*	24222	24591	0.780365	0.796186			0.788196	1	mm2_bwa	autosome
INDEL	D1_5	TE	3900	3832	0.791538	0.819937			0.805488	1	mm2_bwa	autosome
INDEL	D1_5	TS_boundary	317	216	0.416404	0.666667			0.512621	1	mm2_bwa	autosome
INDEL	D1_5	VNTR	1149	952	0.563098	0.702731			0.625213	1	mm2_bwa	autosome
INDEL	D1_5	normal	19441	19856	0.786174	0.796031			0.791072	1	mm2_bwa	autosome
INDEL	D6_15	*	2829	2425	0.675857	0.8			0.732707	1	mm2_bwa	autosome
INDEL	D6_15	TE	350	296	0.748571	0.864865			0.802527	1	mm2_bwa	autosome
INDEL	D6_15	TS_boundary	137	79	0.313869	0.582278			0.407877	1	mm2_bwa	autosome
INDEL	D6_15	VNTR	330	206	0.390909	0.640777			0.485585	1	mm2_bwa	autosome
INDEL	D6_15	normal	2275	1946	0.686593	0.805755			0.741417	1	mm2_bwa	autosome
INDEL	I16_PLUS	*	1281	542	0.366901	0.843173			0.511309	1	mm2_bwa	autosome
INDEL	I16_PLUS	TE	159	67	0.358491	0.835821			0.501768	1	mm2_bwa	autosome
INDEL	I16_PLUS	TS_boundary	15	1	0.066667	1.0			0.125	1	mm2_bwa	autosome
INDEL	I16_PLUS	VNTR	156	25	0.115385	0.68			0.197292	1	mm2_bwa	autosome
INDEL	I16_PLUS	normal	957	442	0.410658	0.861991			0.556294	1	mm2_bwa	autosome
INDEL	I1_5	*	27610	27472	0.732017	0.757171			0.744382	1	mm2_bwa	autosome
INDEL	I1_5	TE	4280	4236	0.756542	0.776912			0.766592	1	mm2_bwa	autosome
INDEL	I1_5	TS_boundary	202	124	0.326733	0.548387			0.409489	1	mm2_bwa	autosome
INDEL	I1_5	VNTR	1257	934	0.508353	0.698073			0.588296	1	mm2_bwa	autosome
INDEL	I1_5	normal	22073	22100	0.738459	0.757149			0.747687	1	mm2_bwa	autosome
INDEL	I6_15	*	2923	2225	0.589805	0.782921			0.672779	1	mm2_bwa	autosome
INDEL	I6_15	TE	348	264	0.632184	0.818182			0.713256	1	mm2_bwa	autosome
INDEL	I6_15	TS_boundary	70	24	0.157143	0.458333			0.234043	1	mm2_bwa	autosome
INDEL	I6_15	VNTR	294	124	0.309524	0.709677			0.431047	1	mm2_bwa	autosome
INDEL	I6_15	normal	2303	1808	0.610074	0.785398			0.686722	1	mm2_bwa	autosome
SNP	*	*	420502	403994	0.892964	0.926598	2.14878581909	2.18171511353	0.90947	1	mm2_bwa	autosome
SNP	*	TE	69665	66420	0.888524	0.9296	2.09900813948	2.13452555089	0.908598	1	mm2_bwa	autosome
SNP	*	TS_boundary	475	351	0.650526	0.851852	1.84431137725	2.02586206897	0.7377	1	mm2_bwa	autosome
SNP	*	VNTR	17310	15488	0.80647	0.897469	2.27719962157	2.4045264777	0.84954	1	mm2_bwa	autosome
SNP	*	normal	333564	322086	0.89831	0.92738	2.15270219199	2.18157759608	0.912614	1	mm2_bwa	autosome
INDEL	*	*	62827	64532	0.828529	0.857203			0.842622	1	mm2_bwa	autosome
INDEL	*	TE	9615	9584	0.846282	0.879382			0.862515	1	mm2_bwa	autosome
INDEL	*	TS_boundary	747	615	0.51004	0.804878			0.624404	1	mm2_bwa	autosome
INDEL	*	VNTR	3370	2792	0.581602	0.761103			0.659354	1	mm2_bwa	autosome
INDEL	*	normal	50214	51953	0.83879	0.858564			0.848562	1	mm2_bwa	autosome
INDEL	C16_PLUS	*	0	0	0.0	0.0				1	mm2_bwa	autosome
INDEL	C16_PLUS	TE	0	0	0.0	0.0				1	mm2_bwa	autosome
INDEL	C16_PLUS	TS_boundary	0	0	0.0	0.0				1	mm2_bwa	autosome
INDEL	C16_PLUS	VNTR	0	0	0.0	0.0				1	mm2_bwa	autosome
INDEL	C16_PLUS	normal	0	0	0.0	0.0				1	mm2_bwa	autosome
INDEL	C1_5	*	0	0	0.0	0.0				1	mm2_bwa	autosome
INDEL	C1_5	TE	0	0	0.0	0.0				1	mm2_bwa	autosome
INDEL	C1_5	TS_boundary	0	0	0.0	0.0				1	mm2_bwa	autosome
INDEL	C1_5	VNTR	0	0	0.0	0.0				1	mm2_bwa	autosome
INDEL	C1_5	normal	0	0	0.0	0.0				1	mm2_bwa	autosome
INDEL	C6_15	*	0	0	0.0	0.0				1	mm2_bwa	autosome
INDEL	C6_15	TE	0	0	0.0	0.0				1	mm2_bwa	autosome
INDEL	C6_15	TS_boundary	0	0	0.0	0.0				1	mm2_bwa	autosome
INDEL	C6_15	VNTR	0	0	0.0	0.0				1	mm2_bwa	autosome
INDEL	C6_15	normal	0	0	0.0	0.0				1	mm2_bwa	autosome
INDEL	D16_PLUS	*	862	612	0.655452	0.887255			0.753939	1	mm2_bwa	autosome
INDEL	D16_PLUS	TE	108	76	0.712963	0.907895			0.798707	1	mm2_bwa	autosome
INDEL	D16_PLUS	TS_boundary	60	28	0.433333	0.892857			0.583483	1	mm2_bwa	autosome
INDEL	D16_PLUS	VNTR	192	84	0.364583	0.857143			0.511571	1	mm2_bwa	autosome
INDEL	D16_PLUS	normal	618	468	0.716828	0.888889			0.79364	1	mm2_bwa	autosome
INDEL	D1_5	*	26122	26998	0.856596	0.866435			0.861487	1	mm2_bwa	autosome
INDEL	D1_5	TE	4108	4096	0.866845	0.889404			0.87798	1	mm2_bwa	autosome
INDEL	D1_5	TS_boundary	311	263	0.59164	0.787072			0.675505	1	mm2_bwa	autosome
INDEL	D1_5	VNTR	1193	1097	0.663873	0.768459			0.712348	1	mm2_bwa	autosome
INDEL	D1_5	normal	21081	21857	0.862625	0.866862			0.864738	1	mm2_bwa	autosome
INDEL	D6_15	*	3000	2711	0.77	0.87311			0.81832	1	mm2_bwa	autosome
INDEL	D6_15	TE	384	322	0.830729	0.916149			0.871351	1	mm2_bwa	autosome
INDEL	D6_15	TS_boundary	157	110	0.55414	0.890909			0.683283	1	mm2_bwa	autosome
INDEL	D6_15	VNTR	367	258	0.512262	0.763566			0.613164	1	mm2_bwa	autosome
INDEL	D6_15	normal	2395	2165	0.787474	0.879908			0.831129	1	mm2_bwa	autosome
INDEL	I16_PLUS	*	1504	651	0.402926	0.898618			0.55638	1	mm2_bwa	autosome
INDEL	I16_PLUS	TE	184	79	0.407609	0.924051			0.565687	1	mm2_bwa	autosome
INDEL	I16_PLUS	TS_boundary	19	2	0.052632	0.5			0.095238	1	mm2_bwa	autosome
INDEL	I16_PLUS	VNTR	163	33	0.159509	0.787879			0.265306	1	mm2_bwa	autosome
INDEL	I16_PLUS	normal	1145	530	0.434934	0.903774			0.587256	1	mm2_bwa	autosome
INDEL	I1_5	*	30332	31002	0.83674	0.847365			0.842019	1	mm2_bwa	autosome
INDEL	I1_5	TE	4748	4715	0.847936	0.867869			0.857786	1	mm2_bwa	autosome
INDEL	I1_5	TS_boundary	231	173	0.510823	0.774566			0.615636	1	mm2_bwa	autosome
INDEL	I1_5	VNTR	1373	1167	0.626366	0.749786			0.682541	1	mm2_bwa	autosome
INDEL	I1_5	normal	24206	24871	0.844873	0.848378			0.846622	1	mm2_bwa	autosome
INDEL	I6_15	*	3257	2654	0.673319	0.839111			0.747128	1	mm2_bwa	autosome
INDEL	I6_15	TE	385	303	0.714286	0.864686			0.782323	1	mm2_bwa	autosome
INDEL	I6_15	TS_boundary	102	42	0.313725	0.785714			0.448408	1	mm2_bwa	autosome
INDEL	I6_15	VNTR	324	158	0.37963	0.734177			0.500474	1	mm2_bwa	autosome
INDEL	I6_15	normal	2593	2142	0.693791	0.845472			0.762158	1	mm2_bwa	autosome
SNP	*	*	443201	430753	0.92755	0.951234	2.12822267692	2.16407586627	0.939243	1	mm2_bwa	autosome
SNP	*	TE	72596	69565	0.921552	0.959434	2.08270006368	2.11412970505	0.940111	1	mm2_bwa	autosome
SNP	*	TS_boundary	483	378	0.753623	0.904762	1.82456140351	1.97637795276	0.822305	1	mm2_bwa	autosome
SNP	*	VNTR	18219	16760	0.85076	0.919749	2.3027173913	2.399837794	0.883911	1	mm2_bwa	autosome
SNP	*	normal	352417	344428	0.932708	0.95111	2.12913275405	2.16364587924	0.941819	1	mm2_bwa	autosome
INDEL	*	*	60030	57275	0.796485	0.874692			0.833759	1	mm2_bwa	autosome
INDEL	*	TE	8996	8452	0.824033	0.901325			0.860948	1	mm2_bwa	autosome
INDEL	*	TS_boundary	699	513	0.462089	0.744639			0.570285	1	mm2_bwa	autosome
INDEL	*	VNTR	3275	2391	0.542901	0.781263			0.640628	1	mm2_bwa	autosome
INDEL	*	normal	48118	46283	0.805769	0.875095			0.839002	1	mm2_bwa	autosome
INDEL	C16_PLUS	*	0	0	0.0	0.0				1	mm2_bwa	autosome
INDEL	C16_PLUS	TE	0	0	0.0	0.0				1	mm2_bwa	autosome
INDEL	C16_PLUS	TS_boundary	0	0	0.0	0.0				1	mm2_bwa	autosome
INDEL	C16_PLUS	VNTR	0	0	0.0	0.0				1	mm2_bwa	autosome
INDEL	C16_PLUS	normal	0	0	0.0	0.0				1	mm2_bwa	autosome
INDEL	C1_5	*	0	0	0.0	0.0				1	mm2_bwa	autosome
INDEL	C1_5	TE	0	0	0.0	0.0				1	mm2_bwa	autosome
INDEL	C1_5	TS_boundary	0	0	0.0	0.0				1	mm2_bwa	autosome
INDEL	C1_5	VNTR	0	0	0.0	0.0				1	mm2_bwa	autosome
INDEL	C1_5	normal	0	0	0.0	0.0				1	mm2_bwa	autosome
INDEL	C6_15	*	0	0	0.0	0.0				1	mm2_bwa	autosome
INDEL	C6_15	TE	0	0	0.0	0.0				1	mm2_bwa	autosome
INDEL	C6_15	TS_boundary	0	0	0.0	0.0				1	mm2_bwa	autosome
INDEL	C6_15	VNTR	0	0	0.0	0.0				1	mm2_bwa	autosome
INDEL	C6_15	normal	0	0	0.0	0.0				1	mm2_bwa	autosome
INDEL	D16_PLUS	*	797	530	0.627353	0.911321			0.743133	1	mm2_bwa	autosome
INDEL	D16_PLUS	TE	91	64	0.681319	0.953125			0.794621	1	mm2_bwa	autosome
INDEL	D16_PLUS	TS_boundary	49	26	0.428571	0.807692			0.56	1	mm2_bwa	autosome
INDEL	D16_PLUS	VNTR	187	88	0.374332	0.806818			0.511396	1	mm2_bwa	autosome
INDEL	D16_PLUS	normal	564	394	0.687943	0.928934			0.790479	1	mm2_bwa	autosome
INDEL	D1_5	*	24639	23862	0.827185	0.888442			0.85672	1	mm2_bwa	autosome
INDEL	D1_5	TE	3855	3601	0.839429	0.916968			0.876487	1	mm2_bwa	autosome
INDEL	D1_5	TS_boundary	298	236	0.533557	0.75			0.623529	1	mm2_bwa	autosome
INDEL	D1_5	VNTR	1145	966	0.638428	0.796066			0.708586	1	mm2_bwa	autosome
INDEL	D1_5	normal	19898	19342	0.832094	0.887654			0.858976	1	mm2_bwa	autosome
INDEL	D6_15	*	2860	2409	0.726923	0.876297			0.794651	1	mm2_bwa	autosome
INDEL	D6_15	TE	358	288	0.807263	0.923611			0.861526	1	mm2_bwa	autosome
INDEL	D6_15	TS_boundary	162	96	0.475309	0.8125			0.59976	1	mm2_bwa	autosome
INDEL	D6_15	VNTR	362	220	0.464088	0.781818			0.58244	1	mm2_bwa	autosome
INDEL	D6_15	normal	2291	1930	0.740288	0.879275			0.803818	1	mm2_bwa	autosome
INDEL	I16_PLUS	*	1469	553	0.353982	0.904159			0.508776	1	mm2_bwa	autosome
INDEL	I16_PLUS	TE	160	69	0.41875	0.927536			0.577003	1	mm2_bwa	autosome
INDEL	I16_PLUS	TS_boundary	19	0	0.0	0.0				1	mm2_bwa	autosome
INDEL	I16_PLUS	VNTR	169	21	0.112426	0.761905			0.195939	1	mm2_bwa	autosome
INDEL	I16_PLUS	normal	1130	457	0.380531	0.908096			0.536321	1	mm2_bwa	autosome
INDEL	I1_5	*	28854	27688	0.803597	0.862865			0.832177	1	mm2_bwa	autosome
INDEL	I1_5	TE	4375	4155	0.826057	0.886161			0.855054	1	mm2_bwa	autosome
INDEL	I1_5	TS_boundary	187	128	0.433155	0.6875			0.531464	1	mm2_bwa	autosome
INDEL	I1_5	VNTR	1284	965	0.575545	0.774093			0.660215	1	mm2_bwa	autosome
INDEL	I1_5	normal	23171	22368	0.810625	0.862884			0.835939	1	mm2_bwa	autosome
INDEL	I6_15	*	3092	2292	0.625485	0.854276			0.722193	1	mm2_bwa	autosome
INDEL	I6_15	TE	373	276	0.664879	0.884058			0.758961	1	mm2_bwa	autosome
INDEL	I6_15	TS_boundary	88	27	0.193182	0.666667			0.299559	1	mm2_bwa	autosome
INDEL	I6_15	VNTR	309	139	0.330097	0.690647			0.446695	1	mm2_bwa	autosome
INDEL	I6_15	normal	2443	1840	0.647974	0.866304			0.741399	1	mm2_bwa	autosome
SNP	*	*	413979	386669	0.909085	0.97007	2.13075294829	2.16672943411	0.938588	1	mm2_bwa	autosome
SNP	*	TE	67294	62019	0.901804	0.975782	2.08723170061	2.12644894668	0.937335	1	mm2_bwa	autosome
SNP	*	TS_boundary	433	335	0.729792	0.898507	2.00694444444	2.01801801802	0.805409	1	mm2_bwa	autosome
SNP	*	VNTR	16890	14833	0.833748	0.944179	2.33162460568	2.43131359852	0.885534	1	mm2_bwa	autosome
SNP	*	normal	329825	309817	0.914373	0.970166	2.12995883056	2.16321010839	0.941444	1	mm2_bwa	autosome
INDEL	*	*	63117	59134	0.757688	0.849511			0.800977	1	mm2_bwa	autosome
INDEL	*	TE	9653	8885	0.781415	0.873044			0.824692	1	mm2_bwa	autosome
INDEL	*	TS_boundary	765	525	0.393464	0.668571			0.495386	1	mm2_bwa	autosome
INDEL	*	VNTR	3374	2372	0.500889	0.759275			0.603592	1	mm2_bwa	autosome
INDEL	*	normal	50450	47700	0.766858	0.850398			0.806471	1	mm2_bwa	autosome
INDEL	C16_PLUS	*	0	0	0.0	0.0				1	mm2_bwa	autosome
INDEL	C16_PLUS	TE	0	0	0.0	0.0				1	mm2_bwa	autosome
INDEL	C16_PLUS	TS_boundary	0	0	0.0	0.0				1	mm2_bwa	autosome
INDEL	C16_PLUS	VNTR	0	0	0.0	0.0				1	mm2_bwa	autosome
INDEL	C16_PLUS	normal	0	0	0.0	0.0				1	mm2_bwa	autosome
INDEL	C1_5	*	0	0	0.0	0.0				1	mm2_bwa	autosome
INDEL	C1_5	TE	0	0	0.0	0.0				1	mm2_bwa	autosome
INDEL	C1_5	TS_boundary	0	0	0.0	0.0				1	mm2_bwa	autosome
INDEL	C1_5	VNTR	0	0	0.0	0.0				1	mm2_bwa	autosome
INDEL	C1_5	normal	0	0	0.0	0.0				1	mm2_bwa	autosome
INDEL	C6_15	*	0	0	0.0	0.0				1	mm2_bwa	autosome
INDEL	C6_15	TE	0	0	0.0	0.0				1	mm2_bwa	autosome
INDEL	C6_15	TS_boundary	0	0	0.0	0.0				1	mm2_bwa	autosome
INDEL	C6_15	VNTR	0	0	0.0	0.0				1	mm2_bwa	autosome
INDEL	C6_15	normal	0	0	0.0	0.0				1	mm2_bwa	autosome
INDEL	D16_PLUS	*	883	545	0.574179	0.893578			0.699126	1	mm2_bwa	autosome
INDEL	D16_PLUS	TE	103	73	0.708738	0.945205			0.810068	1	mm2_bwa	autosome
INDEL	D16_PLUS	TS_boundary	64	33	0.421875	0.757576			0.541951	1	mm2_bwa	autosome
INDEL	D16_PLUS	VNTR	206	80	0.31068	0.8125			0.449487	1	mm2_bwa	autosome
INDEL	D16_PLUS	normal	633	415	0.625592	0.898795			0.737712	1	mm2_bwa	autosome
INDEL	D1_5	*	26286	25103	0.78947	0.860017			0.823235	1	mm2_bwa	autosome
INDEL	D1_5	TE	4183	3840	0.800383	0.884896			0.84052	1	mm2_bwa	autosome
INDEL	D1_5	TS_boundary	325	247	0.483077	0.716599			0.57711	1	mm2_bwa	autosome
INDEL	D1_5	VNTR	1196	975	0.591137	0.778462			0.671989	1	mm2_bwa	autosome
INDEL	D1_5	normal	21185	20335	0.794477	0.859061			0.825508	1	mm2_bwa	autosome
INDEL	D6_15	*	3018	2463	0.684559	0.855867			0.760688	1	mm2_bwa	autosome
INDEL	D6_15	TE	379	278	0.707124	0.913669			0.797236	1	mm2_bwa	autosome
INDEL	D6_15	TS_boundary	161	85	0.341615	0.705882			0.460412	1	mm2_bwa	autosome
INDEL	D6_15	VNTR	375	208	0.386667	0.711538			0.501051	1	mm2_bwa	autosome
INDEL	D6_15	normal	2408	2001	0.707641	0.861569			0.777056	1	mm2_bwa	autosome
INDEL	I16_PLUS	*	1497	549	0.336005	0.881603			0.486566	1	mm2_bwa	autosome
INDEL	I16_PLUS	TE	174	77	0.41954	0.935065			0.579205	1	mm2_bwa	autosome
INDEL	I16_PLUS	TS_boundary	24	2	0.041667	0.5			0.076923	1	mm2_bwa	autosome
INDEL	I16_PLUS	VNTR	190	20	0.084211	0.75			0.15142	1	mm2_bwa	autosome
INDEL	I16_PLUS	normal	1122	441	0.362745	0.882086			0.514082	1	mm2_bwa	autosome
INDEL	I1_5	*	30390	28244	0.75798	0.839116			0.796487	1	mm2_bwa	autosome
INDEL	I1_5	TE	4725	4336	0.777354	0.860009			0.816596	1	mm2_bwa	autosome
INDEL	I1_5	TS_boundary	226	133	0.309735	0.556391			0.397941	1	mm2_bwa	autosome
INDEL	I1_5	VNTR	1328	962	0.533886	0.751559			0.624292	1	mm2_bwa	autosome
INDEL	I1_5	normal	24304	22728	0.764277	0.839977			0.800341	1	mm2_bwa	autosome
INDEL	I6_15	*	3165	2283	0.593997	0.835304			0.694281	1	mm2_bwa	autosome
INDEL	I6_15	TE	367	285	0.653951	0.838596			0.734852	1	mm2_bwa	autosome
INDEL	I6_15	TS_boundary	83	25	0.180723	0.56			0.27326	1	mm2_bwa	autosome
INDEL	I6_15	VNTR	296	130	0.331081	0.723077			0.454196	1	mm2_bwa	autosome
INDEL	I6_15	normal	2526	1823	0.606888	0.849698			0.708055	1	mm2_bwa	autosome
SNP	*	*	439782	404891	0.886098	0.959634	2.13586952648	2.16506462856	0.921401	1	mm2_bwa	autosome
SNP	*	TE	72022	65835	0.88162	0.962771	2.10632976889	2.13765664459	0.92041	1	mm2_bwa	autosome
SNP	*	TS_boundary	564	425	0.673759	0.865882	1.92227979275	2.07971014493	0.757834	1	mm2_bwa	autosome
SNP	*	VNTR	18293	15575	0.800142	0.933804	2.32642675391	2.40122244052	0.861821	1	mm2_bwa	autosome
SNP	*	normal	349507	323481	0.891459	0.960239	2.13238245413	2.16011680372	0.924571	1	mm2_bwa	autosome
INDEL	*	*	61395	59620	0.801564	0.870094			0.834424	1	mm2_bwa	autosome
INDEL	*	TE	9308	8908	0.8237	0.886956			0.854158	1	mm2_bwa	autosome
INDEL	*	TS_boundary	749	571	0.461949	0.725044			0.564339	1	mm2_bwa	autosome
INDEL	*	VNTR	3312	2437	0.541365	0.779647			0.639015	1	mm2_bwa	autosome
INDEL	*	normal	49161	48110	0.81168	0.872085			0.840799	1	mm2_bwa	autosome
INDEL	C16_PLUS	*	0	0	0.0	0.0				1	mm2_bwa	autosome
INDEL	C16_PLUS	TE	0	0	0.0	0.0				1	mm2_bwa	autosome
INDEL	C16_PLUS	TS_boundary	0	0	0.0	0.0				1	mm2_bwa	autosome
INDEL	C16_PLUS	VNTR	0	0	0.0	0.0				1	mm2_bwa	autosome
INDEL	C16_PLUS	normal	0	0	0.0	0.0				1	mm2_bwa	autosome
INDEL	C1_5	*	0	0	0.0	0.0				1	mm2_bwa	autosome
INDEL	C1_5	TE	0	0	0.0	0.0				1	mm2_bwa	autosome
INDEL	C1_5	TS_boundary	0	0	0.0	0.0				1	mm2_bwa	autosome
INDEL	C1_5	VNTR	0	0	0.0	0.0				1	mm2_bwa	autosome
INDEL	C1_5	normal	0	0	0.0	0.0				1	mm2_bwa	autosome
INDEL	C6_15	*	0	0	0.0	0.0				1	mm2_bwa	autosome
INDEL	C6_15	TE	0	0	0.0	0.0				1	mm2_bwa	autosome
INDEL	C6_15	TS_boundary	0	0	0.0	0.0				1	mm2_bwa	autosome
INDEL	C6_15	VNTR	0	0	0.0	0.0				1	mm2_bwa	autosome
INDEL	C6_15	normal	0	0	0.0	0.0				1	mm2_bwa	autosome
INDEL	D16_PLUS	*	768	500	0.619792	0.912			0.738025	1	mm2_bwa	autosome
INDEL	D16_PLUS	TE	91	63	0.736264	0.984127			0.84234	1	mm2_bwa	autosome
INDEL	D16_PLUS	TS_boundary	57	28	0.421053	0.785714			0.548287	1	mm2_bwa	autosome
INDEL	D16_PLUS	VNTR	177	74	0.333333	0.783784			0.467742	1	mm2_bwa	autosome
INDEL	D16_PLUS	normal	553	384	0.676311	0.927083			0.782087	1	mm2_bwa	autosome
INDEL	D1_5	*	25512	25116	0.832393	0.880196			0.855627	1	mm2_bwa	autosome
INDEL	D1_5	TE	3956	3808	0.840495	0.890494			0.864772	1	mm2_bwa	autosome
INDEL	D1_5	TS_boundary	323	245	0.529412	0.746939			0.619639	1	mm2_bwa	autosome
INDEL	D1_5	VNTR	1184	977	0.608953	0.776868			0.682737	1	mm2_bwa	autosome
INDEL	D1_5	normal	20644	20378	0.840002	0.883256			0.861086	1	mm2_bwa	autosome
INDEL	D6_15	*	2858	2459	0.736179	0.877186			0.800521	1	mm2_bwa	autosome
INDEL	D6_15	TE	383	288	0.762402	0.927083			0.836717	1	mm2_bwa	autosome
INDEL	D6_15	TS_boundary	160	102	0.45625	0.754902			0.568754	1	mm2_bwa	autosome
INDEL	D6_15	VNTR	347	215	0.455331	0.772093			0.572839	1	mm2_bwa	autosome
INDEL	D6_15	normal	2277	1986	0.756258	0.879154			0.813089	1	mm2_bwa	autosome
INDEL	I16_PLUS	*	1402	564	0.375178	0.91844			0.532736	1	mm2_bwa	autosome
INDEL	I16_PLUS	TE	176	75	0.403409	0.933333			0.563332	1	mm2_bwa	autosome
INDEL	I16_PLUS	TS_boundary	25	3	0.12	1.0			0.214286	1	mm2_bwa	autosome
INDEL	I16_PLUS	VNTR	154	23	0.142857	0.826087			0.24359	1	mm2_bwa	autosome
INDEL	I16_PLUS	normal	1065	458	0.403756	0.921397			0.561474	1	mm2_bwa	autosome
INDEL	I1_5	*	29790	28718	0.805002	0.859914			0.831552	1	mm2_bwa	autosome
INDEL	I1_5	TE	4608	4400	0.827691	0.878636			0.852403	1	mm2_bwa	autosome
INDEL	I1_5	TS_boundary	238	164	0.44958	0.676829			0.540281	1	mm2_bwa	autosome
INDEL	I1_5	VNTR	1351	1010	0.579571	0.791089			0.669009	1	mm2_bwa	autosome
INDEL	I1_5	normal	23847	23090	0.811423	0.860199			0.835099	1	mm2_bwa	autosome
INDEL	I6_15	*	3141	2328	0.630691	0.85567			0.726154	1	mm2_bwa	autosome
INDEL	I6_15	TE	369	281	0.696477	0.896797			0.784044	1	mm2_bwa	autosome
INDEL	I6_15	TS_boundary	79	29	0.227848	0.62069			0.333333	1	mm2_bwa	autosome
INDEL	I6_15	VNTR	310	140	0.348387	0.721429			0.469869	1	mm2_bwa	autosome
INDEL	I6_15	normal	2482	1868	0.647462	0.861884			0.739442	1	mm2_bwa	autosome
SNP	*	*	422131	397900	0.912563	0.965092	2.12483442974	2.1582284005	0.938092	1	mm2_bwa	autosome
SNP	*	TE	69408	64771	0.907028	0.969415	2.09117214976	2.12747984747	0.937185	1	mm2_bwa	autosome
SNP	*	TS_boundary	516	404	0.728682	0.925743	1.9375	2.09160305344	0.815476	1	mm2_bwa	autosome
SNP	*	VNTR	17059	15164	0.837212	0.936231	2.26858237548	2.37591809481	0.883957	1	mm2_bwa	autosome
SNP	*	normal	335700	317965	0.917492	0.965587	2.12464178049	2.15484562054	0.940925	1	mm2_bwa	autosome
INDEL	*	*	63164	65643	0.832294	0.852886			0.842464	1	mm2_bwa	autosome
INDEL	*	TE	9549	9743	0.850141	0.866058			0.858026	1	mm2_bwa	autosome
INDEL	*	TS_boundary	766	667	0.5	0.74063			0.596979	1	mm2_bwa	autosome
INDEL	*	VNTR	3410	2789	0.591496	0.787379			0.675524	1	mm2_bwa	autosome
INDEL	*	normal	50579	52940	0.842306	0.854307			0.848264	1	mm2_bwa	autosome
INDEL	C16_PLUS	*	1	0	0.0	0.0				1	mm2_bwa	autosome
INDEL	C16_PLUS	TE	0	0	0.0	0.0				1	mm2_bwa	autosome
INDEL	C16_PLUS	TS_boundary	0	0	0.0	0.0				1	mm2_bwa	autosome
INDEL	C16_PLUS	VNTR	1	0	0.0	0.0				1	mm2_bwa	autosome
INDEL	C16_PLUS	normal	0	0	0.0	0.0				1	mm2_bwa	autosome
INDEL	C1_5	*	0	0	0.0	0.0				1	mm2_bwa	autosome
INDEL	C1_5	TE	0	0	0.0	0.0				1	mm2_bwa	autosome
INDEL	C1_5	TS_boundary	0	0	0.0	0.0				1	mm2_bwa	autosome
INDEL	C1_5	VNTR	0	0	0.0	0.0				1	mm2_bwa	autosome
INDEL	C1_5	normal	0	0	0.0	0.0				1	mm2_bwa	autosome
INDEL	C6_15	*	0	0	0.0	0.0				1	mm2_bwa	autosome
INDEL	C6_15	TE	0	0	0.0	0.0				1	mm2_bwa	autosome
INDEL	C6_15	TS_boundary	0	0	0.0	0.0				1	mm2_bwa	autosome
INDEL	C6_15	VNTR	0	0	0.0	0.0				1	mm2_bwa	autosome
INDEL	C6_15	normal	0	0	0.0	0.0				1	mm2_bwa	autosome
INDEL	D16_PLUS	*	846	606	0.667849	0.89934			0.766497	1	mm2_bwa	autosome
INDEL	D16_PLUS	TE	97	75	0.783505	0.893333			0.834823	1	mm2_bwa	autosome
INDEL	D16_PLUS	TS_boundary	64	31	0.4375	0.806452			0.567261	1	mm2_bwa	autosome
INDEL	D16_PLUS	VNTR	208	94	0.379808	0.840426			0.523179	1	mm2_bwa	autosome
INDEL	D16_PLUS	normal	601	456	0.728785	0.910088			0.809408	1	mm2_bwa	autosome
INDEL	D1_5	*	26085	27438	0.86406	0.860485			0.862269	1	mm2_bwa	autosome
INDEL	D1_5	TE	4086	4156	0.868331	0.872714			0.870517	1	mm2_bwa	autosome
INDEL	D1_5	TS_boundary	326	296	0.601227	0.739865			0.66338	1	mm2_bwa	autosome
INDEL	D1_5	VNTR	1213	1120	0.674361	0.772321			0.720025	1	mm2_bwa	autosome
INDEL	D1_5	normal	21060	22219	0.871178	0.862505			0.86682	1	mm2_bwa	autosome
INDEL	D6_15	*	2998	2731	0.767512	0.860491			0.811346	1	mm2_bwa	autosome
INDEL	D6_15	TE	373	323	0.801609	0.866873			0.832964	1	mm2_bwa	autosome
INDEL	D6_15	TS_boundary	158	115	0.550633	0.826087			0.660804	1	mm2_bwa	autosome
INDEL	D6_15	VNTR	362	259	0.530387	0.787645			0.633909	1	mm2_bwa	autosome
INDEL	D6_15	normal	2408	2184	0.785714	0.868132			0.824869	1	mm2_bwa	autosome
INDEL	I16_PLUS	*	1518	698	0.431489	0.899713			0.583257	1	mm2_bwa	autosome
INDEL	I16_PLUS	TE	193	96	0.450777	0.875			0.595017	1	mm2_bwa	autosome
INDEL	I16_PLUS	TS_boundary	24	1	0.083333	1.0			0.153846	1	mm2_bwa	autosome
INDEL	I16_PLUS	VNTR	190	30	0.136842	0.733333			0.230645	1	mm2_bwa	autosome
INDEL	I16_PLUS	normal	1125	564	0.475556	0.913121			0.625401	1	mm2_bwa	autosome
INDEL	I1_5	*	30646	31548	0.838609	0.844237			0.841414	1	mm2_bwa	autosome
INDEL	I1_5	TE	4723	4788	0.852001	0.859231			0.855601	1	mm2_bwa	autosome
INDEL	I1_5	TS_boundary	250	172	0.424	0.680233			0.522387	1	mm2_bwa	autosome
INDEL	I1_5	VNTR	1364	1127	0.630499	0.794144			0.702922	1	mm2_bwa	autosome
INDEL	I1_5	normal	24576	25419	0.8455	0.84425			0.844875	1	mm2_bwa	autosome
INDEL	I6_15	*	3297	2722	0.688505	0.840926			0.75712	1	mm2_bwa	autosome
INDEL	I6_15	TE	377	323	0.769231	0.863777			0.813767	1	mm2_bwa	autosome
INDEL	I6_15	TS_boundary	93	53	0.376344	0.716981			0.493598	1	mm2_bwa	autosome
INDEL	I6_15	VNTR	325	161	0.433846	0.819876			0.56743	1	mm2_bwa	autosome
INDEL	I6_15	normal	2616	2174	0.700688	0.842226			0.764965	1	mm2_bwa	autosome
SNP	*	*	447459	431982	0.921126	0.951049	2.14185845739	2.16105742855	0.935848	1	mm2_bwa	autosome
SNP	*	TE	73070	70117	0.914233	0.950483	2.10466400476	2.12511696297	0.932005	1	mm2_bwa	autosome
SNP	*	TS_boundary	539	429	0.74026	0.878788	1.89784946237	1.95862068966	0.803597	1	mm2_bwa	autosome
SNP	*	VNTR	18615	16666	0.834757	0.927217	2.33967001435	2.390199268	0.878561	1	mm2_bwa	autosome
SNP	*	normal	355813	345199	0.927004	0.952314	2.13967047118	2.15812817793	0.939489	1	mm2_bwa	autosome
INDEL	*	*	62720	65001	0.847369	0.870356			0.858709	1	mm2_bwa	autosome
INDEL	*	TE	9645	9757	0.86283	0.886338			0.874426	1	mm2_bwa	autosome
INDEL	*	TS_boundary	748	659	0.541444	0.805766			0.647675	1	mm2_bwa	autosome
INDEL	*	VNTR	3378	2779	0.60894	0.806765			0.694031	1	mm2_bwa	autosome
INDEL	*	normal	50067	52297	0.85787	0.871063			0.864417	1	mm2_bwa	autosome
INDEL	C16_PLUS	*	1	0	0.0	0.0				1	mm2_bwa	autosome
INDEL	C16_PLUS	TE	0	0	0.0	0.0				1	mm2_bwa	autosome
INDEL	C16_PLUS	TS_boundary	0	0	0.0	0.0				1	mm2_bwa	autosome
INDEL	C16_PLUS	VNTR	1	0	0.0	0.0				1	mm2_bwa	autosome
INDEL	C16_PLUS	normal	0	0	0.0	0.0				1	mm2_bwa	autosome
INDEL	C1_5	*	0	0	0.0	0.0				1	mm2_bwa	autosome
INDEL	C1_5	TE	0	0	0.0	0.0				1	mm2_bwa	autosome
INDEL	C1_5	TS_boundary	0	0	0.0	0.0				1	mm2_bwa	autosome
INDEL	C1_5	VNTR	0	0	0.0	0.0				1	mm2_bwa	autosome
INDEL	C1_5	normal	0	0	0.0	0.0				1	mm2_bwa	autosome
INDEL	C6_15	*	0	0	0.0	0.0				1	mm2_bwa	autosome
INDEL	C6_15	TE	0	0	0.0	0.0				1	mm2_bwa	autosome
INDEL	C6_15	TS_boundary	0	0	0.0	0.0				1	mm2_bwa	autosome
INDEL	C6_15	VNTR	0	0	0.0	0.0				1	mm2_bwa	autosome
INDEL	C6_15	normal	0	0	0.0	0.0				1	mm2_bwa	autosome
INDEL	D16_PLUS	*	830	587	0.681928	0.921635			0.783865	1	mm2_bwa	autosome
INDEL	D16_PLUS	TE	92	68	0.771739	0.926471			0.842056	1	mm2_bwa	autosome
INDEL	D16_PLUS	TS_boundary	65	34	0.492308	0.911765			0.639381	1	mm2_bwa	autosome
INDEL	D16_PLUS	VNTR	205	99	0.404878	0.868687			0.552327	1	mm2_bwa	autosome
INDEL	D16_PLUS	normal	590	439	0.749153	0.931663			0.830499	1	mm2_bwa	autosome
INDEL	D1_5	*	25893	27133	0.879465	0.878856			0.879161	1	mm2_bwa	autosome
INDEL	D1_5	TE	4174	4178	0.879253	0.897798			0.888428	1	mm2_bwa	autosome
INDEL	D1_5	TS_boundary	323	289	0.631579	0.799308			0.705613	1	mm2_bwa	autosome
INDEL	D1_5	VNTR	1190	1099	0.688235	0.797998			0.739064	1	mm2_bwa	autosome
INDEL	D1_5	normal	20802	21912	0.887319	0.879199			0.88324	1	mm2_bwa	autosome
INDEL	D6_15	*	3029	2767	0.800594	0.897362			0.846221	1	mm2_bwa	autosome
INDEL	D6_15	TE	364	309	0.824176	0.899676			0.860273	1	mm2_bwa	autosome
INDEL	D6_15	TS_boundary	167	119	0.562874	0.848739			0.676862	1	mm2_bwa	autosome
INDEL	D6_15	VNTR	369	267	0.585366	0.842697			0.690846	1	mm2_bwa	autosome
INDEL	D6_15	normal	2447	2232	0.815693	0.90233			0.856827	1	mm2_bwa	autosome
INDEL	I16_PLUS	*	1501	685	0.421053	0.89635			0.572962	1	mm2_bwa	autosome
INDEL	I16_PLUS	TE	187	91	0.465241	0.923077			0.618667	1	mm2_bwa	autosome
INDEL	I16_PLUS	TS_boundary	15	2	0.066667	0.5			0.117647	1	mm2_bwa	autosome
INDEL	I16_PLUS	VNTR	182	35	0.175824	0.857143			0.291793	1	mm2_bwa	autosome
INDEL	I16_PLUS	normal	1112	548	0.454137	0.894161			0.602347	1	mm2_bwa	autosome
INDEL	I1_5	*	30296	31165	0.853842	0.860452			0.857135	1	mm2_bwa	autosome
INDEL	I1_5	TE	4729	4787	0.866568	0.873198			0.86987	1	mm2_bwa	autosome
INDEL	I1_5	TS_boundary	243	179	0.497942	0.765363			0.603348	1	mm2_bwa	autosome
INDEL	I1_5	VNTR	1361	1130	0.643644	0.80354			0.714759	1	mm2_bwa	autosome
INDEL	I1_5	normal	24223	25021	0.861495	0.861237			0.861366	1	mm2_bwa	autosome
INDEL	I6_15	*	3306	2758	0.704174	0.848803			0.769754	1	mm2_bwa	autosome
INDEL	I6_15	TE	386	333	0.779793	0.900901			0.835983	1	mm2_bwa	autosome
INDEL	I6_15	TS_boundary	82	38	0.365854	0.842105			0.510096	1	mm2_bwa	autosome
INDEL	I6_15	VNTR	308	154	0.425325	0.772727			0.548657	1	mm2_bwa	autosome
INDEL	I6_15	normal	2635	2222	0.719165	0.846985			0.777859	1	mm2_bwa	autosome
SNP	*	*	440596	425988	0.939457	0.968433	2.14185615511	2.16597575109	0.953725	1	mm2_bwa	autosome
SNP	*	TE	72671	69495	0.930041	0.969667	2.11300959233	2.14656225954	0.949441	1	mm2_bwa	autosome
SNP	*	TS_boundary	511	410	0.774951	0.904878	1.82320441989	1.92857142857	0.83489	1	mm2_bwa	autosome
SNP	*	VNTR	17814	16154	0.860728	0.943729	2.35107183152	2.40417017692	0.900319	1	mm2_bwa	autosome
SNP	*	normal	350143	340339	0.945382	0.969354	2.13778832803	2.1594610395	0.957218	1	mm2_bwa	autosome
INDEL	*	*	57228	57098	0.84069	0.885688			0.862602	1	mm2_bwa	autosome
INDEL	*	TE	8746	8620	0.863595	0.901972			0.882366	1	mm2_bwa	autosome
INDEL	*	TS_boundary	672	544	0.516369	0.788603			0.62409	1	mm2_bwa	autosome
INDEL	*	VNTR	3105	2422	0.596779	0.814616			0.688887	1	mm2_bwa	autosome
INDEL	*	normal	45707	45879	0.85011	0.886876			0.868104	1	mm2_bwa	autosome
INDEL	C16_PLUS	*	0	0	0.0	0.0				1	mm2_bwa	autosome
INDEL	C16_PLUS	TE	0	0	0.0	0.0				1	mm2_bwa	autosome
INDEL	C16_PLUS	TS_boundary	0	0	0.0	0.0				1	mm2_bwa	autosome
INDEL	C16_PLUS	VNTR	0	0	0.0	0.0				1	mm2_bwa	autosome
INDEL	C16_PLUS	normal	0	0	0.0	0.0				1	mm2_bwa	autosome
INDEL	C1_5	*	0	0	0.0	0.0				1	mm2_bwa	autosome
INDEL	C1_5	TE	0	0	0.0	0.0				1	mm2_bwa	autosome
INDEL	C1_5	TS_boundary	0	0	0.0	0.0				1	mm2_bwa	autosome
INDEL	C1_5	VNTR	0	0	0.0	0.0				1	mm2_bwa	autosome
INDEL	C1_5	normal	0	0	0.0	0.0				1	mm2_bwa	autosome
INDEL	C6_15	*	0	0	0.0	0.0				1	mm2_bwa	autosome
INDEL	C6_15	TE	0	0	0.0	0.0				1	mm2_bwa	autosome
INDEL	C6_15	TS_boundary	0	0	0.0	0.0				1	mm2_bwa	autosome
INDEL	C6_15	VNTR	0	0	0.0	0.0				1	mm2_bwa	autosome
INDEL	C6_15	normal	0	0	0.0	0.0				1	mm2_bwa	autosome
INDEL	D16_PLUS	*	751	544	0.701731	0.930147			0.799953	1	mm2_bwa	autosome
INDEL	D16_PLUS	TE	96	76	0.802083	0.934211			0.86312	1	mm2_bwa	autosome
INDEL	D16_PLUS	TS_boundary	49	29	0.55102	0.931034			0.692308	1	mm2_bwa	autosome
INDEL	D16_PLUS	VNTR	170	89	0.464706	0.910112			0.615259	1	mm2_bwa	autosome
INDEL	D16_PLUS	normal	531	400	0.745763	0.935			0.829728	1	mm2_bwa	autosome
INDEL	D1_5	*	23551	23793	0.873169	0.898121			0.885469	1	mm2_bwa	autosome
INDEL	D1_5	TE	3694	3647	0.883324	0.911982			0.897425	1	mm2_bwa	autosome
INDEL	D1_5	TS_boundary	286	239	0.604895	0.790795			0.685465	1	mm2_bwa	autosome
INDEL	D1_5	VNTR	1065	960	0.701408	0.820833			0.756436	1	mm2_bwa	autosome
INDEL	D1_5	normal	19037	19237	0.877974	0.899205			0.888463	1	mm2_bwa	autosome
INDEL	D6_15	*	2642	2380	0.800908	0.904622			0.849612	1	mm2_bwa	autosome
INDEL	D6_15	TE	330	278	0.821212	0.906475			0.86174	1	mm2_bwa	autosome
INDEL	D6_15	TS_boundary	140	91	0.521429	0.879121			0.654598	1	mm2_bwa	autosome
INDEL	D6_15	VNTR	338	229	0.517751	0.812227			0.632389	1	mm2_bwa	autosome
INDEL	D6_15	normal	2102	1897	0.827307	0.915656			0.869243	1	mm2_bwa	autosome
INDEL	I16_PLUS	*	1368	589	0.402047	0.91511			0.558653	1	mm2_bwa	autosome
INDEL	I16_PLUS	TE	170	87	0.494118	0.931034			0.645602	1	mm2_bwa	autosome
INDEL	I16_PLUS	TS_boundary	18	4	0.222222	0.75			0.342857	1	mm2_bwa	autosome
INDEL	I16_PLUS	VNTR	179	30	0.156425	0.866667			0.265016	1	mm2_bwa	autosome
INDEL	I16_PLUS	normal	1008	463	0.431548	0.915767			0.586644	1	mm2_bwa	autosome
INDEL	I1_5	*	27479	27455	0.845991	0.874158			0.859844	1	mm2_bwa	autosome
INDEL	I1_5	TE	4308	4244	0.863974	0.892554			0.878032	1	mm2_bwa	autosome
INDEL	I1_5	TS_boundary	199	147	0.482412	0.714286			0.575885	1	mm2_bwa	autosome
INDEL	I1_5	VNTR	1241	981	0.62772	0.803262			0.704724	1	mm2_bwa	autosome
INDEL	I1_5	normal	21908	22009	0.853159	0.874324			0.863612	1	mm2_bwa	autosome
INDEL	I6_15	*	2891	2390	0.700796	0.85523			0.770349	1	mm2_bwa	autosome
INDEL	I6_15	TE	351	293	0.766382	0.890785			0.823914	1	mm2_bwa	autosome
INDEL	I6_15	TS_boundary	70	35	0.328571	0.742857			0.455619	1	mm2_bwa	autosome
INDEL	I6_15	VNTR	266	135	0.417293	0.777778			0.543167	1	mm2_bwa	autosome
INDEL	I6_15	normal	2299	1917	0.715963	0.858633			0.780835	1	mm2_bwa	autosome
SNP	*	*	391612	375426	0.938355	0.975255	2.14924149241	2.17711109419	0.956449	1	mm2_bwa	autosome
SNP	*	TE	64571	61705	0.939369	0.980099	2.13279658551	2.15686374795	0.959302	1	mm2_bwa	autosome
SNP	*	TS_boundary	422	321	0.741706	0.931464	1.70512820513	2.08653846154	0.825825	1	mm2_bwa	autosome
SNP	*	VNTR	16038	14470	0.854845	0.941534	2.303005352	2.41770956316	0.896098	1	mm2_bwa	autosome
SNP	*	normal	311043	299251	0.942387	0.975886	2.14491772126	2.17051159835	0.958844	1	mm2_bwa	autosome
INDEL	*	*	62806	59607	0.767554	0.849833			0.806601	1	mm2_bwa	autosome
INDEL	*	TE	9509	8952	0.793774	0.865728			0.828191	1	mm2_bwa	autosome
INDEL	*	TS_boundary	753	538	0.40239	0.697026			0.510228	1	mm2_bwa	autosome
INDEL	*	VNTR	3408	2350	0.492077	0.75617			0.596187	1	mm2_bwa	autosome
INDEL	*	normal	50274	48155	0.778076	0.85204			0.81338	1	mm2_bwa	autosome
INDEL	C16_PLUS	*	1	0	0.0	0.0				1	mm2_bwa	autosome
INDEL	C16_PLUS	TE	0	0	0.0	0.0				1	mm2_bwa	autosome
INDEL	C16_PLUS	TS_boundary	0	0	0.0	0.0				1	mm2_bwa	autosome
INDEL	C16_PLUS	VNTR	1	0	0.0	0.0				1	mm2_bwa	autosome
INDEL	C16_PLUS	normal	0	0	0.0	0.0				1	mm2_bwa	autosome
INDEL	C1_5	*	0	0	0.0	0.0				1	mm2_bwa	autosome
INDEL	C1_5	TE	0	0	0.0	0.0				1	mm2_bwa	autosome
INDEL	C1_5	TS_boundary	0	0	0.0	0.0				1	mm2_bwa	autosome
INDEL	C1_5	VNTR	0	0	0.0	0.0				1	mm2_bwa	autosome
INDEL	C1_5	normal	0	0	0.0	0.0				1	mm2_bwa	autosome
INDEL	C6_15	*	0	0	0.0	0.0				1	mm2_bwa	autosome
INDEL	C6_15	TE	0	0	0.0	0.0				1	mm2_bwa	autosome
INDEL	C6_15	TS_boundary	0	0	0.0	0.0				1	mm2_bwa	autosome
INDEL	C6_15	VNTR	0	0	0.0	0.0				1	mm2_bwa	autosome
INDEL	C6_15	normal	0	0	0.0	0.0				1	mm2_bwa	autosome
INDEL	D16_PLUS	*	811	549	0.630086	0.89071			0.738066	1	mm2_bwa	autosome
INDEL	D16_PLUS	TE	96	77	0.770833	0.922078			0.8397	1	mm2_bwa	autosome
INDEL	D16_PLUS	TS_boundary	53	28	0.45283	0.821429			0.583818	1	mm2_bwa	autosome
INDEL	D16_PLUS	VNTR	179	78	0.335196	0.782051			0.469261	1	mm2_bwa	autosome
INDEL	D16_PLUS	normal	584	412	0.683219	0.910194			0.780541	1	mm2_bwa	autosome
INDEL	D1_5	*	25959	25302	0.804731	0.859537			0.831231	1	mm2_bwa	autosome
INDEL	D1_5	TE	4044	3864	0.822206	0.878106			0.849237	1	mm2_bwa	autosome
INDEL	D1_5	TS_boundary	309	237	0.491909	0.708861			0.580786	1	mm2_bwa	autosome
INDEL	D1_5	VNTR	1214	976	0.580725	0.76127			0.658853	1	mm2_bwa	autosome
INDEL	D1_5	normal	20963	20508	0.810619	0.860689			0.834904	1	mm2_bwa	autosome
INDEL	D6_15	*	2993	2497	0.708988	0.863036			0.778464	1	mm2_bwa	autosome
INDEL	D6_15	TE	372	302	0.752688	0.877483			0.810309	1	mm2_bwa	autosome
INDEL	D6_15	TS_boundary	172	98	0.377907	0.673469			0.484144	1	mm2_bwa	autosome
INDEL	D6_15	VNTR	378	213	0.404762	0.7277			0.520186	1	mm2_bwa	autosome
INDEL	D6_15	normal	2399	2013	0.730304	0.872827			0.79523	1	mm2_bwa	autosome
INDEL	I16_PLUS	*	1475	585	0.368814	0.911111			0.525078	1	mm2_bwa	autosome
INDEL	I16_PLUS	TE	181	77	0.40884	0.948052			0.571308	1	mm2_bwa	autosome
INDEL	I16_PLUS	TS_boundary	21	1	0.047619	1.0			0.090909	1	mm2_bwa	autosome
INDEL	I16_PLUS	VNTR	183	28	0.125683	0.821429			0.218009	1	mm2_bwa	autosome
INDEL	I16_PLUS	normal	1098	473	0.401639	0.911205			0.557531	1	mm2_bwa	autosome
INDEL	I1_5	*	30548	28444	0.757791	0.838525			0.796116	1	mm2_bwa	autosome
INDEL	I1_5	TE	4731	4364	0.778905	0.8522			0.813906	1	mm2_bwa	autosome
INDEL	I1_5	TS_boundary	253	149	0.387352	0.704698			0.499915	1	mm2_bwa	autosome
INDEL	I1_5	VNTR	1355	929	0.502583	0.750269			0.601943	1	mm2_bwa	autosome
INDEL	I1_5	normal	24494	22956	0.766024	0.840303			0.801446	1	mm2_bwa	autosome
INDEL	I6_15	*	3199	2282	0.596436	0.842244			0.698341	1	mm2_bwa	autosome
INDEL	I6_15	TE	365	270	0.646575	0.855556			0.736529	1	mm2_bwa	autosome
INDEL	I6_15	TS_boundary	90	25	0.133333	0.48			0.208696	1	mm2_bwa	autosome
INDEL	I6_15	VNTR	333	131	0.33033	0.78626			0.465212	1	mm2_bwa	autosome
INDEL	I6_15	normal	2533	1836	0.612712	0.849673			0.711994	1	mm2_bwa	autosome
SNP	*	*	434010	406910	0.910944	0.968666	2.13559652505	2.16649942828	0.938919	1	mm2_bwa	autosome
SNP	*	TE	70919	65940	0.904793	0.971049	2.11538461538	2.15409256072	0.936751	1	mm2_bwa	autosome
SNP	*	TS_boundary	556	423	0.715827	0.914894	2.03825136612	2.3046875	0.80321	1	mm2_bwa	autosome
SNP	*	VNTR	17688	15415	0.824514	0.940967	2.29129464286	2.38699758401	0.8789	1	mm2_bwa	autosome
SNP	*	normal	345442	325555	0.916574	0.969495	2.1319679188	2.15927830051	0.942292	1	mm2_bwa	autosome
INDEL	*	*	63446	61870	0.80615	0.873283			0.838375	1	mm2_bwa	autosome
INDEL	*	TE	9598	9220	0.832153	0.894252			0.862085	1	mm2_bwa	autosome
INDEL	*	TS_boundary	770	620	0.47013	0.725806			0.570638	1	mm2_bwa	autosome
INDEL	*	VNTR	3478	2614	0.551754	0.779648			0.646197	1	mm2_bwa	autosome
INDEL	*	normal	50748	49846	0.815559	0.874594			0.844045	1	mm2_bwa	autosome
INDEL	C16_PLUS	*	0	0	0.0	0.0				1	mm2_bwa	autosome
INDEL	C16_PLUS	TE	0	0	0.0	0.0				1	mm2_bwa	autosome
INDEL	C16_PLUS	TS_boundary	0	0	0.0	0.0				1	mm2_bwa	autosome
INDEL	C16_PLUS	VNTR	0	0	0.0	0.0				1	mm2_bwa	autosome
INDEL	C16_PLUS	normal	0	0	0.0	0.0				1	mm2_bwa	autosome
INDEL	C1_5	*	0	0	0.0	0.0				1	mm2_bwa	autosome
INDEL	C1_5	TE	0	0	0.0	0.0				1	mm2_bwa	autosome
INDEL	C1_5	TS_boundary	0	0	0.0	0.0				1	mm2_bwa	autosome
INDEL	C1_5	VNTR	0	0	0.0	0.0				1	mm2_bwa	autosome
INDEL	C1_5	normal	0	0	0.0	0.0				1	mm2_bwa	autosome
INDEL	C6_15	*	0	0	0.0	0.0				1	mm2_bwa	autosome
INDEL	C6_15	TE	0	0	0.0	0.0				1	mm2_bwa	autosome
INDEL	C6_15	TS_boundary	0	0	0.0	0.0				1	mm2_bwa	autosome
INDEL	C6_15	VNTR	0	0	0.0	0.0				1	mm2_bwa	autosome
INDEL	C6_15	normal	0	0	0.0	0.0				1	mm2_bwa	autosome
INDEL	D16_PLUS	*	866	588	0.645497	0.930272			0.762152	1	mm2_bwa	autosome
INDEL	D16_PLUS	TE	104	76	0.75	0.960526			0.842308	1	mm2_bwa	autosome
INDEL	D16_PLUS	TS_boundary	63	33	0.47619	0.878788			0.617678	1	mm2_bwa	autosome
INDEL	D16_PLUS	VNTR	193	85	0.373057	0.858824			0.520164	1	mm2_bwa	autosome
INDEL	D16_PLUS	normal	627	446	0.698565	0.939462			0.801299	1	mm2_bwa	autosome
INDEL	D1_5	*	26277	25905	0.836435	0.884578			0.859833	1	mm2_bwa	autosome
INDEL	D1_5	TE	4097	3945	0.851843	0.904689			0.877471	1	mm2_bwa	autosome
INDEL	D1_5	TS_boundary	316	254	0.53481	0.740157			0.620947	1	mm2_bwa	autosome
INDEL	D1_5	VNTR	1225	1070	0.653878	0.791589			0.716173	1	mm2_bwa	autosome
INDEL	D1_5	normal	21222	20942	0.84026	0.885302			0.862193	1	mm2_bwa	autosome
INDEL	D6_15	*	3041	2629	0.745478	0.87714			0.805967	1	mm2_bwa	autosome
INDEL	D6_15	TE	382	310	0.790576	0.909677			0.845955	1	mm2_bwa	autosome
INDEL	D6_15	TS_boundary	161	107	0.478261	0.757009			0.586184	1	mm2_bwa	autosome
INDEL	D6_15	VNTR	357	229	0.464986	0.746725			0.573101	1	mm2_bwa	autosome
INDEL	D6_15	normal	2449	2129	0.764394	0.882574			0.819244	1	mm2_bwa	autosome
INDEL	I16_PLUS	*	1554	593	0.363578	0.93086			0.522914	1	mm2_bwa	autosome
INDEL	I16_PLUS	TE	191	79	0.403141	0.974684			0.57037	1	mm2_bwa	autosome
INDEL	I16_PLUS	TS_boundary	27	3	0.111111	1.0			0.2	1	mm2_bwa	autosome
INDEL	I16_PLUS	VNTR	199	28	0.120603	0.785714			0.209109	1	mm2_bwa	autosome
INDEL	I16_PLUS	normal	1165	477	0.39485	0.930818			0.554488	1	mm2_bwa	autosome
INDEL	I1_5	*	30583	29723	0.811954	0.862228			0.836336	1	mm2_bwa	autosome
INDEL	I1_5	TE	4723	4516	0.831463	0.882418			0.856183	1	mm2_bwa	autosome
INDEL	I1_5	TS_boundary	247	184	0.437247	0.657609			0.525252	1	mm2_bwa	autosome
INDEL	I1_5	VNTR	1383	1056	0.58496	0.773674			0.666211	1	mm2_bwa	autosome
INDEL	I1_5	normal	24474	23908	0.819155	0.8631			0.840554	1	mm2_bwa	autosome
INDEL	I6_15	*	3290	2503	0.642857	0.851778			0.732716	1	mm2_bwa	autosome
INDEL	I6_15	TE	405	303	0.696296	0.877888			0.776618	1	mm2_bwa	autosome
INDEL	I6_15	TS_boundary	102	40	0.284314	0.725			0.408451	1	mm2_bwa	autosome
INDEL	I6_15	VNTR	347	151	0.360231	0.741722			0.484941	1	mm2_bwa	autosome
INDEL	I6_15	normal	2578	1997	0.663693	0.857787			0.74836	1	mm2_bwa	autosome
SNP	*	*	442825	415966	0.914973	0.970938	2.13470655666	2.16917616774	0.942125	1	mm2_bwa	autosome
SNP	*	TE	72162	67172	0.907638	0.972459	2.07908881495	2.10893105044	0.938931	1	mm2_bwa	autosome
SNP	*	TS_boundary	549	433	0.741348	0.909931	2.13714285714	2.30534351145	0.817034	1	mm2_bwa	autosome
SNP	*	VNTR	18272	16098	0.839974	0.94813	2.29428725897	2.40033783784	0.890781	1	mm2_bwa	autosome
SNP	*	normal	352431	332696	0.920313	0.971734	2.13828338481	2.17114954028	0.945325	1	mm2_bwa	autosome
INDEL	*	*	63771	63352	0.789371	0.839168			0.813509	1	mm2_bwa	autosome
INDEL	*	TE	9808	9513	0.808218	0.857458			0.83211	1	mm2_bwa	autosome
INDEL	*	TS_boundary	797	609	0.429109	0.679803			0.526119	1	mm2_bwa	autosome
INDEL	*	VNTR	3445	2647	0.54775	0.765395			0.638536	1	mm2_bwa	autosome
INDEL	*	normal	50891	51016	0.799218	0.840325			0.819256	1	mm2_bwa	autosome
INDEL	C16_PLUS	*	0	0	0.0	0.0				1	mm2_bwa	autosome
INDEL	C16_PLUS	TE	0	0	0.0	0.0				1	mm2_bwa	autosome
INDEL	C16_PLUS	TS_boundary	0	0	0.0	0.0				1	mm2_bwa	autosome
INDEL	C16_PLUS	VNTR	0	0	0.0	0.0				1	mm2_bwa	autosome
INDEL	C16_PLUS	normal	0	0	0.0	0.0				1	mm2_bwa	autosome
INDEL	C1_5	*	0	0	0.0	0.0				1	mm2_bwa	autosome
INDEL	C1_5	TE	0	0	0.0	0.0				1	mm2_bwa	autosome
INDEL	C1_5	TS_boundary	0	0	0.0	0.0				1	mm2_bwa	autosome
INDEL	C1_5	VNTR	0	0	0.0	0.0				1	mm2_bwa	autosome
INDEL	C1_5	normal	0	0	0.0	0.0				1	mm2_bwa	autosome
INDEL	C6_15	*	0	0	0.0	0.0				1	mm2_bwa	autosome
INDEL	C6_15	TE	0	0	0.0	0.0				1	mm2_bwa	autosome
INDEL	C6_15	TS_boundary	0	0	0.0	0.0				1	mm2_bwa	autosome
INDEL	C6_15	VNTR	0	0	0.0	0.0				1	mm2_bwa	autosome
INDEL	C6_15	normal	0	0	0.0	0.0				1	mm2_bwa	autosome
INDEL	D16_PLUS	*	861	590	0.616725	0.871186			0.722197	1	mm2_bwa	autosome
INDEL	D16_PLUS	TE	104	75	0.673077	0.893333			0.76772	1	mm2_bwa	autosome
INDEL	D16_PLUS	TS_boundary	61	34	0.459016	0.794118			0.581762	1	mm2_bwa	autosome
INDEL	D16_PLUS	VNTR	185	79	0.335135	0.772152			0.467404	1	mm2_bwa	autosome
INDEL	D16_PLUS	normal	629	459	0.677266	0.88671			0.767964	1	mm2_bwa	autosome
INDEL	D1_5	*	26666	26656	0.81452	0.849752			0.831763	1	mm2_bwa	autosome
INDEL	D1_5	TE	4237	4108	0.825112	0.869036			0.846505	1	mm2_bwa	autosome
INDEL	D1_5	TS_boundary	327	255	0.495413	0.694118			0.578169	1	mm2_bwa	autosome
INDEL	D1_5	VNTR	1258	1083	0.624801	0.76639			0.68839	1	mm2_bwa	autosome
INDEL	D1_5	normal	21438	21511	0.820039	0.850077			0.834788	1	mm2_bwa	autosome
INDEL	D6_15	*	3094	2720	0.726568	0.844853			0.781258	1	mm2_bwa	autosome
INDEL	D6_15	TE	401	329	0.760599	0.841945			0.799207	1	mm2_bwa	autosome
INDEL	D6_15	TS_boundary	177	110	0.446328	0.736364			0.555782	1	mm2_bwa	autosome
INDEL	D6_15	VNTR	363	250	0.506887	0.776			0.613217	1	mm2_bwa	autosome
INDEL	D6_15	normal	2489	2182	0.737244	0.850596			0.789874	1	mm2_bwa	autosome
INDEL	I16_PLUS	*	1485	623	0.371717	0.873194			0.521453	1	mm2_bwa	autosome
INDEL	I16_PLUS	TE	176	77	0.392045	0.896104			0.545455	1	mm2_bwa	autosome
INDEL	I16_PLUS	TS_boundary	27	4	0.037037	0.25			0.064516	1	mm2_bwa	autosome
INDEL	I16_PLUS	VNTR	179	31	0.139665	0.741935			0.235078	1	mm2_bwa	autosome
INDEL	I16_PLUS	normal	1120	501	0.401786	0.882236			0.552124	1	mm2_bwa	autosome
INDEL	I1_5	*	30468	30343	0.799757	0.829054			0.814142	1	mm2_bwa	autosome
INDEL	I1_5	TE	4791	4644	0.809643	0.847761			0.828263	1	mm2_bwa	autosome
INDEL	I1_5	TS_boundary	247	169	0.392713	0.621302			0.481242	1	mm2_bwa	autosome
INDEL	I1_5	VNTR	1343	1058	0.586001	0.765595			0.663867	1	mm2_bwa	autosome
INDEL	I1_5	normal	24326	24407	0.808024	0.829516			0.818629	1	mm2_bwa	autosome
INDEL	I6_15	*	3268	2496	0.625765	0.822917			0.710926	1	mm2_bwa	autosome
INDEL	I6_15	TE	366	285	0.691257	0.845614			0.760684	1	mm2_bwa	autosome
INDEL	I6_15	TS_boundary	109	37	0.211009	0.621622			0.315068	1	mm2_bwa	autosome
INDEL	I6_15	VNTR	355	153	0.340845	0.738562			0.466432	1	mm2_bwa	autosome
INDEL	I6_15	normal	2586	2019	0.647332	0.830609			0.727607	1	mm2_bwa	autosome
SNP	*	*	449391	427153	0.886911	0.930161	2.14104158515	2.17013999659	0.908021	1	mm2_bwa	autosome
SNP	*	TE	74181	70033	0.882625	0.932632	2.1013499394	2.13871589229	0.90694	1	mm2_bwa	autosome
SNP	*	TS_boundary	578	464	0.695502	0.844828	2.04210526316	2.13513513514	0.762927	1	mm2_bwa	autosome
SNP	*	VNTR	18462	16453	0.812967	0.906765	2.29875	2.37869458128	0.857308	1	mm2_bwa	autosome
SNP	*	normal	356787	340667	0.891574	0.930783	2.14150046648	2.167215004	0.910757	1	mm2_bwa	autosome
INDEL	*	*	62007	64407	0.819053	0.831431			0.825196	1	mm2_bwa	autosome
INDEL	*	TE	9387	9556	0.83573	0.847007			0.841331	1	mm2_bwa	autosome
INDEL	*	TS_boundary	742	621	0.512129	0.758454			0.611415	1	mm2_bwa	autosome
INDEL	*	VNTR	3317	2762	0.57763	0.744388			0.650492	1	mm2_bwa	autosome
INDEL	*	normal	49679	51890	0.829022	0.833648			0.831329	1	mm2_bwa	autosome
INDEL	C16_PLUS	*	0	0	0.0	0.0				1	mm2_bwa	autosome
INDEL	C16_PLUS	TE	0	0	0.0	0.0				1	mm2_bwa	autosome
INDEL	C16_PLUS	TS_boundary	0	0	0.0	0.0				1	mm2_bwa	autosome
INDEL	C16_PLUS	VNTR	0	0	0.0	0.0				1	mm2_bwa	autosome
INDEL	C16_PLUS	normal	0	0	0.0	0.0				1	mm2_bwa	autosome
INDEL	C1_5	*	0	0	0.0	0.0				1	mm2_bwa	autosome
INDEL	C1_5	TE	0	0	0.0	0.0				1	mm2_bwa	autosome
INDEL	C1_5	TS_boundary	0	0	0.0	0.0				1	mm2_bwa	autosome
INDEL	C1_5	VNTR	0	0	0.0	0.0				1	mm2_bwa	autosome
INDEL	C1_5	normal	0	0	0.0	0.0				1	mm2_bwa	autosome
INDEL	C6_15	*	0	0	0.0	0.0				1	mm2_bwa	autosome
INDEL	C6_15	TE	0	0	0.0	0.0				1	mm2_bwa	autosome
INDEL	C6_15	TS_boundary	0	0	0.0	0.0				1	mm2_bwa	autosome
INDEL	C6_15	VNTR	0	0	0.0	0.0				1	mm2_bwa	autosome
[truncated: 214,321 more rows]
