# Supplementary material for: Molecular QTL are enriched for structural variants in a cattle long-read cohort
Source: Commun Biol. 2026 Jan 21;9:290. doi: 10.1038/s42003-026-09596-w (PMC12923665; doi:10.1038/s42003-026-09596-w)
Supplement: Supplementary file 4 — Supplementary Data 2 [file 42003_2026_9596_MOESM4_ESM.zip › source_data/Figure_1A.csv]

Breed	Illumina	HiFi
BSW	13.495317225042701	11.470926775564573
BSW	14.350470577531524	11.847769449602632
BSW	11.72762683951094	11.29970913688256
BSW	13.791525086284528	9.230253290498801
BSW	15.34438409060203	10.089465641406631
BSW	12.22459413617173	9.904480667506029
BSW	13.733005661954312	12.407796794394924
BSW	10.498384644702984	11.384123124795014
BSW	12.982571318971365	50.616448610559395
BSW	13.656020567550913	42.444464383809176
BSW	12.529106431755629	10.82025942171518
BSW	11.679384427664312	12.214565112132314
BSW	8.648437081441534	12.089004096227509
BSW	9.051661370299314	12.822410281091994
BSW	12.798379868953335	13.447816220370308
BSW	23.086110873157416	13.405356230289504
BSW	10.29145127285213	12.611607027025967
BSW	11.045662781554432	11.445353856857334
BSW	23.233926673343902	13.094485845849373
BSW	11.002769329857312	13.603037090379761
BSW	11.561960956037057	12.369853705252602
BSW	7.3857816112508	12.407415813343665
BSW	10.972807177042677	11.654065991387982
BSW	8.624723679283187	10.194274367264587
BSW	10.321023505571144	8.909065559425322
BSW	10.525215553742832	9.984700208173516
BSW	8.926068169072678	36.448568807767714
BSW	8.836394006142584	10.49024302136095
BSW	12.390746218535712	10.972866944415193
BSW	8.153748692703362	11.762436222706938
BSW	26.71298228294727	10.256835709210312
BSW	10.154435860299694	11.088153974395109
BSW	12.769915967238687	8.662381831038413
BSW	14.170914487996681	19.88548701082632
BSW	12.299871888355936	14.392023306137482
BSW	16.05146551493331	11.69842828131752
BSW	11.67790512687704	11.134031226418745
BSW	11.682949983170548	16.313134641735207
BSW	11.127127076057244	17.912872258925773
BSW	8.99606008503952	14.99378179284581
BSW	8.503472950250861	18.361905100087064
BSW	8.299060735652539	10.455240659052826
BSW	10.841711190960142	13.121848061595296
BSW	9.247493569643545	14.640745318566998
BV	10.662619587593545	12.208076232411392
BV	7.96145186921999	11.616752507560246
BV	7.478274985148358	54.241361121806605
BV	12.571358829300934	12.298204929396
BV	12.773984257769564	14.05711027087707
BV	19.966243736457713	14.706518534266738
BV	7.635139105764566	13.560277025653862
BV	11.195564478927869	9.355349168418416
BV	10.693300998083684	9.934411104143333
BV	12.618412378010914	9.983826045010671
BV	13.210346233657269	11.377178957635266
BV	8.049960243407675	10.088290707880835
BV	9.976363432996209	9.988223763527552
BV	9.528868612325462	9.11968916388692
BV	13.027629425349119	9.206988282591867
BV	11.443685773215536	11.907927071098078
BV	10.37195011075553	11.366867731086812
Cross	13.913554680759013	12.327595119910827
Cross	13.085060089925172	11.868248169994537
Cross	12.985917146316012	10.884192455869794
Cross	12.360915031445339	12.459578186813811
Cross	10.527858032284323	10.494073142742526
Cross	10.018562934033909	10.325670440269592
Cross	16.37897932291259	10.693280952480396
Cross	13.543675898784096	9.742380152401438
Cross	8.954664727440818	12.538148961729346
Cross	14.535511007586177	12.053864952068247
Cross	16.802675479899445	10.518924106844446
Cross	13.776599912109182	10.182988610765328
Cross	17.185296446041182	12.463345512031921
Cross	27.245714230671258	14.211710510704336
Cross	17.681644077595784	12.466499075328464
Cross	16.34966835978003	11.033717180196504
Cross	7.5234964572402285	15.248272643056977
Cross	10.200829084961383	11.074275405052406
Cross	12.456073377893672	9.020833881009624
Cross	10.620712836073189	19.11931303760695
Cross	8.956115088597482	17.6586523632889
Cross	12.57169550205369	13.943668184947247
Cross	10.590415548897958	18.669965638219722
Cross	9.065408227602239	19.11732398918226
Cross	11.185160070459506	12.355176093161713
OBV	17.567572721560886	10.756624275344931
OBV	12.936057498501903	10.981637466192707
OBV	13.188795753581664	47.049955086910614
OBV	11.675039959466629	12.982868467509
OBV	13.472254692982663	13.092183539484257
OBV	11.017903925524836	14.026853366589053
OBV	14.699650689960215	9.540075789538982
OBV	9.02479712335265	9.990340222818682
OBV	10.755287568071175	11.859939605990318
OBV	10.097980586578789	13.83000239819526
OBV	9.603537337189948	13.769425580647946
OBV	8.749560523214532	10.273099245500607
OBV	6.547255900294973	10.232072118342254
OBV	12.232865331942103	11.089256370591315
OBV	17.114139683713386	13.277694971644348
OBV	11.398617783923793	8.776540337826276
OBV	10.18565272650422	10.747770948632787
OBV	9.261275202794202	12.970121628357244
OBV	21.72050494359772	17.287227308195895
OBV	11.052329265394878	23.806959435153175
OBV	11.603913460121541	14.552082901656524
OBV	8.931412336581847	13.36684329427611
OBV	15.080286604520545	15.823776885259486
OBV	13.821798144620331	18.35336338205478
OBV	13.231892777532378	14.480731159748736
OBV	9.853209899998735	12.629495535517496
OBV	11.876962602775182	35.4819296353251
OBV	12.466191780471362	10.55095092182564
OBV	9.707955398496972	9.02080453548159
OBV	12.173106407376485	13.213276817148335
OBV	9.354334060630581	9.833605925758917
OBV	13.6934	13.2385
non-BV	8.24345	11.1714
non-BV	9.60034	18.5011
