# Supplementary material for: Molecular QTL are enriched for structural variants in a cattle long-read cohort
Source: Commun Biol. 2026 Jan 21;9:290. doi: 10.1038/s42003-026-09596-w (PMC12923665; doi:10.1038/s42003-026-09596-w)
Supplement: Supplementary file 4 — Supplementary Data 2 [file 42003_2026_9596_MOESM4_ESM.zip › source_data/Figure_1B.csv]

mapper	filtering	chromosome	position	coverage	variants
bwa	default	1	0	14.576381	145763.81
mm2	default	1	0	6.966751	69667.51
bwa	secondary	1	0	14.576381	145763.81
bwa	variants	1	0	0.008939993	89.399925
mm2	quality	1	0	4.252194	42521.938
bwa	quality	1	0	2.8371408	28371.408
mm2	secondary	1	0	14.120153	141201.53
mm2	variants	1	0	0.019140003	191.40004
mm2	secondary	1	100000	27.430262	274302.62
mm2	default	1	100000	13.172772	131727.72
mm2	quality	1	100000	11.022596	110225.96
bwa	secondary	1	100000	17.126585	171265.84
bwa	quality	1	100000	8.00057	80005.7
bwa	default	1	100000	17.126585	171265.84
bwa	variants	1	100000	0.007229997	72.299965
mm2	variants	1	100000	0.01812998	181.2998
bwa	default	1	200000	23.980524	239805.23
bwa	secondary	1	200000	23.980524	239805.23
mm2	default	1	200000	25.41933	254193.31
bwa	quality	1	200000	23.481321	234813.22
bwa	variants	1	200000	0.008639996	86.399956
mm2	variants	1	200000	0.008050011	80.50011
mm2	quality	1	200000	25.058825	250588.25
mm2	secondary	1	200000	25.853292	258532.92
bwa	quality	1	300000	23.368885	233688.84
mm2	variants	1	300000	0.0116099985	116.09998
bwa	secondary	1	300000	24.465899	244658.98
mm2	secondary	1	300000	30.44131	304413.1
mm2	default	1	300000	26.603008	266030.1
mm2	quality	1	300000	26.59139	265913.9
bwa	variants	1	300000	0.012179981	121.79981
bwa	default	1	300000	24.465899	244658.98
mm2	secondary	1	400000	33.706924	337069.25
bwa	quality	1	400000	22.607471	226074.72
bwa	variants	1	400000	0.025510013	255.10013
bwa	default	1	400000	24.277758	242777.58
mm2	variants	1	400000	0.026180023	261.80023
mm2	quality	1	400000	25.28813	252881.3
mm2	default	1	400000	25.416445	254164.45
bwa	secondary	1	400000	24.277758	242777.58
bwa	quality	1	500000	20.95682	209568.2
mm2	secondary	1	500000	23.208792	232087.92
mm2	quality	1	500000	23.103271	231032.72
mm2	default	1	500000	23.13183	231318.3
bwa	variants	1	500000	0.022880008	228.80008
mm2	variants	1	500000	0.024940012	249.40012
bwa	secondary	1	500000	21.12	211200.02
bwa	default	1	500000	21.12	211200.02
mm2	quality	1	600000	25.7776	257776.0
bwa	variants	1	600000	0.027440015	274.40015
mm2	secondary	1	600000	27.020996	270209.97
mm2	default	1	600000	26.125683	261256.83
mm2	variants	1	600000	0.028399963	283.99963
bwa	secondary	1	600000	25.064547	250645.47
bwa	quality	1	600000	24.538628	245386.28
bwa	default	1	600000	25.064547	250645.47
bwa	quality	1	700000	12.159544	121595.44
bwa	default	1	700000	12.317899	123178.984
mm2	quality	1	700000	13.1180525	131180.53
bwa	variants	1	700000	0.007809997	78.09997
mm2	secondary	1	700000	13.705874	137058.75
mm2	default	1	700000	13.126689	131266.89
mm2	variants	1	700000	0.009349995	93.499954
bwa	secondary	1	700000	12.317899	123178.984
bwa	secondary	1	800000	12.692746	126927.46
mm2	default	1	800000	11.837602	118376.016
mm2	secondary	1	800000	11.837839	118378.39
bwa	variants	1	800000	0.007589997	75.89997
bwa	quality	1	800000	12.581446	125814.45
bwa	default	1	800000	12.692746	126927.46
mm2	quality	1	800000	11.837602	118376.016
mm2	variants	1	800000	0.0076799993	76.799995
mm2	secondary	1	900000	11.967627	119676.266
bwa	variants	1	900000	0.008019996	80.19996
mm2	default	1	900000	11.966711	119667.11
bwa	default	1	900000	12.690444	126904.44
bwa	quality	1	900000	12.632663	126326.625
bwa	secondary	1	900000	12.690444	126904.44
mm2	variants	1	900000	0.007969989	79.6999
mm2	quality	1	900000	11.966294	119662.945
mm2	secondary	1	1000000	12.175281	121752.805
mm2	default	1	1000000	12.175215	121752.15
bwa	default	1	1000000	12.692874	126928.74
bwa	quality	1	1000000	12.660839	126608.39
mm2	quality	1	1000000	12.175111	121751.11
bwa	variants	1	1000000	0.0127600115	127.60011
bwa	secondary	1	1000000	12.692874	126928.74
mm2	variants	1	1000000	0.012750019	127.50019
mm2	variants	1	1100000	0.014700022	147.00021
bwa	quality	1	1100000	12.647176	126471.76
bwa	variants	1	1100000	0.014760011	147.60011
bwa	secondary	1	1100000	12.684819	126848.195
mm2	secondary	1	1100000	11.323228	113232.28
mm2	default	1	1100000	11.31723	113172.305
mm2	quality	1	1100000	11.315791	113157.914
bwa	default	1	1100000	12.684819	126848.195
mm2	default	1	1200000	13.29262	132926.2
mm2	variants	1	1200000	0.013210022	132.10022
mm2	quality	1	1200000	13.29262	132926.2
bwa	secondary	1	1200000	12.525997	125259.97
bwa	quality	1	1200000	12.500015	125000.16
bwa	default	1	1200000	12.525997	125259.97
mm2	secondary	1	1200000	13.29262	132926.2
bwa	variants	1	1200000	0.01320001	132.0001
bwa	secondary	1	1300000	12.595707	125957.07
mm2	quality	1	1300000	13.204854	132048.55
mm2	secondary	1	1300000	13.205053	132050.53
bwa	quality	1	1300000	12.545567	125455.664
mm2	variants	1	1300000	0.011209998	112.09998
bwa	variants	1	1300000	0.011229995	112.29995
mm2	default	1	1300000	13.204854	132048.55
bwa	default	1	1300000	12.595707	125957.07
mm2	secondary	1	1400000	13.6750145	136750.14
bwa	quality	1	1400000	12.3913965	123913.97
bwa	secondary	1	1400000	12.426294	124262.945
mm2	default	1	1400000	13.674653	136746.53
mm2	quality	1	1400000	13.673965	136739.66
bwa	variants	1	1400000	0.008809998	88.099976
bwa	default	1	1400000	12.426294	124262.945
mm2	variants	1	1400000	0.008830004	88.30004
bwa	variants	1	1500000	0.01126	112.6
mm2	default	1	1500000	14.030477	140304.77
bwa	quality	1	1500000	12.511802	125118.016
mm2	secondary	1	1500000	14.0517435	140517.44
mm2	quality	1	1500000	14.026614	140266.14
bwa	secondary	1	1500000	12.561542	125615.414
bwa	default	1	1500000	12.561542	125615.414
mm2	variants	1	1500000	0.01148999	114.8999
mm2	variants	1	1600000	0.014860008	148.60008
bwa	quality	1	1600000	12.837101	128371.01
bwa	variants	1	1600000	0.015030018	150.30019
mm2	quality	1	1600000	13.64177	136417.7
mm2	secondary	1	1600000	13.641856	136418.56
bwa	default	1	1600000	12.84993	128499.3
mm2	default	1	1600000	13.641856	136418.56
bwa	secondary	1	1600000	12.84993	128499.3
bwa	secondary	1	1700000	12.705142	127051.42
mm2	secondary	1	1700000	14.679036	146790.36
mm2	default	1	1700000	14.679036	146790.36
bwa	quality	1	1700000	12.628249	126282.49
mm2	variants	1	1700000	0.012330015	123.300156
mm2	quality	1	1700000	14.678655	146786.55
bwa	variants	1	1700000	0.0120699825	120.69982
bwa	default	1	1700000	12.705142	127051.42
bwa	secondary	1	1800000	12.605708	126057.08
bwa	variants	1	1800000	0.010259989	102.599884
bwa	quality	1	1800000	12.5180235	125180.234
mm2	secondary	1	1800000	15.600489	156004.89
mm2	variants	1	1800000	0.010190007	101.90007
mm2	quality	1	1800000	15.597044	155970.44
bwa	default	1	1800000	12.605708	126057.08
mm2	default	1	1800000	15.600313	156003.12
bwa	secondary	1	1900000	12.3746195	123746.195
bwa	variants	1	1900000	0.005990008	59.900078
bwa	quality	1	1900000	12.350112	123501.12
mm2	default	1	1900000	15.58937	155893.7
mm2	variants	1	1900000	0.0058700005	58.700005
bwa	default	1	1900000	12.3746195	123746.195
mm2	quality	1	1900000	15.58937	155893.7
mm2	secondary	1	1900000	15.58937	155893.7
mm2	variants	1	2000000	0.009850013	98.50013
bwa	secondary	1	2000000	12.623461	126234.61
mm2	secondary	1	2000000	15.064982	150649.83
mm2	default	1	2000000	15.064982	150649.83
mm2	quality	1	2000000	15.064982	150649.83
bwa	variants	1	2000000	0.009940015	99.400154
bwa	quality	1	2000000	12.535249	125352.484
bwa	default	1	2000000	12.623461	126234.61
mm2	default	1	2100000	13.808406	138084.06
mm2	quality	1	2100000	13.807385	138073.86
bwa	secondary	1	2100000	12.843965	128439.65
bwa	variants	1	2100000	0.009090001	90.90001
bwa	quality	1	2100000	12.790144	127901.44
bwa	default	1	2100000	12.843965	128439.65
mm2	secondary	1	2100000	13.808509	138085.1
mm2	variants	1	2100000	0.00918	91.8
mm2	secondary	1	2200000	13.827437	138274.38
bwa	variants	1	2200000	0.014299991	142.99991
mm2	variants	1	2200000	0.01433002	143.3002
mm2	default	1	2200000	13.819019	138190.19
mm2	quality	1	2200000	13.816585	138165.84
bwa	quality	1	2200000	12.754292	127542.914
bwa	default	1	2200000	12.85327	128532.695
bwa	secondary	1	2200000	12.85327	128532.695
bwa	quality	1	2300000	12.633055	126330.55
mm2	secondary	1	2300000	12.302922	123029.22
bwa	default	1	2300000	12.662709	126627.09
mm2	default	1	2300000	12.302829	123028.29
bwa	variants	1	2300000	0.009029996	90.29996
mm2	variants	1	2300000	0.008949996	89.49996
bwa	secondary	1	2300000	12.662709	126627.09
mm2	quality	1	2300000	12.302829	123028.29
mm2	quality	1	2400000	12.507735	125077.35
bwa	secondary	1	2400000	12.772227	127722.27
bwa	quality	1	2400000	12.753213	127532.13
bwa	default	1	2400000	12.772227	127722.27
mm2	variants	1	2400000	0.006510004	65.10004
mm2	default	1	2400000	12.508793	125087.93
mm2	secondary	1	2400000	12.508868	125088.68
bwa	variants	1	2400000	0.006420002	64.20002
bwa	default	1	2500000	12.9253235	129253.234
mm2	default	1	2500000	11.399594	113995.945
mm2	quality	1	2500000	11.399594	113995.945
bwa	quality	1	2500000	12.905521	129055.21
mm2	variants	1	2500000	0.0081099905	81.09991
bwa	secondary	1	2500000	12.9253235	129253.234
bwa	variants	1	2500000	0.00813001	81.3001
mm2	secondary	1	2500000	11.399594	113995.945
mm2	secondary	1	2600000	12.99239	129923.9
mm2	default	1	2600000	12.99239	129923.9
bwa	quality	1	2600000	12.74495	127449.5
mm2	variants	1	2600000	0.0073000058	73.00006
bwa	default	1	2600000	12.761596	127615.96
bwa	secondary	1	2600000	12.761596	127615.96
mm2	quality	1	2600000	12.99239	129923.9
bwa	variants	1	2600000	0.007369996	73.69996
mm2	default	1	2700000	14.386418	143864.19
bwa	secondary	1	2700000	12.666482	126664.82
bwa	quality	1	2700000	12.6389	126389.0
mm2	variants	1	2700000	0.0072699925	72.69993
bwa	variants	1	2700000	0.0073800054	73.80006
mm2	secondary	1	2700000	14.386418	143864.19
mm2	quality	1	2700000	14.386305	143863.05
bwa	default	1	2700000	12.666482	126664.82
bwa	default	1	2800000	12.501227	125012.27
mm2	variants	1	2800000	0.003140002	31.40002
mm2	quality	1	2800000	16.125467	161254.67
mm2	default	1	2800000	16.125467	161254.67
bwa	variants	1	2800000	0.0033600025	33.600025
mm2	secondary	1	2800000	16.125467	161254.67
bwa	secondary	1	2800000	12.501227	125012.27
bwa	quality	1	2800000	12.482853	124828.53
bwa	default	1	2900000	12.881289	128812.88
bwa	secondary	1	2900000	12.881289	128812.88
mm2	default	1	2900000	13.260272	132602.72
mm2	variants	1	2900000	0.0045700055	45.700054
bwa	quality	1	2900000	12.842937	128429.375
mm2	secondary	1	2900000	13.260272	132602.72
bwa	variants	1	2900000	0.0046600047	46.600048
mm2	quality	1	2900000	13.260014	132600.14
bwa	default	1	3000000	12.725628	127256.28
bwa	secondary	1	3000000	12.725628	127256.28
mm2	variants	1	3000000	0.009270003	92.70003
bwa	variants	1	3000000	0.00923999	92.3999
mm2	quality	1	3000000	12.906586	129065.86
bwa	quality	1	3000000	12.623731	126237.305
mm2	default	1	3000000	12.912763	129127.625
mm2	secondary	1	3000000	12.916768	129167.68
mm2	default	1	3100000	11.868809	118688.086
mm2	quality	1	3100000	11.86869	118686.9
bwa	default	1	3100000	13.230633	132306.33
bwa	variants	1	3100000	0.01198999	119.8999
bwa	secondary	1	3100000	13.230633	132306.33
bwa	quality	1	3100000	13.203288	132032.88
mm2	variants	1	3100000	0.012230006	122.300064
mm2	secondary	1	3100000	11.869127	118691.27
bwa	secondary	1	3200000	12.818101	128181.01
bwa	variants	1	3200000	0.01264	126.4
mm2	variants	1	3200000	0.0127300015	127.30002
bwa	default	1	3200000	12.818101	128181.01
mm2	secondary	1	3200000	13.73573	137357.3
mm2	quality	1	3200000	13.734201	137342.02
bwa	quality	1	3200000	12.77406	127740.6
mm2	default	1	3200000	13.734255	137342.55
mm2	quality	1	3300000	13.676561	136765.61
mm2	default	1	3300000	13.679089	136790.89
mm2	variants	1	3300000	0.011080015	110.800156
mm2	secondary	1	3300000	13.74356	137435.6
bwa	default	1	3300000	12.621877	126218.766
bwa	quality	1	3300000	12.542119	125421.19
bwa	variants	1	3300000	0.011080015	110.800156
bwa	secondary	1	3300000	12.621877	126218.766
mm2	quality	1	3400000	12.24324	122432.41
mm2	secondary	1	3400000	12.24324	122432.41
bwa	quality	1	3400000	12.573438	125734.375
mm2	default	1	3400000	12.24324	122432.41
bwa	default	1	3400000	12.587712	125877.125
bwa	secondary	1	3400000	12.587712	125877.125
bwa	variants	1	3400000	0.012199999	121.999985
mm2	variants	1	3400000	0.012269984	122.69984
mm2	default	1	3500000	12.250846	122508.46
mm2	secondary	1	3500000	12.250846	122508.46
mm2	quality	1	3500000	12.250846	122508.46
bwa	variants	1	3500000	0.011469995	114.69994
mm2	variants	1	3500000	0.011199993	111.99993
bwa	default	1	3500000	12.823498	128234.98
bwa	secondary	1	3500000	12.823498	128234.98
bwa	quality	1	3500000	12.791911	127919.11
bwa	variants	1	3600000	0.013479983	134.79984
mm2	secondary	1	3600000	12.335186	123351.86
mm2	quality	1	3600000	12.334979	123349.79
bwa	quality	1	3600000	12.445055	124450.55
bwa	secondary	1	3600000	12.664027	126640.27
bwa	default	1	3600000	12.664027	126640.27
mm2	variants	1	3600000	0.013360014	133.60014
mm2	default	1	3600000	12.335132	123351.32
bwa	quality	1	3700000	12.254551	122545.51
mm2	default	1	3700000	12.842464	128424.64
mm2	variants	1	3700000	0.008289994	82.89994
bwa	secondary	1	3700000	12.477233	124772.33
mm2	secondary	1	3700000	12.865891	128658.914
bwa	default	1	3700000	12.477233	124772.33
mm2	quality	1	3700000	12.832854	128328.54
bwa	variants	1	3700000	0.00845999	84.5999
bwa	secondary	1	3800000	12.241529	122415.3
bwa	quality	1	3800000	12.122602	121226.02
bwa	default	1	3800000	12.241529	122415.3
mm2	secondary	1	3800000	12.575089	125750.9
bwa	variants	1	3800000	0.009989989	99.89989
mm2	quality	1	3800000	12.574353	125743.53
mm2	variants	1	3800000	0.011090005	110.90005
mm2	default	1	3800000	12.574922	125749.22
mm2	quality	1	3900000	11.91601	119160.1
bwa	variants	1	3900000	0.013389981	133.89981
mm2	default	1	3900000	11.918323	119183.23
bwa	default	1	3900000	12.541224	125412.234
mm2	secondary	1	3900000	11.9237385	119237.38
mm2	variants	1	3900000	0.014029986	140.29987
bwa	secondary	1	3900000	12.541224	125412.234
bwa	quality	1	3900000	12.407386	124073.86
mm2	default	1	4000000	11.837015	118370.15
bwa	default	1	4000000	12.683531	126835.305
bwa	quality	1	4000000	12.61432	126143.195
mm2	quality	1	4000000	11.837015	118370.15
bwa	variants	1	4000000	0.015359999	153.59999
mm2	variants	1	4000000	0.015529992	155.29993
mm2	secondary	1	4000000	11.837116	118371.164
bwa	secondary	1	4000000	12.683531	126835.305
mm2	quality	1	4100000	12.613016	126130.164
mm2	variants	1	4100000	0.012519992	125.19992
bwa	quality	1	4100000	12.528141	125281.414
bwa	default	1	4100000	12.5873165	125873.164
mm2	secondary	1	4100000	12.623428	126234.28
bwa	secondary	1	4100000	12.5873165	125873.164
bwa	variants	1	4100000	0.012670009	126.700096
mm2	default	1	4100000	12.622378	126223.78
mm2	variants	1	4200000	0.012050002	120.500015
mm2	quality	1	4200000	13.245121	132451.2
bwa	quality	1	4200000	12.580058	125800.58
mm2	secondary	1	4200000	13.245372	132453.72
bwa	default	1	4200000	12.594803	125948.03
mm2	default	1	4200000	13.245166	132451.66
bwa	secondary	1	4200000	12.594803	125948.03
bwa	variants	1	4200000	0.012159985	121.599846
bwa	secondary	1	4300000	12.616458	126164.58
mm2	secondary	1	4300000	13.128686	131286.86
bwa	variants	1	4300000	0.010650002	106.50002
mm2	variants	1	4300000	0.010969997	109.699974
mm2	default	1	4300000	13.128633	131286.33
bwa	quality	1	4300000	12.591874	125918.74
mm2	quality	1	4300000	13.128633	131286.33
bwa	default	1	4300000	12.616458	126164.58
bwa	secondary	1	4400000	12.609395	126093.95
mm2	default	1	4400000	12.720443	127204.43
bwa	variants	1	4400000	0.015519985	155.19984
bwa	quality	1	4400000	12.479956	124799.555
bwa	default	1	4400000	12.609395	126093.95
mm2	secondary	1	4400000	12.726247	127262.47
mm2	quality	1	4400000	12.720031	127200.305
mm2	variants	1	4400000	0.016839987	168.39987
bwa	secondary	1	4500000	12.40996	124099.6
mm2	default	1	4500000	12.674346	126743.46
mm2	quality	1	4500000	12.674346	126743.46
bwa	default	1	4500000	12.40996	124099.6
mm2	variants	1	4500000	0.0127899945	127.89995
mm2	secondary	1	4500000	12.674346	126743.46
bwa	quality	1	4500000	12.3757	123757.0
bwa	variants	1	4500000	0.011839989	118.39989
mm2	variants	1	4600000	0.007350011	73.50011
bwa	quality	1	4600000	12.320995	123209.95
mm2	secondary	1	4600000	13.78131	137813.1
bwa	variants	1	4600000	0.0071600047	71.600044
bwa	secondary	1	4600000	12.366286	123662.86
mm2	quality	1	4600000	13.780802	137808.02
mm2	default	1	4600000	13.780802	137808.02
bwa	default	1	4600000	12.366286	123662.86
mm2	quality	1	4700000	14.126002	141260.02
bwa	default	1	4700000	12.336169	123361.695
bwa	secondary	1	4700000	12.336169	123361.695
mm2	secondary	1	4700000	14.128223	141282.23
bwa	variants	1	4700000	0.011770007	117.70007
mm2	variants	1	4700000	0.011680006	116.800064
bwa	quality	1	4700000	12.280349	122803.484
mm2	default	1	4700000	14.127506	141275.06
bwa	secondary	1	4800000	12.239596	122395.96
mm2	quality	1	4800000	13.305719	133057.19
bwa	variants	1	4800000	0.01260999	126.09991
mm2	secondary	1	4800000	13.344617	133446.17
bwa	quality	1	4800000	12.049207	120492.07
mm2	default	1	4800000	13.311261	133112.61
bwa	default	1	4800000	12.239596	122395.96
mm2	variants	1	4800000	0.01260999	126.09991
bwa	quality	1	4900000	12.059861	120598.61
bwa	secondary	1	4900000	12.156911	121569.11
bwa	default	1	4900000	12.156911	121569.11
mm2	default	1	4900000	13.548083	135480.83
mm2	secondary	1	4900000	13.565817	135658.17
bwa	variants	1	4900000	0.009389997	93.89997
mm2	variants	1	4900000	0.0092499945	92.49995
mm2	quality	1	4900000	13.547815	135478.16
mm2	variants	1	5000000	0.011090005	110.90005
mm2	default	1	5000000	13.037868	130378.67
bwa	default	1	5000000	12.167529	121675.29
bwa	secondary	1	5000000	12.167529	121675.29
bwa	quality	1	5000000	12.082984	120829.836
mm2	secondary	1	5000000	13.134658	131346.58
mm2	quality	1	5000000	13.037868	130378.67
bwa	variants	1	5000000	0.0111299865	111.299866
bwa	default	1	5100000	12.344745	123447.445
bwa	quality	1	5100000	12.025029	120250.29
bwa	secondary	1	5100000	12.344745	123447.445
mm2	variants	1	5100000	0.006699994	66.99994
mm2	default	1	5100000	13.866176	138661.75
mm2	secondary	1	5100000	13.953586	139535.86
bwa	variants	1	5100000	0.0067099943	67.099945
mm2	quality	1	5100000	13.846346	138463.45
bwa	default	1	5200000	10.611464	106114.63
mm2	default	1	5200000	12.595981	125959.805
mm2	quality	1	5200000	12.426189	124261.89
mm2	secondary	1	5200000	17.076202	170762.03
bwa	secondary	1	5200000	10.611464	106114.63
bwa	quality	1	5200000	9.52547	95254.695
mm2	variants	1	5200000	0.02213001	221.30011
bwa	variants	1	5200000	0.0127899945	127.89995
bwa	secondary	1	5300000	12.185492	121854.914
mm2	default	1	5300000	13.898268	138982.67
mm2	quality	1	5300000	13.898012	138980.12
bwa	default	1	5300000	12.185492	121854.914
mm2	variants	1	5300000	0.013120017	131.20016
mm2	secondary	1	5300000	13.90212	139021.2
bwa	variants	1	5300000	0.013049991	130.49991
bwa	quality	1	5300000	12.118603	121186.03
mm2	quality	1	5400000	15.140911	151409.11
mm2	default	1	5400000	15.146017	151460.17
mm2	variants	1	5400000	0.009559992	95.599915
mm2	secondary	1	5400000	15.19652	151965.2
bwa	default	1	5400000	12.226943	122269.43
bwa	variants	1	5400000	0.009549988	95.499886
bwa	secondary	1	5400000	12.226943	122269.43
bwa	quality	1	5400000	12.046788	120467.88
bwa	default	1	5500000	12.2638	122638.0
mm2	default	1	5500000	14.430415	144304.16
bwa	quality	1	5500000	12.23556	122355.6
bwa	secondary	1	5500000	12.2638	122638.0
mm2	variants	1	5500000	0.013319998	133.19998
bwa	variants	1	5500000	0.013370008	133.70009
mm2	quality	1	5500000	14.430347	144303.47
mm2	secondary	1	5500000	14.430879	144308.78
bwa	default	1	5600000	12.350851	123508.51
mm2	variants	1	5600000	0.0125000095	125.00009
mm2	quality	1	5600000	14.034564	140345.64
mm2	default	1	5600000	14.037549	140375.48
mm2	secondary	1	5600000	14.063811	140638.11
bwa	quality	1	5600000	12.301457	123014.57
bwa	variants	1	5600000	0.012549997	125.49997
bwa	secondary	1	5600000	12.350851	123508.51
bwa	variants	1	5700000	0.010779988	107.79988
bwa	default	1	5700000	12.19626	121962.6
bwa	quality	1	5700000	12.140394	121403.945
mm2	quality	1	5700000	14.27452	142745.2
mm2	default	1	5700000	14.27452	142745.2
mm2	variants	1	5700000	0.010660007	106.60007
mm2	secondary	1	5700000	14.282469	142824.69
bwa	secondary	1	5700000	12.19626	121962.6
mm2	quality	1	5800000	14.290685	142906.84
mm2	secondary	1	5800000	14.293118	142931.17
bwa	default	1	5800000	12.197186	121971.87
bwa	secondary	1	5800000	12.197186	121971.87
mm2	variants	1	5800000	0.012899996	128.99995
bwa	variants	1	5800000	0.012470006	124.70006
mm2	default	1	5800000	14.291729	142917.3
bwa	quality	1	5800000	12.115421	121154.21
mm2	variants	1	5900000	0.013579993	135.79993
mm2	secondary	1	5900000	14.6148	146148.0
mm2	default	1	5900000	14.534302	145343.02
mm2	quality	1	5900000	14.474241	144742.4
bwa	quality	1	5900000	11.858114	118581.14
bwa	secondary	1	5900000	12.408015	124080.16
bwa	variants	1	5900000	0.013530009	135.3001
bwa	default	1	5900000	12.408015	124080.16
mm2	variants	1	6000000	0.009840009	98.400085
bwa	quality	1	6000000	19.976362	199763.62
mm2	default	1	6000000	14.611484	146114.83
bwa	default	1	6000000	20.057882	200578.83
mm2	quality	1	6000000	14.608286	146082.86
mm2	secondary	1	6000000	14.618732	146187.33
bwa	secondary	1	6000000	20.057882	200578.83
bwa	variants	1	6000000	0.009999993	99.99993
mm2	quality	1	6100000	14.884107	148841.06
mm2	secondary	1	6100000	14.8846035	148846.03
mm2	default	1	6100000	14.884441	148844.4
bwa	quality	1	6100000	12.190622	121906.23
mm2	variants	1	6100000	0.0073599946	73.599945
bwa	default	1	6100000	12.20563	122056.305
bwa	secondary	1	6100000	12.20563	122056.305
bwa	variants	1	6100000	0.0076100077	76.100075
mm2	quality	1	6200000	14.22624	142262.4
bwa	default	1	6200000	12.313171	123131.71
mm2	variants	1	6200000	0.008499992	84.99992
bwa	variants	1	6200000	0.00849001	84.9001
bwa	secondary	1	6200000	12.313171	123131.71
mm2	secondary	1	6200000	14.226467	142264.67
mm2	default	1	6200000	14.22624	142262.4
bwa	quality	1	6200000	12.291735	122917.34
mm2	default	1	6300000	13.298162	132981.62
bwa	secondary	1	6300000	12.287708	122877.086
bwa	quality	1	6300000	12.210437	122104.37
mm2	quality	1	6300000	13.297969	132979.69
mm2	variants	1	6300000	0.012009988	120.09988
bwa	variants	1	6300000	0.012120007	121.200066
mm2	secondary	1	6300000	13.299855	132998.55
bwa	default	1	6300000	12.287708	122877.086
bwa	variants	1	6400000	0.008920007	89.20007
bwa	secondary	1	6400000	12.360665	123606.66
mm2	variants	1	6400000	0.008800016	88.00016
bwa	default	1	6400000	12.360665	123606.66
mm2	default	1	6400000	14.384177	143841.77
mm2	secondary	1	6400000	14.389437	143894.38
mm2	quality	1	6400000	14.383721	143837.22
bwa	quality	1	6400000	12.294501	122945.016
mm2	quality	1	6500000	14.668795	146687.95
mm2	variants	1	6500000	0.0077800034	77.80003
bwa	secondary	1	6500000	12.349485	123494.85
bwa	variants	1	6500000	0.008040007	80.40007
mm2	secondary	1	6500000	14.668795	146687.95
bwa	default	1	6500000	12.349485	123494.85
mm2	default	1	6500000	14.668795	146687.95
bwa	quality	1	6500000	12.286496	122864.96
mm2	variants	1	6600000	0.01027	102.700005
mm2	default	1	6600000	13.937536	139375.36
bwa	default	1	6600000	12.375033	123750.336
bwa	secondary	1	6600000	12.375033	123750.336
mm2	quality	1	6600000	13.937033	139370.33
bwa	variants	1	6600000	0.010259989	102.599884
bwa	quality	1	6600000	12.317197	123171.97
mm2	secondary	1	6600000	13.955185	139551.84
bwa	default	1	6700000	12.459714	124597.14
mm2	quality	1	6700000	13.271488	132714.88
mm2	default	1	6700000	13.284969	132849.69
bwa	quality	1	6700000	12.376954	123769.54
mm2	secondary	1	6700000	13.286138	132861.38
bwa	secondary	1	6700000	12.459714	124597.14
mm2	variants	1	6700000	0.007499994	74.99994
bwa	variants	1	6700000	0.007420003	74.20003
mm2	quality	1	6800000	12.799419	127994.195
mm2	default	1	6800000	12.799419	127994.195
bwa	quality	1	6800000	12.4697485	124697.484
bwa	secondary	1	6800000	12.510334	125103.34
bwa	default	1	6800000	12.510334	125103.34
mm2	variants	1	6800000	0.0041899984	41.899982
mm2	secondary	1	6800000	12.799562	127995.625
bwa	variants	1	6800000	0.0041599944	41.599945
bwa	variants	1	6900000	0.0058900067	58.900066
mm2	variants	1	6900000	0.0058700005	58.700005
mm2	quality	1	6900000	13.459309	134593.1
mm2	secondary	1	6900000	13.4654665	134654.67
bwa	secondary	1	6900000	12.425428	124254.28
bwa	default	1	6900000	12.425428	124254.28
bwa	quality	1	6900000	12.214632	122146.32
mm2	default	1	6900000	13.460936	134609.36
bwa	default	1	7000000	12.481307	124813.07
bwa	variants	1	7000000	0.009430001	94.3
mm2	secondary	1	7000000	14.124725	141247.25
mm2	variants	1	7000000	0.009459985	94.59985
mm2	default	1	7000000	14.124725	141247.25
bwa	secondary	1	7000000	12.481307	124813.07
mm2	quality	1	7000000	14.124725	141247.25
bwa	quality	1	7000000	12.448724	124487.234
mm2	quality	1	7100000	14.713811	147138.11
bwa	secondary	1	7100000	12.366151	123661.51
bwa	quality	1	7100000	12.32894	123289.41
mm2	variants	1	7100000	0.006219998	62.19998
bwa	default	1	7100000	12.366151	123661.51
bwa	variants	1	7100000	0.0062500047	62.500046
mm2	secondary	1	7100000	14.713924	147139.25
mm2	default	1	7100000	14.713811	147138.11
mm2	default	1	7200000	14.612793	146127.94
bwa	secondary	1	7200000	12.296026	122960.266
mm2	quality	1	7200000	14.611342	146113.42
bwa	default	1	7200000	12.296026	122960.266
mm2	secondary	1	7200000	14.616145	146161.45
bwa	quality	1	7200000	12.198088	121980.875
mm2	variants	1	7200000	0.012009988	120.09988
bwa	variants	1	7200000	0.011880007	118.800064
mm2	secondary	1	7300000	13.038341	130383.41
mm2	variants	1	7300000	0.0059400033	59.400032
bwa	quality	1	7300000	12.397205	123972.055
mm2	default	1	7300000	13.038341	130383.41
bwa	variants	1	7300000	0.0059700008	59.70001
bwa	secondary	1	7300000	12.483725	124837.24
mm2	quality	1	7300000	13.0378685	130378.69
bwa	default	1	7300000	12.483725	124837.24
mm2	quality	1	7400000	12.573483	125734.836
bwa	quality	1	7400000	12.165754	121657.55
bwa	default	1	7400000	12.3303	123303.0
bwa	secondary	1	7400000	12.3303	123303.0
mm2	default	1	7400000	12.575131	125751.31
mm2	secondary	1	7400000	12.575923	125759.23
mm2	variants	1	7400000	0.018110014	181.10014
bwa	variants	1	7400000	0.018200008	182.00008
bwa	secondary	1	7500000	12.466366	124663.66
bwa	default	1	7500000	12.466366	124663.66
mm2	default	1	7500000	13.570565	135705.66
mm2	quality	1	7500000	13.570565	135705.66
mm2	secondary	1	7500000	13.570565	135705.66
bwa	quality	1	7500000	12.429067	124290.664
bwa	variants	1	7500000	0.011579992	115.79992
mm2	variants	1	7500000	0.011549991	115.49991
bwa	secondary	1	7600000	12.318183	123181.83
bwa	quality	1	7600000	12.185987	121859.875
mm2	variants	1	7600000	0.011209998	112.09998
mm2	secondary	1	7600000	12.842244	128422.445
bwa	default	1	7600000	12.318183	123181.83
bwa	variants	1	7600000	0.011209998	112.09998
mm2	default	1	7600000	12.817344	128173.44
mm2	quality	1	7600000	12.816868	128168.68
mm2	secondary	1	7700000	13.731643	137316.42
bwa	quality	1	7700000	12.137349	121373.49
mm2	variants	1	7700000	0.00847	84.7
mm2	default	1	7700000	13.727718	137277.19
bwa	secondary	1	7700000	12.182402	121824.016
bwa	variants	1	7700000	0.008729998	87.29998
mm2	quality	1	7700000	13.727053	137270.53
bwa	default	1	7700000	12.182402	121824.016
mm2	quality	1	7800000	14.682022	146820.22
mm2	default	1	7800000	14.687836	146878.36
mm2	secondary	1	7800000	14.695899	146958.98
bwa	default	1	7800000	12.243132	122431.31
bwa	quality	1	7800000	12.098805	120988.055
bwa	secondary	1	7800000	12.243132	122431.31
mm2	variants	1	7800000	0.0060899905	60.899906
bwa	variants	1	7800000	0.0060600033	60.600033
mm2	quality	1	7900000	13.861191	138611.9
mm2	variants	1	7900000	0.006210009	62.10009
mm2	default	1	7900000	13.861284	138612.84
bwa	quality	1	7900000	12.145111	121451.11
mm2	secondary	1	7900000	13.871347	138713.47
bwa	default	1	7900000	12.194478	121944.78
bwa	variants	1	7900000	0.006330008	63.300083
bwa	secondary	1	7900000	12.194478	121944.78
bwa	default	1	8000000	12.234539	122345.39
mm2	quality	1	8000000	13.314967	133149.67
bwa	quality	1	8000000	12.184717	121847.17
bwa	secondary	1	8000000	12.234539	122345.39
bwa	variants	1	8000000	0.008999999	89.999985
mm2	variants	1	8000000	0.009029996	90.29996
mm2	default	1	8000000	13.318074	133180.75
mm2	secondary	1	8000000	13.333144	133331.44
mm2	default	1	8100000	13.4811	134811.0
mm2	variants	1	8100000	0.0076900083	76.900085
bwa	quality	1	8100000	12.210971	122109.71
bwa	secondary	1	8100000	12.252275	122522.76
bwa	default	1	8100000	12.252275	122522.76
mm2	secondary	1	8100000	13.4818325	134818.33
mm2	quality	1	8100000	13.4811	134811.0
bwa	variants	1	8100000	0.0074700075	74.70007
mm2	default	1	8200000	14.389182	143891.83
bwa	quality	1	8200000	12.028147	120281.47
bwa	variants	1	8200000	0.01057999	105.799904
mm2	variants	1	8200000	0.010519991	105.199905
bwa	secondary	1	8200000	12.133309	121333.09
mm2	secondary	1	8200000	14.403505	144035.05
bwa	default	1	8200000	12.133309	121333.09
mm2	quality	1	8200000	14.347807	143478.06
bwa	variants	1	8300000	0.010160006	101.60006
mm2	secondary	1	8300000	14.612891	146128.9
mm2	quality	1	8300000	14.612891	146128.9
mm2	default	1	8300000	14.612891	146128.9
bwa	default	1	8300000	12.091529	120915.29
bwa	quality	1	8300000	12.034467	120344.664
bwa	secondary	1	8300000	12.091529	120915.29
mm2	variants	1	8300000	0.010390004	103.90004
bwa	secondary	1	8400000	12.143799	121437.984
bwa	variants	1	8400000	0.008059991	80.59991
mm2	default	1	8400000	14.8836155	148836.16
bwa	quality	1	8400000	12.085525	120855.24
mm2	secondary	1	8400000	14.885524	148855.23
bwa	default	1	8400000	12.143799	121437.984
mm2	quality	1	8400000	14.8836155	148836.16
mm2	variants	1	8400000	0.00818999	81.8999
bwa	secondary	1	8500000	12.120426	121204.266
bwa	variants	1	8500000	0.0076599875	76.59988
bwa	default	1	8500000	12.120426	121204.266
mm2	quality	1	8500000	14.840359	148403.6
mm2	default	1	8500000	14.840824	148408.23
mm2	variants	1	8500000	0.007799995	77.999954
bwa	quality	1	8500000	12.056819	120568.19
mm2	secondary	1	8500000	14.948009	149480.08
mm2	quality	1	8600000	14.416276	144162.77
bwa	secondary	1	8600000	12.1126995	121126.99
bwa	default	1	8600000	12.1126995	121126.99
mm2	secondary	1	8600000	14.474341	144743.4
mm2	variants	1	8600000	0.012400001	124.000015
bwa	variants	1	8600000	0.012539991	125.39991
bwa	quality	1	8600000	11.945921	119459.21
mm2	default	1	8600000	14.41918	144191.8
bwa	default	1	8700000	12.083211	120832.11
bwa	variants	1	8700000	0.011379992	113.79992
bwa	secondary	1	8700000	12.083211	120832.11
mm2	variants	1	8700000	0.011399994	113.99994
mm2	quality	1	8700000	14.384519	143845.19
mm2	secondary	1	8700000	14.391815	143918.16
mm2	default	1	8700000	14.385906	143859.06
bwa	quality	1	8700000	12.002919	120029.195
bwa	default	1	8800000	12.194741	121947.414
mm2	variants	1	8800000	0.010249984	102.49985
bwa	variants	1	8800000	0.010300001	103.00001
bwa	secondary	1	8800000	12.194741	121947.414
mm2	quality	1	8800000	13.96575	139657.5
mm2	default	1	8800000	13.96575	139657.5
mm2	secondary	1	8800000	13.96778	139677.8
bwa	quality	1	8800000	12.15179	121517.9
mm2	secondary	1	8900000	11.65474	116547.41
bwa	secondary	1	8900000	7.0729785	70729.78
bwa	default	1	8900000	7.0729785	70729.78
mm2	default	1	8900000	7.8633723	78633.73
mm2	quality	1	8900000	7.7882323	77882.32
bwa	quality	1	8900000	4.4956236	44956.234
mm2	variants	1	8900000	0.015069988	150.69987
bwa	variants	1	8900000	0.00812	81.200005
bwa	variants	1	9000000	0.01185	118.5
bwa	quality	1	9000000	12.083356	120833.56
mm2	quality	1	9000000	14.395565	143955.66
mm2	secondary	1	9000000	14.395623	143956.23
mm2	variants	1	9000000	0.011839989	118.39989
mm2	default	1	9000000	14.395623	143956.23
bwa	secondary	1	9000000	12.125196	121251.96
bwa	default	1	9000000	12.125196	121251.96
bwa	secondary	1	9100000	12.155973	121559.734
mm2	default	1	9100000	13.74167	137416.7
bwa	default	1	9100000	12.155973	121559.734
mm2	secondary	1	9100000	13.74167	137416.7
mm2	quality	1	9100000	13.74167	137416.7
bwa	quality	1	9100000	12.119976	121199.76
bwa	variants	1	9100000	0.007969989	79.6999
mm2	variants	1	9100000	0.008050011	80.50011
bwa	default	1	9200000	12.270258	122702.58
bwa	secondary	1	9200000	12.270258	122702.58
bwa	quality	1	9200000	12.231365	122313.65
mm2	secondary	1	9200000	14.033657	140336.58
mm2	variants	1	9200000	0.0065199924	65.19992
bwa	variants	1	9200000	0.006619994	66.19994
mm2	quality	1	9200000	14.03212	140321.2
mm2	default	1	9200000	14.03212	140321.2
bwa	quality	1	9300000	12.18816	121881.6
mm2	quality	1	9300000	14.258239	142582.39
bwa	variants	1	9300000	0.0050299997	50.299995
mm2	default	1	9300000	14.26066	142606.61
bwa	default	1	9300000	12.273695	122736.95
mm2	secondary	1	9300000	14.263295	142632.95
bwa	secondary	1	9300000	12.273695	122736.95
mm2	variants	1	9300000	0.0049900007	49.90001
bwa	variants	1	9400000	0.0052999915	52.999916
bwa	default	1	9400000	12.38035	123803.5
bwa	quality	1	9400000	12.338472	123384.73
mm2	secondary	1	9400000	14.480332	144803.33
bwa	secondary	1	9400000	12.38035	123803.5
mm2	variants	1	9400000	0.0052499995	52.499996
mm2	default	1	9400000	14.480332	144803.33
mm2	quality	1	9400000	14.480319	144803.19
mm2	variants	1	9500000	0.006510004	65.10004
mm2	secondary	1	9500000	14.578045	145780.45
mm2	quality	1	9500000	14.53554	145355.39
mm2	default	1	9500000	14.538914	145389.14
bwa	secondary	1	9500000	12.359803	123598.03
bwa	default	1	9500000	12.359803	123598.03
bwa	quality	1	9500000	12.317167	123171.67
bwa	variants	1	9500000	0.006579996	65.79996
bwa	secondary	1	9600000	12.414111	124141.11
bwa	default	1	9600000	12.414111	124141.11
bwa	variants	1	9600000	0.007080005	70.80005
bwa	quality	1	9600000	12.388631	123886.31
mm2	quality	1	9600000	14.397832	143978.31
mm2	default	1	9600000	14.397949	143979.5
mm2	variants	1	9600000	0.006940006	69.400055
mm2	secondary	1	9600000	14.40007	144000.7
mm2	variants	1	9700000	0.006600005	66.00005
mm2	quality	1	9700000	14.174651	141746.52
mm2	default	1	9700000	14.174651	141746.52
bwa	secondary	1	9700000	12.32526	123252.6
bwa	variants	1	9700000	0.0065600085	65.60008
mm2	secondary	1	9700000	14.174651	141746.52
bwa	default	1	9700000	12.32526	123252.6
bwa	quality	1	9700000	12.299796	122997.96
mm2	default	1	9800000	14.561075	145610.75
mm2	secondary	1	9800000	14.573733	145737.33
bwa	quality	1	9800000	12.172648	121726.484
mm2	quality	1	9800000	14.560763	145607.64
mm2	variants	1	9800000	0.008710013	87.10013
bwa	secondary	1	9800000	12.237131	122371.31
bwa	variants	1	9800000	0.008780002	87.80002
bwa	default	1	9800000	12.237131	122371.31
mm2	secondary	1	9900000	14.323573	143235.73
mm2	variants	1	9900000	0.006449998	64.49998
bwa	default	1	9900000	12.436995	124369.945
bwa	quality	1	9900000	12.419556	124195.555
mm2	quality	1	9900000	14.323573	143235.73
bwa	secondary	1	9900000	12.436995	124369.945
bwa	variants	1	9900000	0.0064700064	64.700066
mm2	default	1	9900000	14.323573	143235.73
bwa	default	1	10000000	12.260501	122605.01
mm2	default	1	10000000	14.55715	145571.5
mm2	variants	1	10000000	0.012189993	121.899925
bwa	quality	1	10000000	12.196343	121963.44
mm2	quality	1	10000000	14.557077	145570.78
bwa	variants	1	10000000	0.011999996	119.99996
mm2	secondary	1	10000000	14.557831	145578.31
bwa	secondary	1	10000000	12.260501	122605.01
bwa	secondary	1	10100000	12.402183	124021.83
bwa	variants	1	10100000	0.014590017	145.90016
mm2	secondary	1	10100000	13.708577	137085.77
mm2	quality	1	10100000	13.708577	137085.77
bwa	default	1	10100000	12.402183	124021.83
mm2	variants	1	10100000	0.01454998	145.4998
mm2	default	1	10100000	13.708577	137085.77
bwa	quality	1	10100000	12.380905	123809.055
mm2	default	1	10200000	14.108218	141082.19
mm2	variants	1	10200000	0.012259993	122.59993
mm2	secondary	1	10200000	14.108385	141083.84
bwa	quality	1	10200000	12.415226	124152.26
mm2	quality	1	10200000	14.10819	141081.89
bwa	secondary	1	10200000	12.434282	124342.82
bwa	variants	1	10200000	0.012310018	123.10018
bwa	default	1	10200000	12.434282	124342.82
bwa	default	1	10300000	12.365406	123654.06
mm2	default	1	10300000	14.3758	143758.0
mm2	secondary	1	10300000	14.3758	143758.0
bwa	quality	1	10300000	12.331918	123319.18
mm2	quality	1	10300000	14.3758	143758.0
bwa	variants	1	10300000	0.0111299865	111.299866
bwa	secondary	1	10300000	12.365406	123654.06
mm2	variants	1	10300000	0.010969997	109.699974
bwa	quality	1	10400000	12.34575	123457.5
bwa	default	1	10400000	12.45896	124589.59
bwa	variants	1	10400000	0.010879994	108.79994
mm2	quality	1	10400000	14.541517	145415.17
mm2	secondary	1	10400000	14.543725	145437.25
mm2	variants	1	10400000	0.01069999	106.9999
mm2	default	1	10400000	14.542567	145425.67
bwa	secondary	1	10400000	12.45896	124589.59
mm2	default	1	10500000	13.684165	136841.66
bwa	default	1	10500000	12.369866	123698.664
mm2	quality	1	10500000	13.684165	136841.66
bwa	secondary	1	10500000	12.369866	123698.664
bwa	variants	1	10500000	0.017210005	172.10005
bwa	quality	1	10500000	12.305822	123058.23
mm2	variants	1	10500000	0.017689971	176.89972
mm2	secondary	1	10500000	13.684673	136846.73
bwa	default	1	10600000	12.255782	122557.82
bwa	variants	1	10600000	0.0069599915	69.599915
mm2	default	1	10600000	15.142712	151427.11
mm2	variants	1	10600000	0.0072699925	72.69993
mm2	quality	1	10600000	15.126337	151263.38
bwa	secondary	1	10600000	12.255782	122557.82
mm2	secondary	1	10600000	15.162086	151620.86
bwa	quality	1	10600000	12.174289	121742.89
mm2	variants	1	10700000	0.009389997	93.89997
bwa	quality	1	10700000	12.2791195	122791.195
mm2	secondary	1	10700000	13.892498	138924.98
bwa	secondary	1	10700000	12.315146	123151.46
mm2	default	1	10700000	13.892498	138924.98
bwa	default	1	10700000	12.315146	123151.46
mm2	quality	1	10700000	13.891641	138916.4
bwa	variants	1	10700000	0.00919999	91.9999
mm2	secondary	1	10800000	14.194715	141947.14
mm2	quality	1	10800000	14.19337	141933.7
bwa	default	1	10800000	12.348405	123484.05
mm2	default	1	10800000	14.194715	141947.14
bwa	quality	1	10800000	12.306309	123063.086
bwa	secondary	1	10800000	12.348405	123484.05
bwa	variants	1	10800000	0.0051500006	51.500004
mm2	variants	1	10800000	0.0049499935	49.499935
mm2	default	1	10900000	13.4475	134475.0
mm2	variants	1	10900000	0.0048500043	48.500042
bwa	quality	1	10900000	12.223831	122238.31
bwa	default	1	10900000	12.372156	123721.56
mm2	secondary	1	10900000	13.910879	139108.8
mm2	quality	1	10900000	13.417994	134179.94
bwa	variants	1	10900000	0.004929999	49.299988
bwa	secondary	1	10900000	12.372156	123721.56
mm2	secondary	1	11000000	13.847065	138470.66
mm2	default	1	11000000	13.75075	137507.5
mm2	variants	1	11000000	0.0068200063	68.200066
bwa	variants	1	11000000	0.006839994	68.39994
mm2	quality	1	11000000	13.726221	137262.2
bwa	default	1	11000000	12.503408	125034.086
bwa	secondary	1	11000000	12.503408	125034.086
bwa	quality	1	11000000	12.094593	120945.93
bwa	secondary	1	11100000	12.172329	121723.29
mm2	quality	1	11100000	13.190494	131904.94
mm2	default	1	11100000	13.199464	131994.64
bwa	default	1	11100000	12.172329	121723.29
bwa	variants	1	11100000	0.00812	81.200005
mm2	variants	1	11100000	0.008999999	89.999985
mm2	secondary	1	11100000	13.224263	132242.62
bwa	quality	1	11100000	11.904647	119046.47
bwa	default	1	11200000	12.264362	122643.625
mm2	default	1	11200000	12.894827	128948.266
bwa	variants	1	11200000	0.009329993	93.299934
bwa	secondary	1	11200000	12.264362	122643.625
bwa	quality	1	11200000	12.153163	121531.63
mm2	variants	1	11200000	0.009270003	92.70003
mm2	secondary	1	11200000	12.917353	129173.52
mm2	quality	1	11200000	12.893408	128934.08
mm2	variants	1	11300000	0.0039600055	39.600056
mm2	quality	1	11300000	13.238729	132387.28
bwa	variants	1	11300000	0.0040700063	40.70006
bwa	default	1	11300000	12.291856	122918.555
mm2	secondary	1	11300000	13.296095	132960.95
mm2	default	1	11300000	13.288509	132885.1
bwa	quality	1	11300000	12.21543	122154.305
bwa	secondary	1	11300000	12.291856	122918.555
bwa	default	1	11400000	12.104753	121047.52
bwa	quality	1	11400000	12.015919	120159.19
bwa	variants	1	11400000	0.009660005	96.600044
mm2	secondary	1	11400000	13.040788	130407.875
mm2	default	1	11400000	13.0278845	130278.84
mm2	quality	1	11400000	13.024256	130242.555
mm2	variants	1	11400000	0.00963999	96.399895
bwa	secondary	1	11400000	12.104753	121047.52
mm2	variants	1	11500000	0.0055199917	55.199917
bwa	default	1	11500000	12.105677	121056.766
mm2	secondary	1	11500000	13.46238	134623.8
bwa	variants	1	11500000	0.0055400077	55.400078
mm2	quality	1	11500000	13.46139	134613.89
bwa	quality	1	11500000	12.027112	120271.12
mm2	default	1	11500000	13.462014	134620.14
bwa	secondary	1	11500000	12.105677	121056.766
mm2	secondary	1	11600000	13.531902	135319.02
mm2	default	1	11600000	13.491482	134914.81
bwa	secondary	1	11600000	12.260804	122608.04
mm2	quality	1	11600000	13.4805765	134805.77
bwa	default	1	11600000	12.260804	122608.04
bwa	quality	1	11600000	11.777503	117775.03
bwa	variants	1	11600000	0.00788999	78.899895
mm2	variants	1	11600000	0.008229986	82.29986
mm2	quality	1	11700000	12.401777	124017.77
bwa	secondary	1	11700000	12.010258	120102.58
bwa	default	1	11700000	12.010258	120102.58
bwa	quality	1	11700000	11.937415	119374.15
mm2	default	1	11700000	12.408008	124080.08
mm2	secondary	1	11700000	12.411396	124113.96
bwa	variants	1	11700000	0.012400001	124.000015
mm2	variants	1	11700000	0.012519992	125.19992
mm2	secondary	1	11800000	12.68883	126888.305
mm2	variants	1	11800000	0.012459994	124.599945
bwa	secondary	1	11800000	11.837198	118371.984
mm2	default	1	11800000	12.662957	126629.57
mm2	quality	1	11800000	12.661361	126613.61
bwa	quality	1	11800000	11.697518	116975.18
bwa	variants	1	11800000	0.012230006	122.300064
bwa	default	1	11800000	11.837198	118371.984
bwa	quality	1	11900000	11.87996	118799.6
mm2	default	1	11900000	13.359728	133597.28
mm2	secondary	1	11900000	13.367143	133671.42
bwa	secondary	1	11900000	11.933066	119330.664
mm2	quality	1	11900000	13.359057	133590.58
bwa	variants	1	11900000	0.008099988	80.99988
bwa	default	1	11900000	11.933066	119330.664
mm2	variants	1	11900000	0.008019996	80.19996
bwa	default	1	12000000	11.948588	119485.88
bwa	secondary	1	12000000	11.948588	119485.88
mm2	variants	1	12000000	0.007709993	77.09993
mm2	quality	1	12000000	14.003037	140030.38
mm2	default	1	12000000	14.007554	140075.55
mm2	secondary	1	12000000	14.039994	140399.94
bwa	quality	1	12000000	11.891022	118910.22
bwa	variants	1	12000000	0.007849994	78.49994
bwa	secondary	1	12100000	12.118253	121182.53
mm2	variants	1	12100000	0.0051599974	51.599976
bwa	variants	1	12100000	0.0052199974	52.199974
mm2	quality	1	12100000	13.50591	135059.1
mm2	secondary	1	12100000	13.5348	135348.0
bwa	default	1	12100000	12.118253	121182.53
mm2	default	1	12100000	13.507318	135073.17
bwa	quality	1	12100000	12.045242	120452.42
bwa	default	1	12200000	11.846212	118462.125
bwa	variants	1	12200000	0.010510003	105.10003
bwa	quality	1	12200000	11.774597	117745.97
mm2	variants	1	12200000	0.010249984	102.49985
mm2	secondary	1	12200000	14.29444	142944.4
bwa	secondary	1	12200000	11.846212	118462.125
mm2	default	1	12200000	14.292103	142921.03
mm2	quality	1	12200000	14.291914	142919.14
mm2	default	1	12300000	15.042552	150425.52
bwa	quality	1	12300000	11.638265	116382.65
bwa	secondary	1	12300000	11.792704	117927.04
mm2	quality	1	12300000	15.042424	150424.23
mm2	secondary	1	12300000	15.046437	150464.38
bwa	variants	1	12300000	0.015679985	156.79985
bwa	default	1	12300000	11.792704	117927.04
mm2	variants	1	12300000	0.015830016	158.30016
bwa	quality	1	12400000	12.017982	120179.81
mm2	quality	1	12400000	14.403224	144032.23
mm2	variants	1	12400000	0.011999996	119.99996
mm2	default	1	12400000	14.403249	144032.48
bwa	default	1	12400000	12.058284	120582.836
bwa	secondary	1	12400000	12.058284	120582.836
mm2	secondary	1	12400000	14.4041195	144041.19
bwa	variants	1	12400000	0.011680006	116.800064
mm2	default	1	12500000	14.930228	149302.28
bwa	secondary	1	12500000	12.069942	120699.42
mm2	variants	1	12500000	0.008300005	83.00005
mm2	secondary	1	12500000	14.930418	149304.19
bwa	variants	1	12500000	0.008069995	80.69995
bwa	default	1	12500000	12.069942	120699.42
mm2	quality	1	12500000	14.929506	149295.06
bwa	quality	1	12500000	12.002727	120027.266
bwa	quality	1	12600000	11.818754	118187.54
mm2	secondary	1	12600000	13.94511	139451.11
bwa	variants	1	12600000	0.010939999	109.39999
bwa	secondary	1	12600000	12.010636	120106.37
bwa	default	1	12600000	12.010636	120106.37
mm2	quality	1	12600000	13.936022	139360.22
mm2	variants	1	12600000	0.01185	118.5
mm2	default	1	12600000	13.939993	139399.92
mm2	default	1	12700000	14.187196	141871.95
mm2	quality	1	12700000	14.184298	141842.97
bwa	variants	1	12700000	0.014909989	149.0999
bwa	secondary	1	12700000	11.928728	119287.28
bwa	default	1	12700000	11.928728	119287.28
mm2	variants	1	12700000	0.014649989	146.4999
mm2	secondary	1	12700000	14.230525	142305.25
bwa	quality	1	12700000	11.872438	118724.38
mm2	quality	1	12800000	13.966353	139663.53
mm2	variants	1	12800000	0.007040007	70.40007
mm2	default	1	12800000	13.970994	139709.94
bwa	variants	1	12800000	0.0070099966	70.09997
bwa	secondary	1	12800000	12.125161	121251.61
bwa	quality	1	12800000	12.077134	120771.34
bwa	default	1	12800000	12.125161	121251.61
mm2	secondary	1	12800000	13.987803	139878.03
bwa	secondary	1	12900000	12.088925	120889.25
bwa	default	1	12900000	12.088925	120889.25
mm2	quality	1	12900000	13.21708	132170.8
mm2	variants	1	12900000	0.011530007	115.30007
mm2	secondary	1	12900000	13.415213	134152.12
bwa	quality	1	12900000	11.736327	117363.27
mm2	default	1	12900000	13.2515135	132515.14
bwa	variants	1	12900000	0.011289995	112.89995
mm2	variants	1	13000000	0.024120014	241.20013
bwa	default	1	13000000	11.813831	118138.31
mm2	secondary	1	13000000	13.366678	133666.78
bwa	quality	1	13000000	11.345517	113455.17
bwa	variants	1	13000000	0.021639993	216.39993
mm2	default	1	13000000	13.285168	132851.67
mm2	quality	1	13000000	13.276147	132761.47
bwa	secondary	1	13000000	11.813831	118138.31
bwa	secondary	1	13100000	11.985183	119851.83
bwa	variants	1	13100000	0.012449988	124.49988
bwa	quality	1	13100000	11.953115	119531.16
mm2	variants	1	13100000	0.012320009	123.20009
mm2	quality	1	13100000	13.215851	132158.52
mm2	default	1	13100000	13.216267	132162.67
mm2	secondary	1	13100000	13.221549	132215.48
bwa	default	1	13100000	11.985183	119851.83
bwa	secondary	1	13200000	11.792415	117924.15
bwa	quality	1	13200000	11.741162	117411.625
mm2	secondary	1	13200000	14.167676	141676.77
bwa	default	1	13200000	11.792415	117924.15
mm2	default	1	13200000	14.16491	141649.11
bwa	variants	1	13200000	0.0141899865	141.89987
mm2	variants	1	13200000	0.01433002	143.3002
mm2	quality	1	13200000	14.162993	141629.94
mm2	variants	1	13300000	0.016350009	163.50009
bwa	variants	1	13300000	0.016090011	160.90012
mm2	secondary	1	13300000	14.8871155	148871.16
mm2	default	1	13300000	14.872153	148721.53
mm2	quality	1	13300000	14.871261	148712.61
bwa	default	1	13300000	11.886629	118866.29
bwa	secondary	1	13300000	11.886629	118866.29
bwa	quality	1	13300000	11.721045	117210.445
bwa	default	1	13400000	11.750765	117507.65
mm2	secondary	1	13400000	13.977402	139774.02
bwa	variants	1	13400000	0.018839993	188.39993
mm2	default	1	13400000	13.93681	139368.1
bwa	quality	1	13400000	11.634802	116348.016
mm2	variants	1	13400000	0.020380015	203.80014
mm2	quality	1	13400000	13.935723	139357.23
bwa	secondary	1	13400000	11.750765	117507.65
mm2	quality	1	13500000	13.803689	138036.89
mm2	default	1	13500000	13.806238	138062.38
bwa	variants	1	13500000	0.024679977	246.79977
bwa	quality	1	13500000	11.341612	113416.12
bwa	secondary	1	13500000	11.47035	114703.5
bwa	default	1	13500000	11.47035	114703.5
mm2	variants	1	13500000	0.025029974	250.29974
mm2	secondary	1	13500000	13.83347	138334.7
bwa	secondary	1	13600000	11.946698	119466.984
mm2	variants	1	13600000	0.012580006	125.800064
mm2	secondary	1	13600000	14.0435915	140435.92
bwa	default	1	13600000	11.946698	119466.984
bwa	quality	1	13600000	11.734499	117344.99
bwa	variants	1	13600000	0.012199999	121.999985
mm2	default	1	13600000	14.027861	140278.61
mm2	quality	1	13600000	14.027598	140275.98
mm2	secondary	1	13700000	14.463696	144636.95
mm2	default	1	13700000	14.460958	144609.58
bwa	quality	1	13700000	11.827122	118271.22
mm2	variants	1	13700000	0.013210022	132.10022
bwa	default	1	13700000	11.881405	118814.05
bwa	secondary	1	13700000	11.881405	118814.05
mm2	quality	1	13700000	14.447523	144475.23
bwa	variants	1	13700000	0.013180011	131.80011
bwa	variants	1	13800000	0.014500014	145.00014
mm2	quality	1	13800000	14.407912	144079.12
mm2	variants	1	13800000	0.014639983	146.39983
bwa	default	1	13800000	11.982326	119823.26
bwa	secondary	1	13800000	11.982326	119823.26
mm2	secondary	1	13800000	14.409149	144091.48
bwa	quality	1	13800000	11.935817	119358.164
mm2	default	1	13800000	14.408155	144081.55
mm2	secondary	1	13900000	14.01009	140100.9
mm2	variants	1	13900000	0.017279992	172.79991
bwa	default	1	13900000	11.692889	116928.89
mm2	quality	1	13900000	13.984229	139842.3
bwa	secondary	1	13900000	11.692889	116928.89
mm2	default	1	13900000	13.987729	139877.3
bwa	quality	1	13900000	11.660984	116609.84
bwa	variants	1	13900000	0.016890021	168.9002
bwa	secondary	1	14000000	12.00517	120051.695
bwa	variants	1	14000000	0.01584998	158.4998
bwa	default	1	14000000	12.00517	120051.695
mm2	secondary	1	14000000	14.763128	147631.28
mm2	variants	1	14000000	0.015990013	159.90013
mm2	default	1	14000000	14.762366	147623.66
mm2	quality	1	14000000	14.761873	147618.73
bwa	quality	1	14000000	11.944779	119447.8
mm2	variants	1	14100000	0.010349992	103.499916
mm2	quality	1	14100000	14.352463	143524.62
bwa	quality	1	14100000	11.921751	119217.51
bwa	secondary	1	14100000	12.00458	120045.8
mm2	secondary	1	14100000	14.460919	144609.19
mm2	default	1	14100000	14.444758	144447.58
bwa	default	1	14100000	12.00458	120045.8
bwa	variants	1	14100000	0.010429989	104.29989
mm2	default	1	14200000	13.313003	133130.03
bwa	quality	1	14200000	10.746183	107461.836
bwa	secondary	1	14200000	11.673951	116739.51
mm2	variants	1	14200000	0.015509988	155.09988
mm2	quality	1	14200000	13.305738	133057.39
bwa	default	1	14200000	11.673951	116739.51
mm2	secondary	1	14200000	13.778931	137789.31
bwa	variants	1	14200000	0.014840006	148.40005
bwa	variants	1	14300000	0.022099977	220.99977
mm2	default	1	14300000	13.019026	130190.26
bwa	quality	1	14300000	11.552875	115528.74
mm2	secondary	1	14300000	13.071691	130716.91
bwa	secondary	1	14300000	11.786428	117864.28
bwa	default	1	14300000	11.786428	117864.28
mm2	variants	1	14300000	0.022250004	222.50005
mm2	quality	1	14300000	13.016996	130169.96
bwa	default	1	14400000	12.065165	120651.65
mm2	secondary	1	14400000	13.383818	133838.17
mm2	quality	1	14400000	13.380253	133802.53
mm2	variants	1	14400000	0.017060017	170.60017
bwa	quality	1	14400000	11.960398	119603.98
bwa	variants	1	14400000	0.01666999	166.6999
mm2	default	1	14400000	13.380739	133807.39
bwa	secondary	1	14400000	12.065165	120651.65
mm2	default	1	14500000	13.835844	138358.44
bwa	variants	1	14500000	0.019900002	199.00002
mm2	variants	1	14500000	0.019870022	198.70023
bwa	secondary	1	14500000	11.978484	119784.84
mm2	secondary	1	14500000	13.84763	138476.3
bwa	default	1	14500000	11.978484	119784.84
bwa	quality	1	14500000	11.856025	118560.25
mm2	quality	1	14500000	13.835218	138352.19
bwa	secondary	1	14600000	11.977484	119774.836
mm2	default	1	14600000	13.205015	132050.16
mm2	quality	1	14600000	13.20177	132017.7
bwa	quality	1	14600000	11.909562	119095.625
mm2	secondary	1	14600000	13.215237	132152.36
mm2	variants	1	14600000	0.023679977	236.79977
bwa	default	1	14600000	11.977484	119774.836
bwa	variants	1	14600000	0.023219997	232.19997
mm2	variants	1	14700000	0.022670025	226.70026
mm2	quality	1	14700000	13.808468	138084.67
mm2	default	1	14700000	13.8208275	138208.28
bwa	variants	1	14700000	0.022030026	220.30026
mm2	secondary	1	14700000	13.822216	138222.16
bwa	secondary	1	14700000	11.776851	117768.51
bwa	quality	1	14700000	11.588853	115888.53
bwa	default	1	14700000	11.776851	117768.51
mm2	quality	1	14800000	14.200485	142004.86
mm2	secondary	1	14800000	14.231925	142319.25
mm2	default	1	14800000	14.203803	142038.03
mm2	variants	1	14800000	0.02344998	234.4998
bwa	secondary	1	14800000	11.805781	118057.81
bwa	quality	1	14800000	11.729394	117293.94
bwa	variants	1	14800000	0.022710014	227.10014
bwa	default	1	14800000	11.805781	118057.81
mm2	default	1	14900000	14.095394	140953.94
mm2	quality	1	14900000	14.0824	140824.0
bwa	variants	1	14900000	0.01951001	195.1001
mm2	variants	1	14900000	0.021989994	219.89993
bwa	default	1	14900000	12.016832	120168.32
mm2	secondary	1	14900000	14.099004	140990.03
bwa	quality	1	14900000	11.931586	119315.86
bwa	secondary	1	14900000	12.016832	120168.32
mm2	variants	1	15000000	0.013589987	135.89987
mm2	secondary	1	15000000	14.725424	147254.23
mm2	default	1	15000000	14.724013	147240.14
bwa	variants	1	15000000	0.013550013	135.50014
bwa	default	1	15000000	11.849995	118499.945
bwa	quality	1	15000000	11.671589	116715.89
mm2	quality	1	15000000	14.720678	147206.78
bwa	secondary	1	15000000	11.849995	118499.945
bwa	secondary	1	15100000	12.048276	120482.76
mm2	secondary	1	15100000	14.11192	141119.2
mm2	variants	1	15100000	0.010239998	102.39998
bwa	default	1	15100000	12.048276	120482.76
bwa	quality	1	15100000	12.013317	120133.17
mm2	quality	1	15100000	14.110487	141104.88
mm2	default	1	15100000	14.111764	141117.64
bwa	variants	1	15100000	0.01033	103.3
mm2	variants	1	15200000	0.012400001	124.000015
bwa	default	1	15200000	12.0594635	120594.63
bwa	variants	1	15200000	0.0125900125	125.90012
bwa	quality	1	15200000	11.985174	119851.74
mm2	quality	1	15200000	13.485255	134852.55
mm2	secondary	1	15200000	13.494721	134947.22
mm2	default	1	15200000	13.488484	134884.84
bwa	secondary	1	15200000	12.0594635	120594.63
bwa	secondary	1	15300000	11.894497	118944.97
mm2	secondary	1	15300000	15.425227	154252.27
mm2	variants	1	15300000	0.008090007	80.90007
mm2	default	1	15300000	15.424802	154248.02
bwa	default	1	15300000	11.894497	118944.97
bwa	quality	1	15300000	11.840242	118402.42
mm2	quality	1	15300000	15.42419	154241.89
bwa	variants	1	15300000	0.008090007	80.90007
bwa	secondary	1	15400000	11.971351	119713.51
bwa	default	1	15400000	11.971351	119713.51
bwa	quality	1	15400000	11.9466095	119466.09
bwa	variants	1	15400000	0.014879975	148.79974
mm2	variants	1	15400000	0.014999988	149.99988
mm2	quality	1	15400000	14.9881525	149881.53
mm2	secondary	1	15400000	14.988793	149887.94
mm2	default	1	15400000	14.98844	149884.39
mm2	quality	1	15500000	15.5275	155275.0
bwa	default	1	15500000	11.837339	118373.39
bwa	variants	1	15500000	0.01626002	162.6002
bwa	secondary	1	15500000	11.837339	118373.39
mm2	secondary	1	15500000	15.528198	155281.98
mm2	default	1	15500000	15.5275	155275.0
bwa	quality	1	15500000	11.797578	117975.78
mm2	variants	1	15500000	0.01659	165.9
mm2	secondary	1	15600000	14.915524	149155.23
mm2	default	1	15600000	14.914426	149144.27
bwa	default	1	15600000	11.876505	118765.05
mm2	quality	1	15600000	14.914214	149142.14
mm2	variants	1	15600000	0.015840022	158.40022
bwa	quality	1	15600000	11.824133	118241.33
bwa	variants	1	15600000	0.015570015	155.70015
bwa	secondary	1	15600000	11.876505	118765.05
bwa	quality	1	15700000	11.908433	119084.33
mm2	default	1	15700000	14.552329	145523.3
mm2	secondary	1	15700000	14.561915	145619.16
mm2	quality	1	15700000	14.552178	145521.78
mm2	variants	1	15700000	0.01107001	110.7001
bwa	secondary	1	15700000	11.976079	119760.79
bwa	variants	1	15700000	0.011080015	110.800156
bwa	default	1	15700000	11.976079	119760.79
mm2	variants	1	15800000	0.011559996	115.59996
bwa	default	1	15800000	12.061594	120615.94
bwa	variants	1	15800000	0.011540012	115.40012
mm2	secondary	1	15800000	14.808638	148086.38
mm2	default	1	15800000	14.808638	148086.38
mm2	quality	1	15800000	14.808638	148086.38
bwa	quality	1	15800000	12.039088	120390.88
bwa	secondary	1	15800000	12.061594	120615.94
bwa	variants	1	15900000	0.0099800015	99.80002
mm2	default	1	15900000	13.970742	139707.42
bwa	default	1	15900000	12.129564	121295.64
bwa	secondary	1	15900000	12.129564	121295.64
mm2	variants	1	15900000	0.009829999	98.29999
bwa	quality	1	15900000	11.927805	119278.05
mm2	quality	1	15900000	13.966538	139665.39
mm2	secondary	1	15900000	13.976817	139768.17
mm2	variants	1	16000000	0.013129985	131.29985
bwa	secondary	1	16000000	12.167684	121676.836
bwa	variants	1	16000000	0.013350008	133.50008
mm2	quality	1	16000000	13.736155	137361.55
bwa	default	1	16000000	12.167684	121676.836
mm2	secondary	1	16000000	13.739051	137390.52
bwa	quality	1	16000000	12.135354	121353.54
mm2	default	1	16000000	13.736445	137364.45
mm2	secondary	1	16100000	14.472824	144728.23
mm2	quality	1	16100000	14.471566	144715.66
bwa	variants	1	16100000	0.014690014	146.90013
bwa	quality	1	16100000	12.033467	120334.67
mm2	variants	1	16100000	0.014649989	146.4999
mm2	default	1	16100000	14.471922	144719.22
bwa	default	1	16100000	12.142208	121422.08
bwa	secondary	1	16100000	12.142208	121422.08
bwa	secondary	1	16200000	12.135113	121351.125
mm2	secondary	1	16200000	14.038037	140380.38
mm2	variants	1	16200000	0.007640003	76.40003
bwa	default	1	16200000	12.135113	121351.125
bwa	quality	1	16200000	12.102463	121024.625
mm2	default	1	16200000	14.035779	140357.8
mm2	quality	1	16200000	14.035185	140351.84
bwa	variants	1	16200000	0.0076699895	76.6999
mm2	quality	1	16300000	13.643418	136434.19
bwa	quality	1	16300000	11.634726	116347.26
mm2	secondary	1	16300000	13.7175865	137175.86
mm2	variants	1	16300000	0.014019993	140.19994
bwa	variants	1	16300000	0.014099988	140.99988
bwa	default	1	16300000	11.765405	117654.05
mm2	default	1	16300000	13.647821	136478.22
bwa	secondary	1	16300000	11.765405	117654.05
bwa	default	1	16400000	11.997656	119976.56
bwa	variants	1	16400000	0.009769997	97.69997
mm2	secondary	1	16400000	13.502949	135029.48
mm2	variants	1	16400000	0.009720007	97.20007
mm2	default	1	16400000	13.498911	134989.11
bwa	quality	1	16400000	11.920471	119204.71
mm2	quality	1	16400000	13.497965	134979.66
bwa	secondary	1	16400000	11.997656	119976.56
mm2	quality	1	16500000	13.645135	136451.34
bwa	quality	1	16500000	11.756461	117564.61
mm2	secondary	1	16500000	13.647284	136472.83
bwa	default	1	16500000	11.832591	118325.914
mm2	variants	1	16500000	0.011819992	118.19992
bwa	secondary	1	16500000	11.832591	118325.914
mm2	default	1	16500000	13.6461	136461.0
bwa	variants	1	16500000	0.011520017	115.20017
mm2	default	1	16600000	13.988666	139886.66
bwa	quality	1	16600000	11.977212	119772.12
bwa	default	1	16600000	12.04837	120483.7
mm2	quality	1	16600000	13.988666	139886.66
bwa	secondary	1	16600000	12.04837	120483.7
mm2	variants	1	16600000	0.01847998	184.7998
mm2	secondary	1	16600000	13.99669	139966.89
bwa	variants	1	16600000	0.018380009	183.80008
bwa	default	1	16700000	11.78169	117816.9
mm2	secondary	1	16700000	14.561803	145618.03
bwa	variants	1	16700000	0.0077800034	77.80003
bwa	secondary	1	16700000	11.78169	117816.9
mm2	quality	1	16700000	14.531667	145316.67
mm2	default	1	16700000	14.53216	145321.6
bwa	quality	1	16700000	11.720629	117206.29
mm2	variants	1	16700000	0.008260008	82.60008
bwa	variants	1	16800000	0.010660007	106.60007
mm2	variants	1	16800000	0.01056	105.600006
bwa	default	1	16800000	12.121646	121216.46
mm2	quality	1	16800000	14.101089	141010.89
bwa	secondary	1	16800000	12.121646	121216.46
mm2	default	1	16800000	14.104232	141042.31
mm2	secondary	1	16800000	14.17499	141749.89
bwa	quality	1	16800000	12.008738	120087.375
bwa	quality	1	16900000	11.787348	117873.48
bwa	secondary	1	16900000	11.846034	118460.34
mm2	variants	1	16900000	0.009780001	97.80001
bwa	default	1	16900000	11.846034	118460.34
mm2	default	1	16900000	14.405652	144056.52
mm2	quality	1	16900000	14.403536	144035.36
mm2	secondary	1	16900000	14.410124	144101.23
bwa	variants	1	16900000	0.009490009	94.90009
mm2	variants	1	17000000	0.02054	205.40001
bwa	secondary	1	17000000	12.003294	120032.94
bwa	default	1	17000000	12.003294	120032.94
mm2	default	1	17000000	14.424508	144245.08
bwa	quality	1	17000000	11.43244	114324.4
mm2	secondary	1	17000000	14.716128	147161.28
mm2	quality	1	17000000	14.398251	143982.5
bwa	variants	1	17000000	0.01739001	173.90012
bwa	variants	1	17100000	0.013779999	137.79999
mm2	secondary	1	17100000	14.127169	141271.69
bwa	quality	1	17100000	11.882281	118822.81
mm2	default	1	17100000	14.127036	141270.36
bwa	default	1	17100000	11.92477	119247.7
mm2	variants	1	17100000	0.013829982	138.29982
bwa	secondary	1	17100000	11.92477	119247.7
mm2	quality	1	17100000	14.127036	141270.36
bwa	variants	1	17200000	0.005689996	56.89996
mm2	secondary	1	17200000	14.185321	141853.2
bwa	quality	1	17200000	12.032538	120325.38
bwa	secondary	1	17200000	12.105998	121059.98
bwa	default	1	17200000	12.105998	121059.98
mm2	quality	1	17200000	14.180453	141804.53
mm2	default	1	17200000	14.182124	141821.23
mm2	variants	1	17200000	0.005770006	57.70006
mm2	quality	1	17300000	14.5942335	145942.33
mm2	secondary	1	17300000	14.618658	146186.58
bwa	secondary	1	17300000	12.082286	120822.86
bwa	variants	1	17300000	0.0044499966	44.499966
mm2	variants	1	17300000	0.0043799947	43.799946
bwa	quality	1	17300000	11.997299	119972.99
mm2	default	1	17300000	14.600673	146006.73
bwa	default	1	17300000	12.082286	120822.86
mm2	secondary	1	17400000	15.619693	156196.92
mm2	default	1	17400000	15.619094	156190.94
bwa	default	1	17400000	12.00397	120039.7
bwa	quality	1	17400000	11.952086	119520.87
bwa	variants	1	17400000	0.00918	91.8
mm2	quality	1	17400000	15.618852	156188.52
mm2	variants	1	17400000	0.009079998	90.79998
bwa	secondary	1	17400000	12.00397	120039.7
bwa	secondary	1	17500000	12.106018	121060.18
bwa	variants	1	17500000	0.02056002	205.6002
bwa	quality	1	17500000	12.084905	120849.05
mm2	variants	1	17500000	0.020849967	208.49968
mm2	default	1	17500000	15.442581	154425.81
mm2	secondary	1	17500000	15.442691	154426.9
bwa	default	1	17500000	12.106018	121060.18
mm2	quality	1	17500000	15.442581	154425.81
mm2	variants	1	17600000	0.008499992	84.99992
bwa	quality	1	17600000	12.0209055	120209.055
bwa	default	1	17600000	12.130227	121302.27
mm2	quality	1	17600000	14.839346	148393.45
mm2	default	1	17600000	14.850511	148505.11
mm2	secondary	1	17600000	14.931655	149316.55
bwa	variants	1	17600000	0.0085099945	85.099945
bwa	secondary	1	17600000	12.130227	121302.27
bwa	variants	1	17700000	0.009630005	96.30005
mm2	default	1	17700000	14.382594	143825.94
mm2	secondary	1	17700000	14.399276	143992.75
mm2	variants	1	17700000	0.010190007	101.90007
mm2	quality	1	17700000	14.380895	143808.95
bwa	default	1	17700000	11.944864	119448.64
bwa	secondary	1	17700000	11.944864	119448.64
bwa	quality	1	17700000	11.817778	118177.77
mm2	secondary	1	17800000	13.56172	135617.2
bwa	variants	1	17800000	0.008700009	87.00009
mm2	default	1	17800000	13.557178	135571.78
mm2	quality	1	17800000	13.557049	135570.48
bwa	default	1	17800000	12.049734	120497.34
bwa	quality	1	17800000	11.977351	119773.516
mm2	variants	1	17800000	0.008769993	87.69993
bwa	secondary	1	17800000	12.049734	120497.34
bwa	default	1	17900000	12.0861225	120861.23
mm2	quality	1	17900000	13.953366	139533.66
mm2	default	1	17900000	13.953769	139537.69
mm2	variants	1	17900000	0.008989996	89.89996
bwa	variants	1	17900000	0.009029996	90.29996
bwa	secondary	1	17900000	12.0861225	120861.23
mm2	secondary	1	17900000	13.969278	139692.78
bwa	quality	1	17900000	12.02893	120289.3
mm2	default	1	18000000	13.943124	139431.23
mm2	quality	1	18000000	13.93344	139334.4
bwa	variants	1	18000000	0.015859986	158.59985
mm2	secondary	1	18000000	13.956012	139560.12
bwa	default	1	18000000	11.919047	119190.48
bwa	secondary	1	18000000	11.919047	119190.48
mm2	variants	1	18000000	0.017009981	170.09981
bwa	quality	1	18000000	11.834055	118340.55
mm2	variants	1	18100000	0.019009987	190.09987
mm2	quality	1	18100000	14.549949	145499.48
bwa	variants	1	18100000	0.018850002	188.50003
bwa	quality	1	18100000	11.944839	119448.38
mm2	default	1	18100000	14.550138	145501.39
bwa	default	1	18100000	11.989879	119898.79
mm2	secondary	1	18100000	14.551015	145510.16
bwa	secondary	1	18100000	11.989879	119898.79
mm2	quality	1	18200000	13.126017	131260.17
bwa	secondary	1	18200000	12.22265	122226.49
mm2	default	1	18200000	13.126243	131262.42
mm2	secondary	1	18200000	13.133669	131336.69
bwa	quality	1	18200000	12.153785	121537.84
bwa	variants	1	18200000	0.010469997	104.699974
bwa	default	1	18200000	12.22265	122226.49
mm2	variants	1	18200000	0.010589995	105.899956
mm2	secondary	1	18300000	14.095527	140955.27
bwa	secondary	1	18300000	12.149702	121497.02
bwa	variants	1	18300000	0.013630005	136.30005
bwa	default	1	18300000	12.149702	121497.02
mm2	default	1	18300000	14.090271	140902.7
mm2	quality	1	18300000	14.08856	140885.6
bwa	quality	1	18300000	12.069611	120696.11
mm2	variants	1	18300000	0.013790009	137.90009
bwa	quality	1	18400000	12.0700445	120700.445
mm2	secondary	1	18400000	14.221218	142212.19
mm2	variants	1	18400000	0.011579992	115.79992
bwa	variants	1	18400000	0.011340011	113.40011
mm2	quality	1	18400000	14.217559	142175.6
mm2	default	1	18400000	14.218133	142181.33
bwa	secondary	1	18400000	12.107807	121078.07
bwa	default	1	18400000	12.107807	121078.07
bwa	secondary	1	18500000	11.870816	118708.164
mm2	default	1	18500000	14.446769	144467.69
bwa	variants	1	18500000	0.01716998	171.6998
mm2	quality	1	18500000	14.43219	144321.9
mm2	secondary	1	18500000	14.458905	144589.05
mm2	variants	1	18500000	0.01803997	180.3997
bwa	default	1	18500000	11.870816	118708.164
bwa	quality	1	18500000	11.7180605	117180.6
mm2	quality	1	18600000	15.212021	152120.2
bwa	default	1	18600000	12.111996	121119.95
bwa	secondary	1	18600000	12.111996	121119.95
mm2	default	1	18600000	15.216041	152160.4
mm2	variants	1	18600000	0.014739992	147.39992
bwa	variants	1	18600000	0.01461998	146.1998
mm2	secondary	1	18600000	15.22308	152230.8
bwa	quality	1	18600000	12.076123	120761.234
mm2	variants	1	18700000	0.01852001	185.2001
bwa	default	1	18700000	12.114328	121143.28
bwa	secondary	1	18700000	12.114328	121143.28
mm2	secondary	1	18700000	14.589379	145893.8
bwa	variants	1	18700000	0.018300029	183.00029
bwa	quality	1	18700000	12.0674925	120674.92
mm2	default	1	18700000	14.5629635	145629.64
mm2	quality	1	18700000	14.562482	145624.81
mm2	variants	1	18800000	0.00976001	97.6001
mm2	secondary	1	18800000	14.164098	141640.98
mm2	default	1	18800000	13.94021	139402.11
bwa	secondary	1	18800000	12.063217	120632.17
mm2	quality	1	18800000	13.935498	139354.98
bwa	variants	1	18800000	0.009859998	98.599976
bwa	quality	1	18800000	11.939962	119399.625
bwa	default	1	18800000	12.063217	120632.17
bwa	quality	1	18900000	10.908484	109084.84
bwa	variants	1	18900000	0.0063999933	63.99993
mm2	variants	1	18900000	0.00654	65.4
mm2	secondary	1	18900000	22.156609	221566.08
mm2	quality	1	18900000	13.59924	135992.4
mm2	default	1	18900000	15.48449	154844.9
bwa	secondary	1	18900000	12.387949	123879.49
bwa	default	1	18900000	12.387949	123879.49
bwa	variants	1	19000000	0.0051500006	51.500004
bwa	quality	1	19000000	12.127199	121271.99
bwa	default	1	19000000	12.203859	122038.59
mm2	variants	1	19000000	0.005050003	50.50003
mm2	secondary	1	19000000	13.713894	137138.94
mm2	default	1	19000000	13.706499	137064.98
bwa	secondary	1	19000000	12.203859	122038.59
mm2	quality	1	19000000	13.706365	137063.64
bwa	quality	1	19100000	12.218215	122182.15
mm2	variants	1	19100000	0.006699994	66.99994
mm2	secondary	1	19100000	14.088827	140888.27
bwa	variants	1	19100000	0.006810006	68.10006
bwa	secondary	1	19100000	12.30693	123069.3
mm2	quality	1	19100000	14.08677	140867.7
mm2	default	1	19100000	14.087713	140877.12
bwa	default	1	19100000	12.30693	123069.3
bwa	secondary	1	19200000	12.312147	123121.47
mm2	quality	1	19200000	14.771132	147711.33
bwa	default	1	19200000	12.312147	123121.47
mm2	secondary	1	19200000	14.773725	147737.25
bwa	quality	1	19200000	12.226222	122262.22
mm2	variants	1	19200000	0.007939995	79.399956
bwa	variants	1	19200000	0.008449987	84.49986
mm2	default	1	19200000	14.771479	147714.78
bwa	secondary	1	19300000	12.259589	122595.89
mm2	default	1	19300000	13.639386	136393.86
bwa	variants	1	19300000	0.010879994	108.79994
mm2	secondary	1	19300000	13.639386	136393.86
mm2	variants	1	19300000	0.011049989	110.499886
bwa	default	1	19300000	12.259589	122595.89
bwa	quality	1	19300000	12.200985	122009.85
mm2	quality	1	19300000	13.639386	136393.86
mm2	variants	1	19400000	0.009060012	90.60012
mm2	secondary	1	19400000	14.020278	140202.78
mm2	default	1	19400000	14.020239	140202.39
bwa	quality	1	19400000	12.23322	122332.2
bwa	default	1	19400000	12.258322	122583.22
mm2	quality	1	19400000	14.020239	140202.39
bwa	variants	1	19400000	0.009159998	91.59998
bwa	secondary	1	19400000	12.258322	122583.22
mm2	variants	1	19500000	0.010830002	108.30002
bwa	secondary	1	19500000	12.529721	125297.21
bwa	variants	1	19500000	0.010439995	104.39995
mm2	default	1	19500000	13.067188	130671.88
bwa	quality	1	19500000	12.411821	124118.21
mm2	secondary	1	19500000	13.067474	130674.74
mm2	quality	1	19500000	13.065696	130656.96
bwa	default	1	19500000	12.529721	125297.21
mm2	variants	1	19600000	0.004310005	43.100048
bwa	default	1	19600000	12.403018	124030.18
bwa	quality	1	19600000	12.345211	123452.11
bwa	secondary	1	19600000	12.403018	124030.18
bwa	variants	1	19600000	0.0043500047	43.500046
mm2	default	1	19600000	13.096755	130967.55
mm2	secondary	1	19600000	13.107927	131079.27
mm2	quality	1	19600000	13.071432	130714.32
bwa	default	1	19700000	12.135647	121356.47
bwa	variants	1	19700000	0.007489993	74.899925
mm2	variants	1	19700000	0.00730999	73.0999
bwa	quality	1	19700000	11.987119	119871.19
bwa	secondary	1	19700000	12.135647	121356.47
mm2	default	1	19700000	14.403622	144036.22
mm2	secondary	1	19700000	14.5683775	145683.78
mm2	quality	1	19700000	14.400903	144009.03
mm2	quality	1	19800000	14.102488	141024.88
mm2	variants	1	19800000	0.009559992	95.599915
bwa	variants	1	19800000	0.0092499945	92.49995
bwa	default	1	19800000	12.295419	122954.19
mm2	default	1	19800000	14.103759	141037.6
bwa	quality	1	19800000	11.945812	119458.125
mm2	secondary	1	19800000	14.120409	141204.1
bwa	secondary	1	19800000	12.295419	122954.19
bwa	default	1	19900000	12.233516	122335.16
mm2	secondary	1	19900000	13.705612	137056.12
bwa	quality	1	19900000	12.179112	121791.125
mm2	quality	1	19900000	13.704877	137048.77
bwa	variants	1	19900000	0.008239996	82.399956
mm2	default	1	19900000	13.704974	137049.73
mm2	variants	1	19900000	0.008050011	80.50011
bwa	secondary	1	19900000	12.233516	122335.16
mm2	default	1	20000000	14.8996105	148996.11
bwa	secondary	1	20000000	12.335936	123359.36
bwa	variants	1	20000000	0.006690008	66.90008
bwa	default	1	20000000	12.335936	123359.36
mm2	variants	1	20000000	0.006940006	69.400055
bwa	quality	1	20000000	12.230801	122308.01
mm2	quality	1	20000000	14.8996105	148996.11
mm2	secondary	1	20000000	14.899845	148998.45
mm2	default	1	20100000	14.951843	149518.44
bwa	secondary	1	20100000	12.213555	122135.555
mm2	variants	1	20100000	0.0055599986	55.599987
bwa	default	1	20100000	12.213555	122135.555
mm2	secondary	1	20100000	15.052954	150529.53
mm2	quality	1	20100000	14.937543	149375.42
bwa	variants	1	20100000	0.005770006	57.70006
bwa	quality	1	20100000	12.151241	121512.414
bwa	default	1	20200000	12.136063	121360.625
bwa	quality	1	20200000	12.0798	120798.0
mm2	default	1	20200000	15.163235	151632.34
mm2	secondary	1	20200000	15.16342	151634.2
bwa	variants	1	20200000	0.010860001	108.600006
bwa	secondary	1	20200000	12.136063	121360.625
mm2	variants	1	20200000	0.010950004	109.50004
mm2	quality	1	20200000	15.162914	151629.14
mm2	quality	1	20300000	15.869655	158696.55
mm2	secondary	1	20300000	15.874865	158748.64
bwa	variants	1	20300000	0.0058900067	58.900066
bwa	secondary	1	20300000	12.173922	121739.22
mm2	variants	1	20300000	0.0056800037	56.800037
bwa	default	1	20300000	12.173922	121739.22
mm2	default	1	20300000	15.8705435	158705.44
bwa	quality	1	20300000	12.141071	121410.71
bwa	default	1	20400000	12.1186075	121186.08
bwa	variants	1	20400000	0.0067499923	67.49992
bwa	quality	1	20400000	12.099898	120998.984
mm2	secondary	1	20400000	16.511354	165113.55
mm2	variants	1	20400000	0.0067499923	67.49992
bwa	secondary	1	20400000	12.1186075	121186.08
mm2	default	1	20400000	16.511194	165111.94
mm2	quality	1	20400000	16.511084	165110.84
bwa	quality	1	20500000	12.084383	120843.83
mm2	variants	1	20500000	0.009999993	99.99993
bwa	variants	1	20500000	0.009870003	98.70003
bwa	secondary	1	20500000	12.138113	121381.13
mm2	quality	1	20500000	16.173622	161736.22
mm2	default	1	20500000	16.173622	161736.22
mm2	secondary	1	20500000	16.173754	161737.53
bwa	default	1	20500000	12.138113	121381.13
mm2	secondary	1	20600000	15.654661	156546.61
mm2	variants	1	20600000	0.0076000066	76.00007
bwa	variants	1	20600000	0.007650005	76.50005
mm2	quality	1	20600000	15.654661	156546.61
mm2	default	1	20600000	15.654661	156546.61
bwa	default	1	20600000	12.083738	120837.38
bwa	secondary	1	20600000	12.083738	120837.38
bwa	quality	1	20600000	12.042436	120424.36
bwa	secondary	1	20700000	12.048238	120482.375
bwa	variants	1	20700000	0.0068200063	68.200066
bwa	quality	1	20700000	12.012198	120121.984
mm2	secondary	1	20700000	16.365753	163657.53
mm2	quality	1	20700000	16.359934	163599.34
mm2	default	1	20700000	16.362522	163625.22
bwa	default	1	20700000	12.048238	120482.375
mm2	variants	1	20700000	0.006699994	66.99994
mm2	quality	1	20800000	15.685236	156852.36
mm2	secondary	1	20800000	15.690977	156909.77
bwa	variants	1	20800000	0.0050100037	50.100037
bwa	secondary	1	20800000	12.198403	121984.03
mm2	default	1	20800000	15.686044	156860.44
bwa	default	1	20800000	12.198403	121984.03
bwa	quality	1	20800000	12.131388	121313.875
mm2	variants	1	20800000	0.0048600035	48.600037
bwa	default	1	20900000	12.00143	120014.3
bwa	secondary	1	20900000	12.00143	120014.3
bwa	variants	1	20900000	0.0054300004	54.300003
bwa	quality	1	20900000	11.9764	119764.0
mm2	variants	1	20900000	0.005270003	52.700027
mm2	quality	1	20900000	15.8529	158529.0
mm2	default	1	20900000	15.853006	158530.06
mm2	secondary	1	20900000	15.8596	158596.0
bwa	variants	1	21000000	0.0076199924	76.19992
mm2	quality	1	21000000	16.19369	161936.89
mm2	variants	1	21000000	0.0077400077	77.40008
mm2	secondary	1	21000000	16.282656	162826.56
bwa	secondary	1	21000000	12.246652	122466.516
bwa	quality	1	21000000	11.951682	119516.82
bwa	default	1	21000000	12.246652	122466.516
mm2	default	1	21000000	16.215836	162158.36
bwa	secondary	1	21100000	12.177423	121774.23
mm2	secondary	1	21100000	17.120419	171204.19
bwa	default	1	21100000	12.177423	121774.23
mm2	variants	1	21100000	0.0054099984	54.099983
bwa	variants	1	21100000	0.0054699993	54.699993
mm2	quality	1	21100000	17.116407	171164.08
mm2	default	1	21100000	17.119148	171191.48
bwa	quality	1	21100000	12.154845	121548.45
bwa	quality	1	21200000	11.841803	118418.02
bwa	variants	1	21200000	0.005640008	56.40008
mm2	secondary	1	21200000	16.70638	167063.81
bwa	secondary	1	21200000	12.068623	120686.23
mm2	quality	1	21200000	16.688242	166882.42
mm2	default	1	21200000	16.69348	166934.8
bwa	default	1	21200000	12.068623	120686.23
mm2	variants	1	21200000	0.00575	57.5
mm2	secondary	1	21300000	14.368361	143683.61
bwa	default	1	21300000	12.075613	120756.13
bwa	variants	1	21300000	0.0073599946	73.599945
mm2	quality	1	21300000	14.256764	142567.64
mm2	variants	1	21300000	0.007239998	72.39998
bwa	secondary	1	21300000	12.075613	120756.13
bwa	quality	1	21300000	11.883367	118833.664
mm2	default	1	21300000	14.288632	142886.33
bwa	quality	1	21400000	12.295659	122956.59
mm2	default	1	21400000	15.153823	151538.23
bwa	secondary	1	21400000	12.33463	123346.3
mm2	variants	1	21400000	0.004550002	45.50002
bwa	variants	1	21400000	0.0046300027	46.300026
mm2	quality	1	21400000	15.153586	151535.86
bwa	default	1	21400000	12.33463	123346.3
mm2	secondary	1	21400000	15.154716	151547.16
mm2	default	1	21500000	14.980404	149804.03
bwa	default	1	21500000	12.289565	122895.65
mm2	variants	1	21500000	0.006049995	60.499947
mm2	quality	1	21500000	14.980404	149804.03
bwa	secondary	1	21500000	12.289565	122895.65
mm2	secondary	1	21500000	14.982119	149821.19
bwa	variants	1	21500000	0.0060300035	60.300034
bwa	quality	1	21500000	12.2478	122478.0
bwa	default	1	21600000	12.330503	123305.03
mm2	variants	1	21600000	0.0074399873	74.39987
bwa	variants	1	21600000	0.0075399918	75.39992
mm2	secondary	1	21600000	14.792095	147920.95
mm2	default	1	21600000	14.792095	147920.95
bwa	secondary	1	21600000	12.330503	123305.03
bwa	quality	1	21600000	12.307779	123077.8
mm2	quality	1	21600000	14.792095	147920.95
mm2	variants	1	21700000	0.007939995	79.399956
bwa	variants	1	21700000	0.008149994	81.49994
mm2	secondary	1	21700000	14.880138	148801.39
mm2	quality	1	21700000	14.876805	148768.05
bwa	quality	1	21700000	12.1772585	121772.586
bwa	default	1	21700000	12.226073	122260.734
bwa	secondary	1	21700000	12.226073	122260.734
mm2	default	1	21700000	14.878568	148785.67
bwa	default	1	21800000	12.231406	122314.06
mm2	secondary	1	21800000	14.322865	143228.64
mm2	variants	1	21800000	0.011399994	113.99994
mm2	quality	1	21800000	14.30455	143045.5
mm2	default	1	21800000	14.306467	143064.67
bwa	quality	1	21800000	12.163068	121630.68
bwa	variants	1	21800000	0.011430014	114.30014
bwa	secondary	1	21800000	12.231406	122314.06
bwa	quality	1	21900000	12.256512	122565.12
bwa	variants	1	21900000	0.007990002	79.90002
mm2	secondary	1	21900000	14.495117	144951.17
mm2	quality	1	21900000	14.44891	144489.1
mm2	default	1	21900000	14.452901	144529.02
bwa	default	1	21900000	12.318492	123184.92
bwa	secondary	1	21900000	12.318492	123184.92
mm2	variants	1	21900000	0.008069995	80.69995
mm2	default	1	22000000	15.442625	154426.25
bwa	quality	1	22000000	12.219847	122198.47
mm2	variants	1	22000000	0.007809997	78.09997
mm2	secondary	1	22000000	15.442704	154427.05
bwa	default	1	22000000	12.258361	122583.61
mm2	quality	1	22000000	15.442625	154426.25
bwa	secondary	1	22000000	12.258361	122583.61
bwa	variants	1	22000000	0.0077800034	77.80003
mm2	secondary	1	22100000	15.49005	154900.5
mm2	quality	1	22100000	15.49005	154900.5
bwa	quality	1	22100000	12.100376	121003.76
mm2	default	1	22100000	15.49005	154900.5
mm2	variants	1	22100000	0.0067800106	67.80011
bwa	default	1	22100000	12.132091	121320.91
bwa	variants	1	22100000	0.0067499923	67.49992
bwa	secondary	1	22100000	12.132091	121320.91
bwa	variants	1	22200000	0.010400009	104.00009
mm2	variants	1	22200000	0.010420001	104.20001
bwa	quality	1	22200000	12.2190695	122190.695
bwa	secondary	1	22200000	12.299619	122996.19
mm2	quality	1	22200000	14.437223	144372.23
mm2	secondary	1	22200000	14.437913	144379.12
mm2	default	1	22200000	14.437529	144375.28
bwa	default	1	22200000	12.299619	122996.19
mm2	secondary	1	22300000	15.124415	151244.16
bwa	secondary	1	22300000	12.158831	121588.305
mm2	default	1	22300000	15.097014	150970.14
mm2	variants	1	22300000	0.008759989	87.59989
bwa	default	1	22300000	12.158831	121588.305
mm2	quality	1	22300000	15.08796	150879.61
bwa	quality	1	22300000	12.063961	120639.61
bwa	variants	1	22300000	0.008830004	88.30004
mm2	quality	1	22400000	14.725059	147250.58
mm2	variants	1	22400000	0.012770018	127.70017
bwa	quality	1	22400000	12.243121	122431.21
bwa	variants	1	22400000	0.0127300015	127.30002
bwa	secondary	1	22400000	12.316487	123164.875
mm2	default	1	22400000	14.725821	147258.2
mm2	secondary	1	22400000	14.726684	147266.84
bwa	default	1	22400000	12.316487	123164.875
mm2	variants	1	22500000	0.010840013	108.40012
mm2	quality	1	22500000	14.3872175	143872.17
bwa	secondary	1	22500000	12.252048	122520.48
bwa	variants	1	22500000	0.010769998	107.699974
bwa	default	1	22500000	12.252048	122520.48
mm2	default	1	22500000	14.387248	143872.48
mm2	secondary	1	22500000	14.387277	143872.77
bwa	quality	1	22500000	12.203744	122037.44
mm2	default	1	22600000	15.490995	154909.95
bwa	variants	1	22600000	0.008629994	86.299934
mm2	secondary	1	22600000	15.490995	154909.95
mm2	variants	1	22600000	0.008530009	85.30009
bwa	quality	1	22600000	12.180549	121805.484
bwa	default	1	22600000	12.215528	122155.27
bwa	secondary	1	22600000	12.215528	122155.27
mm2	quality	1	22600000	15.490995	154909.95
bwa	secondary	1	22700000	12.16865	121686.5
mm2	variants	1	22700000	0.009710002	97.10002
mm2	quality	1	22700000	13.901837	139018.38
mm2	secondary	1	22700000	13.902069	139020.69
mm2	default	1	22700000	13.901837	139018.38
bwa	default	1	22700000	12.16865	121686.5
bwa	variants	1	22700000	0.009829999	98.29999
bwa	quality	1	22700000	12.144199	121441.99
mm2	variants	1	22800000	0.011469995	114.69994
mm2	default	1	22800000	14.78101	147810.1
bwa	default	1	22800000	12.170124	121701.24
bwa	variants	1	22800000	0.011270005	112.70005
bwa	quality	1	22800000	11.998114	119981.13
mm2	secondary	1	22800000	14.784525	147845.25
bwa	secondary	1	22800000	12.170124	121701.24
mm2	quality	1	22800000	14.779138	147791.38
bwa	variants	1	22900000	0.012660016	126.60017
mm2	default	1	22900000	14.365644	143656.44
mm2	secondary	1	22900000	14.411432	144114.33
bwa	secondary	1	22900000	12.205624	122056.234
mm2	quality	1	22900000	14.3615675	143615.67
bwa	quality	1	22900000	11.836605	118366.05
bwa	default	1	22900000	12.205624	122056.234
mm2	variants	1	22900000	0.012719992	127.19991
mm2	variants	1	23000000	0.014379985	143.79985
mm2	quality	1	23000000	14.831569	148315.69
bwa	default	1	23000000	12.261313	122613.13
bwa	variants	1	23000000	0.0146700125	146.70012
bwa	secondary	1	23000000	12.261313	122613.13
mm2	default	1	23000000	14.8421	148421.0
bwa	quality	1	23000000	11.769807	117698.07
mm2	secondary	1	23000000	14.915114	149151.14
mm2	quality	1	23100000	15.245682	152456.81
bwa	variants	1	23100000	0.0117900055	117.900055
mm2	variants	1	23100000	0.011409999	114.09999
bwa	secondary	1	23100000	12.128221	121282.2
mm2	secondary	1	23100000	15.249302	152493.02
mm2	default	1	23100000	15.246427	152464.27
bwa	quality	1	23100000	11.88974	118897.4
bwa	default	1	23100000	12.128221	121282.2
bwa	variants	1	23200000	0.008440006	84.400055
mm2	secondary	1	23200000	15.536331	155363.31
bwa	quality	1	23200000	12.066577	120665.77
mm2	quality	1	23200000	15.519703	155197.03
mm2	variants	1	23200000	0.008440006	84.400055
bwa	secondary	1	23200000	12.137857	121378.58
mm2	default	1	23200000	15.527413	155274.14
bwa	default	1	23200000	12.137857	121378.58
bwa	secondary	1	23300000	12.147587	121475.87
bwa	default	1	23300000	12.147587	121475.87
mm2	secondary	1	23300000	14.725361	147253.61
mm2	variants	1	23300000	0.01705002	170.5002
mm2	quality	1	23300000	14.725361	147253.61
bwa	quality	1	23300000	12.044004	120440.05
bwa	variants	1	23300000	0.016499998	164.99998
mm2	default	1	23300000	14.725361	147253.61
bwa	variants	1	23400000	0.008909997	89.09997
mm2	default	1	23400000	14.866944	148669.44
bwa	secondary	1	23400000	12.4112215	124112.22
mm2	secondary	1	23400000	14.873662	148736.62
mm2	quality	1	23400000	14.860221	148602.2
bwa	quality	1	23400000	12.2807255	122807.26
mm2	variants	1	23400000	0.008830004	88.30004
bwa	default	1	23400000	12.4112215	124112.22
bwa	quality	1	23500000	12.007496	120074.96
mm2	quality	1	23500000	14.567251	145672.52
mm2	secondary	1	23500000	14.5674	145674.0
mm2	default	1	23500000	14.567359	145673.6
bwa	default	1	23500000	12.064708	120647.08
bwa	variants	1	23500000	0.014260019	142.60019
bwa	secondary	1	23500000	12.064708	120647.08
mm2	variants	1	23500000	0.014150014	141.50014
bwa	quality	1	23600000	12.092942	120929.42
mm2	quality	1	23600000	16.049278	160492.78
mm2	secondary	1	23600000	16.049335	160493.36
mm2	default	1	23600000	16.049278	160492.78
bwa	default	1	23600000	12.174764	121747.64
bwa	secondary	1	23600000	12.174764	121747.64
bwa	variants	1	23600000	0.015200013	152.00014
mm2	variants	1	23600000	0.015200013	152.00014
mm2	secondary	1	23700000	15.832439	158324.39
bwa	quality	1	23700000	12.0839815	120839.81
bwa	default	1	23700000	12.152276	121522.76
bwa	variants	1	23700000	0.009209993	92.09993
mm2	default	1	23700000	15.831176	158311.77
mm2	variants	1	23700000	0.008999999	89.999985
mm2	quality	1	23700000	15.830994	158309.94
bwa	secondary	1	23700000	12.152276	121522.76
mm2	default	1	23800000	15.66361	156636.11
bwa	default	1	23800000	12.169491	121694.91
bwa	secondary	1	23800000	12.169491	121694.91
mm2	variants	1	23800000	0.010160006	101.60006
mm2	quality	1	23800000	15.66361	156636.11
bwa	quality	1	23800000	12.145247	121452.48
bwa	variants	1	23800000	0.010200012	102.000114
mm2	secondary	1	23800000	15.663678	156636.78
mm2	default	1	23900000	15.402676	154026.75
bwa	secondary	1	23900000	12.160477	121604.766
bwa	variants	1	23900000	0.011360007	113.600075
mm2	variants	1	23900000	0.011399994	113.99994
mm2	quality	1	23900000	15.402676	154026.75
mm2	secondary	1	23900000	15.403029	154030.3
bwa	default	1	23900000	12.160477	121604.766
bwa	quality	1	23900000	12.126261	121262.61
bwa	secondary	1	24000000	12.132949	121329.49
mm2	default	1	24000000	15.748686	157486.86
bwa	quality	1	24000000	12.106991	121069.91
bwa	default	1	24000000	12.132949	121329.49
mm2	secondary	1	24000000	15.74907	157490.7
bwa	variants	1	24000000	0.010489988	104.89988
mm2	quality	1	24000000	15.748358	157483.58
mm2	variants	1	24000000	0.010689986	106.89986
mm2	secondary	1	24100000	15.492752	154927.52
bwa	variants	1	24100000	0.010990012	109.90012
mm2	variants	1	24100000	0.011379992	113.79992
bwa	secondary	1	24100000	12.137271	121372.71
bwa	default	1	24100000	12.137271	121372.71
mm2	default	1	24100000	15.492752	154927.52
bwa	quality	1	24100000	12.115141	121151.41
mm2	quality	1	24100000	15.492752	154927.52
mm2	secondary	1	24200000	14.547527	145475.27
mm2	quality	1	24200000	14.547242	145472.42
bwa	variants	1	24200000	0.01354002	135.4002
bwa	secondary	1	24200000	12.0571	120571.0
bwa	default	1	24200000	12.0571	120571.0
mm2	default	1	24200000	14.547527	145475.27
mm2	variants	1	24200000	0.013509992	135.09991
bwa	quality	1	24200000	12.019216	120192.16
bwa	default	1	24300000	12.075968	120759.68
mm2	variants	1	24300000	0.013159992	131.59991
bwa	variants	1	24300000	0.013129985	131.29985
bwa	secondary	1	24300000	12.075968	120759.68
mm2	secondary	1	24300000	15.614166	156141.66
mm2	default	1	24300000	15.614103	156141.03
mm2	quality	1	24300000	15.614103	156141.03
bwa	quality	1	24300000	12.022501	120225.01
mm2	secondary	1	24400000	15.995694	159956.94
mm2	variants	1	24400000	0.011360007	113.600075
bwa	default	1	24400000	12.112349	121123.484
bwa	secondary	1	24400000	12.112349	121123.484
bwa	quality	1	24400000	12.09088	120908.805
mm2	quality	1	24400000	15.995653	159956.53
mm2	default	1	24400000	15.995694	159956.94
bwa	variants	1	24400000	0.011409999	114.09999
bwa	secondary	1	24500000	12.125883	121258.83
bwa	quality	1	24500000	12.099329	120993.29
mm2	variants	1	24500000	0.009789994	97.89994
mm2	default	1	24500000	16.494162	164941.61
mm2	quality	1	24500000	16.494162	164941.61
bwa	variants	1	24500000	0.009769997	97.69997
bwa	default	1	24500000	12.125883	121258.83
mm2	secondary	1	24500000	16.494162	164941.61
bwa	default	1	24600000	12.109589	121095.88
bwa	variants	1	24600000	0.014099988	140.99988
mm2	variants	1	24600000	0.013919983	139.19983
bwa	secondary	1	24600000	12.109589	121095.88
mm2	default	1	24600000	16.679996	166799.97
mm2	quality	1	24600000	16.679996	166799.97
mm2	secondary	1	24600000	16.679996	166799.97
bwa	quality	1	24600000	12.08223	120822.3
bwa	quality	1	24700000	12.150751	121507.51
bwa	default	1	24700000	12.205256	122052.56
bwa	variants	1	24700000	0.010789993	107.89993
mm2	quality	1	24700000	16.86778	168677.81
bwa	secondary	1	24700000	12.205256	122052.56
mm2	variants	1	24700000	0.010669992	106.69992
mm2	default	1	24700000	16.867954	168679.55
mm2	secondary	1	24700000	16.870392	168703.92
bwa	default	1	24800000	12.1706	121706.0
mm2	quality	1	24800000	16.22579	162257.9
mm2	default	1	24800000	16.225847	162258.47
bwa	secondary	1	24800000	12.1706	121706.0
mm2	variants	1	24800000	0.0053399983	53.399982
bwa	quality	1	24800000	12.146829	121468.29
mm2	secondary	1	24800000	16.226128	162261.28
bwa	variants	1	24800000	0.0054000015	54.000015
bwa	variants	1	24900000	0.006699994	66.99994
mm2	variants	1	24900000	0.006600005	66.00005
bwa	default	1	24900000	12.081437	120814.375
mm2	default	1	24900000	17.03689	170368.9
bwa	secondary	1	24900000	12.081437	120814.375
mm2	secondary	1	24900000	17.03689	170368.9
bwa	quality	1	24900000	12.066693	120666.93
[truncated: 212,721 more rows]
