# Supplementary material for: Molecular QTL are enriched for structural variants in a cattle long-read cohort
Source: Commun Biol. 2026 Jan 21;9:290. doi: 10.1038/s42003-026-09596-w (PMC12923665; doi:10.1038/s42003-026-09596-w)
Supplement: Supplementary file 4 — Supplementary Data 2 [file 42003_2026_9596_MOESM4_ESM.zip › source_data/Supplementary_Figure_13.xlsx]

## Sheet: eQTL_gene
gene_chr	gene_start	gene_end	gene	var_chr	var_start	var_end	var_id
10	4933595	4966561	ARL14EPL	10	4934184	4936830	10_4934185_INDEL
13	79433689	79557537	ATP9A	13	79482878	79483392	13_79482879_INDEL
24	879074	1029371	ATP9B	24	916011	916011	24_916012_INDEL
18	26086464	26119926	CCDC113	18	26086813	26086813	18_26086814_INDEL
2	37902774	38200664	CCDC148	2	38076584	38076584	2_38076585_INDEL
9	13201883	13336581	CD109	9	13270794	13270794	9_13270795_OTHER
3	26709415	26773168	CD58	3	26709536	26709536	3_26709537_INDEL
22	54085636	54188916	CDCP1	22	54122711	54122818	22_54122712_INDEL
11	98387353	98393495	CFAP157	11	98392315	98392408	11_98392316_INDEL
8	103383781	103537042	COL27A1	8	103486032	103571582	8_103486033_INDEL
5	44518464	44588303	CPSF6	5	44523477	44523477	5_44523478_INDEL
18	19131356	19204356	CYLD	18	19148475	19149035	18_19148476_INDEL
11	104119043	104127341	DIPK1B	11	104122577	104122683	11_104122578_INDEL
11	106522724	106542026	DPH7	11	106537791	106537791	11_106537792_INDEL
7	83843439	84324060	EDIL3	7	84306588	84306588	7_84306589_OTHER
29	46104294	46110093	GAL	29	46038148	46182298	29_46038149_INDEL
4	38928997	39014317	HGF	4	38959984	38966819	4_38959985_INDEL
5	119362948	119390420	IL17REL	5	119379729	119379729	5_119379730_INDEL
24	30226648	30438816	KCTD1	24	30350185	30350185	24_30350186_INDEL
22	42870231	42918348	KCTD6	22	42903340	42903438	22_42903341_INDEL
24	19835442	20261588	KIAA1328	24	20100365	20100365	24_20100366_INDEL
7	14277693	14314951	LOC100139345	7	14303061	14303061	7_14303062_INDEL
X	32226586	32229406	LOC100298021	X	32226507	32226724	X_32226508_INDEL
9	84721648	84734110	LOC100850276	9	84725247	84725247	9_84725248_OTHER
9	84721648	84734110	LOC100850276	9	84726636	84726755	9_84726637_INDEL
9	84721648	84734110	LOC100850276	9	84725247	84725247	9_84725248_OTHER
9	84721648	84734110	LOC100850276	9	84726636	84726755	9_84726637_INDEL
18	65572070	65580300	LOC101902458	18	65578738	65586062	18_65578739_INDEL
17	18449295	18451192	LOC101907758	17	18449266	18452370	17_18449267_INDEL
21	67773981	67789146	LOC112443175	21	67774010	67774010	21_67774011_INDEL
2	124916469	124916672	LOC112443632	2	124916133	124917062	2_124916134_INDEL
9	101851111	101863835	LOC112448093	9	101863074	101863074	9_101863075_INDEL
12	30344957	30377409	LOC112449053	12	30344067	30350381	12_30344068_INDEL
18	19770519	19780247	LOC132342804	18	19778731	19778731	18_19778732_INDEL
6	26323945	26356227	LOC132345483	6	26335491	26336085	6_26335492_INDEL
17	9581453	10021372	NR3C2	17	9926878	9926878	17_9926879_INDEL
8	103550934	103554404	ORM1	8	103486032	103571582	8_103486033_INDEL
24	54193395	54254695	RAB27B	24	54203312	54203312	24_54203313_INDEL
8	91276959	91302627	RNF20	8	91301156	91301156	8_91301157_INDEL
9	101393407	101728155	RPS6KA2	9	101475086	101475086	9_101475087_INDEL
11	44340281	44503140	SH3RF3	11	44346267	44346563	11_44346268_INDEL
11	44340281	44503140	SH3RF3	11	44397826	44397886	11_44397827_INDEL
9	62573181	62585114	SMIM8	9	62575495	62575495	9_62575496_INDEL
2	124914898	124918194	SNHG3	2	124916133	124917062	2_124916134_INDEL
1	144058221	144132832	TRAPPC10	1	144061583	144061583	1_144061584_INDEL
18	43545538	43594235	WDR88	18	43586705	43587676	18_43586706_INDEL
1	72326778	72500861	XXYLT1	1	72500080	72500080	1_72500081_INDEL

## Sheet: sQTL_gene
gene_chr	gene_start	gene_end	gene	var_chr	var_start	var_end	var_id
1	72150254	72322501	gene-ACAP2	1	72305386	72305529	1_72305387_INDEL
23	20213988	20258637	gene-ADGRF1	23	20233501	20234014	23_20233502_INDEL
23	20213988	20258637	gene-ADGRF1	23	20233501	20234014	23_20233502_INDEL
23	20213988	20258637	gene-ADGRF1	23	20233501	20234014	23_20233502_INDEL
28	30012672	30556400	gene-ADK	28	30236575	30236575	28_30236576_INDEL
8	103556546	103615413	gene-AKNA	8	103486032	103571582	8_103486033_INDEL
8	103556546	103615413	gene-AKNA	8	103486032	103571582	8_103486033_INDEL
28	15696541	16446373	gene-ANK3	28	15701030	15701136	28_15701031_INDEL
28	15696541	16446373	gene-ANK3	28	15701030	15701136	28_15701031_INDEL
17	4730018	4887564	gene-ARFIP1	17	4815667	4815833	17_4815668_INDEL
17	4730018	4887564	gene-ARFIP1	17	4815667	4815833	17_4815668_INDEL
2	134985221	135154955	gene-ARHGEF10L	2	135055620	135055713	2_135055621_INDEL
2	134985221	135154955	gene-ARHGEF10L	2	135055620	135055713	2_135055621_INDEL
4	15128710	15276425	gene-ASNS	4	15189569	15189569	4_15189570_INDEL
2	103327789	103350913	gene-ATIC	2	103344183	103344341	2_103344184_INDEL
2	103327789	103350913	gene-ATIC	2	103344183	103344341	2_103344184_INDEL
24	879074	1029371	gene-ATP9B	24	916011	916011	24_916012_INDEL
24	879074	1029371	gene-ATP9B	24	916011	916011	24_916012_INDEL
28	8187012	8253055	gene-B3GALNT2	28	8189316	8189391	28_8189317_INDEL
X	125216334	125280175	gene-BEND2	X	125256434	125256434	X_125256435_INDEL
16	32802303	32838419	gene-C16H1orf100	16	32834960	32835247	16_32834961_INDEL
16	32802303	32838419	gene-C16H1orf100	16	32834960	32835247	16_32834961_INDEL
16	32802303	32838419	gene-C16H1orf100	16	32834960	32835247	16_32834961_INDEL
16	32802303	32838419	gene-C16H1orf100	16	32834960	32835247	16_32834961_INDEL
16	32802303	32838419	gene-C16H1orf100	16	32834960	32835247	16_32834961_INDEL
23	39867514	40002509	gene-CAP2	23	39929901	39929901	23_39929902_INDEL
5	4782088	4832917	gene-CAPS2	5	4798810	4798810	5_4798811_OTHER
5	4782088	4832917	gene-CAPS2	5	4798810	4798810	5_4798811_OTHER
26	34146851	34188250	gene-CASP7	26	34155535	34155764	26_34155536_INDEL
21	55352583	55370789	gene-CATSPER2	21	55368969	55368969	21_55368970_INDEL
8	6595597	6634649	gene-CEP44	8	6600110	6601639	8_6600111_INDEL
8	6595597	6634649	gene-CEP44	8	6600110	6601639	8_6600111_INDEL
5	116906781	116948119	gene-CERK	5	116915859	116915933	5_116915860_INDEL
5	99947413	99963230	gene-CLEC12A	5	99957007	99957007	5_99957008_INDEL
9	14833566	14838676	gene-COX7A2	9	14835884	14835884	9_14835885_INDEL
16	5397412	5446688	gene-CR2	16	5430835	5430835	16_5430836_INDEL
16	76188124	76401805	gene-CRB1	16	76394922	76394922	16_76394923_INDEL
16	76188124	76401805	gene-CRB1	16	76394922	76394922	16_76394923_INDEL
23	22413746	22439244	gene-CRISP2	23	22428553	22428553	23_22428554_INDEL
23	22413746	22439244	gene-CRISP2	23	22430095	22433522	23_22430096_INDEL
9	65426517	65543569	gene-CYB5R4	9	65503562	65503562	9_65503563_INDEL
9	65426517	65543569	gene-CYB5R4	9	65503562	65503562	9_65503563_INDEL
9	65426517	65543569	gene-CYB5R4	9	65503562	65503562	9_65503563_INDEL
18	19131356	19204356	gene-CYLD	18	19148475	19149035	18_19148476_INDEL
3	113062330	113172643	gene-DGKD	3	113158032	113158433	3_113158033_INDEL
3	113062330	113172643	gene-DGKD	3	113158032	113158433	3_113158033_INDEL
10	20871396	20884704	gene-DHRS1	10	20874385	20874528	10_20874386_INDEL
19	30328593	30619055	gene-DNAH9	19	30472000	30472000	19_30472001_INDEL
5	114257682	114511650	gene-EFCAB6	5	114413773	114413844	5_114413774_INDEL
5	114257682	114511650	gene-EFCAB6	5	114413773	114413844	5_114413774_INDEL
22	44539376	45520136	gene-ERC2	22	45430165	45430281	22_45430166_INDEL
9	9518010	9674665	gene-FAM135A	9	9519199	9519199	9_9519200_INDEL
28	14882649	15020093	gene-FAM13C	28	14953187	14953187	28_14953188_INDEL
28	14882649	15020093	gene-FAM13C	28	14991215	14991333	28_14991216_INDEL
12	35379638	35405463	gene-FGF9	12	35398812	35399391	12_35398813_INDEL
3	89335667	89466914	gene-FYB2	3	89420605	89420605	3_89420606_OTHER
4	114477816	114533941	gene-GALNTL5	4	114511510	114511607	4_114511511_INDEL
4	114477816	114533941	gene-GALNTL5	4	114511510	114511607	4_114511511_INDEL
11	43921217	44005866	gene-GCFC2	11	43932074	43932074	11_43932075_INDEL
11	43921217	44005866	gene-GCFC2	11	43932074	43932074	11_43932075_INDEL
1	97280889	97350964	gene-GPR160	1	97322879	97322936	1_97322880_INDEL
17	65389718	65510769	gene-GRK3	17	65484570	65484570	17_65484571_INDEL
6	63290356	63316637	gene-GUF1	6	63296248	63296248	6_63296249_OTHER
8	25138014	25182441	gene-HAUS6	8	25140550	25142561	8_25140551_INDEL
8	25138014	25182441	gene-HAUS6	8	25140550	25142561	8_25140551_INDEL
4	38928997	39014317	gene-HGF	4	38986617	38986617	4_38986618_INDEL
17	8033847	8543149	gene-IQCM	17	8280509	8280574	17_8280510_INDEL
17	8033847	8543149	gene-IQCM	17	8280509	8280574	17_8280510_INDEL
17	8033847	8543149	gene-IQCM	17	8280509	8280574	17_8280510_INDEL
1	69196890	69312489	gene-ITGB5	1	69283851	69283851	1_69283852_INDEL
1	69196890	69312489	gene-ITGB5	1	69283851	69283851	1_69283852_INDEL
1	69196890	69312489	gene-ITGB5	1	69283851	69283851	1_69283852_INDEL
1	69196890	69312489	gene-ITGB5	1	69283851	69283851	1_69283852_INDEL
16	66278361	66299691	gene-IVNS1ABP	16	66290164	66290164	16_66290165_INDEL
24	32710676	32971190	gene-LAMA3	24	32913117	32913170	24_32913118_INDEL
18	59367450	59414205	gene-LOC101902926	18	59409007	59409115	18_59409008_INDEL
18	59367450	59414205	gene-LOC101902926	18	59409007	59409115	18_59409008_INDEL
2	120255383	120273611	gene-LOC101906781	2	120272722	120274011	2_120272723_INDEL
14	9226380	9259182	gene-LOC104973989	14	9258444	9258444	14_9258445_INDEL
20	31543088	31548460	gene-LOC112443002	20	31544195	31544376	20_31544196_INDEL
20	31543088	31548460	gene-LOC112443002	20	31544195	31544376	20_31544196_INDEL
21	68964989	68974083	gene-LOC112443179	21	68972187	68972187	21_68972188_INDEL
26	24800091	24837437	gene-LOC112444463	26	24829049	24829293	26_24829050_INDEL
4	103518454	103540875	gene-LOC112446427	4	103525245	103525245	4_103525246_INDEL
4	103518454	103540875	gene-LOC112446427	4	103525245	103525245	4_103525246_INDEL
4	103518454	103540875	gene-LOC112446427	4	103525245	103525245	4_103525246_INDEL
4	103518454	103540875	gene-LOC112446427	4	103525245	103525245	4_103525246_INDEL
4	103518454	103540875	gene-LOC112446427	4	103525245	103525245	4_103525246_INDEL
4	103518454	103540875	gene-LOC112446427	4	103525245	103525245	4_103525246_INDEL
4	117572290	117580862	gene-LOC112446461	4	117580588	117580588	4_117580589_INDEL
5	25607082	25613221	gene-LOC112446662	5	25608101	25608861	5_25608102_INDEL
6	105845530	105910191	gene-LOC112447169	6	105880985	105880985	6_105880986_INDEL
6	105845530	105910191	gene-LOC112447169	6	105880985	105880985	6_105880986_INDEL
8	76385701	76495262	gene-LOC112447824	8	76401158	76401158	8_76401159_OTHER
20	27742752	28010951	gene-LOC132343225	20	27778177	27778177	20_27778178_INDEL
21	54148199	54441189	gene-LOC132343311	21	54426637	54426637	21_54426638_INDEL
24	60068387	60084585	gene-LOC132343802	24	60078607	60079268	24_60078608_INDEL
24	60068387	60084585	gene-LOC132343802	24	60078607	60079268	24_60078608_INDEL
24	60068387	60084585	gene-LOC132343802	24	60078607	60079268	24_60078608_INDEL
24	60068387	60084585	gene-LOC132343802	24	60078607	60079268	24_60078608_INDEL
27	43227865	43302053	gene-LOC132344080	27	43254028	43255533	27_43254029_INDEL
27	43227865	43302053	gene-LOC132344080	27	43254028	43255533	27_43254029_INDEL
29	38102418	38139494	gene-LOC132344200	29	38127241	38127384	29_38127242_INDEL
1	77187074	77213060	gene-LOC132345652	1	77212602	77212602	1_77212603_INDEL
1	99233204	99329792	gene-LOC132345742	1	99289796	99289933	1_99289797_INDEL
12	57838402	57921672	gene-LOC132346721	12	57920437	57920437	12_57920438_INDEL
13	24414098	24542933	gene-LOC132346885	13	24536061	24536061	13_24536062_INDEL
13	24414098	24542933	gene-LOC132346885	13	24536061	24536061	13_24536062_INDEL
13	24414098	24542933	gene-LOC132346885	13	24536061	24536061	13_24536062_INDEL
13	24414098	24542933	gene-LOC132346885	13	24536061	24536061	13_24536062_INDEL
13	24414098	24542933	gene-LOC132346885	13	24536061	24536061	13_24536062_INDEL
13	59066951	59086579	gene-LOC132346942	13	59081114	59081114	13_59081115_INDEL
17	71867077	71917963	gene-LOC531152	17	71882735	71882735	17_71882736_INDEL
15	62873615	63067207	gene-LOC614914	15	62993204	62993343	15_62993205_INDEL
15	62873615	63067207	gene-LOC614914	15	62993204	62993343	15_62993205_INDEL
19	50528576	50540214	gene-LOC781977	19	50530360	50530360	19_50530361_OTHER
15	56637481	56775751	gene-LOC786996	15	56689609	56689867	15_56689610_INDEL
7	108795066	109005814	gene-MAN2A1	7	108797737	108797879	7_108797738_INDEL
12	86398615	86489884	gene-MCF2L	12	86454169	86454254	12_86454170_INDEL
12	86398615	86489884	gene-MCF2L	12	86481931	86482276	12_86481932_INDEL
1	83652611	83912356	gene-MCF2L2	1	83653224	83653224	1_83653225_INDEL
28	28709022	28904117	gene-MCU	28	28807586	28807637	28_28807587_INDEL
28	28709022	28904117	gene-MCU	28	28807586	28807637	28_28807587_INDEL
6	15717831	15813163	gene-MCUB	6	15719896	15719956	6_15719897_INDEL
6	15717831	15813163	gene-MCUB	6	15719896	15719956	6_15719897_INDEL
6	15717831	15813163	gene-MCUB	6	15719896	15719956	6_15719897_INDEL
6	15717831	15813163	gene-MCUB	6	15719896	15719956	6_15719897_INDEL
9	39853754	40010318	gene-METTL24	9	39979870	39981249	9_39979871_INDEL
5	15662678	16081219	gene-MGAT4C	5	15776795	15777373	5_15776796_INDEL
15	53279082	53333967	gene-MRPL48	15	53284699	53284783	15_53284700_INDEL
16	64293264	64519506	gene-NMNAT2	16	64419943	64419943	16_64419944_INDEL
16	64293264	64519506	gene-NMNAT2	16	64490284	64497854	16_64490285_INDEL
16	64293264	64519506	gene-NMNAT2	16	64419943	64419943	16_64419944_INDEL
16	64293264	64519506	gene-NMNAT2	16	64490284	64497854	16_64490285_INDEL
10	101875399	101923715	gene-NRDE2	10	101890590	101890590	10_101890591_INDEL
10	101875399	101923715	gene-NRDE2	10	101890590	101890590	10_101890591_INDEL
2	22528224	22693133	gene-OLA1	2	22531942	22532010	2_22531943_INDEL
14	40176054	40191397	gene-PEX2	14	40180029	40180029	14_40180030_INDEL
23	43274308	43802987	gene-PHACTR1	23	43542097	43542240	23_43542098_INDEL
4	43247334	43449802	gene-PHTF2	4	43245033	43255118	4_43245034_INDEL
1	71228625	71253096	gene-PIGX	1	71242473	71242573	1_71242474_INDEL
2	37644365	37902681	gene-PKP4	2	37802582	37802681	2_37802583_INDEL
2	37644365	37902681	gene-PKP4	2	37802582	37802681	2_37802583_INDEL
2	37644365	37902681	gene-PKP4	2	37802582	37802681	2_37802583_INDEL
Y	5164225	5208620	gene-PNPLA4-2	Y	5202906	5202906	Y_5202907_INDEL
10	100168374	100247639	gene-PTPN21	10	100171914	100172358	10_100171915_INDEL
10	100168374	100247639	gene-PTPN21	10	100172111	100172111	10_100172112_OTHER
10	100168374	100247639	gene-PTPN21	10	100171914	100172358	10_100171915_INDEL
10	100168374	100247639	gene-PTPN21	10	100172111	100172111	10_100172112_OTHER
10	100168374	100247639	gene-PTPN21	10	100171914	100172358	10_100171915_INDEL
10	100168374	100247639	gene-PTPN21	10	100172111	100172111	10_100172112_OTHER
10	100168374	100247639	gene-PTPN21	10	100171914	100172358	10_100171915_INDEL
10	100168374	100247639	gene-PTPN21	10	100172111	100172111	10_100172112_OTHER
12	74633725	74673056	gene-RAP2A	12	74637675	74637742	12_74637676_INDEL
6	96214368	96875236	gene-RASGEF1B	6	96317059	96319691	6_96317060_INDEL
1	153335381	153561343	gene-RFTN1	1	153367457	153367457	1_153367458_INDEL
1	153335381	153561343	gene-RFTN1	1	153367457	153367457	1_153367458_INDEL
8	102677355	102832522	gene-RGS3	8	102711103	102711103	8_102711104_INDEL
16	63544044	63603883	gene-RGSL1	16	63549047	63549559	16_63549048_INDEL
16	63544044	63603883	gene-RGSL1	16	63549047	63549559	16_63549048_INDEL
9	11448246	11697445	gene-RIMS1	9	11629624	11629624	9_11629625_INDEL
9	11448246	11697445	gene-RIMS1	9	11629624	11629624	9_11629625_INDEL
25	39452557	40199010	gene-SDK1	25	39661702	39661753	25_39661703_INDEL
17	6491149	6700738	gene-SH3D19	17	6555192	6562403	17_6555193_INDEL
13	75255218	75338876	gene-SLC13A3	13	75271713	75271713	13_75271714_INDEL
18	55770348	55813193	gene-SLC6A16	18	55787021	55787317	18_55787022_INDEL
9	102645195	102803021	gene-SMOC2	9	102764722	102764722	9_102764723_INDEL
9	102645195	102803021	gene-SMOC2	9	102776565	102776633	9_102776566_INDEL
9	102645195	102803021	gene-SMOC2	9	102764722	102764722	9_102764723_INDEL
9	102645195	102803021	gene-SMOC2	9	102776565	102776633	9_102776566_INDEL
15	35715160	36548505	gene-SOX6	15	36059833	36059891	15_36059834_INDEL
10	37897000	38037202	gene-STARD9	10	37917838	37917838	10_37917839_INDEL
3	28331652	28479058	gene-SYCP1	3	28452679	28452679	3_28452680_INDEL
9	29816005	30023496	gene-TBC1D32	9	29817048	29817048	9_29817049_INDEL
19	48368421	48482727	gene-TEX2	19	48411385	48411385	19_48411386_INDEL
19	48368421	48482727	gene-TEX2	19	48411385	48411385	19_48411386_INDEL
19	48368421	48482727	gene-TEX2	19	48411385	48411385	19_48411386_INDEL
19	48368421	48482727	gene-TEX2	19	48411385	48411385	19_48411386_INDEL
19	48368421	48482727	gene-TEX2	19	48411385	48411385	19_48411386_INDEL
19	48368421	48482727	gene-TEX2	19	48411385	48411385	19_48411386_INDEL
1	136031263	136418931	gene-TMEM108	1	136363889	136363966	1_136363890_INDEL
7	109382072	109728308	gene-TMEM232	7	109666020	109666020	7_109666021_INDEL
7	109382072	109728308	gene-TMEM232	7	109666020	109666020	7_109666021_INDEL
7	109382072	109728308	gene-TMEM232	7	109666020	109666020	7_109666021_INDEL
7	109382072	109728308	gene-TMEM232	7	109666020	109666020	7_109666021_INDEL
7	109382072	109728308	gene-TMEM232	7	109666020	109666020	7_109666021_INDEL
10	102130855	102435808	gene-TTC7B	10	102249014	102249014	10_102249015_INDEL
10	102130855	102435808	gene-TTC7B	10	102249014	102249014	10_102249015_INDEL
19	28895587	28947330	gene-USP43	19	28911269	28911926	19_28911270_INDEL
19	28895587	28947330	gene-USP43	19	28911269	28911926	19_28911270_INDEL
25	17159056	17297111	gene-VPS35L	25	17283695	17284478	25_17283696_INDEL
10	37551193	37596768	gene-VPS39	10	37552878	37552878	10_37552879_INDEL
11	3393920	3560314	gene-VWA3B	11	3457891	3457891	11_3457892_INDEL
21	55434660	55488823	gene-WDR76	21	55457193	55457193	21_55457194_INDEL
18	43545538	43594235	gene-WDR88	18	43586705	43587676	18_43586706_INDEL
17	44194889	44228842	gene-ZNF268	17	44214493	44215527	17_44214494_INDEL
18	46929705	46952029	gene-ZNF461	18	46931207	46931207	18_46931208_OTHER
18	46929705	46952029	gene-ZNF461	18	46937994	46937994	18_46937995_INDEL
18	46929705	46952029	gene-ZNF461	18	46931207	46931207	18_46931208_OTHER
18	46929705	46952029	gene-ZNF461	18	46937994	46937994	18_46937995_INDEL
18	46929705	46952029	gene-ZNF461	18	46931207	46931207	18_46931208_OTHER
18	46929705	46952029	gene-ZNF461	18	46937994	46937994	18_46937995_INDEL

## Sheet: Sheet3
junc_chr	junc_start	junc_end	junc	var_chr	var_start	var_end	var_id
1	72304022	72307075	1:72304021:72307075:clu_2395_+	1	72305386	72305529	1_72305387_INDEL
23	20233276	20233513	23:20233275:20233513:clu_45879_-	23	20233501	20234014	23_20233502_INDEL
23	20233276	20237428	23:20233275:20237428:clu_45879_-	23	20233501	20234014	23_20233502_INDEL
8	103570464	103571938	8:103570463:103571938:clu_80186_-	8	103486032	103571582	8_103486033_INDEL
8	103567027	103568346	8:103567026:103568346:clu_80186_-	8	103486032	103571582	8_103486033_INDEL
28	15698886	15716193	28:15698885:15716193:clu_55373_-	28	15701030	15701136	28_15701031_INDEL
2	135055026	135057254	2:135055025:135057254:clu_37126_-	2	135055620	135055713	2_135055621_INDEL
24	913633	923672	24:913632:923672:clu_47819_-	24	916011	916011	24_916012_INDEL
28	8187940	8189563	28:8187939:8189563:clu_55257_-	28	8189316	8189391	28_8189317_INDEL
X	125253964	125258156	X:125253963:125258156:clu_84527_+	X	125256434	125256434	X_125256435_INDEL
16	32829221	32838313	16:32829220:32838313:clu_21451_-	16	32834960	32835247	16_32834961_INDEL
16	32833989	32838313	16:32833988:32838313:clu_21451_-	16	32834960	32835247	16_32834961_INDEL
16	32833989	32838313	16:32833988:32838313:clu_21451_-	16	32834960	32835247	16_32834961_INDEL
23	39911019	39948293	23:39911018:39948293:clu_46377_-	23	39929901	39929901	23_39929902_INDEL
26	34153880	34156046	26:34153879:34156046:clu_53557_+	26	34155535	34155764	26_34155536_INDEL
8	6598600	6602247	8:6598599:6602247:clu_77287_+	8	6600110	6601639	8_6600111_INDEL
5	116915455	116916179	5:116915454:116916179:clu_67940_-	5	116915859	116915933	5_116915860_INDEL
16	76367071	76394928	16:76367070:76394928:clu_23927_+	16	76394922	76394922	16_76394923_INDEL
16	76367071	76394928	16:76367070:76394928:clu_23927_+	16	76394922	76394922	16_76394923_INDEL
23	22429466	22435092	23:22429465:22435092:clu_45905_-	23	22430095	22433522	23_22430096_INDEL
5	114401000	114424723	5:114400999:114424723:clu_67862_-	5	114413773	114413844	5_114413774_INDEL
5	114401000	114424723	5:114400999:114424723:clu_67862_-	5	114413773	114413844	5_114413774_INDEL
9	9518194	9540020	9:9518193:9540020:clu_81484_+	9	9519199	9519199	9_9519200_INDEL
28	14989977	15005276	28:14989976:15005276:clu_55359_-	28	14991215	14991333	28_14991216_INDEL
12	35396440	35402992	12:35396439:35402992:clu_12385_-	12	35398812	35399391	12_35398813_INDEL
4	114504162	114516265	4:114504161:114516265:clu_64292_+	4	114511510	114511607	4_114511511_INDEL
4	114504162	114516265	4:114504161:114516265:clu_64292_+	4	114511510	114511607	4_114511511_INDEL
8	25138050	25144469	8:25138049:25144469:clu_77500_+	8	25140550	25142561	8_25140551_INDEL
17	8266246	8287426	17:8266245:8287426:clu_24147_+	17	8280509	8280574	17_8280510_INDEL
17	8266246	8287426	17:8266245:8287426:clu_24147_+	17	8280509	8280574	17_8280510_INDEL
17	8266246	8287426	17:8266245:8287426:clu_24147_+	17	8280509	8280574	17_8280510_INDEL
1	69283638	69293600	1:69283637:69293600:clu_596_-	1	69283851	69283851	1_69283852_INDEL
1	69283638	69293600	1:69283637:69293600:clu_596_-	1	69283851	69283851	1_69283852_INDEL
24	32908094	32933471	24:32908093:32933471:clu_48125_-	24	32913117	32913170	24_32913118_INDEL
18	59406255	59414104	18:59406254:59414104:clu_30645_-	18	59409007	59409115	18_59409008_INDEL
2	120256944	120275708	2:120256943:120275708:clu_38562_+	2	120272722	120274011	2_120272723_INDEL
20	31543321	31544245	20:31543320:31544245:clu_40176_+	20	31544195	31544376	20_31544196_INDEL
5	25607700	25609042	5:25607699:25609042:clu_66164_-	5	25608101	25608861	5_25608102_INDEL
24	60068633	60084125	24:60068632:60084125:clu_48645_-	24	60078607	60079268	24_60078608_INDEL
27	43253807	43299020	27:43253806:43299020:clu_54564_+	27	43254028	43255533	27_43254029_INDEL
27	43253807	43299020	27:43253806:43299020:clu_54564_+	27	43254028	43255533	27_43254029_INDEL
29	38102507	38133578	29:38102506:38133578:clu_58049_+	29	38127241	38127384	29_38127242_INDEL
7	103651196	103652854	7:103651195:103652854:clu_77195_+	7	103651684	103651684	7_103651685_INDEL
1	119783143	119849239	1:119783142:119849239:clu_2899_+	1	119818055	119818205	1_119818056_INDEL
12	57909749	57922331	12:57909748:57922331:clu_11546_+	12	57920437	57920437	12_57920438_INDEL
13	24535022	24537529	13:24535021:24537529:clu_14846_+	13	24536061	24536061	13_24536062_INDEL
13	59067097	59111245	13:59067096:59111245:clu_15589_+	13	59081114	59081114	13_59081115_INDEL
15	62977159	63006063	15:62977158:63006063:clu_19328_-	15	62993204	62993343	15_62993205_INDEL
15	62977159	63006063	15:62977158:63006063:clu_19328_-	15	62993204	62993343	15_62993205_INDEL
1	83624859	83711971	1:83624858:83711971:clu_2587_+	1	83653224	83653224	1_83653225_INDEL
28	28725281	28813048	28:28725280:28813048:clu_56283_+	28	28807586	28807637	28_28807587_INDEL
5	15761432	15851831	5:15761431:15851831:clu_66038_-	5	15776795	15777373	5_15776796_INDEL
15	53276515	53292950	15:53276514:53292950:clu_20525_+	15	53284699	53284783	15_53284700_INDEL
16	64331035	64458800	16:64331034:64458800:clu_22158_-	16	64419943	64419943	16_64419944_INDEL
14	40178449	40191273	14:40178448:40191273:clu_17979_-	14	40180029	40180029	14_40180030_INDEL
4	43223473	43257642	4:43223472:43257642:clu_64801_-	4	43245033	43255118	4_43245034_INDEL
10	100171234	100172672	10:100171233:100172672:clu_5103_-	10	100171914	100172358	10_100171915_INDEL
10	100171234	100172672	10:100171233:100172672:clu_5103_-	10	100172111	100172111	10_100172112_OTHER
10	100171859	100172672	10:100171858:100172672:clu_5103_-	10	100171914	100172358	10_100171915_INDEL
10	100171859	100172672	10:100171858:100172672:clu_5103_-	10	100172111	100172111	10_100172112_OTHER
5	29858128	29871145	5:29858127:29871145:clu_68474_+	5	29858316	29858316	5_29858317_INDEL
12	74634039	74671213	12:74634038:74671213:clu_11646_+	12	74637675	74637742	12_74637676_INDEL
6	96319304	96385056	6:96319303:96385056:clu_71235_-	6	96317059	96319691	6_96317060_INDEL
16	63547562	63551186	16:63547561:63551186:clu_23685_+	16	63549047	63549559	16_63549048_INDEL
16	63547562	63551186	16:63547561:63551186:clu_23685_+	16	63549047	63549559	16_63549048_INDEL
13	75269329	75273429	13:75269328:75273429:clu_14369_-	13	75271713	75271713	13_75271714_INDEL
9	102764302	102795275	9:102764301:102795275:clu_82607_+	9	102764722	102764722	9_102764723_INDEL
9	102764302	102795275	9:102764301:102795275:clu_82607_+	9	102776565	102776633	9_102776566_INDEL
9	102764302	102795275	9:102764301:102795275:clu_82607_+	9	102764722	102764722	9_102764723_INDEL
9	102764302	102795275	9:102764301:102795275:clu_82607_+	9	102776565	102776633	9_102776566_INDEL
15	36059837	36060711	15:36059836:36060711:clu_20230_+	15	36059833	36059891	15_36059834_INDEL
1	136203826	136412259	1:136203825:136412259:clu_1374_-	1	136363889	136363966	1_136363890_INDEL
7	109663555	109667707	7:109663554:109667707:clu_75017_-	7	109666020	109666020	7_109666021_INDEL
10	102229314	102249027	10:102229313:102249027:clu_5165_-	10	102249014	102249014	10_102249015_INDEL
10	102229314	102249594	10:102229313:102249594:clu_5165_-	10	102249014	102249014	10_102249015_INDEL
19	28910108	28912899	19:28910107:28912899:clu_33988_+	19	28911269	28911926	19_28911270_INDEL
19	28904918	28912899	19:28904917:28912899:clu_33988_+	19	28911269	28911926	19_28911270_INDEL
10	37551992	37553204	10:37551991:37553204:clu_4189_-	10	37552878	37552878	10_37552879_INDEL
18	43563423	43591373	18:43563422:43591373:clu_27712_+	18	43586705	43587676	18_43586706_INDEL
18	46936648	46950024	18:46936647:46950024:clu_27871_+	18	46937994	46937994	18_46937995_INDEL
18	46935454	46950024	18:46935453:46950024:clu_27871_+	18	46937994	46937994	18_46937995_INDEL
18	46936648	46950024	18:46936647:46950024:clu_27871_+	18	46937994	46937994	18_46937995_INDEL
