# Supplementary material for: Molecular QTL are enriched for structural variants in a cattle long-read cohort
Source: Commun Biol. 2026 Jan 21;9:290. doi: 10.1038/s42003-026-09596-w (PMC12923665; doi:10.1038/s42003-026-09596-w)
Supplement: Supplementary file 4 — Supplementary Data 2 [file 42003_2026_9596_MOESM4_ESM.zip › source_data/Supplementary_Figure_1.csv]

gigabases	reads	read N50	read length	QV	Revio	Instrument
34.583471498	1735665	21019	19925	31.627247	true	Revio
31.739714228	2328715	14392	13629	33.785473	false	Sequel IIe
29.925244665	1570578	19843	19053	32.1594	true	Revio
30.778817133	1487553	22183	20690	30.4877	true	Revio
21.532151932	1083594	21230	19871	31.915115	true	Revio
17.300030245	1096802	15987	15773	34.036068	true	Revio
16.614957788	1068471	15709	15550	35.670624	true	Revio
106.413837031	6791471	15854	15668	32.21946	true	Revio
28.414609496	1688716	17140	16826	33.886127	true	Revio
26.753239666	1557093	18031	17181	33.05504	true	Revio
19.919981433	998892	20857	19942	30.652342	true	Revio
22.553562405	1175646	19986	19183	31.306978	true	Revio
37.348451248	2587264	15233	14435	35.977886	false	Sequel IIe
34.055537337	2270958	15760	14996	33.037518	false	Sequel IIe
52.745036023	3175906	16904	16607	34.06421	true	Revio
35.956061891	2260593	16866	15905	33.40794	false	Sequel IIe
28.968216086	1719353	17221	16848	31.8707	true	Revio
34.660854049	2567476	14429	13499	35.2655	false	Sequel IIe
36.006269925	2539891	14911	14176	35.462093	false	Sequel IIe
37.367997623	2753477	14382	13571	35.184444	false	Sequel IIe
28.9941426	1868022	15703	15521	33.94833	true	Revio
17.150110503	1128242	15318	15200	34.696728	true	Revio
18.750977755	1203782	15775	15576	34.185455	true	Revio
28.66824461	1807716	16121	15858	33.7283	true	Revio
26.771005988	1730482	15680	15470	34.28312	true	Revio
30.509041848	2008927	15331	15186	34.22762	true	Revio
19.385677383	1098002	18404	17655	32.146492	true	Revio
21.307926027	1209697	18353	17614	31.505358	true	Revio
41.0376059	2664684	15539	15400	33.537987	true	Revio
38.302338927	2626678	15210	14582	34.766964	false	Sequel IIe
37.971609131	2215568	17934	17138	32.009678	false	Sequel IIe
101.596138123	7844698	13692	12950	34.875282	true	Revio
33.843484153	2591815	13722	13057	35.49912	false	Sequel IIe
25.663264783	1123842	24266	22835	30.548256	true	Revio
33.158050956	2258209	16329	14683	34.931103	false	Sequel IIe
38.68046538	2498179	16222	15483	34.842175	false	Sequel IIe
35.1431457	2757199	13500	12745	35.72179	false	Sequel IIe
35.538386655	2235363	17073	15898	34.22661	false	Sequel IIe
16.610691895	1122866	15534	14793	33.73514	true	Revio
19.408107863	1290057	15806	15044	33.950386	true	Revio
19.548141139	1274884	16115	15333	33.833195	true	Revio
16.628743308	1103764	15833	15065	33.62026	true	Revio
38.831295762	2678788	15300	14495	34.537834	false	Sequel IIe
19.492395044	1026571	20110	18987	31.669506	true	Revio
18.683019021	988128	20003	18907	31.07633	true	Revio
40.453669787	2664080	15746	15184	34.403812	false	Sequel IIe
38.245426793	2483470	16016	15399	33.810444	false	Sequel IIe
27.690014191	1856260	15595	14917	35.925224	false	Sequel IIe
36.482230912	2791625	13566	13068	35.269627	false	Sequel IIe
37.417152234	2472651	15326	15132	34.02464	true	Revio
25.137790248	1603327	15872	15678	32.728306	true	Revio
33.693420893	2511827	14232	13413	35.25315	false	Sequel IIe
88.843936634	6916891	13762	12844	34.089947	true	Revio
30.873276994	2028049	15392	15223	35.007614	true	Revio
41.744480725	2463557	17841	16944	33.20556	false	Sequel IIe
17.059506047	1187195	15215	14369	34.001556	true	Revio
19.892330678	1359212	15493	14635	34.186565	true	Revio
25.214929302	1590337	16127	15855	34.51146	true	Revio
17.55027743	1244848	14618	14098	35.553154	true	Revio
17.067385909	1211420	14617	14088	35.01841	true	Revio
32.051944543	1922585	16883	16671	34.025505	true	Revio
38.047275338	2199489	18154	17298	32.879444	true	Revio
29.879209012	2292560	13826	13033	34.849407	false	Sequel IIe
34.347404893	2072518	17156	16572	31.691534	true	Revio
19.859780581	1207440	17004	16447	33.35389	true	Revio
38.743249784	2417278	16305	16027	32.91828	true	Revio
36.202315245	2393129	16131	15127	34.251797	false	Sequel IIe
26.765517394	1566890	18157	17081	31.412722	true	Revio
21.29702096	1325268	16357	16069	33.932888	true	Revio
31.224905074	1903916	16756	16400	33.4515	true	Revio
30.607029451	1935397	16073	15814	33.8216	true	Revio
32.634241953	2207001	16159	14786	35.031143	false	Sequel IIe
18.348178704	1203845	16112	15241	33.885765	true	Revio
15.612993388	1042654	15837	14974	33.68675	true	Revio
36.678454761	2562734	15926	14312	35.737732	false	Sequel IIe
40.014760656	2271930	19012	17612	33.224037	false	Sequel IIe
31.919574537	2069300	15725	15425	32.776752	true	Revio
34.614097855	2468214	14528	14023	33.797096	false	Sequel IIe
33.718334753	2176025	15792	15495	33.177155	true	Revio
27.918953097	1713425	16593	16294	33.48068	true	Revio
14.113039708	881949	16247	16002	33.927074	true	Revio
0.00134373	138	10591	9737	39.049667	true	Revio
0.000937187	97	10809	9661	41.411808	true	Revio
44.49979791	2623965	17179	16958	33.812508	true	Revio
30.700338125	1832658	17577	16751	32.48574	true	Revio
9.50659243	556904	17876	17070	31.932907	true	Revio
80.613885219	6360992	13930	12673	37.802975	true	Revio
10.069813212	598550	17560	16823	31.50631	true	Revio
15.581479067	977249	16182	15944	34.14411	true	Revio
26.366974356	1617772	16604	16298	33.48027	true	Revio
25.493947183	1620266	16180	15734	32.643894	true	Revio
39.145697413	2262675	18352	17300	32.401615	false	Sequel IIe
37.338086825	2571513	15475	14519	34.367588	false	Sequel IIe
14.842784991	929969	16210	15960	33.747433	true	Revio
35.188673721	2157447	16621	16310	33.769688	true	Revio
5.203461954	338538	15516	15370	34.11582	true	Revio
54.512941008	3364460	16449	16202	33.84212	true	Revio
9.904921339	632000	15870	15672	34.15072	true	Revio
106.249209515	7731180	14780	13742	33.439217	true	Revio
38.364631323	2807240	14571	13666	35.553886	false	Sequel IIe
39.341167707	2570474	16240	15305	35.018818	false	Sequel IIe
40.974323033	2629358	15768	15583	34.14665	true	Revio
30.544931334	2288563	14166	13346	34.04491	false	Sequel IIe
31.031996483	2097508	16134	14794	32.397472	false	Sequel IIe
30.907258848	1663664	18955	18577	32.241283	true	Revio
29.362703364	2091341	14949	14040	32.55702	false	Sequel IIe
26.995560207	2020317	14893	13362	35.0873	false	Sequel IIe
31.0466198	2450224	14268	12670	35.74057	false	Sequel IIe
26.489792937	1505966	18466	17589	31.068443	true	Revio
34.271656031	2192029	15819	15634	33.906822	true	Revio
25.765984427	1853422	15027	13901	36.447327	false	Sequel IIe
33.645947926	2358502	15197	14265	34.360607	false	Sequel IIe
96.891690265	7048532	14872	13746	33.025497	true	Revio
33.748147538	2105574	16728	16028	31.650497	false	Sequel IIe
29.633322521	1887321	16021	15701	33.509357	true	Revio
29.192078532	1870616	15813	15605	33.596558	true	Revio
16.884827627	1163807	15217	14508	33.954647	true	Revio
19.685472153	1334421	15481	14752	34.16637	true	Revio
28.649769118	1467806	20750	19518	30.758678	true	Revio
23.174998287	1223934	20022	18934	32.20707	true	Revio
33.886184244	2136817	17584	15858	32.400543	false	Sequel IIe
31.429294839	2168238	16387	14495	33.406635	false	Sequel IIe
31.678075962	1978805	16274	16008	33.063667	true	Revio
33.196364216	2365628	16957	14032	35.693516	false	Sequel IIe
35.68246845	2459592	15624	14507	34.5634	false	Sequel IIe
28.617909387	2035408	15283	14060	32.99858	false	Sequel IIe
29.285933472	1949632	15175	15021	33.805668	true	Revio
29.514585965	2364263	14945	12483	35.731487	false	Sequel IIe
36.114744118	2365034	15478	15270	33.29228	true	Revio
29.336691898	1769473	17126	16579	32.274326	true	Revio
22.001571915	1358063	16683	16200	33.687874	true	Revio
29.733863943	1851429	16365	16059	33.493954	true	Revio
30.54831136	1925166	16144	15867	33.79907	true	Revio
32.645332394	2078937	18063	15702	34.20131	false	Sequel IIe
28.798618205	1800718	16280	15992	33.471264	true	Revio
29.74420352	1884381	16001	15784	32.877354	true	Revio
29.106592878	1817623	16304	16013	32.52835	true	Revio
32.660249482	2019655	16482	16171	32.966236	true	Revio
27.987556715	1822026	15566	15360	34.811478	true	Revio
31.620422654	1889731	16994	16732	33.99617	true	Revio
30.895370335	1882941	16698	16408	32.53341	true	Revio
17.469259325	1143877	15903	15271	33.461056	true	Revio
20.631354722	1329339	16172	15520	33.693897	true	Revio
31.551607983	2387647	13941	13214	33.996494	false	Sequel IIe
30.650248883	2973943	11197	10306	38.216125	false	Sequel IIe
31.871626391	1952990	16798	16319	32.43839	true	Revio
27.07146709	1730015	15876	15648	32.979046	true	Revio
36.05926803	2414129	16621	14936	34.986507	false	Sequel IIe
21.861645087	1421279	15853	15381	32.910625	true	Revio
20.140487919	1308544	15863	15391	33.622993	true	Revio
12.994461616	925996	14860	14032	34.947033	true	Revio
15.398458945	1095617	14855	14054	35.430573	true	Revio
30.374676274	1363603	23684	22275	29.338604	true	Revio
23.457165127	1061328	23453	22101	30.838417	true	Revio
33.601462686	1907260	18548	17617	31.561768	true	Revio
22.113487402	1287103	18035	17180	32.336617	true	Revio
14.518656943	1003636	15356	14466	34.74775	true	Revio
17.834117126	1233277	15326	14460	35.248184	true	Revio
