# Supplementary material for: Molecular QTL are enriched for structural variants in a cattle long-read cohort
Source: Commun Biol. 2026 Jan 21;9:290. doi: 10.1038/s42003-026-09596-w (PMC12923665; doi:10.1038/s42003-026-09596-w)
Supplement: Supplementary file 4 — Supplementary Data 2 [file 42003_2026_9596_MOESM4_ESM.zip › source_data/Supplementary_Figure_5.csv]

Samples	Count	Shuffle	single_sample
1	25213	0	25213
2	34621	0	24112
3	39538	0	23064
4	43595	0	23810
5	46416	0	24405
6	48532	0	23999
7	50213	0	23889
8	51489	0	23725
9	52455	0	23533
10	53156	0	23150
11	54586	0	23917
12	55153	0	23749
13	56218	0	24056
14	57526	0	24731
15	58463	0	24132
16	59080	0	23420
17	59443	0	23322
18	59928	0	23569
19	60650	0	23554
20	61297	0	24306
21	61717	0	24436
22	62474	0	24326
23	62959	0	24093
24	63256	0	23486
25	63542	0	23924
26	64074	0	24585
27	64566	0	25229
28	65418	0	25012
29	65790	0	24543
30	65943	0	23560
31	67113	0	24522
32	67251	0	24713
33	67558	0	24329
34	67883	0	24375
35	68355	0	24054
36	68509	0	23107
37	68678	0	24150
38	68954	0	23903
39	69431	0	24668
40	69536	0	23529
41	69818	0	23342
42	69926	0	23482
43	70375	0	24602
44	70553	0	23625
45	70668	0	23590
46	70812	0	24186
47	70923	0	22793
48	71008	0	23433
49	71103	0	23736
50	71293	0	24209
51	71461	0	25117
52	71640	0	25096
53	71750	0	23629
54	71922	0	24723
55	72021	0	23792
56	72064	0	23067
57	72136	0	23894
58	72193	0	23714
59	72388	0	23583
60	72452	0	23559
61	72476	0	22778
62	72641	0	24541
63	73616	0	24936
64	73788	0	24309
65	73831	0	23714
66	74216	0	24246
67	74342	0	24466
68	74580	0	24422
69	74603	0	24054
70	74985	0	24167
71	75051	0	23048
72	75122	0	23268
73	75262	0	24253
74	75305	0	23376
75	75408	0	23939
76	75460	0	23115
77	75485	0	23405
78	75591	0	23215
79	75654	0	23815
80	75695	0	23686
81	76019	0	24212
82	76098	0	23624
83	76130	0	23062
84	76312	0	24264
85	76384	0	22970
86	76401	0	23978
87	76425	0	23505
88	76464	0	22913
89	76548	0	23195
90	76803	0	25106
91	76828	0	23019
92	76878	0	23196
93	77008	0	24878
94	77079	0	24105
95	77159	0	24406
96	77241	0	23231
97	77258	0	23532
98	77323	0	23207
99	77412	0	24491
100	77472	0	23493
101	77534	0	24671
102	77572	0	23415
103	77661	0	23744
104	77906	0	24558
105	77967	0	24672
106	78104	0	24710
107	78190	0	23714
108	78216	0	24404
109	78254	0	24871
110	78283	0	24017
111	78328	0	23740
112	78603	0	24621
113	78651	0	24153
114	78715	0	23740
115	78754	0	23902
116	78761	0	23997
117	78812	0	23733
118	78865	0	23399
119	78895	0	24625
120	78972	0	24467
1	23399	1	23399
2	32947	1	23062
3	39061	1	24467
4	41903	1	23714
5	45323	1	24212
6	47812	1	24326
7	50228	1	24871
8	52368	1	24406
9	53402	1	23067
10	54410	1	23048
11	55163	1	23322
12	55890	1	23978
13	57129	1	23583
14	58051	1	23624
15	58481	1	22913
16	58961	1	23420
17	59820	1	24153
18	60597	1	23733
19	61254	1	24723
20	61839	1	24541
21	62517	1	24056
22	62832	1	23999
23	63063	1	23810
24	63410	1	24186
25	63646	1	23196
26	63828	1	23749
27	64056	1	23433
28	64563	1	24306
29	65292	1	24246
30	65601	1	23215
31	66309	1	24253
32	66681	1	24710
33	67032	1	24405
34	67143	1	23405
35	67697	1	24329
36	68028	1	24264
37	68326	1	24112
38	68584	1	24602
39	68855	1	24731
40	69136	1	24209
41	69423	1	23939
42	69582	1	23736
43	69777	1	23917
44	69914	1	23889
45	70036	1	23376
46	70145	1	23107
47	70243	1	24054
48	70358	1	24672
49	70464	1	23415
50	70697	1	23744
51	70819	1	23924
52	70956	1	23493
53	71005	1	23150
54	71072	1	23019
55	71169	1	23590
56	71331	1	24150
57	71367	1	22778
58	71499	1	23569
59	71649	1	24625
60	71739	1	23629
61	71871	1	24543
62	72253	1	24668
63	72310	1	23505
64	72375	1	24404
65	72743	1	25213
66	72914	1	24585
67	72952	1	23532
68	73309	1	24558
69	73327	1	23529
70	73379	1	23714
71	73537	1	23342
72	73587	1	23115
73	73656	1	23725
74	73710	1	23792
75	73821	1	24671
76	73954	1	23714
77	74042	1	23231
78	74243	1	25096
79	74277	1	24713
80	74297	1	23533
81	74366	1	23268
82	74458	1	23195
83	74557	1	24105
84	74673	1	24132
85	74741	1	23815
86	74822	1	24878
87	74871	1	23894
88	75008	1	24466
89	75053	1	23486
90	75157	1	24309
91	75231	1	24436
92	75326	1	24093
93	75556	1	24054
94	75632	1	23064
95	75976	1	24621
96	76103	1	25229
97	76117	1	22793
98	76219	1	23903
99	76264	1	23740
100	76942	1	24522
101	76952	1	23997
102	77012	1	23554
103	77052	1	23560
104	77190	1	24422
105	77493	1	24167
106	77554	1	23740
107	77595	1	24017
108	77669	1	24491
109	77738	1	24375
110	77778	1	23902
111	77870	1	25117
112	78453	1	24936
113	78594	1	25012
114	78790	1	25106
115	78802	1	23559
116	78845	1	23207
117	78866	1	23686
118	78897	1	23482
119	78932	1	22970
120	78972	1	23625
1	23999	2	23999
2	33525	2	24209
3	39441	2	24585
4	43784	2	24672
5	46350	2	23420
6	48669	2	23917
7	50547	2	24436
8	52002	2	24186
9	53183	2	23889
10	54553	2	24466
11	55454	2	23195
12	56156	2	23376
13	57279	2	24309
14	57810	2	23433
15	58414	2	23493
16	58892	2	23815
17	59376	2	23902
18	60508	2	25213
19	61443	2	24253
20	63153	2	24936
21	63792	2	24132
22	64441	2	23903
23	64654	2	23714
24	64896	2	23532
25	65296	2	23064
26	65426	2	22778
27	66575	2	24522
28	66886	2	24093
29	67094	2	23559
30	67248	2	23505
31	67869	2	24558
32	68193	2	23207
33	68303	2	23405
34	68664	2	24422
35	68975	2	23624
36	69269	2	24056
37	69345	2	23997
38	69584	2	24150
39	69773	2	23740
40	69898	2	24404
41	70219	2	24602
42	70289	2	23533
43	70736	2	25106
44	70898	2	24153
45	71147	2	23939
46	71252	2	23196
47	71313	2	23749
48	71679	2	24326
49	71891	2	23583
50	72122	2	23714
51	72205	2	24017
52	72294	2	23560
53	72391	2	24713
54	72456	2	23810
55	72493	2	23529
56	72653	2	24491
57	72722	2	23924
58	72788	2	22793
59	72934	2	23625
60	73086	2	24375
61	73179	2	24625
62	73545	2	24731
63	73794	2	25012
64	73937	2	24878
65	74005	2	23107
66	74109	2	23215
67	74185	2	23736
68	74252	2	23486
69	74326	2	23590
70	74589	2	24054
71	74751	2	24710
72	74802	2	23792
73	74831	2	23150
74	74856	2	23978
75	74923	2	24405
76	75109	2	25117
77	75149	2	23048
78	75186	2	23115
79	75291	2	24543
80	75362	2	23322
81	75704	2	24246
82	75758	2	23725
83	75785	2	23062
84	75844	2	24871
85	75938	2	24406
86	76121	2	25229
87	76151	2	23714
88	76482	2	24621
89	76584	2	25096
90	76666	2	24105
91	76741	2	23231
92	76763	2	23019
93	76838	2	23569
94	76908	2	23733
95	76944	2	23482
96	76959	2	23067
97	77023	2	24112
98	77076	2	24264
99	77186	2	23399
100	77286	2	24306
101	77372	2	24723
102	77478	2	23744
103	77563	2	24467
104	77865	2	24167
105	78094	2	24668
106	78121	2	22913
107	78201	2	24329
108	78238	2	22970
109	78307	2	23342
110	78320	2	24054
111	78574	2	24212
112	78642	2	24541
113	78699	2	24671
114	78731	2	23268
115	78767	2	23415
116	78824	2	23740
117	78860	2	23894
118	78898	2	23629
119	78919	2	23686
120	78972	2	23554
1	23725	3	23725
2	33091	3	23342
3	37820	3	23107
4	41999	3	23554
5	44971	3	24491
6	47952	3	24672
7	50041	3	24723
8	52166	3	24668
9	53218	3	23810
10	54804	3	24731
11	55526	3	23714
12	56899	3	24541
13	57517	3	23433
14	57934	3	23062
15	59100	3	25096
16	60030	3	23714
17	60858	3	24209
18	61569	3	23917
19	62031	3	23231
20	62484	3	23569
21	63083	3	23733
22	63855	3	24253
23	64126	3	23415
24	64520	3	24264
25	64981	3	23583
26	65237	3	24713
27	65635	3	23064
28	65830	3	23019
29	66135	3	24186
30	66295	3	23482
31	66433	3	23405
32	66516	3	22778
33	66870	3	25117
34	67494	3	24167
35	67643	3	22913
36	67901	3	24436
37	68167	3	24150
38	68611	3	24054
39	68855	3	24405
40	68982	3	24017
41	69099	3	23486
42	69231	3	22970
43	69341	3	23590
44	69448	3	23376
45	69617	3	24871
46	69730	3	24404
47	69847	3	23999
48	69935	3	23532
49	70028	3	23889
50	70321	3	25229
51	70364	3	23150
52	70497	3	23195
53	70967	3	24246
54	71189	3	24153
55	71495	3	25012
56	71710	3	23399
57	71927	3	24466
58	72090	3	25213
59	72197	3	23815
60	72300	3	23740
61	72443	3	24105
62	72601	3	24406
63	72636	3	22793
64	72769	3	23207
65	72852	3	23420
66	72909	3	23505
67	73022	3	23902
68	73085	3	23894
69	73266	3	24710
70	73288	3	23067
71	73444	3	24309
72	73499	3	23115
73	73596	3	23624
74	73649	3	23268
75	73684	3	23559
76	73719	3	23792
77	73784	3	23322
78	73905	3	24329
79	73956	3	23736
80	74284	3	24558
81	74299	3	23978
82	74378	3	24625
83	74394	3	24054
84	74502	3	24093
85	74597	3	23625
86	74612	3	23997
87	74727	3	24306
88	74815	3	24112
89	74900	3	23740
90	75224	3	24212
91	75264	3	23560
92	75282	3	23749
93	75300	3	23533
94	75390	3	24375
95	75493	3	23903
96	75848	3	24621
97	75893	3	23629
98	75925	3	23048
99	75967	3	23196
100	76011	3	23493
101	76059	3	23215
102	76085	3	23714
103	76202	3	24056
104	76874	3	24522
105	76904	3	23686
106	76910	3	23529
107	76984	3	24671
108	77783	3	24936
109	77870	3	23744
110	78091	3	25106
111	78171	3	24585
112	78263	3	24878
113	78440	3	24422
114	78489	3	24543
115	78681	3	24326
116	78723	3	23924
117	78801	3	24467
118	78868	3	24132
119	78926	3	23939
120	78972	3	24602
1	24871	4	24871
2	33371	4	23999
3	40024	4	24522
4	44470	4	23939
5	47629	4	24731
6	50061	4	23554
7	51985	4	24405
8	53350	4	23482
9	54793	4	24543
10	56049	4	24541
11	56982	4	23048
12	57799	4	23196
13	58524	4	23714
14	59064	4	23420
15	59926	4	23744
16	60442	4	23231
17	60836	4	23997
18	61487	4	24878
19	62149	4	23342
20	62673	4	24105
21	63674	4	24621
22	64404	4	24054
23	64810	4	23064
24	65274	4	23733
25	65992	4	24246
26	66416	4	24466
27	67147	4	24467
28	67423	4	23725
29	67602	4	23533
30	67883	4	23215
31	68025	4	22778
32	68298	4	24404
33	68480	4	23924
34	68690	4	24672
35	68985	4	24585
36	69241	4	24723
37	69382	4	22970
38	69524	4	24264
39	69708	4	24625
40	70191	4	25096
41	70388	4	23207
42	70814	4	25106
43	70911	4	23505
44	71027	4	23810
45	71169	4	23686
46	71355	4	24093
47	72185	4	24936
48	72301	4	23433
49	72501	4	23903
50	72931	4	25012
51	73289	4	24668
52	73489	4	24710
53	73587	4	23322
54	73699	4	24436
55	73799	4	24112
56	73997	4	24329
57	74072	4	23894
58	74199	4	23493
59	74236	4	23529
60	74291	4	23792
61	74363	4	23115
62	74431	4	23902
63	74463	4	23405
64	74776	4	24558
65	74882	4	23740
66	74954	4	23740
67	75026	4	23590
68	75164	4	25117
69	75324	4	23714
70	75378	4	24713
71	75457	4	23268
72	75510	4	23107
73	75660	4	24056
74	75760	4	23195
75	75834	4	24153
76	75882	4	23560
77	75975	4	23917
78	76063	4	23624
79	76087	4	24054
80	76270	4	25213
81	76291	4	23067
82	76348	4	22793
83	76427	4	24186
84	76506	4	24309
85	76524	4	23150
86	76554	4	23749
87	76589	4	24150
88	76625	4	23019
89	76724	4	24406
90	76770	4	23889
91	76827	4	23629
92	76859	4	23486
93	76922	4	24671
94	76984	4	24602
95	77030	4	23415
96	77072	4	22913
97	77158	4	24132
98	77172	4	23559
99	77250	4	23569
100	77564	4	24167
101	77673	4	25229
102	77727	4	23815
103	77739	4	23978
104	77759	4	23532
105	77851	4	24306
106	77920	4	23399
107	77941	4	23376
108	77971	4	24017
109	78237	4	24212
110	78324	4	24491
111	78375	4	23583
112	78470	4	24422
113	78490	4	23062
114	78535	4	23625
115	78565	4	23736
116	78615	4	24209
117	78807	4	24326
118	78824	4	23714
119	78882	4	24375
120	78972	4	24253
1	23625	5	23625
2	33686	5	24167
3	38966	5	23019
4	43067	5	23939
5	46146	5	24309
6	48245	5	24150
7	49281	5	24404
8	51130	5	23740
9	53020	5	24054
10	54289	5	24306
11	55531	5	23903
12	56469	5	23583
13	58004	5	24878
14	58910	5	23815
15	60187	5	24731
16	60767	5	23686
17	61424	5	23569
18	61822	5	23714
19	62267	5	23420
20	62788	5	24375
21	63197	5	24436
22	63510	5	23196
23	64301	5	24422
24	64625	5	24093
25	65050	5	23342
26	65749	5	24253
27	65950	5	23792
28	66104	5	22778
29	66348	5	23736
30	66505	5	23529
31	66675	5	23997
32	67056	5	24585
33	67323	5	24153
34	67574	5	23917
35	68007	5	24264
36	68113	5	23062
37	68295	5	23532
38	68430	5	23048
39	68593	5	23894
40	68727	5	23560
41	68894	5	24105
42	68986	5	23405
43	69159	5	23231
44	69668	5	25106
45	69840	5	23215
46	69960	5	24017
47	70058	5	24713
48	70642	5	24621
49	70788	5	23733
50	70956	5	23554
51	71112	5	24491
52	71576	5	24246
53	71647	5	23505
54	71788	5	24543
55	71991	5	24056
56	72150	5	23493
57	72541	5	25096
58	72620	5	22970
59	72806	5	23714
60	72846	5	23067
61	73618	5	24522
62	73748	5	24406
63	73806	5	23559
64	73938	5	24871
65	73995	5	23749
66	74354	5	24212
67	74406	5	23107
68	74498	5	24186
69	74719	5	25229
70	74807	5	24209
71	74869	5	24405
72	74982	5	24132
73	75050	5	23590
74	75102	5	23810
75	75130	5	23533
76	75201	5	23624
77	75259	5	24625
78	75373	5	23744
79	75509	5	25213
80	75806	5	24558
81	75867	5	23740
82	76004	5	24710
83	76059	5	23322
84	76221	5	24671
85	76246	5	23150
86	76509	5	24668
87	76538	5	23714
88	76589	5	23415
89	76627	5	23376
90	76718	5	24466
91	76944	5	24326
92	76975	5	23433
93	77069	5	23195
94	77121	5	23902
95	77199	5	24329
96	77243	5	23725
97	77313	5	24541
98	77334	5	22793
99	77400	5	24112
100	77556	5	24467
101	77598	5	23629
102	77624	5	22913
103	77683	5	23399
104	77729	5	24672
105	77796	5	24723
106	77832	5	23268
107	77880	5	23924
108	77910	5	23999
109	77937	5	23115
110	77967	5	23889
111	78016	5	24602
112	78025	5	23978
113	78048	5	23486
114	78618	5	24936
115	78665	5	23064
116	78800	5	25012
117	78830	5	23482
118	78918	5	25117
119	78930	5	24054
120	78972	5	23207
1	23590	6	23590
2	31402	6	23019
3	37645	6	25117
4	40785	6	23376
5	44228	6	24878
6	45845	6	23533
7	48089	6	24723
8	49294	6	23415
9	50265	6	23115
10	52620	6	24625
11	53205	6	23559
12	53860	6	23420
13	55359	6	23342
14	56812	6	24558
15	57433	6	23725
16	58535	6	25096
17	58936	6	23433
18	59928	6	24422
19	60195	6	23560
20	60794	6	23740
21	61566	6	23686
22	61785	6	23150
23	62552	6	24105
24	62770	6	23810
25	63468	6	24309
26	63992	6	24672
27	64401	6	24186
28	64962	6	24132
29	65652	6	24246
30	65875	6	24017
31	66360	6	24585
32	66500	6	22913
33	66911	6	23624
34	67320	6	25229
35	67408	6	23714
36	68507	6	24936
37	68736	6	23215
38	69143	6	24326
39	69477	6	24543
40	69644	6	24871
41	69712	6	23997
42	69892	6	23195
43	70010	6	22970
44	70111	6	23107
45	70431	6	24710
46	70818	6	24054
47	71272	6	24212
48	71487	6	24093
49	71957	6	24167
50	72349	6	24253
51	72553	6	24541
52	72619	6	23482
53	72820	6	23939
54	73032	6	24406
55	73185	6	24153
56	73241	6	23999
57	73333	6	24150
58	73444	6	23493
59	73526	6	23268
60	73603	6	23889
61	73716	6	24209
62	73857	6	24467
63	73904	6	23505
64	74049	6	23917
65	74209	6	24466
66	74376	6	23903
67	74493	6	23740
68	74615	6	23625
69	74716	6	24112
70	74812	6	23736
71	74832	6	22778
72	74918	6	23815
73	75022	6	23554
74	75206	6	24671
75	75335	6	23744
76	75422	6	23064
77	75516	6	23569
78	75775	6	25106
79	75891	6	23714
80	76006	6	24491
81	76027	6	23529
82	76113	6	24602
83	76205	6	24731
84	76232	6	22793
85	76263	6	23405
86	76319	6	23322
87	76435	6	24306
88	76499	6	23207
89	76519	6	23067
90	76640	6	24056
91	76697	6	24405
92	76748	6	24264
93	76910	6	25012
94	77000	6	23231
95	77046	6	23196
96	77076	6	23062
97	77125	6	23924
98	77152	6	23048
99	77209	6	23733
100	77276	6	23583
101	77517	6	24668
102	77563	6	23629
103	77581	6	24054
104	77595	6	23978
105	77682	6	25213
106	77739	6	24436
107	77778	6	23894
108	77799	6	23714
109	77821	6	23486
110	77881	6	24375
111	77896	6	23749
112	77935	6	23902
113	77964	6	24713
114	78019	6	23399
115	78603	6	24522
116	78616	6	23532
117	78635	6	24404
118	78904	6	24621
119	78922	6	23792
120	78972	6	24329
1	24054	7	24054
2	31138	7	22778
3	35450	7	23376
4	40326	7	24212
5	42601	7	23486
6	46138	7	23733
7	48724	7	24878
8	50206	7	24672
9	52208	7	24467
10	53189	7	23482
11	55021	7	24541
12	55816	7	23569
13	56470	7	23415
14	57708	7	24306
15	58551	7	23686
16	59418	7	23215
17	59792	7	23714
18	60121	7	23107
19	61131	7	25213
20	61766	7	23736
21	62082	7	23196
22	62455	7	23493
23	62788	7	23889
24	63080	7	23894
25	63595	7	24105
26	63764	7	23405
27	64148	7	24209
28	64372	7	23999
29	64788	7	23624
30	65449	7	25106
31	65585	7	23978
32	66047	7	24093
33	66342	7	24150
34	66587	7	23740
35	66887	7	23740
36	67230	7	23399
37	67383	7	23420
38	67613	7	24264
39	67693	7	23559
40	68009	7	24309
41	68109	7	23560
42	68259	7	23268
43	68399	7	24404
44	68593	7	24602
45	69030	7	24326
46	69121	7	23532
47	69236	7	23629
48	69421	7	24186
49	69657	7	24543
50	69942	7	24585
51	69988	7	23533
52	70365	7	24054
53	70524	7	24153
54	70988	7	24246
55	71039	7	23997
56	71114	7	24017
57	71264	7	24405
58	71452	7	23903
59	71584	7	23207
60	71722	7	23917
61	71918	7	24710
62	71975	7	22913
63	72820	7	24522
64	72977	7	23939
65	73098	7	23625
66	73170	7	23433
67	73266	7	24436
68	73299	7	23792
69	73428	7	24132
70	73487	7	24871
71	73555	7	23322
72	73775	7	25096
73	73813	7	23115
74	73841	7	23150
75	73943	7	24112
76	73983	7	23062
77	74059	7	23902
78	74122	7	23725
79	74464	7	24558
80	74498	7	23067
81	74631	7	24491
82	75031	7	24621
83	75043	7	23529
84	75134	7	23554
85	75224	7	23231
86	75384	7	24422
87	75465	7	23064
88	75521	7	24625
89	75618	7	24723
90	75906	7	24731
91	76018	7	23744
92	76150	7	24056
93	76245	7	23342
94	76266	7	22793
95	76291	7	23505
96	76319	7	23714
97	76642	7	24167
98	76679	7	24713
99	76739	7	23583
100	76822	7	23195
101	76981	7	25117
102	76996	7	23749
103	77254	7	24253
104	77337	7	23714
105	77362	7	23810
106	77403	7	22970
107	77479	7	24406
108	77546	7	24375
109	77625	7	24466
110	77717	7	24671
111	77765	7	23815
112	77876	7	25229
113	77929	7	24329
114	77965	7	23590
115	78009	7	23924
116	78033	7	23048
117	78049	7	23019
118	78620	7	24936
119	78839	7	24668
120	78972	7	25012
1	24112	8	24112
2	32101	8	23625
3	37396	8	23064
4	42094	8	23999
5	45087	8	23740
6	47251	8	22793
7	48981	8	23733
8	50728	8	24491
9	52163	8	23532
10	53369	8	23415
11	54216	8	22970
12	55786	8	25229
13	56574	8	24150
14	57555	8	24543
15	58869	8	24878
16	59459	8	23207
17	60599	8	24467
18	61574	8	25106
19	61974	8	23559
20	63048	8	25012
21	63620	8	23903
22	64332	8	25117
23	64681	8	23505
24	64927	8	23115
25	65408	8	24672
26	65660	8	24871
27	65820	8	23019
28	65994	8	23714
29	66611	8	24668
30	66806	8	24264
31	67068	8	23231
32	67404	8	23215
33	67800	8	24585
34	68171	8	23399
35	68703	8	24246
36	69055	8	24731
37	69134	8	24054
38	69293	8	23322
39	69417	8	23529
40	69897	8	24212
41	69991	8	24404
42	70899	8	24936
43	71155	8	24309
44	71242	8	23714
45	71523	8	23714
46	72023	8	24621
47	72196	8	23686
48	72323	8	23902
49	72385	8	23405
50	72627	8	25213
51	72774	8	24209
52	72913	8	24093
53	73042	8	24436
54	73088	8	23997
55	73196	8	24602
56	73313	8	24186
57	73463	8	23917
58	73648	8	24710
59	73788	8	23583
60	73857	8	23196
61	73909	8	23486
62	74048	8	24671
63	74467	8	24167
64	74545	8	23268
65	74644	8	23569
66	74715	8	24153
67	74748	8	22778
68	74843	8	23493
69	74906	8	23048
70	74962	8	23894
71	75000	8	23376
72	75041	8	23792
73	75154	8	23554
74	75228	8	24625
75	75277	8	23810
76	75365	8	23195
77	75510	8	24056
78	75634	8	24306
79	75700	8	23736
80	75754	8	23107
81	75807	8	23889
82	75902	8	24132
83	75951	8	23482
84	76178	8	24326
85	76240	8	23590
86	76870	8	24522
87	76903	8	22913
88	76946	8	23560
89	76997	8	23924
90	77036	8	24017
91	77060	8	23062
92	77077	8	23533
93	77130	8	23815
94	77247	8	24253
95	77285	8	23433
96	77341	8	24329
97	77381	8	23420
98	77479	8	25096
99	77493	8	23067
100	77574	8	23939
101	77781	8	24054
102	77797	8	23749
103	77811	8	23978
104	77890	8	24723
105	77929	8	23725
106	78170	8	24558
107	78228	8	24105
108	78316	8	24375
109	78368	8	23624
110	78460	8	24422
111	78551	8	23744
112	78596	8	24405
113	78608	8	23150
114	78647	8	23629
115	78703	8	24541
116	78777	8	24466
117	78821	8	23740
118	78848	8	24713
119	78909	8	24406
120	78972	8	23342
1	23997	9	23997
2	33804	9	24671
3	38310	9	23978
4	41375	9	23924
5	44848	9	24422
6	47928	9	23736
7	50124	9	23207
8	52130	9	24585
9	53263	9	23115
10	54756	9	24710
11	56327	9	25213
12	57141	9	24150
13	57969	9	24186
14	58783	9	25117
15	59616	9	23624
16	60095	9	23062
17	60823	9	23917
18	61178	9	23482
19	62081	9	24253
20	62409	9	23792
21	62805	9	23569
22	63165	9	23815
23	63543	9	23493
24	63816	9	23420
25	64228	9	24093
26	64659	9	23740
27	64933	9	23740
28	65343	9	23903
29	65722	9	23714
30	66434	9	24264
31	67192	9	24621
32	67472	9	23629
33	67657	9	22793
34	67989	9	23399
35	68175	9	24153
36	68364	9	24017
37	68450	9	23529
38	68587	9	23889
39	68783	9	23686
40	68856	9	24054
41	69007	9	23107
42	69401	9	24054
43	69497	9	23999
44	69576	9	23714
45	69731	9	24209
46	70123	9	24326
47	70316	9	24723
48	70410	9	23196
49	70478	9	23067
50	70587	9	23415
51	70803	9	24306
52	71064	9	24467
53	71270	9	24309
54	71383	9	23322
55	71440	9	23019
56	71507	9	23560
57	71769	9	24602
58	71956	9	24406
59	72084	9	24405
60	72434	9	25106
61	73204	9	24936
62	73316	9	24625
63	73372	9	22913
64	73400	9	23559
65	73517	9	24105
66	73679	9	23744
67	73779	9	24543
68	73844	9	22970
69	73900	9	23810
70	74001	9	23195
71	74047	9	23376
72	74131	9	24436
73	74172	9	23532
74	74194	9	22778
75	74383	9	25096
76	74408	9	23533
77	74490	9	23902
78	74612	9	23939
79	74667	9	23268
80	74742	9	23725
81	74796	9	23894
82	75149	9	24246
83	75305	9	24056
84	75321	9	23150
85	75422	9	24731
86	75467	9	23433
87	75586	9	24491
88	75687	9	24375
89	75722	9	23048
90	75801	9	24112
91	75874	9	23733
92	75911	9	24404
93	75940	9	23486
94	76017	9	23554
95	76041	9	23714
96	76123	9	23231
97	76769	9	24522
98	76842	9	23625
99	76906	9	24541
100	77009	9	24871
101	77028	9	23749
102	77151	9	25229
103	77210	9	23583
104	77289	9	24132
105	77444	9	25012
106	77499	9	23064
107	77801	9	24167
108	78041	9	24668
109	78308	9	24212
110	78386	9	24878
111	78420	9	23590
112	78471	9	24329
113	78513	9	23215
114	78529	9	23405
115	78759	9	24558
116	78827	9	23342
117	78895	9	24466
118	78923	9	24713
119	78954	9	24672
120	78972	9	23505
