# Supplementary material for: Molecular QTL are enriched for structural variants in a cattle long-read cohort
Source: Commun Biol. 2026 Jan 21;9:290. doi: 10.1038/s42003-026-09596-w (PMC12923665; doi:10.1038/s42003-026-09596-w)
Supplement: Supplementary file 4 — Supplementary Data 2 [file 42003_2026_9596_MOESM4_ESM.zip › source_data/Supplementary_Figure_6.csv]

length	gigabases	read length	read N50	QV
204.0	34.583471498	19925.0	21019.0	31.627247
193.0	30.873276994	15223.0	15392.0	35.007614
197.0	122.53735752700001	13128.5	13997.0	34.6715485
192.0	28.617909387	14060.0	15283.0	32.99858
190.0	32.352774069	14463.0	15341.0	34.997967
196.0	100.190290861	15522.0	16455.333333333332	33.74739733333333
195.0	25.214929302	15855.0	16127.0	34.51146
190.0	29.633322521	15701.0	16021.0	33.509357
190.0	34.055537337	14996.0	15760.0	33.037518
199.0	52.745036023	16607.0	16904.0	34.06421
198.0	42.031992805	16148.0	16420.0	33.703877
193.0	47.419222364999996	15717.0	15948.0	33.9568775
194.0	36.114744118	15270.0	15478.0	33.29228
194.0	30.895370335	16408.0	16698.0	32.53341
200.0	144.613840838	13704.0	14675.5	34.496551499999995
208.0	53.831841401	22188.0	23568.5	30.088510499999998
201.0	36.951836725	14502.0	15354.0	34.0940605
195.0	34.660854049	13499.0	14429.0	35.2655
196.0	34.271656031	15634.0	15819.0	33.906822
201.0	40.69360341	17634.5	18378.5	31.825925
193.0	40.974323033	15583.0	15768.0	34.14665
196.0	38.047275338	17298.0	18154.0	32.879444
188.0	36.482230912	13068.0	13566.0	35.269627
200.0	31.871626391	16319.0	16798.0	32.43839
201.0	26.765517394	17081.0	18157.0	31.412722
206.0	52.310969065	20280.5	21706.5	31.201407500000002
205.0	38.68046538	15483.0	16222.0	34.842175
196.0	33.886184244	15858.0	17584.0	32.400543
190.0	34.614097855	14023.0	14528.0	33.797096
196.0	106.413837031	15668.0	15854.0	32.21946
188.0	35.1431457	12745.0	13500.0	35.72179
197.0	38.245426793	15399.0	16016.0	33.810444
197.0	30.54831136	15867.0	16144.0	33.79907
190.0	37.338086825	14519.0	15475.0	34.367588
200.0	41.948453423000004	16121.0	16393.0	33.81219
186.0	31.739714228	13629.0	14392.0	33.785473
191.0	25.137790248	15678.0	15872.0	32.728306
204.0	69.621324301	15748.0	15945.0	34.03622000000001
190.0	28.798618205	15992.0	16280.0	33.471264
191.0	26.995560207	13362.0	14893.0	35.0873
192.0	36.176884447	15199.0	15974.0	33.7267275
185.0	37.367997623	13571.0	14382.0	35.184444
194.0	31.919574537	15425.0	15725.0	32.776752
205.0	39.145697413	17300.0	18352.0	32.401615
194.0	28.392920561	14043.0	14857.5	35.188803
194.0	31.620422654	16732.0	16994.0	33.99617
195.5	57.280047835999994	15328.0	15505.5	34.25537
195.0	33.914988033	15661.5	15848.0	34.853346
200.0	44.502078827	12118.666666666666	12859.666666666666	38.09132766666667
196.0	36.202315245	15127.0	16131.0	34.251797
194.0	27.07146709	15648.0	15876.0	32.979046
198.0	52.521926034	16234.5	16556.5	33.692194
191.0	30.607029451	15814.0	16073.0	33.8216
195.0	34.617663339	14093.0	14617.5	35.285782
194.0	33.748147538	16028.0	16728.0	31.650497
199.0	32.645332394	15702.0	18063.0	34.20131
193.0	28.968216086	16848.0	17221.0	31.8707
203.0	30.700338125	16751.0	17577.0	32.48574
194.0	33.961172092	15107.5	15974.5	33.786257500000005
197.0	38.743249784	16027.0	16305.0	32.91828
190.0	25.493947183	15734.0	16180.0	32.643894
206.0	42.473543838	19562.5	20421.5	30.979660000000003
206.0	51.824767405	19226.0	20386.0	31.482874000000002
200.0	39.341167707	15305.0	16240.0	35.018818
197.0	40.453669787	15184.0	15746.0	34.403812
188.0	31.551607983	13214.0	13941.0	33.996494
202.0	50.031458712	16135.0	16415.5	33.7585605
207.0	33.158050956	14683.0	16329.0	34.931103
191.0	37.417152234	15132.0	15326.0	34.02464
202.0	41.744480725	16944.0	17841.0	33.20556
199.0	32.051944543	16671.0	16883.0	34.025505
184.0	29.362703364	14040.0	14949.0	32.55702
193.0	32.634241953	14786.0	16159.0	35.031143
201.0	40.014760656	17612.0	19012.0	33.224037
192.0	29.74420352	15784.0	16001.0	32.877354
211.0	25.663264783	22835.0	24266.0	30.548256
196.0	28.414609496	16826.0	17140.0	33.886127
206.0	37.348451248	14435.0	15233.0	35.977886
195.0	35.956061891	15905.0	16866.0	33.40794
200.0	38.100614047	15395.5	16037.5	33.5774765
194.0	27.690014191	14917.0	15595.0	35.925224
201.0	51.338263813	16389.5	16904.5	32.9811
203.0	29.925244665	19053.0	19843.0	32.1594
181.0	29.879209012	13033.0	13826.0	34.849407
189.0	38.831295762	14495.0	15300.0	34.537834
198.0	26.753239666	17181.0	18031.0	33.05504
192.0	35.68246845	14507.0	15624.0	34.5634
203.0	38.175414065	18947.0	20056.5	31.372918
188.0	31.0466198	12670.0	14268.0	35.74057
196.0	41.0376059	15400.0	15539.0	33.537987
191.0	31.031996483	14794.0	16134.0	32.397472
186.0	29.733863943	16059.0	16365.0	33.493954
193.0	27.987556715	15360.0	15566.0	34.811478
196.0	36.57029978	14630.0	15349.0	34.0605085
196.0	36.05926803	14936.0	16621.0	34.986507
194.0	42.002133006	15386.0	15858.0	33.266809
186.0	29.106592878	16013.0	16304.0	32.52835
189.0	29.285933472	15021.0	15175.0	33.805668
186.0	30.544931334	13346.0	14166.0	34.04491
203.0	33.196364216	14032.0	16957.0	35.693516
184.0	29.514585965	12483.0	14945.0	35.731487
192.0	156.303622618	13970.666666666666	15032.0	34.61114366666667
191.0	29.192078532	15605.0	15813.0	33.596558
192.5	32.660249482	16171.0	16482.0	32.966236
192.0	46.144253103	15360.5	15510.5	34.322529
194.0	135.439622276	13003.5	13707.0	35.187201
196.0	35.538386655	15898.0	17073.0	34.22661
182.0	30.650248883	10306.0	11197.0	38.216125
196.0	31.678075962	16008.0	16274.0	33.063667
190.5	31.429294839	14495.0	16387.0	33.406635
196.0	37.971609131	17138.0	17934.0	32.009678
186.0	36.006269925	14176.0	14911.0	35.462093
193.0	36.018799758	14918.5	15670.0	33.842763000000005
191.0	33.718334753	15495.0	15792.0	33.177155
199.0	26.489792937	17589.0	18466.0	31.068443
200.5	54.207185474	16509.5	17080.0	32.522712
193.0	38.302338927	14582.0	15210.0	34.766964
204.0	30.907258848	18577.0	18955.0	32.241283
195.0	36.678454761	14312.0	15926.0	35.737732
203.0	55.714950087999995	17398.5	18291.5	31.9491925
