# Supplementary material for: Molecular QTL are enriched for structural variants in a cattle long-read cohort
Source: Commun Biol. 2026 Jan 21;9:290. doi: 10.1038/s42003-026-09596-w (PMC12923665; doi:10.1038/s42003-026-09596-w)
Supplement: Supplementary file 4 — Supplementary Data 2 [file 42003_2026_9596_MOESM4_ESM.zip › source_data/Supplementary_Figure_7.csv]

POS	LEN
447.305	0.667
226.199	239.964
28.766	111.896
380.497	73.442
394.485	73.707
113.899	147.027
136.682	84.455
0	451.134
0	0.641
14.399	98.871
332.867	74.355
0	0.577
366.268	60.821
92.06	20.499
119.211	25.747
26.674	207.208
0	0
83.984	154.24
143.852	231.842
0	0
48.666	143.839
288.5	18.385
67.179	98.381
5.715	286.888
185.106	29.937
210.136	158.806
232.433	102.087
310.333	179.581
0	0
207.257	103.32
259.462	93.185
260.681	14.876
3	0.5
123.259	300.559
4.017	4.16
87.422	27.542
0	0
52.744	52.744
320.204	45.674
347.347	91.345
158.654	113.931
99.93	89.229
150.184	207.367
80.416	83.389
306.673	121.524
5.012	0.463
283.468	45.651
220.125	138.981
138.396	138.396
343.063	86.584
187.375	159.285
158.574	56.878
154.712	139.646
244.626	60.374
0	0
124.07	17.95
200.06	67.618
0	0
63.84	349.743
0	0.707
0	0.707
59.391	444.314
232.174	161.133
312.04	145.64
196.173	64.183
59.045	1.131
268.519	58.605
0	0
518.86	78.85
85.885	39.061
3.641	82.223
0	221.993
150.887	14.276
406.83	29.777
0	0.707
200.439	7.914
18.783	187.83
176.228	175.795
9.406	12.364
122.867	240.307
277.883	64.819
314.287	175.844
335.712	159.585
391.45	286.296
266.077	125.448
325.946	56.696
159.118	207.549
330.266	36.08
0	0
393.294	220.47
17.848	79.578
381.488	122.278
10.782	0.409
51.619	2.053
136.569	59.274
0	0
0	0
14.518	110.794
0	0
3.491	0.218
147.952	105.743
364.395	66.472
220.105	148.133
273.755	104.714
286.833	133.941
233.828	75.981
284.679	173.239
155.614	172.367
279.992	51.475
126.242	42.727
266.954	59.025
216.77	305.252
201.46	185.212
53.994	232.719
171.714	277.074
480.78	78.757
112.277	166.627
284.975	140.991
190.526	202.554
255.746	59.982
364.408	63.933
280.118	167.994
341.971	204.155
248.373	229.028
361.443	74.498
36.167	234.237
162.21	160.791
0	0
142.512	303.38
249.115	222.565
333.555	142.696
213.811	274.87
553.009	71.031
176.524	230.362
253.901	163.543
459.685	128.376
0	0
119.511	181.537
213.247	248.132
290.346	92.478
117.616	266.606
129.6	210.689
183.737	396.449
0	34.069
84.27	46.598
263.672	182.827
224.696	142.348
288.23	338.355
157.013	110.146
10.607	0.707
0	0
60.797	112.552
213.062	67.069
429.19	74.685
278.85	185.119
15.556	444.063
342.553	263.097
312.737	68.283
22.685	110.397
319.177	325.494
121.622	121.622
393.176	77.942
232.424	255.746
378.071	159.99
122.424	130.637
227.552	223.612
197.067	113.948
122.769	265.913
277.731	279.364
164.502	178.428
81.844	121.087
172.118	247.587
345.105	165.741
267.65	185.458
230.088	130.318
398.405	213.304
224.941	124.622
176.449	182.072
0	0
228.799	143.109
339.283	95.8
302.35	177.755
150.34	147.192
254.963	166.22
145.65	97.246
0	0
336.874	81.52
325.118	228.749
262.958	217.648
332.888	274.698
190.753	269.68
370.636	132.855
260.797	131.81
316.302	286.849
117.809	227.265
168.164	168.164
324.647	198.991
259.574	114.271
347.439	169.473
128.803	203.76
180.206	232.742
176.257	164.811
219.175	164.079
293.713	166.214
79.198	533.892
112.751	133.995
235.797	90.34
231.931	132.936
0	0
164.971	53.697
351.286	143.375
265.385	188.728
79.097	79.097
173.334	217.454
262.209	53.981
178.843	189.553
252.974	207.699
169.437	104.701
122.644	115.059
180.983	333.627
91.318	79.601
421.93	251.566
474.492	173.518
245.865	386.018
285.779	137.328
29.445	44.17
12.967	12.967
327.729	105.471
242.528	296.833
254.105	228.16
145.219	85.178
211.973	80.252
377.891	205.424
324.216	144.831
63.896	180.426
370.91	135.032
454.065	172.32
11.314	0.707
0	79.689
277.52	290.907
322.963	114.783
263.478	152.103
108.263	109.138
170.447	327.796
116.196	386.234
148.153	88.68
35.778	126.187
36.5	163.557
0	0
562.137	98.565
59.781	55.314
253.042	280.594
162.901	5.738
35.37	60.876
217.631	57.771
43.73	39.683
0	0
0	0
218.751	89.202
73.539	18.385
72.284	74.241
153.113	65.925
0	49.144
0	0
57.263	21.087
190.27	188.592
499.178	38.521
90.481	95.814
195.628	162.944
138.633	158.348
4.75	171.75
198.089	68.726
203.126	57
0	0
0	0
359.211	96.546
215.146	205.782
48.746	30.55
113.082	17.241
130.877	24.225
286.011	47.921
237.617	35.156
13.864	226.738
0	0
6.136	6.136
53.74	53.74
339.114	20.162
273.568	81.416
13.131	339.952
293.5	2.986
55.082	50.835
4.907	9.258
0	0
0	0
0	0
38.682	287.52
0.234	0.234
354.127	0.886
5.501	5.501
1.46	0
304.794	1.073
0	0
9.22	2.924
19.444	9.931
0.38	0
15.998	15.951
101.614	30.892
0.661	0.579
0	16.969
0	0
0.436	0.218
0.673	0.138
0	0.577
0	1.822
2.038	2.038
0	0.428
0	0
0.513	0.244
564.342	5.058
0	0.384
418.994	6.633
0.342	0.184
0.484	0
2.219	24.407
44.086	27.783
6.119	1.798
243.882	1.38
493.426	4.062
39.612	0.468
137.108	194.648
13.587	5.8
2.762	0
0.832	108.648
0	0
0.548	0.548
2.758	3.884
1.671	5.806
0.557	3.98
1.042	5.671
1.967	0.093
0	0
0	0
0	0.159
281.445	13.666
236.078	8.471
2.589	0.855
0.117	0.117
171.094	25.995
0.656	2.179
0	0
0	0
0.894	1.231
0.258	0.352
0	0
1.697	9.949
0	0.405
0	0.772
0	0.578
5.739	0.342
203.484	31.809
291.665	75.3
100.832	149.766
86.967	5.894
0	1.506
95.583	6.777
82.561	0.996
0.26	0.131
56.386	78.042
54.146	41.361
0.6	2.748
88.8	28.2
0.224	0.224
3.024	0.378
0	0
0	1.618
0	0.378
8.786	0.213
1.488	13.228
0	0
0.745	0.802
40.677	25.706
10.078	0
22.929	33.325
0	0
0	0.2
0.786	0.224
96.629	7.645
2.5	2.16
0	2.16
4.327	0.579
0	0
0.316	0
17.558	0.816
221.518	0.288
32.921	350.768
25.402	0.415
3.626	0.801
0	0
5.06	0
509.196	3.786
0	0
0	0
0.707	0.707
0	1.725
98.662	54.527
0	0
13.805	0.516
19.028	1.668
6	6
0	0
0	5.603
0	0
0.229	0.229
44.934	5.411
2.225	0.167
2	0
0.667	0.601
0	0
8.798	0.198
17.037	0.515
39.399	3.16
75.773	9.4
0	17.678
3.931	2.257
17.001	170.504
2.691	0
22.667	0.333
115.258	146.371
9.798	0
3.667	0.333
10.607	0
0.837	0.363
0	0.196
8.044	0.23
1.749	0.647
0	0.516
0	0
0	0
9.834	0.448
0.425	0.268
7.112	5.561
4.667	1.225
0.308	0.308
0	0
0.164	0
0	0
2.109	2.109
23.545	78.786
0	1.14
0	1.517
0	0
0	7.503
7.538	0.302
0	0
294.251	0.405
363.568	9.574
0	0
5.5	0
0	0.535
77.464	6.318
4.925	0
180.667	3.817
315.37	12.728
299.813	7.778
2.898	1.101
1.376	1.216
33.179	0.26
3.182	1.604
2.409	1.158
0	0.216
0	0
0.647	3.12
2.173	0.152
0	0
4.089	5.948
0	0
0.436	1.203
2.757	1.724
58.406	131.938
0	2.1
0	10.714
0.697	0.64
2.871	0
0	6.189
0.717	0.376
5.889	0.128
0	0
0	0
2.119	0.265
0	0
0	0
0	1
0	0.283
0	0
0	2.582
0.787	0.707
0	0
0	0
22.928	0.53
1.974	1.29
66.792	0.934
2.63	3.19
0	0.283
4.58	0.192
1.643	1.643
10.251	0.539
2.582	1.298
0.098	0
0	0.241
0	1
0	0.289
5.096	0.71
0	26.665
0	0.991
0	0.182
5.215	5.63
0	0
0.177	0.177
0	1.414
0	0
0	0.5
0	0
0	0.707
0	0
9.707	0.277
0	0
1.322	1.734
0	0.444
12.124	10.97
0	0.205
0	12.803
0	1.009
0	1.155
0	8.433
0	0
0	0.213
0	0
448.033	4.573
0	0
23	0
0	0.728
5.593	12.628
0	0.857
2.112	0.151
0	0
1.663	4.321
0	0
30.693	0
0	0.577
34.04	17.139
47.863	0.456
1.342	0.548
0.518	0
0.622	0
0	0.44
0	0
32.304	0.316
0	0.733
0.548	0
0	0
0	1.414
0	0
0	0
0	0
0	3.485
1.732	0.793
0	0.847
0	3.539
0	0
0	0.312
0	2.92
47.633	1
0	0
179.565	57.348
0	0
0	0
0	0
0	1.414
69.139	3.965
0	0
0.675	0.113
22.183	5.126
0	1.254
1.342	0.267
0	0.26
3.447	0.139
0	0
0	0.873
0	0.229
0	0
0	1.414
0	0
0	0.354
65.293	0.894
6.814	0.201
32.527	0.343
2.49	0.771
0	0
0	0
0	0.338
0.391	0.134
0	0.707
0	2.702
265.878	1.989
2.4	1.948
18.916	6.61
0	0
0	0.384
3.093	2.874
28.131	76.313
0	0
0.543	4.569
0	0
0	0.584
0	0
0	12.58
0	0
0	0.539
1.414	0
3.667	0
3.333	0.601
9.182	67.545
0	10.69
0	0
0	3.367
0	0
0.149	0.149
0	0
0	0
0	3.221
1.551	1.577
0	0
0.097	0.097
90.484	48.093
62.774	22.228
0	0.756
0	0
4.703	4.102
0	0
0	0
19.284	0.417
151.433	4.753
0.138	0.098
19.994	0.161
0	0
0	33.842
0	0.463
0	0
0	0
0	0
0	1.738
0	0
0	0
4.638	0.12
0.577	1.443
0	0.906
0	0.523
0	0.481
108.946	1.919
0	0.229
4.243	0.236
0	1.027
2.727	1.333
2.04	0.174
1.989	0.426
0.189	0.189
41.279	14.606
0	2.233
0	0
0	12.948
0	0.447
0	0
0	6.208
0.46	0.092
0	0.647
0	1.317
0.426	3.673
0	0.972
0	3.408
1.304	2.376
0	0
5.211	5.176
0	0.185
0.655	0.218
1.964	1.179
0.436	0.873
0	4.197
0.426	0.426
3.369	2.834
41.983	4.913
2.512	0.1
0.894	0
0.236	0.236
0	0
16.72	3.457
0	0
3.674	0.816
1.414	1.568
0	0
0	2.909
0	0
0	2.582
0	16.491
0	0.798
1.103	2.078
0	0.816
0	0.802
0	3.117
0.22	0.533
0.391	1.057
0	0
0.199	0
0.867	0.822
5.423	0.11
1.809	0.552
3.079	2.92
0.107	0
0	0.516
0	0
4.337	1.676
3.13	0
3.92	1.536
0	0.535
0	0
0.722	0.633
1.301	0.127
0	16.386
0	0
0	0
0.534	0.534
0	0
0	1
226.806	36.108
0	1.897
0	0
0	0
1	1.5
0	0
0	0
0	0
0	1.864
0	0
78.489	144.25
429.035	128.012
0	0.903
26.052	126.678
0	0.707
5.441	5.441
40.1	2.341
1.262	1.61
0.5	0.287
2.693	0.098
7.395	6.342
0	0
0.213	0.107
2.772	2.133
4.216	85.563
6.124	0
0	0
0	0
0	0
0	0
1.698	0.679
236.554	67.905
3.837	17.502
0.354	0.261
0	0
37.372	9.49
0	0
0	0
0	0.6
0.548	0.091
6.004	0.909
0.535	0.352
0	0
114.325	1.316
1.387	0.277
0	0
1.887	0.351
24.603	0.55
0.262	0
0	0
0.189	0.189
0	0
0	0
0	0
0	0
0	0
240.288	2.872
412.95	0
22.309	21.356
0.093	0.093
6.978	0.206
0.132	0.094
0	7.93
0	1.844
0	1.357
410.102	17.345
308.386	10.997
219.72	10.228
277.449	7.773
0	0.266
0.604	0.096
7.669	2.773
5.171	4.432
0	1.685
0	0.577
0	1
12.979	0.333
2.333	0.333
2.678	1.082
0	0
0	0
0	0.707
0	0
8	0
0	0
0	2.255
1.414	1.126
0	2.353
225.843	2.236
0	0.839
0	1.165
0.977	1.296
1.269	16.972
0	2.38
0	0
0.139	0.099
1.458	6.298
0	0.425
0	0
0	7.778
1.251	1.313
0	0.632
0	0.577
0	75.405
0	0.355
1.114	0.627
0	0
0	0
0	0.447
0.487	0
0	0.38
0	2.816
0	0
0	0.285
1.774	1.774
0	0.983
0	0
0	0
0	0
0	0.483
3.179	2.256
0	2.16
2.228	0.626
0	0
0	0
0	1.272
16.619	0.189
63.477	2.633
4.041	0.577
0	0
2.582	0.49
0	0.726
0	0
40.368	60.737
0	0
0	0
2.475	3.379
0	0.159
161.584	135.201
0	0
5.774	1.155
0.333	123.544
0.371	2.248
0	0
0	1.431
0	0
0	0.772
0	0
0	0
2.543	0.696
84.634	1.036
0.189	0
0	0
0	0
4.56	0.171
0	0
0	0.577
263.505	27.074
0	0
0	0.689
2.032	0.156
1.249	0.353
0	0.577
0	0
153.384	1.758
5.639	0.152
8.262	0.239
1.553	1.708
17.506	0.733
0	0
5.358	0
0	0
0	1.656
0.093	0.093
3.816	3.299
0	0
1.45	1.402
1.241	0.215
0	0
0	7.525
0.75	0.894
0	0
0.473	0.093
0	1.312
0.525	15.408
0	0
1.047	1.257
0.25	0.729
0	1.721
0	0.976
0	0
1.429	1.517
2.214	9.893
0	10.536
1.546	1.25
0.251	0.105
0	0.756
1.667	0.424
1.669	0.607
0	0
1.702	0.661
0.311	0.104
0.707	0.707
2.589	7.807
6.022	1.028
0	1.151
0	2.659
0	0.786
0.426	0.426
0	9.649
0	1.318
0	6.928
0	0
0	0
0	0
0	0.926
4.201	0.14
0	0
23.906	0.59
0	1.145
0.777	0
0	0.105
0	1.823
0	0
0	0
0	0
0	0
0	0
0	0
13.282	0
0	0.816
463.79	4.116
0.216	0.154
6.088	0.131
0.274	4.819
1.344	3.108
2.033	0.53
0	0.426
0	0.292
0	0
0	0
0	0
0.495	0.199
0.493	0.223
5.978	0.121
0	0
0	0.747
2.503	1.884
0.717	0.717
1.587	1.587
6.041	4.112
8.405	0.204
0	0
1.5	4.359
0	22.03
0.5	0
0	1.792
0	0
2.278	20.455
0	1.371
0	0
0	0
2.315	2.033
0.428	0.195
0	0.831
0.739	4.536
1.046	16.674
0.189	0.094
0.189	0.791
1.5	0.5
0	2.015
0	67.959
0.104	0.104
0	0.894
0	0.447
0	4.352
0	0.707
0.333	0.333
0	0
0	0.82
4.378	0.141
0	0
0.338	2.139
0	163.174
0	0
0	2.568
4.076	5.289
0	0
0	0
0	0
63.438	0.562
33.719	37.072
0.918	1.231
0	0
0	1.013
0.203	0.27
0	0
0	0
0	0
0	0.333
0	0.886
0.949	0.316
0	0.225
0	0
0	2.323
1.633	35.242
0	0
0	0
0.775	1.375
0	0.5
0.189	0
0	2.348
2.462	0
0.302	19.597
0	34.749
50.69	4.615
0	0
0	3.313
1.588	0
0	0.89
0	0.161
0.577	1.114
0	0
25.314	5.982
13.073	0.189
0	0
32.838	1.642
4.457	0.171
0	0.707
0	1
2.119	2.119
4.326	3.672
0	0
84.852	0.354
4.123	189.01
0	0.277
0	0.657
0.884	1.162
119.267	27.918
0.229	1.084
0	3.878
0.797	0.192
1.469	0.442
0	0
0	0
25.683	25.589
468.812	0.707
520.451	8.792
354.26	5.657
434.552	5.465
72.125	3.536
0	0
0	0
5.84	0.348
37.068	1.866
0.912	0.193
1.697	1.893
0.857	0.143
19.159	0.25
0.978	0.379
0	0.758
0	0
0	0.159
4.698	1.331
352.7	25.346
0	0.354
0	0
0	0
0	0.594
0	1.978
0.736	13.388
11.375	11.375
1.897	12.801
18.081	0.409
0	0
0	0
0	0
0	1.136
0	0.164
106.091	15.5
0	1.46
0	0.66
0.594	0.594
0	0
0.236	0.106
0	0
9.538	8.116
0	0
8.652	0.443
0	0
0	0.214
0	0
18.657	0.493
1.428	0.158
4.291	0.207
0.26	0
0	0
0.149	0.149
0.342	1.083
5.596	1.925
1.919	12.278
1.796	17.97
12.459	0.301
0	0
0	0.894
3.588	4.106
0	0
2.438	0.614
41.181	0.936
0.165	0.638
0	0
0	0
4.264	0.363
0	11.451
100.186	1.459
0	0
0	3.511
0	0.707
0	0.381
0.195	0.695
0.091	0.091
2.757	8.663
0	0
0.775	3.9
0	0.316
0	0
0	0
0.317	3.444
0	0.641
1.021	0.092
0	0.689
6.379	0
0	0
0	0.576
0	0.234
0	0
2.447	2.997
26.124	0.293
0	0
0	0
1.467	0.566
4.377	0.208
0.733	0.183
0.2	3.043
0	0
0	0
0	0
0	0.333
15.917	0.42
0	0
0	0
0.549	0.765
0	2.348
7.323	0.13
0	2.089
0	2.769
0	0
0	0
5.206	0.18
188.585	169.953
106.617	17.433
7.034	0
0.514	0.978
2.136	0.801
3.099	1.376
0	0
0	0.488
0.77	0.944
158.367	27.075
0	0
2.535	0.948
231.051	132.867
0	0.917
13.246	0.232
6.619	3.452
0.102	0.102
1.886	1.179
0	0
0	1.432
0	0
0	0
4.263	1.626
3.44	0.211
0	0
1.883	2.245
0	1.283
53.051	1.544
0.404	0.404
1.663	0.132
7.823	0.598
0	0
0	0
0	0
3.266	3.266
0	4.773
0	0
0	1.225
5.41	0.298
14.814	2.808
38.281	0.772
0	0.577
0	0.489
0.782	7.905
0	0
2.06	0.267
0.486	15.533
0	0.267
145.273	84.455
0	0
0	0
0	0.314
0	1.995
6.667	2.915
2.673	0.514
1.347	4.079
0	1.441
0	0.132
0	0
0	0
0	0
0	0.331
0	0.516
0	0.203
0	0
0	6.403
0	0.707
0	0.359
92.885	10.522
8.98	0.735
1.573	0.272
8.832	0.185
0	0
0	0
0	0.151
0.302	0.405
275.072	4.013
0	0.707
0	0
0	1.676
1.924	0.192
1.27	1.231
11.18	11.18
0.254	0.254
0.333	3.628
0	6.182
0	0
0	0
0	1.414
0	0
0	0
0	0.574
21.648	1.392
3.13	0.548
0	0
0.229	0.419
0	0
0	0.535
2.667	2.667
62.803	31.096
0	0
0	0
0	0.5
0	0
0	0
49.332	30.358
0	0
0	0
0	0
0	0
0	0
0.091	0.796
0	0
15.27	0.282
12.236	0.25
514.627	1.887
254.856	1.456
0.131	0.888
274.948	1.69
279.713	3.656
0	0.5
0	0.516
0.194	0.194
0	0
0	0
0.995	2.07
0	0.157
0.157	0.159
9.308	0.218
19	0.816
0	0
6.281	6.083
0.21	2.306
2.336	3.792
0	0.447
0	3.731
12.481	0.277
0	0
0	0.376
0	0
0	0
0	0
0.763	4.539
0	0
0	0
0	0.645
0	0
0	0
0	0
0	0
4.1	0.187
0	2.082
0	1.149
0	0
0	0
0	0
6.324	4.293
478.275	10.017
3.083	3.103
0	0
0	0
0	1.455
0	0
0.469	0.833
6.635	0
0	0
0.309	0.22
0	0
2.279	0.278
0	0.63
0.11	0.11
0.5	0.5
0	0.474
0	0
285.517	109.731
0	0
0	0.196
0.332	0.332
0	0
86.155	239.331
9.761	0.234
2.772	0.733
0	0
0.103	4.23
0	3.091
0	0
0	0
2.792	2.795
3.889	3.335
0	0
0	0
0	0.814
0	0
83.966	38.9
69.174	39.088
24.977	0.632
0	0
1.581	1.938
0	0
207.504	88.518
0	0
0	0
0	0.577
0	0.577
0	1.309
0.099	2.967
0	0
0	21.849
0	0
0	0
0	0.724
0	1
6.425	0.69
0	0
3.266	1.602
3.464	0.192
1.972	0.189
0.091	7.715
0	0
0	0
0	0
0	0
0	0
0	0.577
0	0
1.523	136.058
0	0.236
0	0
0	1.105
0	0
0	0.824
0.833	0.111
5.126	1.168
19.17	0.45
1.2	0.4
0.77	0
0	0.965
0.342	0.944
0.378	0
0	0
0	0
4.5	0
0.204	0.204
5.232	3.694
0.489	0
36.411	36.411
0	1.604
0	0
12.17	0.192
0	0
0.275	0
0	0.894
204.759	5.261
0	0
0	0.441
0	0.852
1.924	2.333
1.585	0
0.285	0.702
0	1.263
0	0.104
0	2.734
0.137	1.552
0	2.675
0	0
0	0
0.422	0.354
0	0
8.579	0.167
0	0
0.647	1.067
0	0
0	0
0	0.837
338.704	2.121
0	0
17.715	0.314
6.535	6.535
7.981	0.442
21.953	46.882
0.186	0.186
0	0
0	0.797
0	0
15.558	59.085
0	30.067
6.965	0.126
0	0
0	0
0	0
0.417	0.603
0.471	1.085
0	0
0	0.577
0.507	0.263
1.404	0.909
0.925	0.42
4.349	35.508
0	0.577
0	1.923
66.864	0.447
39.355	0
0.471	0.471
0	0
0.289	0.144
0	0
1.459	0.955
0	4.243
0	3.257
11.148	11.148
0	0
30.256	0.422
0.408	0.548
0	0
1.114	0.137
2.739	1.258
2.446	1.383
0	0
0	0
2.733	2.733
0	0
0	0
2.588	0.289
0	0
0	0
0	0
0	0
1.414	0.254
0	0
0	0
0.205	0
1.937	1.692
0	0
0.552	0
8.621	0.159
0.371	0.371
1.212	0.16
0	0.129
0.933	0.502
0	0.5
0.093	0.093
4.658	0.093
4.86	4.271
2.811	14.792
2.323	0.919
0	0
0	0
0	0.213
1.435	12.787
3.771	7.353
1.517	0
0	0.471
1.105	0.591
0	0.37
0.403	0.25
0	8.042
0	0.236
116.732	0.242
0	0
0	1.034
0	0
0	0
0	0.218
0	0
0	0
0.45	0.45
4.026	3.532
0	1.643
2.816	0.115
0	0
16.086	0.258
2.631	1.509
14.766	0.221
9.192	1.061
14.988	0.236
0	0.286
0.146	0
0	0.612
0	0
0	0
26.101	0.431
0	0.486
0	0
1.183	1.181
8.489	2.465
7.229	1.268
34.09	0.459
0.444	0
0.205	0.092
0	0
0	1.282
336.774	25.453
0	0
0	0.594
1.01	2.119
3.043	7.479
0.224	2.685
0	0
0	0.591
1.674	1.041
0	3.978
0	0
0	0.577
0	0
0	0
0	0
0	0.577
1.062	0.657
0	7.778
15.49	0.806
0	0
0.516	0.516
286.907	54.184
0.239	0.503
0	0
0	0
26.269	0.309
5.82	0
0	0
1.878	2.365
2.245	1.108
0	1.496
0	0.603
0.805	2.948
0	0
0	0
0	0
0.229	0.229
55.789	1.281
12.122	2.653
1.864	0.726
0.14	0.14
53.099	49.946
3.78	1.913
0	0
0	5.613
0.828	0.828
0	0
0.5	0
0	0.288
0	0.5
0	0
0	11.527
0	0.302
0	0.302
0	0
0	7.363
0	2.213
0.186	0.186
0	0.892
1.207	6.971
1.182	0
1.542	3.402
4.824	4.361
19.942	1.601
0	0.577
0	0
0	0
0	0
0	2.213
0	0
0	0.957
0	0
0	0.707
0	0
1.155	0.289
1.785	0.593
0	1.319
0	0.707
0	0.444
0.911	0.093
0.886	0.407
0	0
0	1.103
1.015	3.085
0	0
0	0.577
0	0.324
0.5	0.5
0	0.577
3.582	2.943
0	0.488
1.418	1.014
0	0
0	3.026
0	0
0.243	1.973
0	0
1.192	4.278
0.203	0
0	0
0	0
143.164	227.533
0	0
0	0.282
2.363	0.33
0	0
0.316	1.783
0	2
0	1.414
0	0
0	0
470.098	10.586
0	1.414
3.128	0
0	0
0.577	2.209
0	0
0	0
0	21.213
0	0
2.019	0.11
0	0
0	5.068
49.628	66.345
0	4.041
0	0
17.678	0
0	0
0.773	3.501
0.456	5.96
0	0
0	0
2.653	2.653
0	3.367
0	0.596
106.662	16.856
0.424	0
0.216	0.32
0	0
0	0.488
0	0.332
0	0
0	0
6.567	3.082
245.857	110.912
4.744	4.698
0	1.81
0	0.314
0	0
0	0
144.65	25.607
0	63.896
0	0
0	0
0	0.886
0.277	0.277
88.694	9.648
0	0
3	12.675
0	0.516
0	0
0	0
0	0.753
0	0.548
0.548	1.326
0	0
0	0
5.477	0
0.408	0.408
3.523	0.16
0	0
0	0.408
0	0
170.413	5.657
0.392	0.392
0	0
0	0.766
13.336	0.445
172.534	24.042
0.277	0.2
0	0
0.209	0
0.261	9.145
0	2.582
14.513	0.412
0	11.65
1.291	0.129
0	0
2.4	0
0	0.69
0	0
0	0
0	0.455
5.506	0.229
0	0
1.75	0.25
0	0
12	0.719
2.367	0.908
13.705	0.25
5.616	0.267
11.329	23.72
0	0
0	0
0	0
147.38	0.929
0	0
0	1.512
0	2.337
121.318	0.983
0	0
37.508	2.938
0	0
0	0
0.146	0.146
56.931	55.165
47.845	5.799
0.854	1.919
0.453	0
0.169	0.169
0	0
1.905	2.695
5.494	0.191
0	0.394
70.189	14.031
0	7.71
0	0
0	0.663
0	0.577
0	1.041
0	0
5.903	6.546
2.077	0.132
1.443	0.289
0	0
0	0
1.155	1.155
6.825	20.997
0	0.647
2.853	8.087
0.783	4.721
0	0
0	1.155
3.753	2.314
22.885	0.508
0	3.795
1.801	0.517
0	0.281
0	0
0	0
2.102	0.143
0	0.102
0	0
0.338	0.127
0.667	1.563
0	0
0.189	0.189
0	0
0	0
0	0
0	0
0.401	2.244
0	0.577
0.236	3.632
234.203	3.803
0	0
0	0
128.26	0.196
81.979	125.15
2.412	0
73.485	1.073
4.091	3.323
0	0
0.119	0.816
14.363	3.906
0	0
0.229	0.229
0	32.213
0	0
6.476	6.476
2.813	0.202
28.844	0.304
0	0.889
0.367	0
0.258	4.171
0	0.957
0	0
0	0.5
4.913	1.681
0	10.841
1.014	0
0	1.15
0.577	0.577
0	0
0	0
0	23.335
0	0
0	0
0	24.617
15.982	15.784
0	0.186
1.518	1.518
0	0
1.25	3.243
0	3.608
0.237	33.873
9.251	0.568
1.63	0.163
0	0.957
5.914	4.58
254.433	47.038
0.8	0.351
0	0.816
0	0.277
0	2.316
0	0
0	0
0	0
25.978	6.564
5.256	1.559
0.928	8.241
0	0
1.146	0.093
0	1.414
0.25	2.004
0	1.922
1.243	0.979
15.875	0
0	0
0	0.447
0	0.295
0.289	0
0	0
0.221	0.399
0.196	0.311
0	0
0.365	8.806
0	0
3.638	0.16
370.151	114.419
0	0
0	0
0	1.155
0	0
108.822	0.577
108.887	2.501
0	0
0	1.803
0.154	0.154
0.969	5.935
0	0
4.472	1.304
0	0
0	2.669
17.274	0.209
2.711	3.925
0	0
0	0.689
0	0
0.256	5.609
199.186	79.674
6.487	0.778
1.399	0.234
18.905	0.283
0.447	0.447
0	0
0	0
0	0
0	0.441
0	0
0	0.983
0	0
0	0
0	0
51.378	139.733
45.596	29.93
0	0.816
0	0
0	0
0	0
0	1.242
20.719	21.133
13.027	0.752
0.221	1.556
0.104	0.778
0	0
0	0
0	0.787
55.067	123.324
0	0.756
3.402	0.378
42.767	168.984
0.686	0
0	0
0	0.665
0.436	0.768
0	0
0	1.169
0	0
1.565	1.565
0	0
0	0
0	1.447
0	0
0	0
0	0
0	3.667
4.226	1.463
3.995	0.189
105.074	28.725
0	0
1.25	0.125
0	11.556
0	1.188
0.775	0.258
0	0
1.92	0.796
[truncated: 77,277 more rows]
