# Supplementary material for: Molecular QTL are enriched for structural variants in a cattle long-read cohort
Source: Commun Biol. 2026 Jan 21;9:290. doi: 10.1038/s42003-026-09596-w (PMC12923665; doi:10.1038/s42003-026-09596-w)
Supplement: Supplementary file 4 — Supplementary Data 2 [file 42003_2026_9596_MOESM4_ESM.zip › source_data/Supplementary_Figure_10.csv]

ID	len	change
DUP	1	./.->0/1
DEL	1	0/1->./.
DUP	1	0/1->0/0
DEL	4	1/1->./.
INS	9	0/1->1/1
INV	11	1/1->0/1
INV	14	0/1->0/0
DEL	18	0/1->1/1
DUP	24	0/0->./.
INV	26	0/0->./.
INS	49	1/1->./.
INS	309	0/1->./.
DEL	316	0/0->./.
INS	760	./.->1/1
INS	1101	1/1->0/1
DEL	1205	1/1->0/1
DEL	1247	./.->1/1
INS	1380	./.->0/1
INS	1894	1/1->0/0
INS	1926	0/0->1/1
INV	2032	./.->0/0
DEL	2066	0/0->1/1
INS	2143	0/0->./.
DEL	2470	1/1->0/0
DEL	2558	./.->0/1
DUP	4421	./.->0/0
INS	6274	0/0->0/1
DEL	7114	0/0->0/1
INS	7495	0/1->0/0
DEL	9095	0/1->0/0
INS	182187	./.->0/0
DEL	186325	./.->0/0
