# Supplementary material for: Molecular QTL are enriched for structural variants in a cattle long-read cohort
Source: Commun Biol. 2026 Jan 21;9:290. doi: 10.1038/s42003-026-09596-w (PMC12923665; doi:10.1038/s42003-026-09596-w)
Supplement: Supplementary file 4 — Supplementary Data 2 [file 42003_2026_9596_MOESM4_ESM.zip › source_data/Figure_3KL.xlsx]

## Sheet: Sheet1
repeat_element	repeat_class	var_id
L1_BT	LINE	1_128263983_INDEL
L1MAB_EC	LINE	1_128293405_INDEL
BOV-A2	SINE	1_128509053_INDEL
L1_BT	LINE	1_128829483_INDEL
MER53	DNA	1_128853832_INDEL
BovB_Oa	LINE	1_128853832_INDEL
L1_BT	LINE	1_128888794_INDEL
MLT2F	LTR	18_2994586_INDEL
MIR3_MarsA	SINE	18_2994586_INDEL
BOV-A2	SINE	18_2994586_INDEL
Charlie1a	DNA	22_8863403_INDEL
BOVB_VA	LINE	22_8863403_INDEL
ERV1-1B-LTR_BT	LTR	22_8863403_INDEL
Bov-tA2	SINE	22_8863403_INDEL
RTE-9_SP	LINE	10_4294663_INDEL
BOV-A2	SINE	11_6940827_INDEL
ERV3-1_SSc-I	LTR	11_6940827_INDEL
BovB	LINE	11_6940827_INDEL
L1_BT	LINE	11_6940827_INDEL
L1_BT	LINE	1_128952972_INDEL
CHR2C_Ttr	SINE	1_128984735_INDEL
Bov-tA2	SINE	1_129214190_INDEL
BOV-A2	SINE	1_129214190_INDEL
Bov-tA3	SINE	1_129279752_INDEL
L1-3_Vpa	LINE	1_129279752_INDEL
BovB	LINE	1_129279752_INDEL
L1_Carn7_orf2	LINE	1_129279752_INDEL
L1_Art	LINE	1_129279752_INDEL
L1_BT	LINE	1_129371075_INDEL
BovB_Oa	LINE	19_4898267_INDEL
Bov-tA1	SINE	20_8753499_INDEL
L1-2_Vpa	LINE	20_8753499_INDEL
BOV-A2	SINE	23_6305686_INDEL
BOV-A2	SINE	28_4556462_INDEL
BTLTR1	LTR	10_4324834_INDEL
LTR25_Ttr	LTR	11_6978188_INDEL
L1_BT	LINE	11_6978188_INDEL
ERV2N-1_SSc-I	LTR	11_6978188_INDEL
EqERV-beta1	LTR	13_159698_INDEL
ERV2-1-LTR_BT	LTR	13_159698_INDEL
ERV1-1-I_BT	LTR	15_3008139_INDEL
MER1B	DNA	1_129403631_INDEL
BOV-A2	SINE	1_129732275_INDEL
Mar1a_Tarsi	SINE	1_130045099_INDEL
BOV-A2	SINE	1_130045099_INDEL
BovB_Oa	LINE	1_130265494_INDEL
BovB_Oa	LINE	1_130268371_INDEL
Novosib-6_CR	DNA	2_4209639_INDEL
Bov-tA2	SINE	27_5915097_INDEL
BOV-A2	SINE	27_5915097_INDEL
L1_BT	LINE	11_6986905_INDEL
EqERV-beta1	LTR	13_159824_INDEL
ERV2-1-LTR_BT	LTR	13_159824_INDEL
L1_BT	LINE	15_3021740_INDEL
BovB	LINE	15_3021740_INDEL
BOV-A2	SINE	15_3021740_INDEL
BovB_Oa	LINE	15_3021740_INDEL
ERV2-1-LTR_BT	LTR	1_131079281_INDEL
BovB_Oa	LINE	1_131216998_INDEL
BovB	LINE	1_131216998_INDEL
RTE-9_SP	LINE	18_3008073_INDEL
BOV-A2	SINE	27_5929347_INDEL
MER2-2_Laf	DNA	29_5421468_INDEL
BovB_Oa	LINE	29_5421468_INDEL
L1_BT	LINE	3_7232030_INDEL
L1_BT	LINE	8_4813917_INDEL
ERV1-1C-LTR_BT	LTR	15_3040143_INDEL
BovB	LINE	1_131537435_INDEL
RTE-9_SP	LINE	1_131537435_INDEL
L1_BT	LINE	1_131676373_INDEL
L1-3_BT	LINE	1_131760470_INDEL
BovB	LINE	1_131760470_INDEL
Bov-tA3	SINE	17_5966629_INDEL
Bov-tA2	SINE	17_5966629_INDEL
RTE-9_SP	LINE	20_8952773_INDEL
L1_BT	LINE	28_4645608_INDEL
Bov-tA1	SINE	29_5424476_INDEL
Bov-tA2	SINE	29_5424476_INDEL
Bov-tA3	SINE	29_5424476_INDEL
CHR2B_Ttr	SINE	29_5424476_INDEL
hAT-4_LCh	DNA	29_5424476_INDEL
ERV2-1-LTR_BT	LTR	29_5424476_INDEL
MLT1B	LTR	29_5424476_INDEL
L1-2_BT	LINE	29_5424476_INDEL
MLT1_Mim	LTR	29_5424476_INDEL
L1-1_Ttr	LINE	29_5424476_INDEL
BovB_Oa	LINE	29_5424476_INDEL
L1-3_Opr	LINE	29_5424476_INDEL
ERV1-1B-LTR_BT	LTR	29_5424476_INDEL
L1_BT	LINE	29_5424476_INDEL
CHR-2B	SINE	29_5424476_INDEL
ALTR2B_BT	LTR	29_5424476_INDEL
L1MC1_EC	LINE	29_5424476_INDEL
EnSpm1_DR	DNA	29_5424476_INDEL
hAT-2_DR	DNA	29_5424476_INDEL
L1_Art	LINE	29_5424476_INDEL
L1MC1	LINE	29_5424476_INDEL
BOV-A2	SINE	29_5424476_INDEL
L1PB2_3end	LINE	29_5424476_INDEL
BovB	LINE	29_5424476_INDEL
RTE-9_SP	LINE	29_5424476_INDEL
P-30_HM	DNA	29_5424476_INDEL
BovB_Oa	LINE	3_7245427_INDEL
L1MB7	LINE	12_3546721_INDEL
L1_BT	LINE	1_131800702_INDEL
UCON7	DNA	1_132004710_INDEL
BOV-A2	SINE	1_132004710_INDEL
BOV-A2	SINE	1_132129962_INDEL
BOV-A2	SINE	20_9046905_INDEL
ERV1-2-I_BT	LTR	20_9046905_INDEL
L1_BT	LINE	26_4723861_INDEL
BovB	LINE	27_5959410_INDEL
Bov-tA2	SINE	28_4673990_INDEL
BovB	LINE	29_5441937_INDEL
BOV-A2	SINE	5_5640565_INDEL
REP-3_CPB	DNA	5_5640565_INDEL
Bov-tA3	SINE	5_5640565_INDEL
RLTR20C2_MM	LTR	5_5640565_INDEL
MER58A	DNA	5_5640565_INDEL
Bov-tA2	SINE	5_5640565_INDEL
CHR2F_Ttr	SINE	5_5640565_INDEL
MER34C_EC	LTR	5_5640565_INDEL
MER1A	DNA	5_5640565_INDEL
MER3	DNA	5_5640565_INDEL
BovB	LINE	5_5640565_INDEL
DNA2-10_DR	DNA	5_5640565_INDEL
BovB_Oa	LINE	5_5640565_INDEL
Bov-tA1	SINE	5_5640565_INDEL
RTE-9_SP	LINE	5_5640565_INDEL
L1_BT	LINE	8_4829364_INDEL
L1_BT	LINE	10_4524404_INDEL
BovB	LINE	11_7027424_INDEL
EqERV-beta1	LTR	13_162065_INDEL
ERV2-1-LTR_BT	LTR	13_162065_INDEL
L1_BT	LINE	1_132504024_INDEL
BOV-A2	SINE	1_132751359_INDEL
L1-3_SSc	LINE	1_133481889_INDEL
RTE-9_SP	LINE	1_133567748_INDEL
BovB_Oa	LINE	1_133567748_INDEL
BovB_Oa	LINE	1_133581558_INDEL
L1-3B_SS_3end	LINE	23_6393115_INDEL
LTR1_BT	LTR	26_4747107_INDEL
RTE-9_SP	LINE	26_4747107_INDEL
L1_BT	LINE	26_4747107_INDEL
CHR-2A	SINE	27_5963429_INDEL
BovB	LINE	29_5444998_INDEL
BTLTR1	LTR	5_5685837_INDEL
L1-5A2_EC	LINE	8_4832566_INDEL
BOV-A2	SINE	8_4832566_INDEL
L1_BT	LINE	10_4529450_INDEL
BOV-A2	SINE	11_7065870_INDEL
ERV2-1-LTR_BT	LTR	13_163594_INDEL
EqERV-beta1	LTR	13_163594_INDEL
BovB	LINE	1_133852798_INDEL
L1_BT	LINE	1_133852798_INDEL
Bov-tA2	SINE	1_133852798_INDEL
BovB_Oa	LINE	1_133852798_INDEL
L1-1_Ttr	LINE	1_133852798_INDEL
L2-1_DR	LINE	1_133852798_INDEL
L1-2_Ttr	LINE	1_133834974_INDEL
L1_BT	LINE	1_133878649_INDEL
Bov-tA3	SINE	1_133878649_INDEL
L1_BT	LINE	1_133882413_INDEL
L1_BT	LINE	1_133939189_INDEL
ERV1-2-I_BT	LTR	1_134013359_INDEL
BOV-A2	SINE	1_134013359_INDEL
BovB_ALi	LINE	1_134079105_INDEL
BOV-A2	SINE	1_134079105_INDEL
ERV1-2-I_BT	LTR	1_134079105_INDEL
L1-1_Ttr	LINE	1_134079105_INDEL
L1_BT	LINE	22_9058169_INDEL
BOV-A2	SINE	24_6014803_INDEL
BovB_Oa	LINE	24_6014803_INDEL
ERV24B_Prim	LTR	26_4754085_INDEL
L1-2_Vpa	LINE	26_4754085_INDEL
RTE-9_SP	LINE	26_4754085_INDEL
MER41C_SS-LTR	LTR	27_5964232_INDEL
Bov-tA3	SINE	27_5964232_INDEL
Bov-tA3	SINE	29_5449483_INDEL
L1_BT	LINE	9_5048663_INDEL
L1_Carn7_5end	LINE	12_3595532_INDEL
CHR2C2_Ttr	SINE	1_134116590_INDEL
Bov-tA2	SINE	1_134116590_INDEL
BOV-A2	SINE	1_134128880_INDEL
BOV-A2	SINE	1_134210869_INDEL
BovB_Oa	LINE	1_134433868_INDEL
MLT1C2	LTR	1_134433868_INDEL
Bov-tA1	SINE	1_134433868_INDEL
BovB	LINE	1_134433868_INDEL
CHESHIRE-2_MD	DNA	1_134433868_INDEL
L1MC	LINE	1_134433868_INDEL
BovB_Es	LINE	1_134433868_INDEL
BovB_Oa	LINE	1_134651713_INDEL
L1-3_BT	LINE	1_134652758_INDEL
RTE-9_SP	LINE	1_134652758_INDEL
CHR2B_Ttr	SINE	2_4420687_INDEL
ERV1-2-I_BT	LTR	2_4420687_INDEL
BovB	LINE	2_4420687_INDEL
RTE-3_LMi	LINE	2_4420687_INDEL
BOV-A2	SINE	2_4420687_INDEL
CHR2D_Ttr	SINE	2_4420687_INDEL
SINE2-1_SSc	SINE	2_4420687_INDEL
MLT1D	LTR	2_4420687_INDEL
L1MC5	LINE	20_9303097_INDEL
BovB	LINE	26_4787295_INDEL
BovB_Oa	LINE	26_4787295_INDEL
ERV2-1-LTR_BT	LTR	29_5454042_INDEL
BovB_Oa	LINE	29_5454042_INDEL
ERV2-1-I_BT	LTR	4_219117_INDEL
ERV2-1-LTR_BT	LTR	4_219117_INDEL
L1_BT	LINE	7_8529802_INDEL
MAR1a_Mdo	SINE	10_4582363_INDEL
L1_BT	LINE	10_4582363_INDEL
BOV-A2	SINE	10_4582363_INDEL
BovB_Oa	LINE	11_7172810_INDEL
BOV-A2	SINE	1_135066782_INDEL
BOV-A2	SINE	1_135650585_INDEL
BovB_Oa	LINE	1_135650585_INDEL
L2a	LINE	1_135650585_INDEL
Bov-tA2	SINE	1_135650585_INDEL
ERV1-1B-LTR_BT	LTR	1_135650585_INDEL
L1B_SS	LINE	2_4429389_INDEL
L1-3_BT	LINE	21_5905082_INDEL
RTE-9_SP	LINE	23_6484134_INDEL
Bov-tA2	SINE	24_6078123_INDEL
ERV2-1-LTR_BT	LTR	29_5454584_INDEL
MER5A	DNA	5_5979841_INDEL
BovB_Oa	LINE	8_4925473_INDEL
ERV2-1-LTR_BT	LTR	13_165687_INDEL
EqERV-beta1	LTR	13_165687_INDEL
L1_BT	LINE	15_3271251_INDEL
Tigger1C_Crp	DNA	1_135896729_INDEL
EnSpm-4_HM	DNA	1_135951987_INDEL
BovB	LINE	1_136093670_INDEL
ERV1-2-I_BT	LTR	1_136170275_INDEL
Bov-tA3	SINE	1_136346509_INDEL
BovB	LINE	18_3321258_INDEL
BOV-A2	SINE	28_4696822_INDEL
BovB	LINE	29_5456778_INDEL
ERV2-1-LTR_BT	LTR	13_167367_INDEL
EqERV-beta1	LTR	13_167367_INDEL
BOV-A2	SINE	1_136349209_INDEL
L1_BT	LINE	1_136533966_INDEL
ERV2-1-LTR_BT	LTR	1_136680209_INDEL
L1_BT	LINE	1_136683219_INDEL
L1_BT	LINE	1_136989112_INDEL
MER41_BT	LTR	28_4784546_INDEL
L1MA9	LINE	28_4784546_INDEL
RTE-9_SP	LINE	28_4784546_INDEL
BovB_Oa	LINE	28_4784546_INDEL
MLT1G3	LTR	28_4784546_INDEL
ERV1-2-I_BT	LTR	12_3873584_INDEL
Mariner-N22_AG	DNA	14_8122007_INDEL
L1-3_BT	LINE	1_137035818_INDEL
BovB_Oa	LINE	1_137077623_INDEL
BovB_Oa	LINE	1_137079363_INDEL
BOV-A2	SINE	1_137085018_INDEL
L1-3_BT	LINE	1_137087960_INDEL
RTE-9_SP	LINE	1_137117544_INDEL
BovB	LINE	1_137167706_INDEL
L1-3_SSc	LINE	1_137167706_INDEL
L1-2_Vpa	LINE	1_137167706_INDEL
L1_Art	LINE	1_137336514_INDEL
Bov-tA2	SINE	1_137336514_INDEL
L1-3_BT	LINE	1_137404097_INDEL
L1-1_DV	LINE	1_137404097_INDEL
BovB	LINE	23_6520882_INDEL
MLT1J2	LTR	4_427393_INDEL
Bov-tA1	SINE	4_427393_INDEL
L1_BT	LINE	1_137450186_INDEL
RTE-9_SP	LINE	1_137421246_INDEL
BovB_Oa	LINE	1_137574953_INDEL
L1-2_Ttr	LINE	1_137596114_INDEL
BOV-A2	SINE	1_137596114_INDEL
L1_BT	LINE	1_137709318_INDEL
HAL1_SS	LINE	1_137722018_INDEL
L1MA9	LINE	1_137722018_INDEL
L1-2_BT	LINE	1_137722018_INDEL
RTE-9_SP	LINE	1_137722018_INDEL
MIRb	SINE	1_137722018_INDEL
Bov-tA2	SINE	1_137722018_INDEL
Charlie3	DNA	1_137722018_INDEL
MER5A1	DNA	1_137722018_INDEL
MER5B	DNA	1_137722018_INDEL
MER1A	DNA	1_137722018_INDEL
BovB_Oa	LINE	1_137722018_INDEL
BovB	LINE	1_137722018_INDEL
L1_BT	LINE	1_137776861_INDEL
CHR-2	SINE	3_7554160_INDEL
Bov-tA2	SINE	5_6066281_INDEL
L1_BT	LINE	7_8633573_INDEL
BOV-A2	SINE	8_5155716_INDEL
CHR-2_BT	SINE	8_5155716_INDEL
BovB_Er	LINE	8_5155716_INDEL
L1_BT	LINE	9_5154408_INDEL
L1_BT	LINE	11_7358181_INDEL
ERV2-1-LTR_BT	LTR	13_168019_INDEL
EqERV-beta1	LTR	13_168019_INDEL
ERV2-1-LTR_BT	LTR	16_99190_INDEL
EqERV-beta1	LTR	16_99190_INDEL
BovB_Ca	LINE	1_137893044_INDEL
L1_BT	LINE	1_137893044_INDEL
BOV-A2	SINE	1_137893044_INDEL
L1M5	LINE	1_137893044_INDEL
BovB_Oa	LINE	1_137893044_INDEL
BOV-A2	SINE	21_6115038_INDEL
BovB_Oa	LINE	23_6567411_INDEL
ERV1-2-LTR_BT	LTR	23_6567411_INDEL
L1_BT	LINE	24_6121664_INDEL
BOV-A2	SINE	5_6057419_INDEL
BovB_Oa	LINE	6_5121779_INDEL
BOV-A2	SINE	6_5121779_INDEL
BovB_Gv	LINE	6_5121779_INDEL
L1_BT	LINE	7_8691634_INDEL
BovB	LINE	12_3987276_INDEL
L1-5A2_EC	LINE	12_3987276_INDEL
L1-2_Ttr	LINE	12_3987276_INDEL
EqERV-beta1	LTR	13_169174_INDEL
ERV2-1-LTR_BT	LTR	13_169174_INDEL
L1_BT	LINE	15_3321505_INDEL
L1M1_orf2	LINE	15_3321505_INDEL
BOV-A2	SINE	1_138171153_INDEL
L1_BT	LINE	1_138180209_INDEL
RTE-9_SP	LINE	18_3512525_INDEL
Gypsy-1_PGr-I	LTR	19_5281041_INDEL
BovB	LINE	19_5281041_INDEL
ERV1-2-I_BT	LTR	23_6568121_INDEL
BovB	LINE	26_4794825_INDEL
L1-2_Ttr	LINE	26_4794825_INDEL
BOV-A2	SINE	28_5025508_INDEL
CHRL1_BT	SINE	6_5243593_INDEL
L1-2_BT	LINE	6_5243593_INDEL
L1_AC_15	LINE	6_5243593_INDEL
Bov-tA1	SINE	6_5243593_INDEL
L1-1_Ttr	LINE	6_5243593_INDEL
Bov-tA2	SINE	6_5243593_INDEL
LTR2_AMe	LTR	6_5243593_INDEL
BovB_Ano	LINE	6_5243593_INDEL
BovB_Oa	LINE	6_5243593_INDEL
BOV-A2	SINE	6_5243593_INDEL
L1-2_EC	LINE	6_5243593_INDEL
BovB	LINE	6_5243593_INDEL
L1_Art	LINE	8_5381262_INDEL
EqERV-beta1	LTR	13_170351_INDEL
ERV2-1-LTR_BT	LTR	13_170351_INDEL
L1-2_BT	LINE	14_8436650_INDEL
SINE2-1_BT	SINE	14_8436650_INDEL
BOV-A2	SINE	14_8436650_INDEL
Bov-tA2	SINE	14_8436650_INDEL
HAL1_SS	LINE	14_8436650_INDEL
Tigger5a_Perissod	DNA	14_8436650_INDEL
L1_BT	LINE	15_3335919_INDEL
EqERV-beta1	LTR	16_100823_INDEL
ERV2-1-LTR_BT	LTR	16_100823_INDEL
L1_BT	LINE	19_495731_INDEL
BOV-A2	SINE	22_120996_INDEL
Bov-tA1	SINE	26_870534_INDEL
BOV-A2	SINE	9_17355_INDEL
BovB_Oa	LINE	1_138195604_INDEL
MIRb	SINE	1_138195604_INDEL
BovB	LINE	1_138195604_INDEL
BovB	LINE	1_138223017_INDEL
L1_BT	LINE	1_138238063_INDEL
L1_Carn7_orf2	LINE	1_138283401_INDEL
BTLTR1	LTR	1_138317716_INDEL
BovB	LINE	1_138516937_INDEL
ERV1-1C-LTR_BT	LTR	1_138516937_INDEL
BovB	LINE	1_138572115_INDEL
L1_BT	LINE	1_138736399_INDEL
BovB	LINE	20_9712080_INDEL
BovB	LINE	22_9310573_INDEL
HERV9NC	LTR	23_6569673_INDEL
RTE-9_SP	LINE	24_6151255_INDEL
BovB	LINE	24_6151255_INDEL
BOV-A2	SINE	24_6151255_INDEL
L1MC	LINE	24_6151255_INDEL
BOV-A2	SINE	3_7611319_INDEL
Bov-tA2	SINE	4_667180_INDEL
MLT1E	LTR	4_667180_INDEL
Bov-tA3	SINE	4_667180_INDEL
ERV2-1-LTR_BT	LTR	13_169416_INDEL
EqERV-beta1	LTR	13_169416_INDEL
BovB	LINE	1_139063786_INDEL
BOV-A2	SINE	1_139082174_INDEL
L1_BT	LINE	1_139102749_INDEL
L1-3_BT	LINE	1_139160176_INDEL
BovB	LINE	1_139393007_INDEL
L1_BT	LINE	26_4837759_INDEL
L1_BT	LINE	4_642963_INDEL
RTE-9_SP	LINE	12_3998749_INDEL
EqERV-beta1	LTR	13_171520_INDEL
ERV2-1-LTR_BT	LTR	13_171520_INDEL
ERV2-1-LTR_BT	LTR	16_102482_INDEL
EqERV-beta1	LTR	16_102482_INDEL
RTE-9_SP	LINE	1_139513878_INDEL
BovB	LINE	1_139513878_INDEL
BovB_Oa	LINE	1_139513878_INDEL
RTE-9_SP	LINE	1_139613855_INDEL
RTE-9_SP	LINE	1_139858229_INDEL
BovB_ALi	LINE	1_139858229_INDEL
BOV-A2	SINE	1_139858229_INDEL
L1-3_BT	LINE	1_139858229_INDEL
L1_BT	LINE	20_9803375_INDEL
L1_BT	LINE	22_9372820_INDEL
L1-2_BT	LINE	24_6200501_INDEL
EqERV-beta1	LTR	12_4080965_INDEL
U6	RNA	12_4080965_INDEL
ERV2-3-LTR_BT	LTR	12_4080965_INDEL
U1	RNA	12_4080965_INDEL
ERV2-3-I_BT	LTR	12_4080965_INDEL
L1_BT	LINE	1_140519008_INDEL
RTE-9_SP	LINE	1_140610425_INDEL
BOV-A2	SINE	1_140650517_INDEL
Bov-tA3	SINE	1_140650517_INDEL
MAR1b_Mdo	SINE	1_140650517_INDEL
LTR11B_BT	LTR	17_6505632_INDEL
L1_BT	LINE	22_9474433_INDEL
HAL1-3_PVa	LINE	22_9474433_INDEL
L1_BT	LINE	29_5465425_INDEL
Bov-tA1	SINE	10_4934185_INDEL
Bov-tA2	SINE	10_4934185_INDEL
hAT-N1_DEl	DNA	10_4934185_INDEL
L1C_SS_5end	LINE	10_4934185_INDEL
BovB_Mars	LINE	10_4934185_INDEL
BovB	LINE	10_4934185_INDEL
ERV2-1-LTR_BT	LTR	13_173451_INDEL
EqERV-beta1	LTR	13_173451_INDEL
ERV2-1-LTR_BT	LTR	16_103668_INDEL
EqERV-beta1	LTR	16_103668_INDEL
BOV-A2	SINE	1_140773447_INDEL
BOV-A2	SINE	1_140799045_INDEL
BOV-A2	SINE	1_140800456_INDEL
L1_BT	LINE	1_140832700_INDEL
BovB	LINE	1_140921364_INDEL
BOV-A2	SINE	17_6504453_INDEL
RTE-9_SP	LINE	19_5313133_INDEL
L1-3_SSc	LINE	24_6239720_INDEL
L1_BT	LINE	24_6239720_INDEL
L1_BT	LINE	29_5467461_INDEL
L1_BT	LINE	1_141152250_INDEL
Bov-tA2	SINE	1_141397932_INDEL
Bov-tA3	SINE	1_141404934_INDEL
BovB	LINE	17_6521630_INDEL
MLT1A0	LTR	18_3625075_INDEL
BOV-A2	SINE	18_3625075_INDEL
BovB_Gd	LINE	18_3625075_INDEL
BovB_Oa	LINE	19_5312039_INDEL
BovB	LINE	19_5312039_INDEL
L1_BT	LINE	20_9931204_INDEL
L1MC4	LINE	22_9506957_INDEL
L1_BT	LINE	22_9506957_INDEL
L1_BT	LINE	24_6316199_INDEL
Bov-tA3	SINE	28_5096593_INDEL
BovB_Oa	LINE	28_5096593_INDEL
BovB	LINE	29_5532287_INDEL
BovB_Cg	LINE	29_5532287_INDEL
ERV1-2-I_BT	LTR	29_5532287_INDEL
BOV-A2	SINE	29_5532287_INDEL
ERV2-1-LTR_BT	LTR	3_7864176_INDEL
BovB_Oa	LINE	6_5367950_INDEL
L1_BT	LINE	9_5196649_INDEL
BOV-A2	SINE	11_7525162_INDEL
BOV-A2	SINE	12_4133002_INDEL
EqERV-beta1	LTR	13_175576_INDEL
ERV2-1-LTR_BT	LTR	13_175576_INDEL
ERV2-1-LTR_BT	LTR	16_104659_INDEL
EqERV-beta1	LTR	16_104659_INDEL
MurERV4	LTR	1_141566776_INDEL
LTR7_BT	LTR	1_141566776_INDEL
Bov-tA2	SINE	1_141629828_INDEL
L1_BT	LINE	17_6555193_INDEL
L4_C_Mam	LINE	5_6320357_INDEL
Bov-tA3	SINE	5_6320357_INDEL
ERV1-2-I_BT	LTR	5_6320357_INDEL
L1-3_Vpa	LINE	5_6320357_INDEL
MAR1c_Mdo	SINE	5_6320357_INDEL
BovB	LINE	6_5348682_INDEL
HAL1	LINE	6_5348682_INDEL
Bov-tA2	SINE	6_5348682_INDEL
RTE-9_SP	LINE	6_5348682_INDEL
BovB_Oa	LINE	6_5348682_INDEL
L2a	LINE	6_5348682_INDEL
BOV-A2	SINE	6_5348682_INDEL
Bov-tA1	SINE	6_5348682_INDEL
BovB_Es	LINE	6_5348682_INDEL
Bov-tA2	SINE	8_5922590_INDEL
BOV-A2	SINE	8_5922590_INDEL
CHRL	SINE	8_5922590_INDEL
ERV1-2-I_BT	LTR	8_5922590_INDEL
L1-3_Vpa	LINE	15_3485189_INDEL
BovB	LINE	1_142101050_INDEL
Bov-tA3	SINE	1_142384046_INDEL
hAT-N3_CM	DNA	1_142322431_INDEL
BOV-A2	SINE	1_142457342_INDEL
BOV-A2	SINE	17_6578581_INDEL
L1_BT	LINE	18_3696211_INDEL
ERV1-2-I_BT	LTR	22_9604478_INDEL
Bov-tA2	SINE	22_9604478_INDEL
BOV-A2	SINE	22_9604478_INDEL
BovB_Ac	LINE	22_9604478_INDEL
Zisupton-7_DR	DNA	23_6620189_INDEL
BtERVF2_LTR	LTR	28_5156088_INDEL
RTE-9_SP	LINE	8_5946755_INDEL
Bov-tA2	SINE	11_7751639_INDEL
ERV2-1-LTR_BT	LTR	13_176850_INDEL
EqERV-beta1	LTR	13_176850_INDEL
BOV-A2	SINE	1_142579843_INDEL
Bov-tA2	SINE	2_5161175_INDEL
BovB_Ma	LINE	2_5161175_INDEL
BovB	LINE	2_5161175_INDEL
L1_BT	LINE	26_4869415_INDEL
L1-3_Vpa	LINE	26_4869415_INDEL
ERV1-1-LTR_BT	LTR	3_7929687_INDEL
BTLTR1	LTR	4_1063260_INDEL
EnSpm-17_OS	DNA	11_7747979_INDEL
EqERV-beta1	LTR	13_177296_INDEL
ERV2-1-LTR_BT	LTR	13_177296_INDEL
EqERV-beta1	LTR	16_110048_INDEL
ERV2-1-LTR_BT	LTR	16_110048_INDEL
BOV-A2	SINE	1_143436648_INDEL
BovB_Oa	LINE	1_143436648_INDEL
MER21C_BT	LTR	1_143436648_INDEL
5S-Sauria	SINE	1_143608336_INDEL
BOV-A2	SINE	24_6395771_INDEL
ERV1-I_EC	LTR	3_7960477_INDEL
LTR77a-int_TS	LTR	3_7960477_INDEL
HERV4_I	LTR	3_7960477_INDEL
BOV-A2	SINE	3_7960477_INDEL
LTR13_SS	LTR	3_7960477_INDEL
LTR5_BT	LTR	3_7960477_INDEL
MacERV5a	LTR	3_7960477_INDEL
BEL-6_DBp-I	LTR	3_7960477_INDEL
CarLTR1-int	LTR	3_7960477_INDEL
LTR25_Ttr	LTR	3_7960477_INDEL
ERV1-1-I_BT	LTR	3_7960477_INDEL
MER84-int	LTR	3_7960477_INDEL
ERV1-2-I_BT	LTR	3_7960477_INDEL
L1_BT	LINE	10_5171703_INDEL
ERV2-1-LTR_BT	LTR	13_177884_INDEL
EqERV-beta1	LTR	13_177884_INDEL
CHR-2A	SINE	1_143890918_INDEL
L1_BT	LINE	18_3840427_INDEL
L1_BT	LINE	21_6682956_INDEL
BOV-A2	SINE	5_6535795_INDEL
BTLTR1	LTR	6_5464052_INDEL
Bov-tA1	SINE	8_5975735_INDEL
RTE-9_SP	LINE	8_5975735_INDEL
BOV-A2	SINE	8_5975735_INDEL
L1-2_BT	LINE	8_5975735_INDEL
BOV-A2	SINE	9_5391468_INDEL
EqERV-beta1	LTR	13_178204_INDEL
ERV2-1-LTR_BT	LTR	13_178204_INDEL
L1_BT	LINE	1_144501071_INDEL
Bov-tA1	SINE	1_144501071_INDEL
L1-4_Cho	LINE	1_144501071_INDEL
Bov-tA2	SINE	1_144501071_INDEL
CHR-2	SINE	1_144501071_INDEL
L1PREC2_orf2	LINE	1_144501071_INDEL
L1MC1_EC	LINE	1_144501071_INDEL
L1MD	LINE	1_144501071_INDEL
L1MB3_EC	LINE	1_144501071_INDEL
L1MC	LINE	1_144501071_INDEL
CHR-2A	SINE	1_144501071_INDEL
Copia-11_ALY-I	LTR	1_144516056_INDEL
RTE-9_SP	LINE	1_144516056_INDEL
Mon1g1	SINE	1_144516056_INDEL
Bov-tA2	SINE	1_144516056_INDEL
BovB_Oa	LINE	1_144516056_INDEL
BOV-A2	SINE	1_144516056_INDEL
Bov-tA2	SINE	1_144517697_INDEL
MAR1b_Mdo	SINE	1_144517697_INDEL
RTE-9_SP	LINE	1_144517697_INDEL
Mon1g1	SINE	1_144517697_INDEL
Copia-11_ALY-I	LTR	1_144517697_INDEL
BOV-A2	SINE	1_144517697_INDEL
BovB_Oa	LINE	1_144517697_INDEL
BovB_Bp	LINE	1_144517697_INDEL
ERV2-3-LTR_BT	LTR	27_6280311_INDEL
ERV2-3-I_BT	LTR	27_6280311_INDEL
L1_BT	LINE	3_7983804_INDEL
RTE_BOV_B_AC_1	LINE	8_5975242_INDEL
L1-2_BT	LINE	8_5975242_INDEL
BOV-A2	SINE	8_5975242_INDEL
L1-2_Ttr	LINE	12_4246610_INDEL
BovB	LINE	12_4246610_INDEL
EqERV-beta1	LTR	13_178425_INDEL
ERV2-1-LTR_BT	LTR	13_178425_INDEL
CHR-2B	SINE	14_8977437_INDEL
MLT1C2	LTR	15_3494456_INDEL
RTE-9_SP	LINE	1_144880410_INDEL
BovB	LINE	1_144880410_INDEL
RTE-9_SP	LINE	1_145253211_INDEL
BovB	LINE	20_10107957_INDEL
L2	LINE	20_10107957_INDEL
Bov-tA3	SINE	20_10107957_INDEL
BOV-A2	SINE	22_9870921_INDEL
RTE-9_SP	LINE	24_6533500_INDEL
L1_BT	LINE	12_4329819_INDEL
L1MEf	LINE	15_3494800_INDEL
L1_BT	LINE	15_3494800_INDEL
EqERV-beta1	LTR	16_114659_INDEL
ERV2-1-LTR_BT	LTR	16_114659_INDEL
MLT1D	LTR	1_145399767_INDEL
BOV-A2	SINE	19_5752761_INDEL
Bov-tA3	SINE	20_10111857_INDEL
BovB	LINE	20_10111857_INDEL
L2	LINE	20_10111857_INDEL
BovB_Oa	LINE	24_6572296_INDEL
L1_BT	LINE	15_3544475_INDEL
BTLTR1B	LTR	1_146185963_INDEL
BOV-A2	SINE	1_146212976_INDEL
BOV-A2	SINE	2_5368448_INDEL
ERV1-2-I_BT	LTR	2_5368448_INDEL
L1M4	LINE	2_5368448_INDEL
Bov-tA2	SINE	2_5368448_INDEL
RTE_BOV_B_AC_1	LINE	2_5368448_INDEL
Polinton-9_NVi	DNA	2_5368448_INDEL
BOV-A2	SINE	18_3930174_INDEL
L1_BT	LINE	19_5718785_INDEL
L1_BT	LINE	29_5597717_INDEL
L1_BT	LINE	4_1197156_INDEL
L1_BT	LINE	6_5533714_INDEL
L1_BT	LINE	7_8693937_INDEL
RTE-9_SP	LINE	8_6126004_INDEL
BovB	LINE	8_6126004_INDEL
ERV2-1-LTR_BT	LTR	14_9130064_INDEL
Polinton-4_DR	DNA	2_5385188_INDEL
L1_BT	LINE	23_6747807_INDEL
L1_BT	LINE	29_5614607_INDEL
BovB	LINE	7_8706321_INDEL
L1_BT	LINE	11_8358583_INDEL
BTLTR1B	LTR	15_3646859_INDEL
L1_BT	LINE	19_499338_INDEL
BovB	LINE	22_121234_INDEL
L1_BT	LINE	24_93178_INDEL
MLT1C	LTR	1_146905708_INDEL
Bov-tA2	SINE	1_146905708_INDEL
Bov-tA1	SINE	1_146905708_INDEL
BovB	LINE	1_146905708_INDEL
BOV-A2	SINE	23_6767496_INDEL
BOV-A2	SINE	24_6645510_INDEL
L1_BT	LINE	29_5614982_INDEL
L1-2_BT	LINE	29_5614982_INDEL
BovB_Oa	LINE	29_5614982_INDEL
Bov-tA1	SINE	29_5614982_INDEL
ERV1-2-I_BT	LTR	29_5614982_INDEL
LTR24_Sar	LTR	29_5614982_INDEL
Bov-tA2	SINE	29_5614982_INDEL
CR1-79_HM	LINE	29_5614982_INDEL
EnSpm-N13_DR	DNA	29_5614982_INDEL
L1_BT	LINE	7_8721857_INDEL
L1_BT	LINE	9_5554458_INDEL
EqERV-beta1	LTR	13_182136_INDEL
ERV2-1-LTR_BT	LTR	13_182136_INDEL
BOV-A2	SINE	14_9213446_INDEL
Gypsy-53_PM-LTR	LTR	1_147230921_INDEL
L1_BT	LINE	1_147444135_INDEL
Bov-tA2	SINE	1_147539156_INDEL
BovB_Oa	LINE	1_147638304_INDEL
BovB	LINE	1_147638304_INDEL
L1M5	LINE	1_147638304_INDEL
RTE-9_SP	LINE	1_147638304_INDEL
Bov-tA2	SINE	1_147676115_INDEL
Bov-tA1	SINE	1_147676115_INDEL
BovB	LINE	1_147862631_INDEL
L1_BT	LINE	28_5507028_INDEL
Zisupton-6_DR	DNA	29_5629424_INDEL
BovB_Ano	LINE	29_5629424_INDEL
Bov-tA2	SINE	29_5629424_INDEL
L1_BT	LINE	29_5629424_INDEL
BovB	LINE	29_5629424_INDEL
Bov-tA1	SINE	7_8734070_INDEL
BovB_Oa	LINE	7_8734070_INDEL
Bov-tA2	SINE	7_8734070_INDEL
L1_Art	LINE	7_8734070_INDEL
Bov-tA3	SINE	7_8734070_INDEL
EqERV-beta1	LTR	13_182954_INDEL
ERV2-1-LTR_BT	LTR	13_182954_INDEL
RTE-9_SP	LINE	14_9217020_INDEL
LTR67B	LTR	1_147894862_INDEL
L1_BT	LINE	1_148064044_INDEL
Bov-tA3	SINE	1_148171878_INDEL
L1_Art	LINE	1_148241178_INDEL
L1MC4a	LINE	1_148241178_INDEL
RTE-9_SP	LINE	1_148286458_INDEL
BovB_Oa	LINE	17_6874593_INDEL
BOV-A2	SINE	18_4005836_INDEL
L1ME1	LINE	21_6877192_INDEL
L1_BT	LINE	28_5603854_INDEL
L1_BT	LINE	5_6674014_INDEL
L2a	LINE	7_8736447_INDEL
L1_BT	LINE	7_8736447_INDEL
BovB	LINE	12_4397065_INDEL
CarLTR1-int	LTR	1_148373083_INDEL
ERV1-1-I_BT	LTR	1_148373083_INDEL
ERV1-1-LTR_BT	LTR	1_148373083_INDEL
RTE-9_SP	LINE	1_148355341_INDEL
BovB_Oa	LINE	1_148349525_INDEL
BovB	LINE	1_148351181_INDEL
BovB_Oa	LINE	2_5396819_INDEL
L1_BT	LINE	22_9877911_INDEL
Bov-tA2	SINE	24_6714048_INDEL
L1-2_Vpa	LINE	24_6714048_INDEL
BOV-A2	SINE	5_6752778_INDEL
L1_BT	LINE	7_8753976_INDEL
EqERV-beta1	LTR	13_183830_INDEL
ERV2-1-LTR_BT	LTR	13_183830_INDEL
RTE-9_SP	LINE	14_9285650_INDEL
L1_Carn7_3end	LINE	14_9285650_INDEL
BovB	LINE	15_3671952_INDEL
L1B_SS	LINE	15_3671952_INDEL
L1_BT	LINE	1_148929971_INDEL
CHRL1_BT	SINE	1_148952383_INDEL
L1MB4	LINE	1_149171248_INDEL
RTE-9_SP	LINE	1_149171248_INDEL
L1_BT	LINE	20_10710106_INDEL
RTE-9_SP	LINE	21_7101491_INDEL
BOV-A2	SINE	22_9879589_INDEL
L1_BT	LINE	26_5099028_INDEL
BOV-A2	SINE	26_5099028_INDEL
BovB_ACo	LINE	26_5099028_INDEL
BOV-A2	SINE	7_8769643_INDEL
RTE-9_SP	LINE	11_8428209_INDEL
L1_BT	LINE	12_4471042_INDEL
EqERV-beta1	LTR	13_183843_INDEL
ERV2-1-LTR_BT	LTR	13_183843_INDEL
L1_BT	LINE	15_3759950_INDEL
L1_BT	LINE	1_149523255_INDEL
BovB	LINE	1_149607973_INDEL
BOV-A2	SINE	1_149974364_INDEL
L1MDa	LINE	1_149973152_INDEL
RTE-9_SP	LINE	18_4031022_INDEL
BovB	LINE	18_4031022_INDEL
L1_BT	LINE	19_5906331_INDEL
BOV-A2	SINE	20_10745419_INDEL
L1_BT	LINE	24_6753389_INDEL
L1_BT	LINE	26_5141638_INDEL
L1_BT	LINE	4_1308235_INDEL
L1_BT	LINE	7_8771253_INDEL
CHRL1_BT	SINE	10_5723734_INDEL
BOV-A2	SINE	10_5723734_INDEL
ERV2-1-LTR_BT	LTR	13_184893_INDEL
EqERV-beta1	LTR	13_184893_INDEL
Bov-tA2	SINE	14_9348096_INDEL
BOV-A2	SINE	15_3772317_INDEL
L1_BT	LINE	1_150299276_INDEL
L1_BT	LINE	1_150426369_INDEL
Bov-tA3	SINE	1_150676651_INDEL
Bov-tA2	SINE	1_150767747_INDEL
L1_BT	LINE	19_5918275_INDEL
ERV1-2-LTR_BT	LTR	23_7138990_INDEL
ERV1-1-LTR_BT	LTR	23_7138990_INDEL
RTE-9_SP	LINE	23_7138990_INDEL
Bov-tA1	SINE	23_7138990_INDEL
NLA	RNA	23_7138990_INDEL
L1MAB_EC	LINE	23_7138990_INDEL
BOV-A2	SINE	23_7138990_INDEL
L1_Art	LINE	23_7138990_INDEL
Bov-tA2	SINE	23_7138990_INDEL
ERV1-2-I_BT	LTR	23_7138990_INDEL
BovB	LINE	23_7138990_INDEL
ERV1-1-I_BT	LTR	23_7138990_INDEL
BTLTR1C1	LTR	23_7138990_INDEL
L1-2_BT	LINE	23_7138990_INDEL
L1_Carn7_3end	LINE	23_7138990_INDEL
L1MC5	LINE	23_7138990_INDEL
BovB_Oa	LINE	23_7138990_INDEL
Polinton-9_NVi	DNA	23_7138990_INDEL
L1_Carn7_orf2	LINE	23_7138990_INDEL
BTLTR1B	LTR	23_7138990_INDEL
Crack-1_IS	LINE	23_7138990_INDEL
L1-2_Vpa	LINE	23_7138990_INDEL
Polinton-2A_NV	DNA	24_6771648_INDEL
ERV1-2-I_BT	LTR	27_6298465_INDEL
Bov-tA2	SINE	27_6298465_INDEL
L1_BT	LINE	4_1406916_INDEL
L1_BT	LINE	6_5796165_INDEL
BovB_Oa	LINE	7_8773106_INDEL
Bov-tA2	SINE	7_8773106_INDEL
Bov-tA1	SINE	7_8773106_INDEL
L1_Art	LINE	7_8773106_INDEL
L1MC3	LINE	8_6600111_INDEL
ERV2-1-LTR_BT	LTR	13_185167_INDEL
BOV-A2	SINE	14_9442863_INDEL
BovB_Oa	LINE	15_3798772_INDEL
L1-4_PVa	LINE	15_3798772_INDEL
RTE-9_SP	LINE	15_3798772_INDEL
L1ME5	LINE	15_3798772_INDEL
Bov-tA2	SINE	15_3798772_INDEL
BovB	LINE	15_3798772_INDEL
MAR1c_Mdo	SINE	15_3798772_INDEL
Bov-tA3	SINE	15_3798772_INDEL
L1-2_BT	LINE	1_151347058_INDEL
L1MC4	LINE	17_7006551_INDEL
Tigger1a_Mars	DNA	17_7006551_INDEL
MIR	SINE	17_7006551_INDEL
Bov-tA2	SINE	17_7006551_INDEL
BOV-A2	SINE	17_7006551_INDEL
NLA	RNA	23_7141796_INDEL
BOV-A2	SINE	23_7141796_INDEL
L1-2_Vpa	LINE	23_7141796_INDEL
L1MC5	LINE	23_7141796_INDEL
ERV1-2-I_BT	LTR	23_7141796_INDEL
L1-2_BT	LINE	23_7141796_INDEL
ERV1-1-I_BT	LTR	23_7141796_INDEL
L1_Carn7_orf2	LINE	23_7141796_INDEL
L1_Art	LINE	23_7141796_INDEL
RTE-9_SP	LINE	23_7141796_INDEL
BovB	LINE	23_7141796_INDEL
Bov-tA2	SINE	23_7141796_INDEL
ERV1-1-LTR_BT	LTR	23_7141796_INDEL
Crack-1_IS	LINE	23_7141796_INDEL
L1MAB_EC	LINE	23_7141796_INDEL
Polinton-9_NVi	DNA	23_7141796_INDEL
ERV1-2-LTR_BT	LTR	23_7141796_INDEL
BTLTR1B	LTR	23_7141796_INDEL
L1_Carn7_3end	LINE	23_7141796_INDEL
BTLTR1C1	LTR	23_7141796_INDEL
BovB_Oa	LINE	23_7141796_INDEL
BOV-A2	SINE	3_8226524_INDEL
BovB_Oa	LINE	9_5595573_INDEL
BovB_Oa	LINE	12_4566517_INDEL
ERV2-1-LTR_BT	LTR	13_186060_INDEL
Bov-tA2	SINE	1_151585964_INDEL
BOV-A2	SINE	1_151585964_INDEL
Bov-tA3	SINE	1_151585964_INDEL
SINE2-1_BT	SINE	1_151585964_INDEL
EqERV-beta1	LTR	1_151712049_INDEL
ERV2-1_TSy-I	LTR	1_151712049_INDEL
ERV2-1-I_BT	LTR	1_151712049_INDEL
BTLTR1B	LTR	1_151712049_INDEL
BovB	LINE	19_5923735_INDEL
BovB_Oa	LINE	21_7249698_INDEL
CHR-2A	SINE	22_10093080_INDEL
CHR-2A	SINE	24_6794604_INDEL
MLT1I	LTR	24_6794604_INDEL
LTR3_EC	LTR	27_6352992_INDEL
BOV-A2	SINE	27_6352992_INDEL
L1-2_Ttr	LINE	27_6352992_INDEL
BovB_Oa	LINE	27_6352992_INDEL
CHRL	SINE	27_6352992_INDEL
LTR9A_EC	LTR	27_6352992_INDEL
L1_BT	LINE	28_5714867_INDEL
LTR37A	LTR	9_5637309_INDEL
MER87B_BT	LTR	10_5822273_INDEL
L1_BT	LINE	11_8599280_INDEL
L1_BT	LINE	15_3831857_INDEL
L1_BT	LINE	18_4141180_INDEL
Bov-tA3	SINE	19_5937307_INDEL
BovB	LINE	22_10118917_INDEL
L1_BT	LINE	24_6816259_INDEL
ERV28_MD_LTR	LTR	9_5647011_INDEL
BovB_ALi	LINE	9_5647011_INDEL
ERV1-1C-LTR_BT	LTR	9_5647011_INDEL
LTR52	LTR	9_5647011_INDEL
Zisupton-7_DR	DNA	9_5647011_INDEL
L1MB3_EC	LINE	9_5647011_INDEL
ERVL-E-int	LTR	9_5647011_INDEL
hAT-42_HM	DNA	9_5647011_INDEL
L1-4_Cho	LINE	9_5647011_INDEL
Polinton-4N1_DR	DNA	9_5647011_INDEL
BovB_Oa	LINE	9_5647011_INDEL
BovB	LINE	9_5647011_INDEL
LTR1B2_PVa	LTR	9_5647011_INDEL
RTE-9_SP	LINE	9_5647011_INDEL
MIR	SINE	9_5647011_INDEL
Bov-tA3	SINE	9_5647011_INDEL
MER87_BT	LTR	9_5647011_INDEL
BOV-A2	SINE	9_5647011_INDEL
ERV2-1-LTR_BT	LTR	13_186729_INDEL
L1-3_BT	LINE	15_3858886_INDEL
BOV-A2	SINE	1_152023903_INDEL
Bov-tA2	SINE	1_152023903_INDEL
L1MA9	LINE	1_152023903_INDEL
L1MAB_EC	LINE	1_152023903_INDEL
BovB_PMo	LINE	1_152023903_INDEL
BovB_Oa	LINE	1_152023903_INDEL
hAT-51_HM	DNA	1_152152049_INDEL
L1-2_Vpa	LINE	1_152152049_INDEL
L1_Canis1_3end	LINE	1_152152049_INDEL
ERV2-1B-LTR_BT	LTR	1_152152049_INDEL
BovB_ACo	LINE	1_152152049_INDEL
L1-2_BT	LINE	1_152152049_INDEL
Bov-tA2	SINE	1_152152049_INDEL
L1_Carn7_3end	LINE	1_152152049_INDEL
BovB_Oa	LINE	1_152152049_INDEL
BovB	LINE	1_152152049_INDEL
LTR16A1	LTR	1_152152049_INDEL
L1-3_Vpa	LINE	1_152152049_INDEL
L1_Art	LINE	1_152152049_INDEL
L1-2_Ttr	LINE	1_152156170_INDEL
L1_Canis1_3end	LINE	1_152156170_INDEL
ERV2-1B-LTR_BT	LTR	1_152156170_INDEL
L1-2_Vpa	LINE	1_152156170_INDEL
hAT-51_HM	DNA	1_152156170_INDEL
BovB_ACo	LINE	1_152156170_INDEL
L1-2_BT	LINE	1_152156170_INDEL
HAL1-3_ML	LINE	1_152156170_INDEL
Bov-tA2	SINE	1_152156170_INDEL
L1-3_Vpa	LINE	1_152156170_INDEL
BovB	LINE	1_152156170_INDEL
LTR16A1	LTR	1_152156170_INDEL
BovB_Oa	LINE	1_152156170_INDEL
CryptonV-N4_DR	DNA	1_152156170_INDEL
L1_Carn7_3end	LINE	1_152156170_INDEL
Sola1-1_AC	DNA	1_152347656_INDEL
Novosib-6_CR	DNA	1_152347656_INDEL
Copia-7-I_DR	LTR	1_171466_INDEL
LTR1_BT	LTR	2_5522690_INDEL
SINE_SM	SINE	2_5522690_INDEL
CHR-2A	SINE	2_5522690_INDEL
MARNA	DNA	2_5522690_INDEL
HAL1-3_PVa	LINE	2_5522690_INDEL
Bov-tA3	SINE	2_5522690_INDEL
L1-2_Ttr	LINE	2_5522690_INDEL
Bov-tA2	SINE	2_5522690_INDEL
CHR2D_Ttr	SINE	19_5972346_INDEL
BOV-A2	SINE	21_7233902_INDEL
Bov-tA3	SINE	25_11038343_INDEL
BOV-A2	SINE	27_6369056_INDEL
L1_BT	LINE	28_5810420_INDEL
L1_BT	LINE	4_1499651_INDEL
Bov-tA2	SINE	1_152569051_INDEL
BovB_Oa	LINE	1_152569051_INDEL
L1MA9	LINE	1_152569051_INDEL
CHR2F_Ttr	SINE	1_152569051_INDEL
BOV-A2	SINE	1_152569051_INDEL
MIRc	SINE	1_152569051_INDEL
RTE-9_SP	LINE	1_152569051_INDEL
SINE2-3_BT	SINE	1_152569051_INDEL
L1-1_Ttr	LINE	1_152970612_INDEL
L1-1_Ttr	LINE	1_152971191_INDEL
L1_Art	LINE	1_152971191_INDEL
L1-3_BT	LINE	1_152971191_INDEL
L1MC4	LINE	17_7092211_INDEL
BovB_Ml	LINE	17_7092211_INDEL
BovB_Oa	LINE	17_7092211_INDEL
BOV-A2	SINE	27_6373499_INDEL
CHR2B_Ttr	SINE	29_5707943_INDEL
HAL1-1_Opr	LINE	29_5707943_INDEL
L1_Art	LINE	29_5707943_INDEL
Bov-tA1	SINE	29_5707943_INDEL
hAT-15_HRo	DNA	29_5707943_INDEL
LIN23_SM	LINE	29_5707943_INDEL
hAT-N16_Crp	DNA	29_5707943_INDEL
MLT1C2	LTR	29_5707943_INDEL
L1-3B_SS_3end	LINE	29_5707943_INDEL
L1MB8	LINE	29_5707943_INDEL
RTE-9_SP	LINE	29_5707943_INDEL
Gypsy-40_PAb-I	LTR	29_5707943_INDEL
LTR1_BT	LTR	29_5707943_INDEL
CHR2D_Ttr	SINE	29_5707943_INDEL
BovB_Oa	LINE	29_5707943_INDEL
BOV-A2	SINE	29_5707943_INDEL
BovB_Mars	LINE	29_5707943_INDEL
BovB	LINE	29_5707943_INDEL
hAT-14_SM	DNA	29_5707943_INDEL
BovB_Tr	LINE	29_5707943_INDEL
ERV1-2-I_BT	LTR	29_5707943_INDEL
CHRL	SINE	29_5707943_INDEL
L1-2_Ttr	LINE	29_5707943_INDEL
L1MC1	LINE	29_5707943_INDEL
L1-2_BT	LINE	29_5707943_INDEL
L1-5B_EC	LINE	29_5707943_INDEL
L1_BT	LINE	29_5707943_INDEL
Bov-tA2	SINE	29_5707943_INDEL
L1_BT	LINE	4_1552219_INDEL
ERV2-1-LTR_BT	LTR	13_187544_INDEL
L1_Art	LINE	1_152971749_INDEL
BOV-A2	SINE	1_153041035_INDEL
L1_BT	LINE	1_153187660_INDEL
Bov-tA1	SINE	1_153191219_INDEL
BovB_Er	LINE	1_153191219_INDEL
BovB	LINE	27_6374017_INDEL
BovB	LINE	29_5727810_INDEL
BTLTR1B	LTR	4_1541386_INDEL
BOV-A2	SINE	5_6988253_INDEL
BOV-A2	SINE	6_5929086_INDEL
Polinton-4N1_DR	DNA	9_5654060_INDEL
L1-4_Cho	LINE	9_5654060_INDEL
BovB_ALi	LINE	9_5654060_INDEL
LTR1B2_PVa	LTR	9_5654060_INDEL
hAT-42_HM	DNA	9_5654060_INDEL
BovB_Oa	LINE	9_5654060_INDEL
BOV-A2	SINE	9_5654060_INDEL
BovB	LINE	9_5654060_INDEL
Bov-tA3	SINE	9_5654060_INDEL
MER87_BT	LTR	9_5654060_INDEL
RTE-9_SP	LINE	9_5654060_INDEL
MIR	SINE	9_5654060_INDEL
BovB_ACo	LINE	9_5654060_INDEL
ERV28_MD_LTR	LTR	9_5654060_INDEL
ERV1-1C-LTR_BT	LTR	9_5654060_INDEL
Zisupton-7_DR	DNA	9_5654060_INDEL
ERVL-E-int	LTR	9_5654060_INDEL
LTR52	LTR	9_5654060_INDEL
BovB_Gd	LINE	9_5654060_INDEL
MamGypLTR3a	LTR	10_5915869_INDEL
BovB	LINE	10_5915869_INDEL
MLT1K	LTR	10_5915869_INDEL
MER5A1	DNA	10_5915869_INDEL
Bov-tA1	SINE	10_5915869_INDEL
L1_BT	LINE	10_5915869_INDEL
L1M4c	LINE	10_5915869_INDEL
L1M5	LINE	10_5915869_INDEL
ERV2-1-LTR_BT	LTR	13_187646_INDEL
BovB	LINE	14_9587627_INDEL
L1_Carn7_3end	LINE	14_9587627_INDEL
L1_BT	LINE	1_153357784_INDEL
BOV-A2	SINE	1_153454618_INDEL
BovB	LINE	17_7192880_INDEL
L1M2	LINE	17_7192880_INDEL
L1-3_Vpa	LINE	21_7626631_INDEL
Mariner-N22_AG	DNA	24_6903511_INDEL
L1_BT	LINE	26_5241500_INDEL
BovB	LINE	4_1574006_INDEL
BTLTR1B1	LTR	4_1574006_INDEL
RTE-9_SP	LINE	5_7043463_INDEL
L1_BT	LINE	7_8823127_INDEL
U1	RNA	8_6769699_INDEL
L1M5	LINE	10_5918617_INDEL
MER5A1	DNA	10_5918617_INDEL
MamGypLTR3a	LTR	10_5918617_INDEL
L1_BT	LINE	10_5918617_INDEL
BovB	LINE	10_5918617_INDEL
L1M4c	LINE	10_5918617_INDEL
MLT1K	LTR	10_5918617_INDEL
Bov-tA1	SINE	10_5918617_INDEL
RTE-9_SP	LINE	12_4628736_INDEL
BovB_Gl	LINE	12_4628736_INDEL
ERV2-1-LTR_BT	LTR	13_188525_INDEL
L1_BT	LINE	1_153586648_INDEL
BOV-A2	SINE	23_7273917_INDEL
Sola3-1_BF	DNA	25_11124748_INDEL
L1_BT	LINE	26_5215496_INDEL
L1_BT	LINE	4_1576705_INDEL
L1_BT	LINE	7_8820304_INDEL
BOV-A2	SINE	19_6126471_INDEL
CHR-2	SINE	25_11158729_INDEL
BovB	LINE	11_9329200_INDEL
EqERV-beta1	LTR	13_190101_INDEL
ERV2-1-LTR_BT	LTR	13_190101_INDEL
BOV-A2	SINE	19_500348_INDEL
BovB_Oa	LINE	19_500348_INDEL
Zisupton-3_PGr	DNA	21_71685_INDEL
L1_BT	LINE	24_138356_INDEL
L1_BT	LINE	27_653017_INDEL
L1_BT	LINE	1_154106267_INDEL
L1-2B1_Cho	LINE	20_11073781_INDEL
L1M7	LINE	20_11073781_INDEL
BovB	LINE	20_11073781_INDEL
L1-3_BT	LINE	20_11073781_INDEL
BOV-A2	SINE	20_11073781_INDEL
MIRb	SINE	22_10728678_INDEL
L1Lx_II_orf2	LINE	24_6980351_INDEL
L1-2_Vpa	LINE	24_6980351_INDEL
L1_BT	LINE	24_6980351_INDEL
L1_BT	LINE	3_8453907_INDEL
L1-1_EC	LINE	6_5954638_INDEL
L1ME2	LINE	6_5954638_INDEL
L1MC5	LINE	6_5954638_INDEL
BOV-A2	SINE	6_5954638_INDEL
L1_BT	LINE	7_8868980_INDEL
BovB_Oa	LINE	1_154667931_INDEL
BOV-A2	SINE	1_154678517_INDEL
BOV-A2	SINE	1_154687702_INDEL
ERV1-2-I_BT	LTR	2_5836940_INDEL
BOV-A2	SINE	2_5836940_INDEL
L1M2	LINE	18_4507109_INDEL
BovB_Oa	LINE	18_4507109_INDEL
BOV-A2	SINE	20_11142879_INDEL
ERV1-2-I_BT	LTR	20_11142879_INDEL
Bov-tA2	SINE	25_11253864_INDEL
ERV1-2-I_BT	LTR	25_11253864_INDEL
L1_BT	LINE	26_5279567_INDEL
L1_Carn7_3end	LINE	3_8557530_INDEL
ERV2-1-LTR_BT	LTR	4_1600270_INDEL
L1MB3_EC	LINE	6_5985737_INDEL
L1-2_Vpa	LINE	6_5985737_INDEL
HAL1_SS	LINE	6_5985737_INDEL
L1-3B_SS_3end	LINE	6_5985737_INDEL
BovB	LINE	6_5985737_INDEL
L1-3_LA	LINE	6_5985737_INDEL
RTE-9_SP	LINE	6_5985737_INDEL
L1MB4	LINE	6_5985737_INDEL
EqERV-beta1	LTR	13_191478_INDEL
ERV2-1-LTR_BT	LTR	13_191478_INDEL
BovB_Oa	LINE	1_154699135_INDEL
L1M3	LINE	1_154747033_INDEL
L1-3_BT	LINE	1_154817944_INDEL
L1-3_BT	LINE	1_154818924_INDEL
ERV1-2C-LTR_BT	LTR	1_155053813_INDEL
BovB_Oa	LINE	1_155053813_INDEL
Bov-tA2	SINE	25_11280876_INDEL
5S	RNA	26_5302429_INDEL
BovB	LINE	6_5987496_INDEL
L1-2_Vpa	LINE	6_5987496_INDEL
RTE-9_SP	LINE	6_5987496_INDEL
L1MB3_EC	LINE	6_5987496_INDEL
L1-3_LA	LINE	6_5987496_INDEL
L1MB4	LINE	6_5987496_INDEL
HAL1_SS	LINE	6_5987496_INDEL
L1-3B_SS_3end	LINE	6_5987496_INDEL
BTLTR1B	LTR	11_9422169_INDEL
EqERV-beta1	LTR	13_192048_INDEL
ERV2-1-LTR_BT	LTR	13_192048_INDEL
L1_BT	LINE	15_3871205_INDEL
RTE-9_SP	LINE	1_155729554_INDEL
L1MC4	LINE	23_7308190_INDEL
Charlie14a	DNA	23_7308190_INDEL
BOV-A2	SINE	23_7308190_INDEL
CHR2C2_Ttr	SINE	23_7308190_INDEL
Bov-tA2	SINE	23_7308190_INDEL
HAL1	LINE	23_7308190_INDEL
L1MC5a	LINE	23_7308190_INDEL
BOV-A2	SINE	26_5308974_INDEL
ERV1-2-I_BT	LTR	27_6393451_INDEL
BOV-A2	SINE	6_5988971_INDEL
HAL1_SS	LINE	6_5988971_INDEL
L1B_SS	LINE	6_5988971_INDEL
RTE-9_SP	LINE	6_5988971_INDEL
Bov-tA2	SINE	6_5988971_INDEL
L1-2_Vpa	LINE	6_5988971_INDEL
BovB	LINE	6_5988971_INDEL
L1_Carn7_orf2	LINE	6_5988971_INDEL
NLA	RNA	6_5988971_INDEL
L1_Carn7_5end	LINE	6_5988971_INDEL
L1-3_Vpa	LINE	6_5988971_INDEL
Mariner1_BT	DNA	11_9441437_INDEL
RTE-9_SP	LINE	11_9441437_INDEL
BovB_Oa	LINE	11_9441437_INDEL
L1MC3	LINE	12_4715973_INDEL
ERV2-1-LTR_BT	LTR	13_193220_INDEL
EqERV-beta1	LTR	13_193220_INDEL
BTLTR1	LTR	15_3920492_INDEL
BovB_Tr	LINE	15_3920492_INDEL
LTR5_BT	LTR	1_155806395_INDEL
Bov-tA1	SINE	1_155806395_INDEL
ALTR39_BT	LTR	1_155806395_INDEL
BovB	LINE	1_155806395_INDEL
HERV17	LTR	1_155806395_INDEL
LTR39_BT	LTR	1_155806395_INDEL
L1-1_Ttr	LINE	1_155806395_INDEL
Bov-tA2	SINE	1_155806395_INDEL
MAR1b_Mdo	SINE	1_155806395_INDEL
ERV1N-2_SSc-I	LTR	1_155806395_INDEL
BOV-A2	SINE	1_155806395_INDEL
LTR8B_EC	LTR	1_155806395_INDEL
MER94	DNA	1_155806395_INDEL
L1-2_Vpa	LINE	1_155986759_INDEL
L1_BT	LINE	1_286829_INDEL
BOV-A2	SINE	22_11139595_INDEL
Bov-tA2	SINE	27_6393849_INDEL
BovB_Ca	LINE	27_6393849_INDEL
BOV-A2	SINE	27_6393849_INDEL
Bov-tA1	SINE	27_6393849_INDEL
L1_BT	LINE	29_5853936_INDEL
Bov-tA3	SINE	6_6025214_INDEL
L1_BT	LINE	9_5761857_INDEL
L1-3_BT	LINE	12_4754490_INDEL
L1_BT	LINE	15_3966977_INDEL
BovB_Oa	LINE	1_156031070_INDEL
L1_Art	LINE	1_156124287_INDEL
Bov-tA2	SINE	1_156122207_INDEL
HAL1_SS	LINE	1_156122207_INDEL
CHR-2B	SINE	1_156122207_INDEL
L1_Art	LINE	1_156122207_INDEL
L1_BT	LINE	22_11161156_INDEL
L1_BT	LINE	4_1744149_INDEL
BOV-A2	SINE	4_1744149_INDEL
L1_BT	LINE	6_6028622_INDEL
L1Lx_IV_orf2	LINE	6_6028622_INDEL
L1_BT	LINE	9_5823097_INDEL
L1_BT	LINE	10_6128675_INDEL
L1-2_Ttr	LINE	12_4771604_INDEL
L1_BT	LINE	12_4771604_INDEL
BOV-A2	SINE	1_156199721_INDEL
L1M4a1	LINE	1_156247369_INDEL
BOV-A2	SINE	1_156247369_INDEL
ERV1-2-I_BT	LTR	1_156247369_INDEL
Bov-tA2	SINE	1_156247369_INDEL
BOV-A2	SINE	1_156299074_INDEL
BovB_Oa	LINE	1_156376976_INDEL
L1_BT	LINE	19_6322963_INDEL
ERV1-1-LTR_BT	LTR	27_6422892_INDEL
ERV1-1-I_BT	LTR	27_6422892_INDEL
RTE-9_SP	LINE	4_1728333_INDEL
L1_BT	LINE	5_7167775_INDEL
L1_BT	LINE	10_6142986_INDEL
L1_BT	LINE	12_4792583_INDEL
BTLTR1B	LTR	1_156555340_INDEL
L1_BT	LINE	1_156514415_INDEL
MER21C_BT	LTR	1_156559896_INDEL
MER58A	DNA	1_156588965_INDEL
L1_BT	LINE	17_7514349_INDEL
L1MCa	LINE	19_6335390_INDEL
BTLTR1	LTR	22_11226855_INDEL
BOV-A2	SINE	24_7101047_INDEL
L1M3	LINE	25_11439569_INDEL
BOV-A2	SINE	25_11439569_INDEL
BovB_Oa	LINE	25_11439569_INDEL
RTE-9_SP	LINE	25_11439569_INDEL
Charlie3_Tarsi	DNA	28_6098453_INDEL
L1_BT	LINE	5_7200888_INDEL
BOV-A2	SINE	5_7200888_INDEL
L1_BT	LINE	10_6158422_INDEL
BovB_Ca	LINE	11_9610187_INDEL
Bov-tA2	SINE	11_9610187_INDEL
L1_BT	LINE	11_9610187_INDEL
BLACKJACK	DNA	11_9610187_INDEL
BOV-A2	SINE	1_156602417_INDEL
L1_BT	LINE	1_156688681_INDEL
L1M3	LINE	1_156707230_INDEL
2025-03-01	DNA	1_156728396_INDEL
BTLTR1C	LTR	1_156728396_INDEL
RTE-9_SP	LINE	1_156728396_INDEL
L1ME3	LINE	1_156728396_INDEL
Bov-tA2	SINE	1_156728396_INDEL
L1MB3_EC	LINE	1_156728396_INDEL
BovB	LINE	1_156728396_INDEL
RTE-9_SP	LINE	1_156730567_INDEL
Bov-tA2	SINE	1_156730567_INDEL
L1MB3_EC	LINE	1_156730567_INDEL
L1M5	LINE	1_156730567_INDEL
2025-03-01	DNA	1_156730567_INDEL
BTLTR1C	LTR	1_156730567_INDEL
BovB	LINE	1_156730567_INDEL
L1_BT	LINE	20_11555273_INDEL
BOV-A2	SINE	28_6149634_INDEL
RTE-9_SP	LINE	4_1852111_INDEL
BOV-A2	SINE	4_1852111_INDEL
MLT1A	LTR	4_1852111_INDEL
BOV-A2	SINE	6_6149097_INDEL
Bov-tA2	SINE	8_7291753_INDEL
U2	RNA	8_7291753_INDEL
SINEU-1_CM	SINE	8_7291753_INDEL
Bov-tA1	SINE	8_7291753_INDEL
L1_BT	LINE	8_7291753_INDEL
BOV-A2	SINE	11_9641690_INDEL
L1_BT	LINE	14_10166187_INDEL
ERV2-1-LTR_BT	LTR	16_171875_INDEL
EqERV-beta1	LTR	16_171875_INDEL
ERV1-1C-LTR_BT	LTR	1_156912447_INDEL
RTE-9_SP	LINE	1_156912447_INDEL
BovB_Ca	LINE	1_156912447_INDEL
BovB_Oa	LINE	1_156912447_INDEL
BovB_Gv	LINE	1_156912447_INDEL
BOV-A2	SINE	1_156912447_INDEL
BtERV3B_LTR	LTR	1_156912447_INDEL
ERV1-12_AMi-I	LTR	1_156912447_INDEL
Bov-tA1	SINE	1_156912447_INDEL
MLT1D	LTR	1_156912447_INDEL
MER33	DNA	1_156912447_INDEL
Bov-tA2	SINE	1_156912447_INDEL
BovB	LINE	1_156912447_INDEL
L1-2_Vpa	LINE	1_156912447_INDEL
L1MD2	LINE	1_156912447_INDEL
L1M3	LINE	1_156912447_INDEL
MER3	DNA	1_156912447_INDEL
L1MD	LINE	1_156912447_INDEL
L1-3_Vpa	LINE	1_156912447_INDEL
Mon1g1	SINE	1_156912447_INDEL
L1-3_BT	LINE	1_156912447_INDEL
L1_BT	LINE	1_156912447_INDEL
L1MAB_EC	LINE	1_156912447_INDEL
L2a	LINE	1_156912447_INDEL
BOV-A2	SINE	20_11558172_INDEL
L1ME1	LINE	4_1979900_INDEL
L1_BT	LINE	4_1979900_INDEL
Bov-tA2	SINE	1_157082031_INDEL
L1-2_Vpa	LINE	1_157082031_INDEL
Helitron-3N3_PM	DNA	1_157351958_INDEL
Bov-tA2	SINE	1_348028_INDEL
BOV-A2	SINE	17_7653123_INDEL
BOV-A2	SINE	24_7343853_INDEL
L1_BT	LINE	26_5470317_INDEL
Bov-tA2	SINE	6_6277216_INDEL
BovB	LINE	6_6277216_INDEL
L1_BT	LINE	9_5914078_INDEL
Bov-tA2	SINE	14_10398426_INDEL
EqERV-beta1	LTR	16_174912_INDEL
ERV2-1-LTR_BT	LTR	16_174912_INDEL
BOV-A2	SINE	1_157416419_INDEL
ERV1-1-I_BT	LTR	1_157416419_INDEL
MLT1A0	LTR	1_157416419_INDEL
L1-3_Vpa	LINE	1_157416419_INDEL
Bov-tA2	SINE	1_157416419_INDEL
ERV1-1-LTR_BT	LTR	1_157472505_INDEL
ERV1-1-I_BT	LTR	1_157472505_INDEL
BOV-A2	SINE	1_157526107_INDEL
BOV-A2	SINE	1_157617274_INDEL
SINE-1_Pmo	SINE	1_157617274_INDEL
Mariner-3_AP	DNA	1_157617274_INDEL
Bov-tA2	SINE	1_157617274_INDEL
L1_BT	LINE	1_157663662_INDEL
L1-2_BT	LINE	1_157663662_INDEL
BovB_Oa	LINE	22_11526812_INDEL
Bov-tA2	SINE	26_5487951_INDEL
L1_BT	LINE	28_6287179_INDEL
BovB_Gd	LINE	28_6287179_INDEL
ERV1-2-I_BT	LTR	28_6287179_INDEL
L1_BT	LINE	29_5887268_INDEL
Bov-tA3	SINE	6_6302632_INDEL
MER57LA	LTR	6_6302632_INDEL
CHR-2A	SINE	6_6302632_INDEL
LTR79	LTR	6_6302632_INDEL
BovB_PMo	LINE	6_6302632_INDEL
MIR	SINE	6_6302632_INDEL
L1-2_Vpa	LINE	6_6302632_INDEL
MIRc	SINE	6_6302632_INDEL
BovB_Es	LINE	6_6302632_INDEL
BovB_Oa	LINE	6_6302632_INDEL
MamRep605	LTR	6_6302632_INDEL
BovB	LINE	6_6302632_INDEL
MIRb	SINE	6_6302632_INDEL
Bov-tA1	SINE	6_6302632_INDEL
CHRL1_BT	SINE	6_6302632_INDEL
BOV-A2	SINE	6_6302632_INDEL
DNA9-3_DR	DNA	6_6302632_INDEL
Bov-tA2	SINE	6_6302632_INDEL
Mon1g3	SINE	6_6302632_INDEL
L2c	LINE	6_6302632_INDEL
MER33	DNA	6_6302632_INDEL
L1-2_Ttr	LINE	6_6302632_INDEL
L1_BT	LINE	9_5943984_INDEL
Transib-6_HM	DNA	15_4040661_INDEL
RTE-9_SP	LINE	15_4040661_INDEL
hAT-N70_DR	DNA	15_4040661_INDEL
BovB	LINE	15_4040661_INDEL
Chapaev-4_HM	LTR	15_4040661_INDEL
Arthur1	DNA	15_4040661_INDEL
BOV-A2	SINE	15_4040661_INDEL
BovB_Oa	LINE	15_4040661_INDEL
L1_Carn7_3end	LINE	15_4040661_INDEL
L1-3B_SS_3end	LINE	15_4040661_INDEL
Bov-tA3	SINE	15_4040661_INDEL
ERV2-1-LTR_BT	LTR	16_175586_INDEL
EqERV-beta1	LTR	16_175586_INDEL
L1_BT	LINE	1_157905809_INDEL
RTE-9_SP	LINE	1_158067081_INDEL
L1M5	LINE	1_158067081_INDEL
MLT2C2	LTR	1_376461_INDEL
L1_BT	LINE	2_6113943_INDEL
BOV-A2	SINE	17_7764091_INDEL
L1-3_Vpa	LINE	24_7335510_INDEL
BovB_Gd	LINE	24_7335510_INDEL
L1MC1_EC	LINE	24_7335510_INDEL
L1_BT	LINE	25_11695856_INDEL
BOV-A2	SINE	29_5888554_INDEL
L1_BT	LINE	5_7385746_INDEL
L1_BT	LINE	7_9019116_INDEL
ERV1-2-I_BT	LTR	8_7483206_INDEL
L1_BT	LINE	9_5946459_INDEL
L1_BT	LINE	12_4834790_INDEL
Bov-tA1	SINE	15_4047364_INDEL
BovB_Oa	LINE	1_158419488_INDEL
ERV38_MD	LTR	1_158448348_INDEL
Novosib-6_CR	DNA	1_158448348_INDEL
Sola3-1_BF	DNA	1_158448348_INDEL
Sola3-1_BF	DNA	1_158448919_INDEL
Novosib-6_CR	DNA	1_158448919_INDEL
Sola3-1_BF	DNA	1_158448786_INDEL
HAT-10_Mad	DNA	1_158448786_INDEL
Helitron-3N3_PM	DNA	1_158448786_INDEL
Novosib-6_CR	DNA	1_158448786_INDEL
L1_BT	LINE	1_383182_INDEL
BovB_Oa	LINE	19_6386117_INDEL
MAR1b_Mdo	SINE	19_6386117_INDEL
BOV-A2	SINE	20_11647657_INDEL
ERV1-1-I_BT	LTR	29_5901324_INDEL
ERV1-1-LTR_BT	LTR	29_5901324_INDEL
L1_BT	LINE	7_9033692_INDEL
RTE-9_SP	LINE	10_6374322_INDEL
EqERV-beta1	LTR	16_176774_INDEL
ERV2-1-LTR_BT	LTR	16_176774_INDEL
L1-2_BT	LINE	1_158522092_INDEL
BovB	LINE	19_6409659_INDEL
L1_BT	LINE	22_11772225_INDEL
L1_BT	LINE	24_7414369_INDEL
Bov-tA2	SINE	27_6514748_INDEL
BOV-A2	SINE	28_6312374_INDEL
L1_BT	LINE	29_5902117_INDEL
L1_BT	LINE	4_2140660_INDEL
Bov-tA2	SINE	7_9077481_INDEL
BOV-A2	SINE	12_4859758_INDEL
L1MC4a	LINE	14_10824226_INDEL
BovB	LINE	15_4074065_INDEL
BOV-A2	SINE	19_6426681_INDEL
L1-3_SSc	LINE	25_11814153_INDEL
BovB_Es	LINE	25_11814153_INDEL
SINE2-2_BT	SINE	26_5497343_INDEL
L1_BT	LINE	26_5497343_INDEL
L1-5_EC	LINE	28_6349674_INDEL
BovB	LINE	29_5904854_INDEL
BovB	LINE	15_4073340_INDEL
BOV-A2	SINE	20_194568_INDEL
Bov-tA2	SINE	27_675708_INDEL
Bov-tA3	SINE	27_675708_INDEL
BovB	LINE	8_114308_INDEL
L1_Opos4b_3end	LINE	8_114308_INDEL
L1_BT	LINE	8_114308_INDEL
L1_BT	LINE	19_6443434_INDEL
L1_BT	LINE	26_5506398_INDEL
L1_BT	LINE	27_6533950_INDEL
Bov-tA2	SINE	3_8615374_INDEL
L1_BT	LINE	12_4882827_INDEL
BTLTR1B	LTR	14_10890752_INDEL
ERV2-1-LTR_BT	LTR	16_179243_INDEL
BovB	LINE	17_7879076_INDEL
RTE-9_SP	LINE	17_7879076_INDEL
L1_BT	LINE	19_6442695_INDEL
L1_BT	LINE	20_11951542_INDEL
L1_BT	LINE	27_6542279_INDEL
L1_BT	LINE	3_8617633_INDEL
L1_BT	LINE	8_7976440_INDEL
ERV2-1-LTR_BT	LTR	13_197084_INDEL
EqERV-beta1	LTR	13_197084_INDEL
L1-2_Ttr	LINE	19_6469235_INDEL
L1_BT	LINE	27_6543907_INDEL
RTE-9_SP	LINE	28_6425306_INDEL
L1_BT	LINE	3_8616958_INDEL
BovB	LINE	3_8616958_INDEL
BovB_Oa	LINE	3_8616958_INDEL
L1MB3_EC	LINE	3_8616958_INDEL
Bov-tA3	SINE	3_8616958_INDEL
L1-3_Vpa	LINE	3_8616958_INDEL
EqERV-beta1	LTR	13_198315_INDEL
ERV2-1-LTR_BT	LTR	13_198315_INDEL
L1_BT	LINE	14_10897979_INDEL
BovB_Oa	LINE	15_4087464_INDEL
L1_BT	LINE	2_6195967_INDEL
L1_BT	LINE	19_6455092_INDEL
BOV-A2	SINE	22_12101022_INDEL
ERV1-2-I_BT	LTR	27_6558029_INDEL
LTR3_EC	LTR	27_6558029_INDEL
LTR9A_EC	LTR	27_6558029_INDEL
BOV-A2	SINE	29_6021685_INDEL
SINE-1_Pmo	SINE	29_6021685_INDEL
BovB_Oa	LINE	3_8662672_INDEL
BovB_Oa	LINE	6_6413587_INDEL
RTE-9_SP	LINE	6_6413587_INDEL
L1_BT	LINE	7_9096329_INDEL
L1M3	LINE	8_8049030_INDEL
CHR2F_Ttr	SINE	8_8049030_INDEL
CHR-2B	SINE	8_8049030_INDEL
L2	LINE	8_8049030_INDEL
L1-2_Ttr	LINE	8_8049030_INDEL
L1_Art	LINE	8_8049030_INDEL
L1ME3Cz	LINE	8_8049030_INDEL
CHRL1_BT	SINE	8_8049030_INDEL
BovB	LINE	8_8049030_INDEL
L1MB3_EC	LINE	8_8049030_INDEL
EqERV-beta1	LTR	13_199443_INDEL
ERV2-1-LTR_BT	LTR	13_199443_INDEL
EqERV-beta1	LTR	16_183359_INDEL
ERV2-1-LTR_BT	LTR	16_183359_INDEL
BovB	LINE	2_6260085_INDEL
RTE-9_SP	LINE	2_6260085_INDEL
BOV-A2	SINE	2_6260085_INDEL
BovB_Gd	LINE	2_6260085_INDEL
L1_BT	LINE	21_8234888_INDEL
BOV-A2	SINE	29_6044276_INDEL
BovB	LINE	5_7723775_INDEL
RTE-9_SP	LINE	7_9148272_INDEL
BovB_Oa	LINE	7_9148272_INDEL
Bov-tA3	SINE	7_9148272_INDEL
CHRL	SINE	7_9148272_INDEL
L1-2_Ttr	LINE	7_9148272_INDEL
SINE2-3_BT	SINE	7_9148272_INDEL
CHR2D_Ttr	SINE	7_9148272_INDEL
MER20	DNA	7_9148272_INDEL
L1-2_Ttr	LINE	8_8070873_INDEL
BovB_Oa	LINE	8_8070873_INDEL
L1_BT	LINE	17_7891483_INDEL
BOV-A2	SINE	26_5618277_INDEL
L1MB4	LINE	29_6059687_INDEL
L1_BT	LINE	29_6059687_INDEL
BovB_Oa	LINE	5_7750996_INDEL
L1_BT	LINE	7_9158517_INDEL
L1_BT	LINE	9_6014769_INDEL
Bov-tA1	SINE	11_10033015_INDEL
L1-3_Vpa	LINE	11_10033015_INDEL
BovB_Oa	LINE	11_10033015_INDEL
BOV-A2	SINE	11_10033015_INDEL
Bov-tA2	SINE	11_10033015_INDEL
L1C_SS_5end	LINE	11_10033015_INDEL
L1M5	LINE	11_10033015_INDEL
L1-2_SSc	LINE	11_10033015_INDEL
L1-1_Ttr	LINE	11_10033015_INDEL
BovB	LINE	11_10033015_INDEL
RTE-9_SP	LINE	11_10033015_INDEL
L1_BT	LINE	12_4941214_INDEL
ERV2-1-LTR_BT	LTR	13_202168_INDEL
EqERV-beta1	LTR	13_202168_INDEL
BOV-A2	SINE	19_6549766_INDEL
L1ME4b	LINE	3_8887447_INDEL
L1_Art	LINE	3_8887447_INDEL
BovB_Oa	LINE	3_8887447_INDEL
BovB_Gl	LINE	3_8887447_INDEL
BOV-A2	SINE	3_8887447_INDEL
L1_BT	LINE	14_11045815_INDEL
EqERV-beta1	LTR	16_186237_INDEL
ERV2-1-LTR_BT	LTR	16_186237_INDEL
L1_BT	LINE	26_5632254_INDEL
ERV2-1-I_BT	LTR	3_8916995_INDEL
ERV2-1_TSy-I	LTR	3_8916995_INDEL
RNLTR4d_I	LTR	3_8916995_INDEL
BTLTR1	LTR	3_8916995_INDEL
BOV-A2	SINE	8_8198960_INDEL
BovB	LINE	24_7728071_INDEL
L1_BT	LINE	24_7728071_INDEL
L1-1_Ttr	LINE	26_5638422_INDEL
BOV-A2	SINE	10_6478516_INDEL
MER5A	DNA	11_10278153_INDEL
L1MC5a	LINE	11_10278153_INDEL
EqERV-beta1	LTR	16_188132_INDEL
ERV2-1-LTR_BT	LTR	16_188132_INDEL
L1_BT	LINE	1_426637_INDEL
BovB	LINE	2_6316473_INDEL
BOV-A2	SINE	21_8365801_INDEL
Bov-tA2	SINE	21_8365801_INDEL
L1_BT	LINE	24_7760563_INDEL
L1_BT	LINE	5_7809927_INDEL
RTE_BOV_B_AC_1	LINE	8_8297165_INDEL
MLT1J2	LTR	8_8297165_INDEL
CHR2F_Ttr	SINE	8_8297165_INDEL
BOV-A2	SINE	8_8297165_INDEL
L1_BT	LINE	15_4209738_INDEL
ERV2-1-LTR_BT	LTR	16_190327_INDEL
L1_BT	LINE	1_429992_INDEL
BovB	LINE	19_6684010_INDEL
L1_BT	LINE	21_8425504_INDEL
L1ME4c	LINE	4_2230963_INDEL
L1_BT	LINE	5_7830135_INDEL
L1_BT	LINE	7_9206717_INDEL
L1_BT	LINE	8_8366841_INDEL
L1_BT	LINE	9_6243761_INDEL
L1_BT	LINE	10_6619975_INDEL
ERV2-1-LTR_BT	LTR	16_192239_INDEL
L1-2_STr	LINE	1_438755_INDEL
L1_BT	LINE	1_438755_INDEL
BovB	LINE	20_12390173_INDEL
MIRb	SINE	21_8442958_INDEL
Bov-tA1	SINE	23_8362722_INDEL
BOV-A2	SINE	23_8362722_INDEL
L1_BT	LINE	4_2263138_INDEL
L1_BT	LINE	5_7836240_INDEL
ERV1-1-LTR_BT	LTR	7_9214756_INDEL
ERV1-1-I_BT	LTR	7_9214756_INDEL
L1_BT	LINE	8_8517564_INDEL
LTR9_BT	LTR	9_6261207_INDEL
LTR39D_BT	LTR	9_6261207_INDEL
LTR39B_Ttr	LTR	9_6261207_INDEL
L1_BT	LINE	11_10375049_INDEL
BOV-A2	SINE	17_8002288_INDEL
BOV-A2	SINE	19_6765748_INDEL
MER57LA	LTR	20_12391197_INDEL
X26_DNA	DNA	20_12391197_INDEL
BovB	LINE	20_12391197_INDEL
Bov-tA2	SINE	25_12116285_INDEL
L1-3_BT	LINE	29_6083369_INDEL
L1_BT	LINE	29_6083369_INDEL
L1-2_Vpa	LINE	29_6083369_INDEL
BOV-A2	SINE	18_5457971_INDEL
MAR1b_Mdo	SINE	27_6651460_INDEL
L1_BT	LINE	27_6651460_INDEL
Bov-tA1	SINE	27_6651460_INDEL
Bov-tA3	SINE	27_6651460_INDEL
MER53	DNA	27_6651460_INDEL
Bov-tA2	SINE	27_6651460_INDEL
RTE_BOV_B_AC_1	LINE	27_6651460_INDEL
L2b	LINE	27_6651460_INDEL
Daphne-2_NV	LINE	27_6651460_INDEL
BovB	LINE	27_6651460_INDEL
BovB_Oa	LINE	27_6651460_INDEL
L1_Art	LINE	29_6100145_INDEL
L1MEc	LINE	29_6100145_INDEL
Bov-tA1	SINE	29_6100145_INDEL
Bov-tA1	SINE	4_2302108_INDEL
EnSpm-12_OS	DNA	10_6701964_INDEL
Bov-tA2	SINE	10_6701964_INDEL
L1_Carn7_3end	LINE	10_6701964_INDEL
CHR2F_Ttr	SINE	10_6701964_INDEL
Mariner-N1_EC	DNA	10_6701964_INDEL
Helitron-N3B_DR	DNA	12_5025977_INDEL
BovB	LINE	12_5025977_INDEL
HATN16_DR	DNA	12_5025977_INDEL
MLT2D	LTR	12_5025977_INDEL
Bov-tA2	SINE	13_333308_INDEL
Gypsy3-LTR_DR	LTR	13_333308_INDEL
BTLTR1	LTR	2_6505581_INDEL
L1-3B_SS_3end	LINE	19_6885567_INDEL
MAR1b_Mdo	SINE	27_6654480_INDEL
Daphne-2_NV	LINE	27_6654480_INDEL
Bov-tA1	SINE	27_6654480_INDEL
L1_BT	LINE	4_2460680_INDEL
BTLTR1	LTR	10_6737793_INDEL
HAL1b	LINE	10_6737793_INDEL
L1_BT	LINE	12_5052888_INDEL
L1_Carn7_orf2	LINE	13_347237_INDEL
Mon1g0	SINE	13_347237_INDEL
LTR3_EC	LTR	27_6664238_INDEL
LTR9A_EC	LTR	27_6664238_INDEL
RTE-9_SP	LINE	5_7938057_INDEL
L1MC1	LINE	12_5054578_INDEL
BovB	LINE	12_5054578_INDEL
SINE2_Gav	SINE	12_5054578_INDEL
Bov-tA2	SINE	12_5054578_INDEL
L1_BT	LINE	14_11399524_INDEL
MLT1F	LTR	15_4349088_INDEL
CHR-2	SINE	17_28294_INDEL
L1_BT	LINE	23_195463_INDEL
Novosib-6_CR	DNA	25_861156_INDEL
L1MB7	LINE	26_891046_INDEL
Bov-tA1	SINE	26_891046_INDEL
L1MA3_3end	LINE	29_840905_INDEL
L1_BT	LINE	29_840905_INDEL
BOV-A2	SINE	27_6682027_INDEL
MIR3_MarsA	SINE	5_7933150_INDEL
L1_BT	LINE	6_6967638_INDEL
L1-2_Ttr	LINE	13_349740_INDEL
ERV1-2-I_BT	LTR	13_349740_INDEL
BOV-A2	SINE	13_349740_INDEL
L1-3_BT	LINE	13_349740_INDEL
BovB	LINE	14_11427352_INDEL
L1-3_BT	LINE	14_11427352_INDEL
BovB_Oa	LINE	26_5799561_INDEL
Bov-tA3	SINE	6_6944240_INDEL
ERV1-4N-EC_I	LTR	13_353622_INDEL
L1_BT	LINE	2_6666512_INDEL
L1_BT	LINE	17_8327567_INDEL
BOV-A2	SINE	21_8859148_INDEL
2025-03-01	DNA	21_8859148_INDEL
BOV-A2	SINE	22_13033236_INDEL
L1_BT	LINE	25_12133456_INDEL
BovB	LINE	26_5825461_INDEL
L1_BT	LINE	28_6582346_INDEL
L1_BT	LINE	7_9316717_INDEL
BovB	LINE	13_354397_INDEL
L1_BT	LINE	1_483203_INDEL
L1-2_Ttr	LINE	24_7949973_INDEL
BovB	LINE	24_7949973_INDEL
BOV-A2	SINE	25_12292306_INDEL
L1_BT	LINE	28_6618181_INDEL
L1_BT	LINE	7_9339015_INDEL
L1_BT	LINE	9_6286592_INDEL
L1MB3_EC	LINE	17_8480559_INDEL
L1M4	LINE	17_8480559_INDEL
L1_BT	LINE	29_6180410_INDEL
L1_BT	LINE	6_7014574_INDEL
BovB	LINE	9_6301804_INDEL
L1_BT	LINE	1_527064_INDEL
L1MB3_EC	LINE	17_8506034_INDEL
L1M4	LINE	17_8506034_INDEL
L1_BT	LINE	19_7007765_INDEL
CHR2C_Ttr	SINE	22_13355643_INDEL
L1_BT	LINE	28_6645945_INDEL
L1_BT	LINE	6_7017827_INDEL
L1MEf	LINE	9_6324215_INDEL
CHRL1_BT	SINE	9_6324215_INDEL
L1_BT	LINE	9_6324215_INDEL
L1_BT	LINE	1_527488_INDEL
BovB	LINE	23_8842657_INDEL
L1MB8	LINE	23_8842657_INDEL
RTE-9_SP	LINE	23_8842657_INDEL
BovB_Oa	LINE	23_8842657_INDEL
L1_BT	LINE	25_12350926_INDEL
L1_BT	LINE	28_6682044_INDEL
L1_BT	LINE	5_8051620_INDEL
BovB_Oa	LINE	8_9082495_INDEL
L1_BT	LINE	9_6337488_INDEL
Bov-tA2	SINE	11_10861434_INDEL
L1-2_Vpa	LINE	12_5376037_INDEL
BOV-A2	SINE	15_4470732_INDEL
BTLTR1	LTR	1_536237_INDEL
L1_BT	LINE	2_6813411_INDEL
L1MAB_EC	LINE	19_7038067_INDEL
L1-1_Ttr	LINE	19_7038067_INDEL
BOV-A2	SINE	20_12598868_INDEL
Bov-tA1	SINE	22_13420028_INDEL
MIRb	SINE	22_13420028_INDEL
BOV-A2	SINE	22_13420028_INDEL
BovB	LINE	22_13420028_INDEL
L1MB8	LINE	22_13420028_INDEL
RTE-9_SP	LINE	22_13420028_INDEL
HAL1_SS	LINE	22_13420028_INDEL
BovB_Oa	LINE	22_13420028_INDEL
BovB_Oa	LINE	23_8844556_INDEL
BovB	LINE	23_8844556_INDEL
RTE-9_SP	LINE	23_8844556_INDEL
L1MB7	LINE	23_8844556_INDEL
L1_BT	LINE	26_5863432_INDEL
L1_BT	LINE	4_2635356_INDEL
BOV-A2	SINE	5_8061057_INDEL
L1-2B1_Cho	LINE	11_10903606_INDEL
L1_BT	LINE	12_5379026_INDEL
L1_BT	LINE	1_538414_INDEL
RTE-9_SP	LINE	2_6929299_INDEL
RTE-9_SP	LINE	21_8967917_INDEL
L1MB8	LINE	23_8846071_INDEL
BovB	LINE	23_8846071_INDEL
BovB_Oa	LINE	23_8846071_INDEL
RTE-9_SP	LINE	23_8846071_INDEL
BovB_Oa	LINE	4_2636703_INDEL
L1_BT	LINE	9_6374082_INDEL
MLT1_Mim	LTR	9_6374082_INDEL
L1M4	LINE	11_10915997_INDEL
L1_BT	LINE	11_10915997_INDEL
Bov-tA1	SINE	1_543906_INDEL
Bov-tA2	SINE	1_543906_INDEL
BovB_Es	LINE	1_543906_INDEL
BTLTR1D2	LTR	1_543906_INDEL
L1-1_Ttr	LINE	1_543906_INDEL
ERV2-3-LTR_BT	LTR	1_543906_INDEL
L1-2_Ttr	LINE	1_543906_INDEL
Polinton-9_NVi	DNA	1_543906_INDEL
BovB_Oa	LINE	1_543906_INDEL
Tigger2a_Art	DNA	1_543906_INDEL
BOV-A2	SINE	1_543906_INDEL
L1_Art	LINE	1_543906_INDEL
Bov-tA3	SINE	1_543906_INDEL
L1_Opos_5end	LINE	1_543906_INDEL
RTE-9_SP	LINE	1_543906_INDEL
BovB	LINE	1_543906_INDEL
L1-3_BT	LINE	1_543906_INDEL
SINE2-2_BT	SINE	1_543906_INDEL
L1_BT	LINE	1_543906_INDEL
CHR-2B	SINE	1_543906_INDEL
ERV1-2-I_BT	LTR	1_543906_INDEL
BOV-A2	SINE	18_5858181_INDEL
L1_BT	LINE	21_9077472_INDEL
Charlie5	DNA	23_8856531_INDEL
CHR2F_Ttr	SINE	23_8856531_INDEL
RTE-9_SP	LINE	23_8856531_INDEL
MER33	DNA	23_8856531_INDEL
MER3	DNA	23_8856531_INDEL
Bov-tA2	SINE	3_9962584_INDEL
BOV-A2	SINE	2_6989678_INDEL
Bov-tA2	SINE	21_9090570_INDEL
BOV-A2	SINE	24_8163173_INDEL
L1_BT	LINE	28_6686441_INDEL
L1_Rat4_3end	LINE	3_10053772_INDEL
L1_BT	LINE	3_10053772_INDEL
BovB	LINE	7_9408585_INDEL
L1_BT	LINE	2_7027963_INDEL
L1_BT	LINE	17_8608012_INDEL
BovB_Oa	LINE	19_7130994_INDEL
L1_BT	LINE	20_12751419_INDEL
L1M1_orf2	LINE	4_2767110_INDEL
L1M5	LINE	4_2767110_INDEL
L1-1C_Cho	LINE	4_2767110_INDEL
MER58A	DNA	4_2767110_INDEL
L1M3	LINE	9_6456473_INDEL
BovB	LINE	9_6456473_INDEL
L1_Ele5	LINE	9_6456473_INDEL
BovB_Tr	LINE	9_6456473_INDEL
RTE-9_SP	LINE	9_6456473_INDEL
L1-3_BT	LINE	9_6456473_INDEL
ERV1-4N-EC_I	LTR	9_6456473_INDEL
L1-1_Ttr	LINE	9_6456473_INDEL
Bov-tA1	SINE	9_6456473_INDEL
ERV1-2-I_BT	LTR	9_6456473_INDEL
ERV54-EC_I	LTR	9_6456473_INDEL
L1-4B_EC	LINE	9_6456473_INDEL
BOV-A2	SINE	9_6456473_INDEL
MER112	DNA	9_6456473_INDEL
ERV2N-1_SSc-I	LTR	9_6456473_INDEL
LTR39B_Ttr	LTR	9_6456473_INDEL
L1M5	LINE	9_6456473_INDEL
ERV1-1B-LTR_BT	LTR	9_6456473_INDEL
BovB_Oa	LINE	9_6456473_INDEL
BovB_Es	LINE	9_6456473_INDEL
CHR-2_BT	SINE	9_6456473_INDEL
ALTR2b_Vpa	LTR	9_6456473_INDEL
L1MC5a	LINE	9_6456473_INDEL
Bov-tA3	SINE	9_6456473_INDEL
LTR49-int	LTR	9_6456473_INDEL
ERV1-5N-EC_I	LTR	9_6456473_INDEL
LTR1_Vpa	LTR	9_6456473_INDEL
L1_BT	LINE	12_5422901_INDEL
L1-3_BT	LINE	17_8647243_INDEL
L1-2_BT	LINE	18_5951385_INDEL
BovB_Oa	LINE	22_13704764_INDEL
BovB	LINE	22_13704764_INDEL
L1MAB_EC	LINE	22_13704764_INDEL
MER41_Ttr-LTR	LTR	22_13704764_INDEL
L1_BT	LINE	25_12501671_INDEL
L1_BT	LINE	4_2814688_INDEL
Bov-tA1	SINE	9_6452365_INDEL
L1MC5a	LINE	9_6452365_INDEL
BovB_Tr	LINE	9_6452365_INDEL
BOV-A2	SINE	9_6452365_INDEL
L1-1_Ttr	LINE	9_6452365_INDEL
MER112	DNA	9_6452365_INDEL
BovB_Es	LINE	9_6452365_INDEL
L1_Ele5	LINE	9_6452365_INDEL
BovB_Oa	LINE	9_6452365_INDEL
L1M5	LINE	9_6452365_INDEL
ERV1-2-I_BT	LTR	9_6452365_INDEL
BovB	LINE	9_6452365_INDEL
L1-4B_EC	LINE	9_6452365_INDEL
L1-3_BT	LINE	9_6452365_INDEL
L1_BT	LINE	16_520239_INDEL
ERV1-2-I_BT	LTR	17_8648943_INDEL
L1_Art	LINE	19_7365972_INDEL
ERV2-1_TSy-I	LTR	21_9098265_INDEL
BTLTR1	LTR	21_9098265_INDEL
ERV2-1-I_BT	LTR	21_9098265_INDEL
RNLTR4d_I	LTR	21_9098265_INDEL
EqERV-beta1	LTR	21_9098265_INDEL
BOV-A2	SINE	24_8188578_INDEL
BTLTR1	LTR	29_6309967_INDEL
BOV-A2	SINE	3_10103949_INDEL
BOV-A2	SINE	11_11106678_INDEL
Bov-tA2	SINE	16_555216_INDEL
MLT1J2	LTR	19_7455988_INDEL
L1_BT	LINE	26_5999962_INDEL
BovB_Ma	LINE	29_6436958_INDEL
L1-2_Vpa	LINE	29_6436958_INDEL
BovB	LINE	29_6436958_INDEL
L2	LINE	29_6436958_INDEL
L1MC5a	LINE	29_6436958_INDEL
L1_BT	LINE	29_6436958_INDEL
L1MAB_EC	LINE	29_6436958_INDEL
Bov-tA2	SINE	29_6436958_INDEL
BOV-A2	SINE	29_6436958_INDEL
L1-2_BT	LINE	29_6436958_INDEL
RTE-9_SP	LINE	29_6436958_INDEL
L1MEd	LINE	8_9207646_INDEL
Bov-tA3	SINE	10_7097220_INDEL
BOV-A2	SINE	10_7097220_INDEL
L1_BT	LINE	14_12060064_INDEL
BOV-A2	SINE	16_565574_INDEL
Bov-tA1	SINE	18_6082617_INDEL
MER74A	LTR	25_12664041_INDEL
CHRL1_BT	SINE	25_12664041_INDEL
CHR2C2_Ttr	SINE	25_12664041_INDEL
L1_BT	LINE	27_6730795_INDEL
L1_BT	LINE	3_10204886_INDEL
L2a	LINE	8_9208178_INDEL
BOV-A2	SINE	8_9208178_INDEL
L1-3a_EF	LINE	8_9208178_INDEL
CHR2E_Ttr	SINE	8_9208178_INDEL
Bov-tA2	SINE	8_9208178_INDEL
L1_BT	LINE	9_6518878_INDEL
L1MC4a	LINE	10_7156545_INDEL
L1ME4b	LINE	10_7156545_INDEL
Arthur1	DNA	10_7156545_INDEL
LTR16A	LTR	10_7156545_INDEL
RTE-9_SP	LINE	12_5535176_INDEL
BovB_PMo	LINE	12_5535176_INDEL
CHR2D_Ttr	SINE	12_5535176_INDEL
Tigger2f	DNA	12_5535176_INDEL
Tigger2a_Art	DNA	12_5535176_INDEL
LTR9B_EC	LTR	12_5535176_INDEL
Bov-tA2	SINE	12_5535176_INDEL
BovB	LINE	12_5535176_INDEL
Bov-tA1	SINE	12_5535176_INDEL
CHRL	SINE	12_5535176_INDEL
BovB_Oa	LINE	12_5535176_INDEL
CHR2C2_Ttr	SINE	12_5535176_INDEL
BovB_Gv	LINE	12_5535176_INDEL
Tigger2	DNA	12_5535176_INDEL
Bov-tA3	SINE	12_5535176_INDEL
BOV-A2	SINE	12_5535176_INDEL
L1MAB_EC	LINE	12_5535176_INDEL
L1_BT	LINE	12_5535176_INDEL
RTE-9_SP	LINE	16_568514_INDEL
Copia26-ZM_I	LTR	16_568514_INDEL
L1_BT	LINE	16_568514_INDEL
MIR	SINE	16_568514_INDEL
L1_BT	LINE	19_580005_INDEL
L1_BT	LINE	21_82668_INDEL
EqERV-beta1	LTR	5_10063_INDEL
ERV2-1-LTR_BT	LTR	5_10063_INDEL
MLT1H2	LTR	20_12878026_INDEL
L1_BT	LINE	27_6755036_INDEL
Bov-tA2	SINE	3_10204110_INDEL
HERV35I	LTR	3_10204110_INDEL
L1_BT	LINE	3_10204110_INDEL
L2d	LINE	8_9209837_INDEL
Copia26-ZM_I	LTR	16_570315_INDEL
RTE-9_SP	LINE	16_570315_INDEL
L1_BT	LINE	2_7255060_INDEL
L1_BT	LINE	19_7659671_INDEL
THER1_MD	SINE	20_12968114_INDEL
BOV-A2	SINE	20_12968114_INDEL
RTE-9_SP	LINE	20_12968114_INDEL
L1_BT	LINE	25_12759804_INDEL
Bov-tA1	SINE	26_6083072_INDEL
L2	LINE	26_6083072_INDEL
L1MC1_EC	LINE	26_6083072_INDEL
BovB	LINE	26_6083072_INDEL
Bov-tA3	SINE	26_6083072_INDEL
MLT1H	LTR	26_6083072_INDEL
L1M5	LINE	27_6770588_INDEL
BOV-A2	SINE	27_6770588_INDEL
L1_BT	LINE	3_10221830_INDEL
L1_BT	LINE	4_2889809_INDEL
RTE-9_SP	LINE	6_7448338_INDEL
ERV1-2-I_BT	LTR	11_11307176_INDEL
L1_BT	LINE	16_571527_INDEL
BovB_Oa	LINE	25_12827884_INDEL
BOV-A2	SINE	25_12827884_INDEL
BOV-A2	SINE	29_6639727_INDEL
L1M5	LINE	4_2903763_INDEL
BovB_Oa	LINE	15_4677505_INDEL
Novosib-6_CR	DNA	27_6779897_INDEL
BovB_Es	LINE	28_6876071_INDEL
BovB_Oa	LINE	8_9361609_INDEL
BovB	LINE	8_9361609_INDEL
L1_BT	LINE	12_5592202_INDEL
L1_BT	LINE	15_4758937_INDEL
L1_BT	LINE	17_8820524_INDEL
Bov-tA1	SINE	27_6781598_INDEL
BovB_Oa	LINE	28_6952780_INDEL
BovB	LINE	29_6730252_INDEL
RTE-9_SP	LINE	29_6730252_INDEL
L1_BT	LINE	12_5602326_INDEL
BovB_Oa	LINE	19_7801590_INDEL
MAR1b_Mdo	SINE	20_13040821_INDEL
Bov-tA2	SINE	20_13040821_INDEL
ERV1-2-I_BT	LTR	20_13040821_INDEL
L1_BT	LINE	22_13965593_INDEL
BovB	LINE	28_6973874_INDEL
RTE-9_SP	LINE	28_6973874_INDEL
Bov-tA2	SINE	29_6741024_INDEL
BOV-A2	SINE	29_6741024_INDEL
L1_BT	LINE	9_6581769_INDEL
L1_BT	LINE	10_7305926_INDEL
RTE-9_SP	LINE	12_5690289_INDEL
L1MD	LINE	1_659809_INDEL
BovB	LINE	1_659809_INDEL
BOV-A2	SINE	19_7860735_INDEL
BTLTR1B	LTR	22_13968039_INDEL
L1_BT	LINE	24_8683338_INDEL
RTE-9_SP	LINE	28_6977836_INDEL
L1MC	LINE	28_6977836_INDEL
L1_BT	LINE	3_10334338_INDEL
L1_BT	LINE	5_8348214_INDEL
L1-4_PVa	LINE	9_6635364_INDEL
Bov-tA2	SINE	10_7373459_INDEL
MER20B	DNA	10_7373459_INDEL
L1_BT	LINE	16_606534_INDEL
Copia-73_ZM-I	LTR	17_8937775_INDEL
L1_BT	LINE	17_8937775_INDEL
CHR-2	SINE	28_6984805_INDEL
L1_BT	LINE	29_6791054_INDEL
CHR-2A	SINE	29_6791054_INDEL
L1_BT	LINE	9_6634159_INDEL
L1_BT	LINE	16_602568_INDEL
BovB_Oa	LINE	2_7434177_INDEL
BovB	LINE	22_13985337_INDEL
L1_BT	LINE	7_9503009_INDEL
Bov-tA1	SINE	7_9503009_INDEL
BovB_Oa	LINE	9_6645620_INDEL
CR1-1_NV	LINE	13_490068_INDEL
SINE2-2_BT	SINE	16_626127_INDEL
Bov-tA2	SINE	16_626127_INDEL
BovB_Oa	LINE	16_626127_INDEL
Gypsy-41_OS-LTR	LTR	16_626127_INDEL
ACSINE1	SINE	16_626127_INDEL
Gypsy-31-LTR_DR	LTR	16_626127_INDEL
Bov-tA1	SINE	16_626127_INDEL
MuDR-N18C_OS	DNA	16_626127_INDEL
Bov-tA3	SINE	16_626127_INDEL
L1M5	LINE	16_626127_INDEL
BovB_Es	LINE	16_626127_INDEL
L1_BT	LINE	22_14036828_INDEL
BOV-A2	SINE	26_6087620_INDEL
L1-3_BT	LINE	6_7516670_INDEL
ERV1-2-I_BT	LTR	7_9524312_INDEL
BOV-A2	SINE	7_9524312_INDEL
BovB	LINE	16_674852_INDEL
L1_BT	LINE	1_712603_INDEL
BOV-A2	SINE	18_6867354_INDEL
L1MB3_EC	LINE	25_13165318_INDEL
BovB	LINE	11_11603442_INDEL
BovB_Oa	LINE	11_11603442_INDEL
BOV-A2	SINE	14_13275266_INDEL
L1_BT	LINE	22_14171672_INDEL
Bov-tA1	SINE	22_14171672_INDEL
L1_BT	LINE	23_10271381_INDEL
BOV-A2	SINE	22_14176314_INDEL
BOV-A2	SINE	23_10278990_INDEL
L1_BT	LINE	26_6220873_INDEL
Bov-tA2	SINE	4_3190173_INDEL
Gypsy-16_PBa-LTR	LTR	4_3190173_INDEL
RTE-9_SP	LINE	6_7662573_INDEL
MuDR-1_LMi	DNA	8_9751025_INDEL
RTE-9_SP	LINE	10_7452516_INDEL
L1-3_BT	LINE	10_7452516_INDEL
BovB	LINE	12_5761330_INDEL
L1_BT	LINE	15_4789290_INDEL
L1_BT	LINE	20_13359200_INDEL
L1_BT	LINE	22_14232117_INDEL
CHR-2	SINE	28_7042834_INDEL
L1_BT	LINE	9_6839352_INDEL
RTE-9_SP	LINE	9_6839352_INDEL
[truncated: 86,013 more rows]
