# Supplementary material for: Molecular QTL are enriched for structural variants in a cattle long-read cohort
Source: Commun Biol. 2026 Jan 21;9:290. doi: 10.1038/s42003-026-09596-w (PMC12923665; doi:10.1038/s42003-026-09596-w)
Supplement: Supplementary file 4 — Supplementary Data 2 [file 42003_2026_9596_MOESM4_ESM.zip › source_data/Figure_4E.csv]

sample	genome_wide	duplication	genotype
1	12.2999475839174	12.7977256052825	0/0
2	11.1445446698635	17.4494424064563	0/1
3	10.8739153817779	15.7210344827586	0/1
4	19.1200655846551	20.5341085840059	0/0
5	12.2109152711177	18.3633455612619	0/1
6	37.7420306160089	39.423206162876	0/0
7	10.581289339727	9.90126192223037	0/0
8	9.49158026558466	10.8607703595011	0/0
9	15.7530752858724	16.8280484225972	0/0
10	14.3504107709332	21.9824431401321	0/1
11	12.1606235337514	12.0440719002201	0/0
12	19.1413299151605	19.6829933969186	0/0
13	13.1159779048322	12.8370212765957	0/0
14	10.4470803393582	10.4286426999266	0/0
15	12.4261524898561	13.074688187821	0/0
16	12.5315548874954	11.696507703595	0/0
17	13.1834464773146	13.8235950110051	0/0
18	16.5972701217263	18.3214233308877	0/0
19	16.9911293249723	16.7896258253852	0/0
20	20.8621585392844	21.5010711665444	0/0
21	14.6591043526374	15.2787160674982	0/0
22	14.9087580597565	15.2492516507704	0/0
23	14.4506272593139	15.6242259721203	0/0
24	13.6161926226485	22.028085106383	0/1
25	49.2071189229067	49.4576889214967	0/0
26	9.40067093323497	9.21256786500367	0/0
27	13.3095876060494	13.7849816581071	0/0
28	15.0173222796016	13.8838151137197	0/0
29	12.4371885282184	19.1053925165077	0/1
30	13.7690221689414	19.7516581071167	0/1
31	13.0886454444854	13.2236903888481	0/0
32	12.9995608262634	13.3672193690389	0/0
33	13.7484019549982	13.852920029347	0/0
34	13.7214767613427	20.4379970652971	0/1
35	14.8703176318702	14.8922157006603	0/0
36	13.5589767613427	14.7843653705062	0/0
37	10.0771222058281	10.1727879677183	0/0
38	13.9540727406861	14.335884079237	0/0
39	13.5293980081151	14.8424211298606	0/0
40	9.05961921800074	9.25608217168012	0/0
41	44.4495032091479	46.0373954512106	0/0
42	11.3427652157875	11.3806016140866	0/0
43	15.27229863519	16.3018928833456	0/0
44	9.1947761342678	9.04551724137931	0/0
45	13.4539851346367	20.6285546588408	0/1
46	11.6712158613058	12.9595744680851	0/0
47	13.591545665806	14.2479163609685	0/0
48	10.6727587237182	11.1115407190022	0/0
49	19.5158691995574	21.0727879677183	0/0
50	13.8169056067872	14.3976742479824	0/0
51	12.8677465142014	13.1314086573734	0/0
52	9.72660125414976	9.68196625091709	0/0
53	18.7233497602361	19.5463609684519	0/0
54	11.0417674658797	16.139332355099	0/1
55	12.0195054223534	12.5717975055026	0/0
56	12.2897083364072	18.6685399853265	0/1
57	12.5809632239026	13.0216140865737	0/0
58	14.8922100700848	23.138371239912	0/1
59	11.5400305791221	11.6519662509171	0/0
60	13.3085623755072	14.4222890682318	0/0
61	12.0733583179639	12.3850770359501	0/0
62	15.1669069715972	15.8005429200293	0/0
63	16.0685837698266	16.5891489361702	0/0
64	10.8623228697897	10.4060528246515	0/0
65	37.9815348948727	36.6717534849596	0/0
66	15.2518756547399	15.9078503301541	0/0
67	9.26965960900037	13.7930227439472	0/1
68	14.0820772777573	13.9710271460015	0/0
69	12.966192548875	12.9868965517241	0/0
70	18.0975491331612	18.5949963316214	0/0
71	24.6574819992623	24.715216434336	0/0
72	53.3225354481741	54.7505429200293	0/0
73	14.8577102914054	14.9235803374908	0/0
74	14.9912299520472	22.9685693323551	0/1
75	10.7791188491332	10.5108510638298	0/0
76	11.5119978236813	17.7668231841526	0/1
77	10.2459280708226	10.3730227439472	0/0
78	9.78163264478052	9.14470286133529	0/0
79	10.3346085577278	11.7344900953778	0/0
80	9.37625064551826	10.0210198092443	0/0
81	12.6633944669864	12.7439031548056	0/0
82	56.576785540391	85.9626852531181	0/1
83	12.0130751383253	12.5884005869406	0/0
84	10.7373175212099	10.5764049889949	0/0
85	10.7518472888233	10.8867351430668	0/0
86	13.2373839173737	13.239523110785	0/0
87	11.8645089634821	12.1881511371974	0/0
88	11.1681810770933	11.0235656639765	0/0
89	11.6005894872741	11.3246735143067	0/0
90	13.3315504610845	13.0308437270726	0/0
91	12.9097234230911	13.6404035216434	0/0
92	10.122942161564	10.1662876008804	0/0
93	10.6738032829214	10.1911518708731	0/0
94	10.3331544448543	10.2852017608217	0/0
95	12.829751899668	12.7323404255319	0/0
96	18.4732592401328	19.4156639765224	0/0
97	10.6196467355219	11.2259647835657	0/0
98	10.7051232386573	15.4743286867205	0/1
99	12.4956895979343	12.4570066030814	0/0
100	10.3773299151605	15.6878650036684	0/1
101	11.0029004426411	10.3128906823184	0/0
102	10.4590045001844	15.3900146735143	0/1
103	11.8552070822575	11.699809244314	0/0
104	10.4653164514939	11.4387380777696	0/0
105	11.729238362228	11.6168158473955	0/0
106	11.407971080782	11.6090388848129	0/0
107	13.9779399483585	14.5183492296405	0/0
108	11.3256911102914	11.8045561261922	0/0
109	11.4199848764294	11.215311812179	0/0
110	11.4814310217632	11.8708363903155	0/0
111	9.76743260789377	10.4391562729274	0/0
112	13.0086799336038	13.4369919295671	0/0
113	15.2636847657691	22.5453851797506	0/1
114	10.3129069715972	10.5729493763756	0/0
115	20.4620853190705	22.0424798239178	0/0
116	20.0299454444854	20.9748716067498	0/0
117	11.9680296569532	12.0152971386647	0/0
