# Supplementary material for: Molecular QTL are enriched for structural variants in a cattle long-read cohort
Source: Commun Biol. 2026 Jan 21;9:290. doi: 10.1038/s42003-026-09596-w (PMC12923665; doi:10.1038/s42003-026-09596-w)
Supplement: Supplementary file 4 — Supplementary Data 2 [file 42003_2026_9596_MOESM4_ESM.zip › source_data/Figure_2B.csv]

Cohort	Panel	count	Freq
True	False	12679	AF<5%
True	True	3113	AF<5%
True	False	10909	AF<1%
True	True	544	AF<1%
True	False	6828	AF<15%
True	True	7609	AF<15%
False	True	11280	AF>15%
True	False	6964	AF>15%
True	True	22497	AF>15%
