# Supplementary material for: Molecular QTL are enriched for structural variants in a cattle long-read cohort
Source: Commun Biol. 2026 Jan 21;9:290. doi: 10.1038/s42003-026-09596-w (PMC12923665; doi:10.1038/s42003-026-09596-w)
Supplement: Supplementary file 4 — Supplementary Data 2 [file 42003_2026_9596_MOESM4_ESM.zip › source_data/Supplementary_Figure_9B.csv]

process	chromosome	position	type	length	missingness	chrom_lengths	rel_pos
forced	1	6767	DEL	-2213	0.766667	158534110	0.00004268482032037143
forced	1	11007	DEL	-260	0.75	158534110	0.0000694298532978171
forced	1	17681	DEL	-386	0.666667	158534110	0.00011152804907410778
forced	1	20570	DEL	-159	0.541667	158534110	0.00012975125668539093
forced	1	21020	INS	68	0.516667	158534110	0.00013258976254384625
forced	1	21840	DEL	-638	0.516667	158534110	0.0001377621509970315
forced	1	21933	INS	227	0.508333	158534110	0.00013834877554111226
forced	1	22968	DEL	-388	0.391667	158534110	0.00014487733901555948
forced	1	23342	INS	620	0.391667	158534110	0.0001472364527734757
forced	1	25660	INS	662	0.308333	158534110	0.00016185791183991887
forced	1	26791	DEL	-138	0.283333	158534110	0.00016899202323083658
forced	1	27108	INS	2854	0.291667	158534110	0.00017099159291334844
forced	1	27144	INS	181	0.283333	158534110	0.00017121867338202486
forced	1	28130	INS	253	0.275	158534110	0.0001774381551074403
forced	1	28832	DEL	-114	0.266667	158534110	0.00018186622424663058
forced	1	30965	DEL	-1025	0.25	158534110	0.0001953207420157088
forced	1	35173	INS	3178	0.258333	158534110	0.0002218639256876643
forced	1	35177	DEL	-182	0.258333	158534110	0.00022188915685085058
forced	1	38448	DEL	-453	0.216667	158534110	0.00024252194054642247
forced	1	38580	INS	1702	0.208333	158534110	0.00024335456893156935
forced	1	38807	INS	1099	0.258333	158534110	0.0002447864374423902
forced	1	38918	INS	4593	0.283333	158534110	0.00024548660222080914
forced	1	38935	DEL	-46	0.258333	158534110	0.00024559383466435077
forced	1	38943	INS	69	0.258333	158534110	0.0002456442969907233
forced	1	40261	INS	93	0.25	158534110	0.0002539579652605991
forced	1	40284	DEL	-135	0.241667	158534110	0.0002541030444489202
forced	1	41450	DEL	-1160	0.25	158534110	0.0002614579285177177
forced	1	41731	DEL	-45	0.25	158534110	0.00026323041773155316
forced	1	58934	DEL	-246	0.233333	158534110	0.0003717433428049017
forced	1	59029	INS	5088	0.233333	158534110	0.0003723425829305756
forced	1	59029	INS	3860	0.233333	158534110	0.0003723425829305756
forced	1	59045	INS	1119	0.233333	158534110	0.0003724435075833207
forced	1	66945	INS	139	0.2	158534110	0.000422275054876203
forced	1	66945	INS	1345	0.2	158534110	0.000422275054876203
forced	1	67945	INS	90	0.233333	158534110	0.00042858284567277036
forced	1	67957	DEL	-48	0.233333	158534110	0.00042865853916232915
forced	1	68005	INS	1274	0.233333	158534110	0.0004289613131205644
forced	1	70870	INS	45	0.258333	158534110	0.0004470331337527299
forced	1	71338	INS	824	0.258333	158534110	0.0004499851798455235
forced	1	72055	DEL	-4594	0.308333	158534110	0.00045450786584666226
forced	1	73069	INS	2514	0.291667	158534110	0.0004609039657143816
forced	1	73116	DEL	-522	0.291667	158534110	0.0004612004318818203
forced	1	73681	INS	89	0.291667	158534110	0.00046476433368188084
forced	1	74167	DEL	-234	0.341667	158534110	0.00046782992000901256
forced	1	74827	DEL	-1319	0.358333	158534110	0.000471993061934747
forced	1	76516	DEL	-1397	0.291667	158534110	0.00048264692059014935
forced	1	77215	INS	91	0.3	158534110	0.0004870560663569499
forced	1	77769	DEL	-45	0.308333	158534110	0.0004905505824582483
forced	1	78337	DEL	-386	0.608333	158534110	0.0004941334076306985
forced	1	78540	INS	64	0.708333	158534110	0.0004954138891624017
forced	1	78809	DEL	-4901	0.4	158534110	0.0004971106848866783
forced	1	80055	DEL	-153	0.691667	158534110	0.0005049701922192013
forced	1	80174	INS	1143	0.691667	158534110	0.0005057208193239929
forced	1	80693	INS	274	0.425	158534110	0.0005089945627474113
forced	1	81694	DEL	-1711	0.375	158534110	0.0005153086613347752
forced	1	82147	INS	1551	0.383333	158534110	0.0005181660905656202
forced	1	83238	DEL	-92	0.375	158534110	0.0005250478903246753
forced	1	83573	INS	250	0.366667	158534110	0.0005271610002415253
forced	1	84285	DEL	-5938	0.241667	158534110	0.0005316521472886813
forced	1	86094	DEL	-69	0.291667	158534110	0.0005430629408396717
forced	1	86228	INS	477	0.283333	158534110	0.0005439081848064117
forced	1	86879	DEL	-2736	0.258333	158534110	0.0005480145566149771
forced	1	87920	DEL	-637	0.3	158534110	0.0005545809668342037
forced	1	246440	INS	9657	0.316667	158534110	0.0015544919639060642
forced	1	603166	INS	3359	0.4	158534110	0.003804644943602358
forced	1	604400	INS	3355	0.4	158534110	0.003812428757445322
forced	1	30382269	DEL	-826	0.391667	158534110	0.19164499677703428
forced	1	47658777	INS	1497	0.266667	158534110	0.30062159493625695
forced	1	47659379	DEL	-681	0.241667	158534110	0.30062539222631646
forced	1	64464657	INS	1287	0.358333	158534110	0.4066295701284727
forced	1	88459609	DEL	-76	0.866667	158534110	0.5579847075181487
forced	1	88484573	INS	120	0.816667	158534110	0.5581421752075941
forced	1	88498122	DEL	-3994	0.233333	158534110	0.5582276394650968
forced	1	88499551	DEL	-1426	0.233333	158534110	0.5582366532981451
forced	1	88499757	DEL	-157	0.225	158534110	0.5582379527030492
forced	1	88500257	DEL	-222	0.233333	158534110	0.5582411065984475
forced	1	88500299	INS	130	0.233333	158534110	0.5582413715256609
forced	1	88500842	DEL	-1690	0.258333	158534110	0.5582447966560635
forced	1	88501324	DEL	-77	0.258333	158534110	0.5582478370112274
forced	1	88501386	DEL	-1338	0.258333	158534110	0.5582482280942568
forced	1	88501738	INS	103	0.258333	158534110	0.5582504484366172
forced	1	88502428	DEL	-221	0.25	158534110	0.5582548008122669
forced	1	88503354	DEL	-1874	0.316667	158534110	0.5582606418265444
forced	1	88503582	DEL	-108	0.258333	158534110	0.558262080002846
forced	1	88504023	INS	124	0.283333	158534110	0.5582648617385874
forced	1	88504261	DEL	-2218	0.341667	158534110	0.558266362992797
forced	1	88504448	DEL	-390	0.325	158534110	0.5582675425496759
forced	1	88505173	DEL	-2121	0.341667	158534110	0.5582721156980034
forced	1	88505294	DEL	-161	0.341667	158534110	0.5582728789406898
forced	1	88505940	DEL	-901	0.341667	158534110	0.5582769537735444
forced	1	88506320	DEL	-155	0.333333	158534110	0.5582793507340471
forced	1	88506776	INS	79	0.341667	158534110	0.5582822270866503
forced	1	88507918	DEL	-120	0.3	158534110	0.55828943058374
forced	1	88508681	DEL	-169	0.308333	158534110	0.5582942434281177
forced	1	88515368	INS	80	0.508333	158534110	0.5583364236251744
forced	1	97988591	DEL	-73	0.791667	158534110	0.6180915324784048
forced	1	97998174	INS	85	0.8	158534110	0.6181519800376083
forced	1	140936007	INS	260	0.725	158534110	0.8889948478595553
forced	1	157797202	INS	116	0.25	158534110	0.9953517384996832
forced	1	158394140	INS	276	0.641667	158534110	0.9991170985222044
forced	1	158398525	DEL	-120	0.3	158534110	0.9991447581848474
forced	1	158470606	INS	71	0.458333	158534110	0.9995994300532548
forced	1	158526581	INS	160	0.2	158534110	0.9999525086430926
forced	2	6164	DEL	-140	0.766667	136231102	0.00004524664272333347
forced	2	8231	INS	412	0.583333	136231102	0.00006041938939905221
forced	2	10167	DEL	-2642	0.25	136231102	0.00007463053480988504
forced	2	11022	DEL	-2098	0.233333	136231102	0.00008090663466849148
forced	2	11186	DEL	-727	0.266667	136231102	0.00008211047136651658
forced	2	12096	INS	2538	0.258333	136231102	0.00008879029694702168
forced	2	12109	INS	226	0.258333	136231102	0.00008888572302674319
forced	2	12643	DEL	-203	0.225	136231102	0.00009280553276299563
forced	2	13184	DEL	-936	0.216667	136231102	0.00009677672577294428
forced	2	13595	INS	432	0.216667	136231102	0.00009979365798567789
forced	2	13606	INS	1318	0.216667	136231102	0.00009987440313005763
forced	2	1418647	DEL	-1726	0.316667	136231102	0.01041353243989761
forced	2	16515528	DEL	-138	0.341667	136231102	0.12123169935159153
forced	2	33348617	DEL	-2545	0.225	136231102	0.2447944449572169
forced	2	66727982	INS	5833	0.333333	136231102	0.48981459461437815
forced	2	66730426	INS	5834	0.316667	136231102	0.48983253471736576
forced	2	78017301	INS	8827	0.483333	136231102	0.5726834757601829
forced	2	81814982	INS	4850	0.291667	136231102	0.600560230365016
forced	2	102937299	INS	1125	0.65	136231102	0.755607915437695
forced	2	121477869	DEL	-54	0.216667	136231102	0.8917043701224703
forced	2	121541845	DEL	-88	0.516667	136231102	0.8921739838821828
forced	2	121594224	DEL	-144	0.883333	136231102	0.892558470238316
forced	2	121616351	DEL	-95	0.6	136231102	0.8927208927664697
forced	2	121634805	INS	55	0.341667	136231102	0.8928563537568682
forced	2	121644223	DEL	-59	0.591667	136231102	0.8929254862813927
forced	2	121653707	INS	1500	0.741667	136231102	0.8929951032767833
forced	2	121695985	INS	807	0.575	136231102	0.893305443568973
forced	2	121696377	DEL	-164	0.583333	136231102	0.8933083210323
forced	2	121696919	INS	205	0.6	136231102	0.8933122995657776
forced	2	132556738	DEL	-723	0.233333	136231102	0.9730284498469373
forced	2	132560823	DEL	-424	0.233333	136231102	0.9730584356573728
forced	2	132567522	DEL	-4502	0.241667	136231102	0.9731076094503002
forced	2	132572622	INS	358	0.208333	136231102	0.9731450458354216
forced	2	132588291	INS	4292	0.216667	136231102	0.9732600636233567
forced	2	132589989	INS	4295	0.208333	136231102	0.9732725277374619
forced	3	3139371	DEL	-64	0.608333	121005158	0.025944108927984707
forced	3	3141630	DEL	-137	0.275	121005158	0.025962777553664284
forced	3	8567458	INS	486	0.591667	121005158	0.07080241984395409
forced	3	8571656	DEL	-290	0.641667	121005158	0.07083711257994474
forced	3	8573575	INS	148	0.633333	121005158	0.07085297140804526
forced	3	8575791	DEL	-272	0.725	121005158	0.0708712846769722
forced	3	8576323	INS	283	0.616667	121005158	0.07087568118377235
forced	3	8581843	DEL	-778	0.566667	121005158	0.07092129907387915
forced	3	8582873	DEL	-838	0.566667	121005158	0.07092981110772154
forced	3	8587724	DEL	-271	0.291667	121005158	0.07096990030788605
forced	3	8588363	INS	284	0.291667	121005158	0.07097518107451255
forced	3	8591748	INS	283	0.291667	121005158	0.07100315508864506
forced	3	8595276	INS	484	0.508333	121005158	0.07103231087058288
forced	3	8599416	INS	291	0.55	121005158	0.07106652428816299
forced	3	8601046	INS	148	0.55	121005158	0.07107999478832133
forced	3	8603474	INS	283	0.558333	121005158	0.07110006004867991
forced	3	8609384	INS	806	0.475	121005158	0.07114890094189208
forced	3	8614835	DEL	-389	0.475	121005158	0.07119394860837254
forced	3	11746678	DEL	-73	0.225	121005158	0.09707584531231304
forced	3	11747788	DEL	-78	0.241667	121005158	0.09708501847499756
forced	3	11747866	INS	71	0.241667	121005158	0.09708566307561864
forced	3	11750066	INS	223	0.3	121005158	0.09710384411877715
forced	3	17418008	INS	4941	0.716667	121005158	0.1439443432651028
forced	3	17418109	INS	562	0.716667	121005158	0.14394517794026598
forced	3	22696139	INS	4711	0.416667	121005158	0.1875634012229462
forced	3	119355296	INS	2783	0.916667	121005158	0.9863653580783721
forced	3	119470371	INS	494	0.491667	121005158	0.98731635059722
forced	3	119472415	INS	110	0.366667	121005158	0.9873332424391363
forced	3	119472416	DEL	-104	0.366667	121005158	0.9873332507032468
forced	3	119486612	INS	197	0.216667	121005158	0.9874505680162824
forced	3	119511868	INS	539	0.516667	121005158	0.987659286391742
forced	3	119575896	DEL	-146	0.808333	121005158	0.9881884208605388
forced	3	120965852	INS	4638	0.416667	121005158	0.9996751708716417
forced	3	120967587	INS	4689	0.291667	121005158	0.9996895091034054
forced	3	120969041	INS	4730	0.341667	121005158	0.999701525120111
forced	4	3107	DEL	-959	0.766667	120000601	0.000025891536993218894
forced	4	4627	DEL	-386	0.7	120000601	0.00003855814022131439
forced	4	8471	DEL	-386	0.525	120000601	0.00007059131312184012
forced	4	11026	INS	113	0.491667	120000601	0.00009188287315327696
forced	4	11554	DEL	-3347	0.25	120000601	0.00009628285111672065
forced	4	11902	DEL	-183	0.333333	120000601	0.00009918283659262673
forced	4	12720	INS	125	0.316667	120000601	0.0001059994691193255
forced	4	12835	DEL	-92	0.316667	120000601	0.00010695779765303009
forced	4	13459	DEL	-722	0.275	120000601	0.00011215777160982718
forced	4	13981	INS	112	0.241667	120000601	0.0001165077498236863
forced	4	14291	DEL	-1069	0.2	120000601	0.00011909107021888999
forced	4	14469	DEL	-134	0.233333	120000601	0.00012057439612323275
forced	4	60664	DEL	-5717	0.2	120000601	0.0005055308014665693
forced	4	60818	DEL	-70	0.2	120000601	0.0005068141283725737
forced	4	60926	INS	113	0.2	120000601	0.0005077141238650963
forced	4	61351	DEL	-936	0.241667	120000601	0.0005112557727940046
forced	4	62442	DEL	-69	0.241667	120000601	0.0005203473939268021
forced	4	62780	DEL	-1688	0.208333	120000601	0.0005231640464867338
forced	4	63582	INS	183	0.208333	120000601	0.0005298473463478737
forced	4	63917	DEL	-137	0.233333	120000601	0.0005326389990330132
forced	4	64169	INS	410	0.216667	120000601	0.0005347389885155658
forced	4	64327	DEL	-1500	0.225	120000601	0.0005360556485879599
forced	4	64657	DEL	-68	0.225	120000601	0.0005388056348151123
forced	4	65573	DEL	-160	0.225	120000601	0.0005464389299183593
forced	4	65843	DEL	-572	0.225	120000601	0.0005486889186496658
forced	4	66003	INS	2095	0.225	120000601	0.0005500222453052548
forced	4	66668	INS	68	0.216667	120000601	0.0005555638842175465
forced	4	67991	DEL	-981	0.208333	120000601	0.0005665888290009481
forced	4	68539	DEL	-179	0.2	120000601	0.0005711554727963404
forced	4	71434	DEL	-114	0.2	120000601	0.0005952803519709039
forced	4	72667	DEL	-349	0.316667	120000601	0.0006055553005105366
forced	4	73179	DEL	-925	0.366667	120000601	0.0006098219458084214
forced	4	73276	INS	453	0.358333	120000601	0.0006106302750933723
forced	4	73998	DEL	-91	0.35	120000601	0.0006166469116267176
forced	4	75675	DEL	-67	0.375	120000601	0.0006306218416356098
forced	4	76359	DEL	-1217	0.416667	120000601	0.0006363218130882528
forced	4	76752	DEL	-179	0.425	120000601	0.0006395967966860433
forced	4	76983	INS	70	0.425	120000601	0.0006415217870450498
forced	4	78521	DEL	-596	0.408333	120000601	0.0006543383895218992
forced	4	78693	INS	45	0.416667	120000601	0.0006557717156766573
forced	4	78708	DEL	-10474	0.3	120000601	0.0006558967150506188
forced	4	79195	DEL	-1508	0.416667	120000601	0.0006599550280585678
forced	4	80262	DEL	-233	0.425	120000601	0.000668846650193027
forced	4	80829	DEL	-1778	0.425	120000601	0.0006735716265287705
forced	4	81595	INS	91	0.408333	120000601	0.0006799549278924028
forced	4	82128	DEL	-93	0.425	120000601	0.0006843965723138337
forced	4	82748	DEL	-1523	0.383333	120000601	0.000689563213104241
forced	4	84772	DEL	-2367	0.308333	120000601	0.0007064297952974419
forced	4	84831	DEL	-66	0.325	120000601	0.0007069214595016903
forced	4	84875	INS	251	0.325	120000601	0.0007072881243319773
forced	4	86821	DEL	-227	0.283333	120000601	0.0007235047097805785
forced	4	87684	INS	103	0.291667	120000601	0.0007306963404291617
forced	4	87685	DEL	-672	0.291667	120000601	0.0007307046737207591
forced	4	89028	DEL	-270	0.3	120000601	0.0007418962843361093
forced	4	90647	DEL	-410	0.266667	120000601	0.0007553878834323504
forced	4	91669	DEL	-134	0.233333	120000601	0.0007639045074449252
forced	4	91857	INS	69	0.233333	120000601	0.0007654711662652423
forced	4	92264	DEL	-67	0.275	120000601	0.0007688628159453968
forced	4	94058	DEL	-321	0.341667	120000601	0.0007838127410711885
forced	4	94578	INS	701	0.358333	120000601	0.0007881460527018527
forced	4	95302	DEL	-229	0.366667	120000601	0.000794179355818393
forced	4	96678	DEL	-3428	0.425	120000601	0.0008056459650564584
forced	4	97942	DEL	-1519	0.441667	120000601	0.0008161792456356115
forced	4	98016	DEL	-69	0.433333	120000601	0.0008167959092138214
forced	4	99577	DEL	-3427	0.391667	120000601	0.0008298041773974115
forced	4	100306	DEL	-69	0.375	120000601	0.0008358791469719389
forced	4	100634	DEL	-1040	0.366667	120000601	0.0008386124666158964
forced	4	101914	DEL	-955	0.366667	120000601	0.0008492790798606083
forced	4	102256	DEL	-1795	0.35	120000601	0.0008521290655869298
forced	4	103211	DEL	-731	0.333333	120000601	0.0008600873590624767
forced	4	103253	INS	68	0.35	120000601	0.0008604373573095688
forced	4	103837	DEL	-92	0.333333	120000601	0.0008653039996024686
forced	4	104128	DEL	-859	0.408333	120000601	0.0008677289874573211
forced	4	104343	INS	1338	0.408333	120000601	0.0008695206451507689
forced	4	104998	DEL	-1496	0.241667	120000601	0.0008749789511470863
forced	4	105883	DEL	-573	0.241667	120000601	0.000882353914210813
forced	4	106596	INS	158	0.241667	120000601	0.0008882955511197814
forced	4	122302	DEL	-218	0.258333	120000601	0.0010191782289490367
forced	4	122587	INS	1597	0.533333	120000601	0.0010215532170543046
forced	4	123254	DEL	-207	0.541667	120000601	0.0010271115225497912
forced	4	123291	DEL	-7269	0.666667	120000601	0.0010274198543388962
forced	4	123969	DEL	-570	0.6	120000601	0.0010330698260419546
forced	4	127853	DEL	-94	0.75	120000601	0.0010654363306063775
forced	4	129871	DEL	-80	0.766667	120000601	0.0010822529130499938
forced	4	132671	DEL	-2074	0.666667	120000601	0.0011055861295228013
forced	4	132811	DEL	-204	0.666667	120000601	0.0011067527903464416
forced	4	134031	DEL	-1092	0.666667	120000601	0.0011169194060953078
forced	4	134056	DEL	-115	0.666667	120000601	0.0011171277383852437
forced	4	135429	DEL	-80	0.65	120000601	0.0011285693477485167
forced	4	136496	DEL	-219	0.65	120000601	0.0011374609698829759
forced	4	137192	INS	2839	0.541667	120000601	0.001143260940834788
forced	4	138177	DEL	-204	0.575	120000601	0.0011514692330582578
forced	4	139352	DEL	-406	0.525	120000601	0.0011612608506852394
forced	4	140408	DEL	-115	0.516667	120000601	0.0011700608066121268
forced	4	140413	INS	45	0.516667	120000601	0.001170102473070114
forced	4	141119	DEL	-1092	0.258333	120000601	0.0011759857769379006
forced	4	141606	DEL	-91	0.258333	120000601	0.0011800440899458495
forced	4	142322	INS	92	0.258333	120000601	0.0011860107267296102
forced	4	142903	DEL	-92	0.233333	120000601	0.0011908523691477179
forced	4	143447	INS	45	0.233333	120000601	0.0011953856797767204
forced	4	144056	INS	1597	0.233333	120000601	0.001200460654359556
forced	4	1378032	INS	222	0.858333	120000601	0.01148354248659138
forced	4	3509480	INS	7688	0.241667	120000601	0.029245520195353022
forced	4	7114398	INS	144	0.291667	120000601	0.05928635307418169
forced	4	7778073	INS	557	0.2	120000601	0.06481695037510687
forced	4	73581831	INS	2823	0.266667	120000601	0.6131788539959062
forced	4	82600680	DEL	-4455	0.383333	120000601	0.6883355525861075
forced	4	99154205	INS	4722	0.233333	120000601	0.8262809033764756
forced	4	99154998	INS	4722	0.241667	120000601	0.8262875116767123
forced	4	105624066	INS	5625	0.225	120000601	0.8801961416843237
forced	4	105630793	INS	3928	0.208333	120000601	0.8802521997368996
forced	4	105686907	INS	1735	0.491667	120000601	0.8807198140615979
forced	4	105926846	INV	663	0.25	120000601	0.8827192957141939
forced	4	108821964	INS	9309	0.2	120000601	0.9068451582171659
forced	4	113264950	INS	2902	0.291667	120000601	0.9438698561184706
forced	4	114249632	INS	241	0.483333	120000601	0.9520754983552124
forced	4	119916203	INS	1063	0.358333	120000601	0.99929668685576
forced	4	119916786	DEL	-277	0.491667	120000601	0.9993015451647613
forced	5	5617	DEL	-89	0.375	120089316	0.0000467735198025443
forced	5	5694	INS	743	0.383333	120089316	0.00004741470923191868
forced	5	5694	INS	1974	0.383333	120089316	0.00004741470923191868
forced	5	7391	INS	1211	0.225	120089316	0.00006154585808449438
forced	5	33519884	INS	7663	0.225	120089316	0.27912461421630547
forced	5	44310421	INS	1084	0.866667	120089316	0.3689788773549181
forced	5	44312657	INS	1290	0.666667	120089316	0.3689974968297763
forced	5	58655958	INS	136	0.325	120089316	0.4884361070055558
forced	5	58658844	DEL	-1159	0.325	120089316	0.48846013911845415
forced	5	58665858	INS	522	0.333333	120089316	0.48851854564647534
forced	5	58672989	INS	3313	0.341667	120089316	0.4885779264493438
forced	5	58673269	INS	1384	0.341667	120089316	0.48858025804726873
forced	5	58679727	DEL	-1522	0.3	120089316	0.4886340346879817
forced	5	58701116	DEL	-14236	0.35	120089316	0.4888121437880452
forced	5	58704187	DEL	-100	0.35	120089316	0.48883771642100116
forced	5	58706084	DEL	-1163	0.341667	120089316	0.488853512996943
forced	5	58719919	DEL	-6434	0.325	120089316	0.48896871891584426
forced	5	58736417	INS	502	0.341667	120089316	0.48910609999643934
forced	5	58748623	INS	158	0.333333	120089316	0.48920774101169834
forced	5	58750875	INS	3462	0.333333	120089316	0.4892264937207237
forced	5	58778001	INS	2429	0.316667	120089316	0.4894523755968433
forced	5	58785456	INS	532	0.333333	120089316	0.48951445439159635
forced	5	58793582	DEL	-1202	0.341667	120089316	0.48958212069423396
forced	5	58813323	INS	65	0.333333	120089316	0.48974650667508174
forced	5	58850072	INS	1065	0.308333	120089316	0.4900525205756022
forced	5	58851058	INS	148	0.316667	120089316	0.4900607311311524
forced	5	58852820	DEL	-56179	0.325	120089316	0.490075403543809
forced	5	58882355	INS	64	0.325	120089316	0.490321345489219
forced	5	58883766	INS	48	0.333333	120089316	0.4903330950773339
forced	5	58887515	INS	1627	0.333333	120089316	0.4903643135081226
forced	5	99196232	DEL	-95	0.258333	120089316	0.8260204596385576
forced	5	99201292	INS	513	0.275	120089316	0.8260625949439165
forced	5	99336585	DEL	-208	0.283333	120089316	0.8271891980798691
forced	5	99338561	DEL	-282	0.45	120089316	0.8272056524995113
forced	5	99339833	INS	930	0.45	120089316	0.8272162446157991
forced	5	99343357	INS	539	0.45	120089316	0.8272455894411123
forced	5	99353343	INS	84	0.475	120089316	0.8273287442156803
forced	5	99356721	DEL	-133	0.266667	120089316	0.8273568732792183
forced	5	102873720	INS	5828	0.208333	120089316	0.8566434003171439
forced	6	51224409	DEL	-62	0.283333	117806340	0.4348187797023488
forced	6	112178836	DEL	-152	0.45	117806340	0.9522308901201751
forced	6	112183844	DEL	-153	0.35	117806340	0.9522734005657081
forced	6	112268230	DEL	-113	0.866667	117806340	0.9529897117591464
forced	6	112315187	INS	263	0.55	117806340	0.9533883066055698
forced	6	112322930	DEL	-89	0.758333	117806340	0.9534540331191004
forced	6	112324919	INS	636	0.875	117806340	0.9534709167605071
forced	6	113015730	INS	1146	0.608333	117806340	0.9593348711113511
forced	6	113046248	DEL	-266	0.375	117806340	0.9595939233830709
forced	6	113058558	INS	85	0.408333	117806340	0.9596984169103293
forced	6	113059904	INS	79	0.383333	117806340	0.959709842441417
forced	6	113061334	INS	84	0.341667	117806340	0.9597219810071342
forced	6	113061919	INS	3529	0.341667	117806340	0.9597269467840186
forced	6	117795909	INS	4665	0.216667	117806340	0.9999114563783239
forced	6	117797182	INS	201	0.858333	117806340	0.9999222622483646
forced	6	117798839	INS	374	0.875	117806340	0.9999363277052831
forced	6	117800259	INS	145	0.808333	117806340	0.9999483813859255
forced	6	117800726	DEL	-63	0.825	117806340	0.9999523455189254
forced	6	117801259	INS	76	0.85	117806340	0.99995686989342
forced	6	117802993	INS	375	0.908333	117806340	0.9999715889654156
forced	6	117804726	INS	98	0.925	117806340	0.9999862995489037
forced	7	3416	DEL	-694	0.691667	110682743	0.00003086298647296806
forced	7	9112	INS	2763	0.7	110682743	0.00008232539014686327
forced	7	9182	DEL	-6933	0.558333	110682743	0.00008295782839426016
forced	7	10022	DEL	-505	0.683333	110682743	0.0000905470873630228
forced	7	10796	DEL	-1214	0.675	110682743	0.00009754004741281123
forced	7	11998	INS	2470	0.683333	110682743	0.00010839991560382634
forced	7	12489	INS	115	0.583333	110682743	0.0001128360181677102
forced	7	15303	DEL	-69	0.558333	110682743	0.00013826003571306504
forced	7	96173	DEL	-1985	0.616667	110682743	0.0008689069080985822
forced	7	8798305	INS	875	0.275	110682743	0.07949120848947519
forced	7	9789263	INS	3758	0.75	110682743	0.08844434764324552
forced	7	9919645	INS	808	0.341667	110682743	0.08962232712284697
forced	7	10722724	INS	3810	0.216667	110682743	0.09687801105543617
forced	7	17373293	DEL	-32940	0.225	110682743	0.1569647853776085
forced	7	17396702	INS	474	0.241667	110682743	0.15717628176237014
forced	7	40938911	INS	1055	0.366667	110682743	0.3698761874739588
forced	7	41383802	INS	74	0.583333	110682743	0.3738957029642823
forced	7	41383980	DEL	-86	0.583333	110682743	0.3738973111643972
forced	7	42154961	INS	918	0.416667	110682743	0.3808629950560586
forced	7	42155350	DEL	-61	0.35	110682743	0.38086650960574764
forced	7	42155810	DEL	-979	0.475	110682743	0.3808706656285163
forced	7	95753308	DEL	-920	0.266667	110682743	0.8651150613424895
forced	7	96787106	DEL	-6301	0.4	110682743	0.8744552527036668
forced	7	104410850	INS	1234	0.466667	110682743	0.9433344997602743
forced	8	128524	INS	428	0.425	113319770	0.001134171027703286
forced	8	128759	DEL	-432	0.333333	113319770	0.001136244805297434
forced	8	60137472	DEL	-891	0.533333	113319770	0.5306882638395753
forced	8	61283449	INS	577	0.291667	113319770	0.5408010358651452
forced	8	66661518	INS	529	0.216667	113319770	0.5882602656182588
forced	8	92951071	DEL	-645	0.308333	113319770	0.8202546740078982
forced	8	113077455	DEL	-133	0.65	113319770	0.9978616705628682
forced	8	113085157	INV	1717	0.391667	113319770	0.9979296375204433
forced	9	39683	INS	5371	0.508333	105454467	0.00037630459030246673
forced	9	100434950	INS	5588	0.358333	105454467	0.9524010964846088
forced	9	104292549	DEL	-1057	0.3	105454467	0.9889818038718076
forced	9	104293576	DEL	-17837	0.4	105454467	0.9889915426721563
forced	9	104300396	INS	1527	0.933333	105454467	0.9890562151340635
forced	9	104644066	INS	573	0.225	105454467	0.9923151572137765
forced	9	104646259	DEL	-157	0.3	105454467	0.9923359529189029
forced	11	221	DEL	-90	0.875	106982474	2.0657589204751425e-6
forced	11	4843	INS	225	0.558333	106982474	0.00004526909706724486
forced	11	11951	DEL	-69	0.333333	106982474	0.00011170988623800194
forced	11	12329	DEL	-1546	0.341667	106982474	0.00011524317525130332
forced	11	12900	DEL	-137	0.341667	106982474	0.00012058049807298342
forced	11	18893	DEL	-1976	0.35	106982474	0.00017659901938704464
forced	11	19573	INS	547	0.35	106982474	0.0001829552006808143
forced	11	19833	DEL	-886	0.35	106982474	0.00018538550529313802
forced	11	20546	DEL	-3486	0.308333	106982474	0.00019205014832616416
forced	11	21763	DEL	-682	0.308333	106982474	0.00020342584337692545
forced	11	23038	INS	67	0.316667	106982474	0.0002153436833027436
forced	11	23577	DEL	-69	0.325	106982474	0.00022038189171059926
forced	11	24848	INS	67	0.358333	106982474	0.00023226234233468933
forced	11	27020	DEL	-114	0.5	106982474	0.00025256473317302423
forced	11	27325	DEL	-10720	0.691667	106982474	0.00025541566742978857
forced	11	31441	DEL	-1252	0.933333	106982474	0.00029388925890795907
forced	11	37745	INS	67	0.708333	106982474	0.0003528147984313767
forced	11	44348	DEL	-1249	0.466667	106982474	0.00041453518825896663
forced	11	49331	DEL	-69	0.3	106982474	0.00046111291088669345
forced	11	49861	DEL	-1556	0.291667	106982474	0.000466066993365661
forced	11	50209	INS	544	0.291667	106982474	0.00046931986261600195
forced	11	52786	DEL	-114	0.266667	106982474	0.0004934079202543026
forced	11	53294	INS	204	0.266667	106982474	0.0004981563615737659
forced	11	53611	DEL	-3777	0.25	106982474	0.0005011194637357143
forced	11	56299	DEL	-408	0.25	106982474	0.0005262450744969685
forced	11	57996	DEL	-114	0.258333	106982474	0.0005421074857550966
forced	11	26477957	INS	840	0.408333	106982474	0.24749808085387892
forced	11	26479222	INS	84	0.383333	106982474	0.2475099052205504
forced	11	26496627	DEL	-5602	0.241667	106982474	0.24767259541969464
forced	11	26497513	DEL	-4203	0.283333	106982474	0.2476808771500274
forced	11	26499862	DEL	-1400	0.3	106982474	0.2477028340174672
forced	11	26500117	INS	4198	0.3	106982474	0.24770521758545236
forced	11	26500341	INS	5592	0.3	106982474	0.24770731138634913
forced	11	26501263	INS	1403	0.291667	106982474	0.24771592962039746
forced	11	26501915	DEL	-1400	0.291667	106982474	0.24772202407657912
forced	11	40073081	INS	2095	0.366667	106982474	0.3745761291704658
forced	11	53140792	INS	1871	0.3	106982474	0.49672427653897777
forced	11	60878287	INS	3132	0.275	106982474	0.5690491603325606
forced	11	60879999	INS	3132	0.225	106982474	0.5690651629537002
forced	11	80574567	INS	2813	0.233333	106982474	0.7531566992926336
forced	11	82994968	INS	410	0.533333	106982474	0.7757809751156063
forced	11	93607432	INS	897	0.366667	106982474	0.8749791297591417
forced	13	4710	DEL	-136	0.583333	83472345	0.00005642587374297439
forced	13	6938	INS	182	0.275	83472345	0.00008311734862606292
forced	13	7000	DEL	-318	0.275	83472345	0.00008386010959677724
forced	13	71544	DEL	-1089	0.208333	83472345	0.00085709824014169
forced	13	72411	DEL	-137	0.208333	83472345	0.0008674849137160338
forced	13	79720	DEL	-134	0.216667	83472345	0.0009550468481507258
forced	13	79774	INS	68	0.216667	83472345	0.0009556937689961867
forced	13	79939	DEL	-1168	0.208333	83472345	0.0009576704715795393
forced	13	83059	INS	136	0.208333	83472345	0.0009950481204283885
forced	13	83785	DEL	-2584	0.208333	83472345	0.00100374561179514
forced	13	85110	INS	2501	0.233333	83472345	0.0010196191325402442
forced	13	85113	DEL	-46	0.208333	83472345	0.0010196550725872144
forced	13	86661	DEL	-1044	0.208333	83472345	0.001038200136823759
forced	13	336567	INS	5843	0.941667	83472345	0.004032077929522646
forced	13	11038280	INS	6426	0.241667	83472345	0.1322387672228449
forced	13	11046957	INS	3280	0.316667	83472345	0.1323427178186979
forced	13	11128330	INS	5176	0.608333	83472345	0.13331756763272914
forced	13	43460543	INS	115	0.775	83472345	0.5206579855879213
forced	13	43668091	INS	2993	0.2	83472345	0.5231444138774345
forced	13	53577698	INS	1289	0.2	83472345	0.6418616608890046
forced	13	53577698	INS	8780	0.2	83472345	0.6418616608890046
forced	13	83469138	INS	77	0.241667	83472345	0.999961580089789
forced	14	1587271	DEL	-1469	0.266667	82403003	0.019262295574349397
forced	14	13575207	INS	3501	0.233333	82403003	0.164741653893366
forced	14	13659664	DEL	-228	0.233333	82403003	0.16576658013300802
forced	14	13664901	INS	183	0.433333	82403003	0.16583013364209553
forced	14	13670350	INS	2623	0.45	82403003	0.16589625987295634
forced	14	13683167	DEL	-144	0.308333	82403003	0.1660518003209179
forced	14	13684788	DEL	-282	0.316667	82403003	0.1660714719340993
forced	14	13698711	DEL	-120	0.316667	82403003	0.16624043422301005
forced	14	13705272	DEL	-52	0.3	82403003	0.16632005510770037
forced	14	13707697	INS	275	0.316667	82403003	0.16634948364685204
forced	14	13709352	DEL	-91	0.283333	82403003	0.16636956786635554
forced	14	32946707	INS	8592	0.2	82403003	0.3998241059248775
forced	14	50598197	DEL	-1961	0.3	82403003	0.614033410894018
forced	14	60161874	INS	8899	0.233333	82403003	0.7300932224520992
forced	14	75494551	INS	3503	0.225	82403003	0.916162618490979
forced	15	1441	DEL	-135	0.441667	85007780	0.00001695138962574955
forced	15	3030	DEL	-69	0.358333	85007780	0.0000356437963678148
forced	15	3639	DEL	-1369	0.266667	85007780	0.000042807846528870655
forced	15	4086	DEL	-135	0.275	85007780	0.00004806618876531066
forced	15	4778	DEL	-2552	0.216667	85007780	0.000056206620147003015
forced	15	5540	DEL	-68	0.25	85007780	0.00006517050557019605
forced	15	6023	DEL	-1275	0.225	85007780	0.00007085233845655069
forced	15	6682	DEL	-2553	0.208333	85007780	0.0000786045700758213
forced	15	6751	DEL	-112	0.225	85007780	0.00007941626048815767
forced	15	859185	INS	5552	0.283333	85007780	0.01010713372352507
forced	15	28990425	INS	3073	0.291667	85007780	0.341032609015316
forced	15	45963609	INS	5779	0.208333	85007780	0.5406988513286666
forced	15	46136491	INS	3377	0.208333	85007780	0.5427325710658484
forced	15	47256729	DEL	-3750	0.65	85007780	0.5559106354736002
forced	15	47430828	DEL	-677	0.325	85007780	0.5579586715474748
forced	15	47431679	INS	567	0.341667	85007780	0.5579686823958937
forced	15	47438468	DEL	-51	0.358333	85007780	0.5580485456742901
forced	15	49056582	DEL	-87100	0.216667	85007780	0.5770834387158446
forced	15	49102903	DEL	-75	0.241667	85007780	0.5776283417823639
forced	15	49122381	INS	346	0.25	85007780	0.5778574737512261
forced	15	49125659	INS	143	0.241667	85007780	0.5778960349276266
forced	15	49127932	INS	9052	0.258333	85007780	0.5779227736567171
forced	15	49131334	DEL	-1685	0.258333	85007780	0.577962793523134
forced	15	49134170	DEL	-894	0.266667	85007780	0.5779961551754439
forced	15	49135408	INS	2398	0.266667	85007780	0.5780107185483493
forced	15	49714282	INS	1105	0.25	85007780	0.5848203776172016
forced	15	50895665	INS	2655	0.225	85007780	0.5987177291302043
forced	15	51462526	DEL	-325	0.633333	85007780	0.605386071721906
forced	15	70722077	INS	1232	0.733333	85007780	0.8319482875567389
forced	15	80024581	INS	9387	0.316667	85007780	0.9413794949121127
forced	15	83978667	INS	796	0.783333	85007780	0.9878938962998446
forced	15	83980943	INS	119	0.766667	85007780	0.9879206703198224
forced	15	83984085	INS	1191	0.866667	85007780	0.9879576316426567
forced	15	83985932	DEL	-282	0.866667	85007780	0.9879793590657232
forced	15	83987069	INS	1324	0.866667	85007780	0.987992734312083
forced	15	84956180	DEL	-91	0.2	85007780	0.9993929967351224
forced	16	3008	DEL	-68	0.325	81013979	0.00003712939466903607
forced	16	3514	INS	299	0.316667	81013979	0.00004337523034142046
forced	16	3523	DEL	-2029	0.291667	81013979	0.000043486322280257335
forced	16	4445	DEL	-1163	0.291667	81013979	0.00005486707423665736
forced	16	5400	DEL	-80	0.291667	81013979	0.00006665516330212592
forced	16	5489	INS	275	0.291667	81013979	0.00006775373914173503
forced	16	7794	DEL	-138	0.241667	81013979	0.00009620561903273508
forced	16	7840	DEL	-1773	0.225	81013979	0.00009677342227567911
forced	16	8081	DEL	-1086	0.216667	81013979	0.00009974821752675547
forced	16	8921	DEL	-92	0.216667	81013979	0.00011011679848486395
forced	16	9056	INS	70	0.233333	81013979	0.0001117831775674171
forced	16	9073	INS	1078	0.233333	81013979	0.0001119930178963312
forced	16	9773	DEL	-1032	0.216667	81013979	0.00012063350202808826
forced	16	10160	DEL	-115	0.208333	81013979	0.00012541045539807397
forced	16	10411	DEL	-1541	0.208333	81013979	0.00012850868613674684
forced	16	117552	DEL	-6834	0.241667	81013979	0.0014510088437947233
forced	16	118998	INS	134	0.241667	81013979	0.0014688576153011816
forced	16	119337	DEL	-1122	0.266667	81013979	0.0014730420783307038
forced	16	120327	INS	158	0.275	81013979	0.0014852621916027603
forced	16	121503	INS	92	0.375	81013979	0.0014997782049441123
forced	16	121692	INS	1097	0.375	81013979	0.0015021111356596866
forced	16	121692	INS	2507	0.375	81013979	0.0015021111356596866
forced	16	122507	INS	3049	0.408333	81013979	0.0015121711278988038
forced	16	122876	INS	92	0.416667	81013979	0.0015167258973911156
forced	16	123217	DEL	-134	0.433333	81013979	0.0015209350475181573
forced	16	124432	INS	92	0.491667	81013979	0.0015359324592611357
forced	16	124630	DEL	-134	0.525	81013979	0.001538376481915547
forced	16	130375	INS	270	0.875	81013979	0.001609290169539753
forced	16	131578	DEL	-102	0.933333	81013979	0.0016241394586976156
forced	16	135644	INS	203	0.883333	81013979	0.0016743283279543645
forced	16	139867	DEL	-111	0.658333	81013979	0.001726455134366379
forced	16	142688	DEL	-134	0.625	81013979	0.0017612762854173599
forced	16	143891	INS	203	0.633333	81013979	0.0017761255745752224
forced	16	145141	DEL	-121	0.616667	81013979	0.0017915550105247885
forced	16	146968	INS	134	0.625	81013979	0.0018141066741086745
forced	16	149268	DEL	-6682	0.583333	81013979	0.0018424968362558763
forced	16	149589	INS	157	0.625	81013979	0.0018464591154077248
forced	16	149589	DEL	-2733	0.591667	81013979	0.0018464591154077248
forced	16	150799	INS	138	0.583333	81013979	0.001861394809406905
forced	16	152230	INS	134	0.591667	81013979	0.0018790584276819683
forced	16	152437	DEL	-1123	0.575	81013979	0.0018816135422752166
forced	16	153560	INS	157	0.575	81013979	0.0018954753475323067
forced	16	156367	DEL	-5946	0.375	81013979	0.0019301236889006526
forced	16	156498	DEL	-134	0.541667	81013979	0.001931740693788167
forced	16	159282	DEL	-132	0.4	81013979	0.0019661051335350408
forced	16	161726	DEL	-93	0.3	81013979	0.0019962727667036328
forced	16	162687	INS	1544	0.308333	81013979	0.002008134917061659
forced	16	163123	DEL	-1277	0.275	81013979	0.002013516704320868
forced	16	163567	INS	134	0.283333	81013979	0.002018997239970154
forced	16	164817	DEL	-87	0.233333	81013979	0.00203442667591972
forced	16	166027	INS	92	0.2	81013979	0.0020493623699189
forced	16	166343	DEL	-134	0.2	81013979	0.00205326293132695
forced	16	5807609	INS	2608	0.9	81013979	0.0716865048684993
forced	16	5811105	DEL	-427	0.35	81013979	0.07172965791496305
forced	16	5812302	DEL	-1256	0.216667	81013979	0.07174443314282836
forced	16	6066923	INS	2901	0.25	81013979	0.07488735987155995
forced	16	7187781	INS	8557	0.308333	81013979	0.08872272524720703
forced	16	44378107	INS	57	0.341667	81013979	0.5477833276155958
forced	16	44386065	DEL	-96	0.541667	81013979	0.5478815575766252
forced	16	47767342	INS	8571	0.425	81013979	0.5896185150960181
forced	16	47767342	INS	18248	0.425	81013979	0.5896185150960181
forced	16	54405276	DEL	-5026	0.45	81013979	0.6715541770883763
forced	16	79234997	DEL	-54	0.733333	81013979	0.9780410489404551
forced	17	2675	DEL	-159	0.891667	73167244	0.000036560075981541685
forced	17	8064	INS	771	0.708333	73167244	0.00011021325335145875
forced	17	8075	DEL	-1776	0.625	73167244	0.0001103635938508221
forced	17	10099	INS	3562	0.591667	73167244	0.0001380262457336783
forced	17	12986	DEL	-69	0.508333	73167244	0.00017748379315749545
forced	17	13666	INS	657	0.5	73167244	0.00018677756948177522
forced	17	15648	DEL	-90	0.466667	73167244	0.0002138661940034259
forced	17	16205	DEL	-1471	0.458333	73167244	0.00022147889019846095
forced	17	17709	INS	3044	0.458333	73167244	0.00024203453665686792
forced	17	4857064	INS	350	0.341667	73167244	0.06638303883634047
forced	17	10791898	INS	14116	0.691667	73167244	0.14749630312712064
forced	17	10959073	DEL	-1291	0.308333	73167244	0.14978113703449047
forced	17	10994970	DEL	-1289	0.35	73167244	0.15027175275318558
forced	17	38076121	INS	16870	0.758333	73167244	0.5203984586326635
forced	17	69570874	INS	2615	0.2	73167244	0.950847267118603
forced	17	69572301	INS	2613	0.275	73167244	0.9508667703815659
forced	17	70772340	INS	1289	0.425	73167244	0.9672680851557016
forced	17	70781189	INS	3677	0.808333	73167244	0.9673890272537804
forced	17	70786425	INS	5527	0.975	73167244	0.9674605893314774
forced	17	71166575	INS	52	0.316667	73167244	0.9726562203162934
forced	17	73140061	INS	7717	0.35	73167244	0.9996284812914369
forced	17	73140543	INS	64	0.375	73167244	0.9996350689387726
forced	17	73141583	INS	1168	0.408333	73167244	0.9996492829496215
forced	17	73141613	INS	175	0.391667	73167244	0.9996496929691653
forced	17	73162862	DEL	-1288	0.866667	73167244	0.9999401098119809
forced	18	57266410	INS	2530	0.6	65820629	0.8700374163850667
forced	18	57267311	INS	2524	0.608333	65820629	0.8700511051026267
forced	18	61120778	INS	89	0.6	65820629	0.9285960788980002
forced	18	61123785	INS	89	0.291667	65820629	0.9286417636634862
forced	18	62580244	INS	744	0.283333	65820629	0.9507694616531239
forced	18	62823358	DUP	125	0.241667	65820629	0.9544630453166894
forced	18	62823402	INS	333	0.241667	65820629	0.9544637138001218
forced	19	41215137	DEL	-76	0.791667	63449741	0.6495713985656774
forced	19	43291439	INV	2573	0.258333	63449741	0.6822949679179936
forced	19	43294047	INV	4319	0.441667	63449741	0.6823360713166662
forced	19	57842767	INS	474	0.633333	63449741	0.9116312547280532
forced	19	57843639	INS	63	0.658333	63449741	0.911644997888959
forced	20	43427983	DEL	-328	0.25	71974595	0.6033793312765428
forced	20	70934737	INS	53	0.358333	71974595	0.9855524299928329
forced	20	70935290	DEL	-150	0.341667	71974595	0.9855601132594077
forced	21	400799	DEL	-153	0.208333	69862954	0.0057369317650095356
forced	21	677142	INS	4456	0.858333	69862954	0.009692432988161364
forced	21	925700	DEL	-9321	0.283333	69862954	0.013250227008723393
forced	21	4989589	INS	12140	0.266667	69862954	0.0714196682837087
forced	21	4989589	INS	19273	0.266667	69862954	0.0714196682837087
forced	21	19720642	INS	435	0.341667	69862954	0.2822760972861239
forced	21	32955056	INS	49	0.508333	69862954	0.4717100281788829
forced	21	58738024	INS	5381	0.275	69862954	0.8407606698107841
forced	21	65136479	INS	781	0.425	69862954	0.9323464765031264
forced	21	69840242	INS	74	0.983333	69862954	0.999674906388871
forced	21	69842150	DEL	-95	0.591667	69862954	0.9997022170004435
forced	21	69842171	INS	80	0.583333	69862954	0.9997025175889356
forced	21	69843345	DEL	-84	0.45	69862954	0.9997193219170206
forced	21	69844055	INS	54	0.416667	69862954	0.9997294846708028
forced	21	69844638	DEL	-72	0.358333	69862954	0.9997378295798943
forced	21	69845578	INS	53	0.3	69862954	0.9997512844933525
forced	21	69846123	DEL	-162	0.25	69862954	0.9997590854804107
forced	21	69847559	DEL	-83	0.2	69862954	0.9997796400077786
forced	21	69859702	DEL	-98	0.2	69862954	0.9999534517249299
forced	24	31232200	INS	2772	0.208333	62317253	0.5011806280998939
forced	25	7406	INS	3557	0.975	42350435	0.00017487423682897236
forced	25	12351	INS	3523	0.975	42350435	0.0002916380906122924
forced	25	11857600	DEL	-259	0.233333	42350435	0.27998767899314375
forced	25	35702503	INS	1901	0.283333	42350435	0.8430256501497564
forced	25	35704953	DEL	-1343	0.283333	42350435	0.8430835007952102
forced	26	586	DEL	-167	0.741667	51992305	0.000011270898645482249
forced	26	3200	DEL	-101	0.45	51992305	0.00006154756939512491
forced	26	3278624	DEL	-36130	0.6	51992305	0.06305979317516314
forced	26	3293243	DEL	-408	0.608333	51992305	0.06334096939922167
forced	26	15158256	DEL	-219	0.616667	51992305	0.29154806658408394
forced	26	15164197	INS	96	0.5	51992305	0.29166233349338905
forced	26	15173164	DEL	-66	0.458333	51992305	0.2918348013230035
forced	26	15175551	DEL	-48	0.458333	51992305	0.29188071196304916
forced	26	15175935	INS	463	0.45	51992305	0.2918880976713766
forced	26	15180421	INS	142	0.45	51992305	0.29197437967022233
forced	26	15182036	DEL	-2364	0.45	51992305	0.29200544195915146
forced	26	15182086	DEL	-315	0.45	51992305	0.29200640363992325
forced	26	15182878	INS	93	0.45	51992305	0.29202163666334857
forced	26	15183926	INS	73	0.433333	51992305	0.29204179349232545
forced	26	17687608	INS	2121	0.525	51992305	0.34019665025430207
forced	26	23134056	DEL	-87	0.333333	51992305	0.4449515365783456
forced	26	25251513	DEL	-766	0.708333	51992305	0.48567789021856217
forced	26	42454517	DEL	-8655	0.266667	51992305	0.8165538534981283
forced	26	42454561	DEL	-1472	0.325	51992305	0.8165546997772074
forced	26	42461094	DEL	-1438	0.35	51992305	0.8166803529868506
forced	26	50115341	DEL	-385760	0.65	51992305	0.9638991962368277
forced	26	50270579	INS	103	0.233333	51992305	0.9668849842298779
forced	26	50274518	DEL	-1306	0.208333	51992305	0.9669607454410801
forced	26	50281310	DEL	-54	0.408333	51992305	0.9670913801571214
forced	26	50284857	INS	266	0.825	51992305	0.9671596017910727
forced	26	50288596	DEL	-110	0.7	51992305	0.9672315162791879
forced	26	50288743	INS	62	0.691667	51992305	0.967234343620657
forced	26	50374041	DEL	-99	0.55	51992305	0.9688749325501149
forced	26	50443772	INS	440	0.341667	51992305	0.970216111788081
forced	26	50596819	DEL	-138	0.433333	51992305	0.9731597589297108
forced	26	51366444	DEL	-129	0.366667	51992305	0.9879624302096243
forced	26	51465229	DEL	-108	0.208333	51992305	0.9898624229104672
forced	26	51468515	INS	67	0.583333	51992305	0.9899256245707898
forced	26	51477617	DEL	-58	0.958333	51992305	0.9901006889384881
forced	26	51500674	DEL	-101	0.575	51992305	0.9905441584095954
forced	26	51504150	DEL	-170	0.2	51992305	0.9906110144568508
forced	26	51558772	DEL	-90	0.608333	51992305	0.9916615929991948
forced	26	51559156	INS	92	0.591667	51992305	0.9916689787075222
forced	26	51560852	INS	84	0.491667	51992305	0.9917015989193017
forced	26	51594544	DEL	-1031	0.383333	51992305	0.9923496178905705
forced	26	51594769	DEL	-65	0.358333	51992305	0.9923539454540437
forced	26	51595698	INS	147	0.375	51992305	0.9923718134827837
forced	26	51613133	DEL	-194	0.216667	51992305	0.9927071515679099
forced	26	51678308	INV	3303	0.275	51992305	0.9939607024539496
forced	27	6293940	INS	2530	0.225	45612108	0.1379883604590255
forced	27	6296769	INS	3290	0.541667	45612108	0.1380503834639697
forced	27	6428060	INS	3208	0.25	45612108	0.14092880776306152
forced	27	6445846	DEL	-9617	0.741667	45612108	0.14131874808329403
forced	27	6455436	DEL	-6870	0.408333	45612108	0.14152899927361393
forced	27	6530990	DEL	-322	0.216667	45612108	0.1431854454084867
forced	27	6711666	DEL	-437	0.266667	45612108	0.14714658660371496
forced	27	6714830	DEL	-52	0.25	45612108	0.1472159541497183
forced	27	6719210	DEL	-61	0.45	45612108	0.1473119812835662
forced	27	6720541	INS	332	0.383333	45612108	0.1473411621317743
forced	27	6720811	INS	1666	0.383333	45612108	0.14734708161262794
forced	27	6917868	DEL	-2399	0.2	45612108	0.15166735990364663
forced	27	6919304	DEL	-1019	0.2	45612108	0.15169884277218673
forced	27	6920323	INS	77	0.208333	45612108	0.1517211833314084
forced	27	7067218	INS	78	0.266667	45612108	0.15494170977583407
forced	27	13995500	INS	4828	0.258333	45612108	0.3068373862484058
forced	27	39593948	INS	591	0.341667	45612108	0.8680578411328852
forced	28	10171	INS	3697	0.2	45940150	0.00022139675207851956
forced	28	12385	INS	2555	0.266667	45940150	0.0002695898903246942
forced	28	13168	INS	3747	0.258333	45940150	0.00028663380507029255
forced	28	14001	INS	3788	0.291667	45940150	0.0003047660924050096
forced	28	191823	DEL	-121	0.308333	45940150	0.004175497903250207
forced	28	193768	INS	355	0.308333	45940150	0.0042178355969669235
forced	28	196103	DEL	-73	0.308333	45940150	0.0042686625968787655
forced	28	227362	INS	2405	0.258333	45940150	0.004949091372143975
forced	28	253576	INS	136	0.341667	45940150	0.00551970335316711
forced	28	265883	INS	223	0.341667	45940150	0.0057875953822527785
forced	28	357401	INS	82	0.225	45940150	0.007779709034472025
forced	28	360897	INS	8052	0.241667	45940150	0.007855808045903202
forced	28	365757	INS	1931	0.216667	45940150	0.007961597861565537
forced	28	370955	DEL	-265	0.208333	45940150	0.008074745075930314
forced	28	373629	INS	103	0.216667	45940150	0.00813295124199638
forced	28	391628	DEL	-206	0.208333	45940150	0.008524743606627319
forced	28	395848	DEL	-387	0.216667	45940150	0.008616602253148933
forced	28	396235	INS	84	0.216667	45940150	0.008625026256988712
forced	28	414006	DEL	-8357	0.216667	45940150	0.009011855642613269
forced	28	17060469	INS	716	0.325	45940150	0.37136293634217565
forced	28	41947475	DEL	-651	0.233333	45940150	0.9130896394548124
forced	29	9321642	INS	2908	0.2	51098607	0.18242458155464003
forced	29	9322759	INS	2910	0.225	51098607	0.18244644125034562
forced	29	9323919	INS	2909	0.241667	51098607	0.18246914245627088
forced	29	12782414	INS	4448	0.275	51098607	0.2501519072721493
forced	29	12783149	INS	4448	0.225	51098607	0.25016629122590367
forced	29	26585699	DEL	-269	0.683333	51098607	0.520282265228874
forced	29	27376045	DEL	-251	0.741667	51098607	0.5357493404859354
forced	29	33282641	INS	181	0.2	51098607	0.651341454376633
forced	29	33282698	DEL	-99	0.2	51098607	0.6513425698669242
forced	29	50996520	INS	154	0.316667	51098607	0.998002156888543
forced	29	51092472	INS	115	0.55	51098607	0.9998799380186626
forced	29	51094342	DEL	-79	0.625	51098607	0.9999165339282146
