# Supplementary material for: Molecular QTL are enriched for structural variants in a cattle long-read cohort
Source: Commun Biol. 2026 Jan 21;9:290. doi: 10.1038/s42003-026-09596-w (PMC12923665; doi:10.1038/s42003-026-09596-w)
Supplement: Supplementary file 4 — Supplementary Data 2 [file 42003_2026_9596_MOESM4_ESM.zip › source_data/Figure_2A.csv]

process	chromosome	position	type	length	missingness	chrom_lengths	rel_pos
forced	1	6767	DEL	2213	0.766667	158534110	0.00004268482032037143
forced	1	11007	DEL	260	0.75	158534110	0.0000694298532978171
forced	1	17681	DEL	386	0.666667	158534110	0.00011152804907410778
forced	1	20570	DEL	159	0.541667	158534110	0.00012975125668539093
forced	1	21020	INS	68	0.516667	158534110	0.00013258976254384625
forced	1	21840	DEL	638	0.516667	158534110	0.0001377621509970315
forced	1	21933	INS	227	0.508333	158534110	0.00013834877554111226
forced	1	22968	DEL	388	0.391667	158534110	0.00014487733901555948
forced	1	23342	INS	620	0.391667	158534110	0.0001472364527734757
forced	1	25660	INS	662	0.308333	158534110	0.00016185791183991887
forced	1	26791	DEL	138	0.283333	158534110	0.00016899202323083658
forced	1	27108	INS	2854	0.291667	158534110	0.00017099159291334844
forced	1	27144	INS	181	0.283333	158534110	0.00017121867338202486
forced	1	28130	INS	253	0.275	158534110	0.0001774381551074403
forced	1	28832	DEL	114	0.266667	158534110	0.00018186622424663058
forced	1	30965	DEL	1025	0.25	158534110	0.0001953207420157088
forced	1	35173	INS	3178	0.258333	158534110	0.0002218639256876643
forced	1	35177	DEL	182	0.258333	158534110	0.00022188915685085058
forced	1	37692	DEL	276	0.183333	158534110	0.00023775325070421753
forced	1	37899	INS	3178	0.191667	158534110	0.000239058963399107
forced	1	38448	DEL	453	0.216667	158534110	0.00024252194054642247
forced	1	38580	INS	1702	0.208333	158534110	0.00024335456893156935
forced	1	38807	INS	1099	0.258333	158534110	0.0002447864374423902
forced	1	38918	INS	4593	0.283333	158534110	0.00024548660222080914
forced	1	38935	DEL	46	0.258333	158534110	0.00024559383466435077
forced	1	38943	INS	69	0.258333	158534110	0.0002456442969907233
forced	1	40261	INS	93	0.25	158534110	0.0002539579652605991
forced	1	40284	DEL	135	0.241667	158534110	0.0002541030444489202
forced	1	41450	DEL	1160	0.25	158534110	0.0002614579285177177
forced	1	41731	DEL	45	0.25	158534110	0.00026323041773155316
forced	1	44180	INS	115	0.15	158534110	0.0002786781973923467
forced	1	44264	DEL	69	0.108333	158534110	0.00027920805181925833
forced	1	44474	DEL	797	0.1	158534110	0.0002805326878865375
forced	1	45432	DEL	728	0.075	158534110	0.00028657555146964904
forced	1	45441	INS	2755	0.0833333	158534110	0.00028663232158681815
forced	1	45487	INS	92	0.0833333	158534110	0.00028692247996346025
forced	1	46261	DEL	1991	0.075	158534110	0.00029180471004000336
forced	1	47922	DEL	1554	0.0916667	158534110	0.0003022819505531018
forced	1	48116	INS	112	0.1	158534110	0.00030350566196763585
forced	1	48136	DEL	138	0.0916667	158534110	0.0003036318177835672
forced	1	48342	DEL	870	0.0916667	158534110	0.00030493122268766007
forced	1	49040	INS	291	0.0916667	158534110	0.0003093340606636641
forced	1	49573	DEL	683	0.1	158534110	0.0003126961131582345
forced	1	50403	DEL	201	0.1	158534110	0.00031793157951938547
forced	1	51242	INS	46	0.108333	158534110	0.0003232238159977055
forced	1	52310	DEL	867	0.175	158534110	0.00032996053656843944
forced	1	52649	DEL	91	0.175	158534110	0.0003320988776484758
forced	1	52668	INS	292	0.175	158534110	0.00033221872567361057
forced	1	53408	DEL	1208	0.166667	158534110	0.0003368864908630704
forced	1	53686	INS	135	0.166667	158534110	0.00033864005670451616
forced	1	54157	DEL	386	0.175	158534110	0.0003416110261696994
forced	1	54853	INS	276	0.175	158534110	0.0003460012485641103
forced	1	55201	DEL	339	0.166667	158534110	0.00034819635976131573
forced	1	55249	DEL	1408	0.158333	158534110	0.00034849913371955095
forced	1	55675	DEL	4215	0.141667	158534110	0.00035118625259888866
forced	1	55950	DEL	69	0.125	158534110	0.0003529208950679447
forced	1	57080	DEL	92	0.175	158534110	0.0003600486986680658
forced	1	58201	INS	1047	0.183333	158534110	0.0003671197321510178
forced	1	58934	DEL	246	0.233333	158534110	0.0003717433428049017
forced	1	59029	INS	5088	0.233333	158534110	0.0003723425829305756
forced	1	59029	INS	3860	0.233333	158534110	0.0003723425829305756
forced	1	59045	INS	1119	0.233333	158534110	0.0003724435075833207
forced	1	59710	DEL	180	0.175	158534110	0.00037663818846303803
forced	1	59890	INS	276	0.175	158534110	0.00037777359080642015
forced	1	60986	INS	69	0.183333	158534110	0.000384686929519458
forced	1	61026	INS	1551	0.183333	158534110	0.0003849392411513207
forced	1	62117	DEL	92	0.183333	158534110	0.0003918210409103757
forced	1	63646	DEL	1440	0.175	158534110	0.0004014656530383272
forced	1	64156	INS	68	0.175	158534110	0.0004046826263445766
forced	1	64950	DEL	69	0.175	158534110	0.00040969101223705106
forced	1	66945	INS	139	0.2	158534110	0.000422275054876203
forced	1	66945	INS	1345	0.2	158534110	0.000422275054876203
forced	1	67945	INS	90	0.233333	158534110	0.00042858284567277036
forced	1	67957	DEL	48	0.233333	158534110	0.00042865853916232915
forced	1	68005	INS	1274	0.233333	158534110	0.0004289613131205644
forced	1	70870	INS	45	0.258333	158534110	0.0004470331337527299
forced	1	71338	INS	824	0.258333	158534110	0.0004499851798455235
forced	1	72055	DEL	4594	0.308333	158534110	0.00045450786584666226
forced	1	73069	INS	2514	0.291667	158534110	0.0004609039657143816
forced	1	73116	DEL	522	0.291667	158534110	0.0004612004318818203
forced	1	73681	INS	89	0.291667	158534110	0.00046476433368188084
forced	1	74167	DEL	234	0.341667	158534110	0.00046782992000901256
forced	1	74827	DEL	1319	0.358333	158534110	0.000471993061934747
forced	1	76516	DEL	1397	0.291667	158534110	0.00048264692059014935
forced	1	77215	INS	91	0.3	158534110	0.0004870560663569499
forced	1	77769	DEL	45	0.308333	158534110	0.0004905505824582483
forced	1	78337	DEL	386	0.608333	158534110	0.0004941334076306985
forced	1	78540	INS	64	0.708333	158534110	0.0004954138891624017
forced	1	78809	DEL	4901	0.4	158534110	0.0004971106848866783
forced	1	80055	DEL	153	0.691667	158534110	0.0005049701922192013
forced	1	80174	INS	1143	0.691667	158534110	0.0005057208193239929
forced	1	80693	INS	274	0.425	158534110	0.0005089945627474113
forced	1	81694	DEL	1711	0.375	158534110	0.0005153086613347752
forced	1	82147	INS	1551	0.383333	158534110	0.0005181660905656202
forced	1	83238	DEL	92	0.375	158534110	0.0005250478903246753
forced	1	83573	INS	250	0.366667	158534110	0.0005271610002415253
forced	1	84285	DEL	5938	0.241667	158534110	0.0005316521472886813
forced	1	86094	DEL	69	0.291667	158534110	0.0005430629408396717
forced	1	86228	INS	477	0.283333	158534110	0.0005439081848064117
forced	1	86879	DEL	2736	0.258333	158534110	0.0005480145566149771
forced	1	87920	DEL	637	0.3	158534110	0.0005545809668342037
forced	1	89534	DEL	45	0.15	158534110	0.0005647617411798635
forced	1	89683	DEL	1043	0.158333	158534110	0.000565701602008552
forced	1	89905	INS	74	0.166667	158534110	0.0005671019315653899
forced	1	90618	DEL	46	0.108333	158534110	0.0005715993864033425
forced	1	91172	INS	46	0.0916667	158534110	0.0005750939025046408
forced	1	91683	DEL	234	0.0833333	158534110	0.0005783171836016868
forced	1	92187	DEL	1882	0.0666667	158534110	0.0005814963101631567
forced	1	92741	INS	45	0.0666667	158534110	0.000584990826264455
forced	1	92744	INS	845	0.0666667	158534110	0.0005850097496368447
forced	1	93186	DEL	179	0.075	158534110	0.0005877977931689275
forced	1	93697	DEL	1745	0.0833333	158534110	0.0005910210742659734
forced	1	94001	INS	3129	0.108333	158534110	0.0005929386426681299
forced	1	94027	INS	922	0.0833333	158534110	0.0005931026452288407
forced	1	94162	DEL	522	0.0833333	158534110	0.0005939541969863772
forced	1	94707	INS	135	0.0833333	158534110	0.0005973919429705064
forced	1	94831	DEL	1315	0.075	158534110	0.0005981741090292809
forced	1	95335	DEL	234	0.075	158534110	0.0006013532355907508
forced	1	95856	INS	318	0.0583333	158534110	0.0006046395945957624
forced	1	96571	INS	45	0.05	158534110	0.000609149665015308
forced	1	96881	DEL	157	0.05	158534110	0.000611105080162244
forced	1	96888	DEL	1841	0.0416667	158534110	0.00061114923469782
forced	1	97364	DEL	3038	0.0333333	158534110	0.000614151743116986
forced	1	97586	DEL	978	0.0416667	158534110	0.000615552072673824
forced	1	97694	INS	47	0.0416667	158534110	0.0006162333140798533
forced	1	97933	DEL	1804	0.0416667	158534110	0.0006177408760802329
forced	1	98149	DEL	489	0.05	158534110	0.0006191033588922914
forced	1	98357	INS	2687	0.05	158534110	0.0006204153793779774
forced	1	98573	DEL	1932	0.0416667	158534110	0.000621777862190036
forced	1	99026	DEL	313	0.0416667	158534110	0.0006246352914208809
forced	1	99700	DEL	90	0.0416667	158534110	0.0006288867424177674
forced	1	99715	DEL	1299	0.0416667	158534110	0.0006289813592797159
forced	1	100024	INS	45	0.0416667	158534110	0.0006309304666358552
forced	1	100024	INS	1055	0.0416667	158534110	0.0006309304666358552
forced	1	100402	DEL	1868	0.0416667	158534110	0.0006333148115569577
forced	1	100432	INS	2601	0.05	158534110	0.0006335040452808547
forced	1	100432	DEL	3579	0.025	158534110	0.0006335040452808547
forced	1	100443	DEL	687	0.0416667	158534110	0.0006335734309796169
forced	1	101041	DEL	269	0.0416667	158534110	0.0006373454898759642
forced	1	101111	INS	158	0.0416667	158534110	0.0006377870352317239
forced	1	101997	INS	46	0.025	158534110	0.0006433757378774826
forced	1	102132	DEL	522	0.0333333	158534110	0.0006442272896350192
forced	1	102425	INS	2403	0.025	158534110	0.0006460754723384135
forced	1	102425	INS	3395	0.0416667	158534110	0.0006460754723384135
forced	1	102833	INS	47	0.025	158534110	0.000648649050983413
forced	1	103023	DEL	233	0.025	158534110	0.0006498475312347608
forced	1	103510	DEL	296	0.025	158534110	0.0006529194253526891
forced	1	103552	DEL	3180	0.0166667	158534110	0.0006531843525661449
forced	1	103826	INS	318	0.0166667	158534110	0.0006549126872444044
forced	1	104109	DEL	4373	0.0166667	158534110	0.000656697792039833
forced	1	104178	DEL	2473	0.0166667	158534110	0.0006571330296047961
forced	1	104194	DEL	949	0.0166667	158534110	0.0006572339542575412
forced	1	104541	INS	45	0.0166667	158534110	0.00065942275766395
forced	1	104851	DEL	67	0.0166667	158534110	0.0006613781728108859
forced	1	104940	DEL	1699	0.0166667	158534110	0.0006619395661917805
forced	1	105040	DEL	3738	0.0166667	158534110	0.0006625703452714372
forced	1	105194	DEL	2905	0.0166667	158534110	0.0006635417450541085
forced	1	105664	INS	46	0.0166667	158534110	0.0006665064067284953
forced	1	105903	DEL	1804	0.0166667	158534110	0.0006680139687288749
forced	1	106099	DEL	489	0.0166667	158534110	0.000669250295725002
forced	1	106234	DEL	3097	0.0166667	158534110	0.0006701018474825387
forced	1	106284	INS	3210	0.0333333	158534110	0.000670417237022367
forced	1	106445	INS	1159	0.0166667	158534110	0.0006714327913406144
forced	1	106907	DEL	429	0.0166667	158534110	0.0006743469906886285
forced	1	107522	DEL	171	0.0166667	158534110	0.0006782262820285174
forced	1	107619	DEL	1331	0.0166667	158534110	0.0006788381377357844
forced	1	107994	INS	45	0.0166667	158534110	0.0006812035592844972
forced	1	108394	DEL	687	0.0166667	158534110	0.0006837266756031242
forced	1	108776	DEL	1512	0.0166667	158534110	0.0006861362516874128
forced	1	109044	DEL	202	0.0166667	158534110	0.000687826739620893
forced	1	109082	INS	158	0.0166667	158534110	0.0006880664356711625
forced	1	110102	DEL	522	0.025	158534110	0.0006945003822836612
forced	1	110647	INS	89	0.025	158534110	0.0006979381282677904
forced	1	111218	DEL	234	0.0166667	158534110	0.0007015398768126305
forced	1	111787	INS	234	0.0166667	158534110	0.0007051290097758772
forced	1	112164	DEL	1176	0.0166667	158534110	0.0007075070469061832
forced	1	112808	DEL	157	0.0166667	158534110	0.0007115692641791726
forced	1	112867	DEL	1804	0.0166667	158534110	0.00071194142383617
forced	1	113175	DEL	2505	0.0166667	158534110	0.0007138842234015128
forced	1	113443	DEL	1176	0.0166667	158534110	0.0007155747113349928
forced	1	114043	INS	91	0.0166667	158534110	0.0007193593858129333
forced	1	114324	DEL	139	0.0166667	158534110	0.0007211318750267687
forced	1	114568	DEL	1007	0.0166667	158534110	0.0007226709759811311
forced	1	115257	DEL	272	0.0166667	158534110	0.000727017043839966
forced	1	115352	INS	1124	0.0166667	158534110	0.0007276162839656399
forced	1	115388	INS	3354	0.0166667	158534110	0.0007278433644343164
forced	1	115553	INS	92	0.0166667	158534110	0.00072888414991575
forced	1	115669	DEL	1994	0.0166667	158534110	0.0007296158536481518
forced	1	116080	DEL	144	0.0166667	158534110	0.000732208355665541
forced	1	116948	DEL	1908	0.0333333	158534110	0.0007376835180769615
forced	1	117026	DEL	642	0.0333333	158534110	0.0007381755257590937
forced	1	117381	INS	226	0.0333333	158534110	0.0007404147914918752
forced	1	117676	DEL	91	0.0333333	158534110	0.0007422755897768626
forced	1	118017	DEL	958	0.0333333	158534110	0.000744426546438492
forced	1	118455	DEL	1809	0.0333333	158534110	0.0007471893588073885
forced	1	118509	DEL	3158	0.0416667	158534110	0.0007475299795104032
forced	1	118621	DEL	90	0.0333333	158534110	0.0007482364520796187
forced	1	118856	INS	278	0.0333333	158534110	0.000749718782916812
forced	1	119213	DEL	1369	0.0416667	158534110	0.0007519706642311866
forced	1	119409	DEL	2159	0.05	158534110	0.0007532069912273137
forced	1	119615	DEL	680	0.0416667	158534110	0.0007545063961314067
forced	1	119891	INS	763	0.0416667	158534110	0.0007562473463912592
forced	1	120127	DEL	209	0.05	158534110	0.0007577359850192492
forced	1	121083	DEL	296	0.0583333	158534110	0.0007637662330207675
forced	1	121667	DEL	1908	0.0416667	158534110	0.0007674499828459629
forced	1	122071	DEL	385	0.05	158534110	0.0007699983303277761
forced	1	122109	INS	226	0.05	158534110	0.0007702380263780457
forced	1	122126	DEL	2736	0.0416667	158534110	0.0007703452588215874
forced	1	122549	DEL	3157	0.05	158534110	0.0007730134543285353
forced	1	122900	INS	46	0.0416667	158534110	0.0007752274888981305
forced	1	123104	DEL	1163	0.0416667	158534110	0.0007765142782206302
forced	1	123256	DEL	341	0.0416667	158534110	0.0007774730624217085
forced	1	123266	DEL	2723	0.05	158534110	0.0007775361403296742
forced	1	123575	INS	279	0.0416667	158534110	0.0007794852476858135
forced	1	123957	DEL	67	0.0416667	158534110	0.0007818948237701023
forced	1	124127	DEL	1835	0.05	158534110	0.0007829671482055187
forced	1	124912	DEL	234	0.05	158534110	0.0007879187639808241
forced	1	125416	INS	318	0.05	158534110	0.000791097890542294
forced	1	125545	DEL	2187	0.025	158534110	0.0007919115955550512
forced	1	125714	DEL	836	0.05	158534110	0.0007929776121996711
forced	1	126148	INS	226	0.05	158534110	0.0007957151934053813
forced	1	127523	DEL	1058	0.025	158534110	0.0008043884057506614
forced	1	127531	DEL	141	0.025	158534110	0.0008044388680770341
forced	1	128722	DEL	1773	0.025	158534110	0.0008119514469157457
forced	1	128741	DEL	46	0.025	158534110	0.0008120712949408806
forced	1	128771	INS	2424	0.0416667	158534110	0.0008122605286647775
forced	1	129520	DEL	5265	0.0166667	158534110	0.0008169850639714065
forced	1	129531	INS	296	0.025	158534110	0.0008170544496701687
forced	1	129573	DEL	378	0.025	158534110	0.0008173193768836246
forced	1	130177	DEL	790	0.025	158534110	0.0008211292825247513
forced	1	130512	INS	293	0.025	158534110	0.0008232423924416014
forced	1	131540	INS	68	0.0166667	158534110	0.0008297268013804726
forced	1	131827	DEL	165	0.0166667	158534110	0.0008315371373390875
forced	1	132035	DEL	1531	0.0166667	158534110	0.0008328491578247735
forced	1	132853	DEL	813	0.0166667	158534110	0.0008380089306963656
forced	1	132888	DEL	2410	0.0166667	158534110	0.0008382297033742455
forced	1	133335	INS	227	0.0166667	158534110	0.0008410492858603111
forced	1	134128	DEL	2691	0.0166667	158534110	0.000846051363961989
forced	1	134461	INS	3417	0.0166667	158534110	0.0008481518582972459
forced	1	134716	DEL	74	0.0166667	158534110	0.0008497603449503706
forced	1	134785	INS	136	0.0166667	158534110	0.0008501955825153338
forced	1	134892	INS	1161	0.0166667	158534110	0.0008508705161305664
forced	1	135258	DEL	1554	0.0166667	158534110	0.0008531791675621102
forced	1	135643	DEL	745	0.025	158534110	0.0008556076670187886
forced	1	135767	INS	1407	0.025	158534110	0.0008563898330775629
forced	1	136309	DEL	68	0.025	158534110	0.0008598086556893024
forced	1	136553	DEL	655	0.025	158534110	0.0008613477566436649
forced	1	137069	INS	1131	0.0333333	158534110	0.0008646025766946936
forced	1	137198	DEL	222	0.025	158534110	0.0008654162817074508
forced	1	137258	INS	205	0.025	158534110	0.0008657947491552449
forced	1	138076	INS	229	0.0166667	158534110	0.000870954522026837
forced	1	138556	DEL	137	0.0166667	158534110	0.0008739822616091893
forced	1	139799	DEL	90	0.0166667	158534110	0.0008818228455693226
forced	1	140698	INS	681	0.0166667	158534110	0.0008874935494954366
forced	1	141580	INS	206	0.0166667	158534110	0.0008930570209780091
forced	1	142693	DEL	275	0.00833333	158534110	0.0009000775921345885
forced	1	144275	DUP	5474	0.00833333	158534110	0.0009100565171747581
forced	1	144566	DEL	1175	0.0	158534110	0.0009118920842965593
forced	1	144838	DEL	114	0.0	158534110	0.0009136078033932256
forced	1	144854	INS	3202	0.0	158534110	0.0009137087280459707
forced	1	145220	DEL	4400	0.00833333	158534110	0.0009160173794775143
forced	1	146453	DEL	261	0.0166667	158534110	0.0009237948855296819
forced	1	147088	INV	17288	0.0	158534110	0.0009278003326855022
forced	1	147114	DEL	1735	0.0166667	158534110	0.0009279643352462129
forced	1	147566	DEL	136	0.00833333	158534110	0.0009308154566862614
forced	1	148178	DEL	525	0.00833333	158534110	0.0009346758246537606
forced	1	148322	INS	46	0.00833333	158534110	0.0009355841465284664
forced	1	148940	DEL	12846	0.025	158534110	0.000939482361240745
forced	1	149082	DEL	45	0.0333333	158534110	0.0009403780675338576
forced	1	149784	INS	113	0.0333333	158534110	0.0009448061366730478
forced	1	150116	DEL	5404	0.025	158534110	0.0009469003232175082
forced	1	150534	DEL	1100	0.0333333	158534110	0.0009495369797704734
forced	1	150660	DEL	436	0.0333333	158534110	0.0009503317614108408
forced	1	150763	INS	4896	0.0333333	158534110	0.0009509814638628873
forced	1	150803	DEL	4717	0.025	158534110	0.00095123377549475
forced	1	150866	INS	67	0.0333333	158534110	0.0009516311663149337
forced	1	151178	DEL	7798	0.025	158534110	0.0009535991970434628
forced	1	151313	INS	777	0.0333333	158534110	0.0009544507488009993
forced	1	151760	INS	54	0.0333333	158534110	0.0009572703312870649
forced	1	152525	DEL	69	0.025	158534110	0.000962095791246439
forced	1	154856	DEL	664	0.025	158534110	0.0009767992515932375
forced	1	155286	DEL	114	0.025	158534110	0.0009795116016357616
forced	1	155520	INS	1808	0.025	158534110	0.0009809876246821582
forced	1	155520	INS	5284	0.025	158534110	0.0009809876246821582
forced	1	155543	DEL	3447	0.025	158534110	0.0009811327038704793
forced	1	156280	DEL	2710	0.025	158534110	0.0009857815456875494
forced	1	157465	DEL	69	0.025	158534110	0.000993256277781482
forced	1	158590	DEL	46	0.025	158534110	0.00100035254242762
forced	1	158798	INS	1027	0.025	158534110	0.0010016645629133062
forced	1	158844	INS	3423	0.05	158534110	0.0010019547212899483
forced	1	162122	INS	71	0.00833333	158534110	0.0010226316595210961
forced	1	162122	INS	3497	0.00833333	158534110	0.0010226316595210961
forced	1	163696	DEL	92	0.0	158534110	0.001032560122234893
forced	1	165039	DEL	1776	0.0	158534110	0.001041031485274683
forced	1	165497	DUP	5314	0.0	158534110	0.001043920453459511
forced	1	165761	INS	1119	0.00833333	158534110	0.0010455857102298048
forced	1	165876	DEL	495	0.0	158534110	0.00104631110617141
forced	1	166639	DEL	90	0.00833333	158534110	0.001051123950549191
forced	1	170872	DEL	5501	0.0	158534110	0.0010778248289910607
forced	1	171466	DEL	7502	0.0	158534110	0.0010815716567242216
forced	1	175753	INS	1459	0.0	158534110	0.001108613155869106
forced	1	225505	INS	282	0.0	158534110	0.0014224383635799262
forced	1	246329	INS	2512	0.0333333	158534110	0.0015537917991276452
forced	1	246440	INS	9657	0.316667	158534110	0.0015544919639060642
forced	1	246441	DUP	265701	0.0	158534110	0.0015544982716968606
forced	1	247242	DEL	256067	0.0	158534110	0.0015595508121249112
forced	1	264175	INS	260	0.0	158534110	0.0016663606336831866
forced	1	286829	DEL	69	0.0	158534110	0.001809257326388624
forced	1	292665	INS	814	0.0	158534110	0.001846069593477391
forced	1	307175	DEL	2188	0.0	158534110	0.0019375956379355838
forced	1	348028	DEL	1387	0.0	158534110	0.002195287815347751
forced	1	376461	DEL	52	0.0	158534110	0.002374637231066551
forced	1	379691	INS	4938	0.0	158534110	0.0023950113953394637
forced	1	380089	INS	59	0.0	158534110	0.0023975218960764974
forced	1	383182	DEL	8536	0.0	158534110	0.0024170318930102803
forced	1	395576	INS	379	0.0	158534110	0.0024952106521429363
forced	1	410418	INS	897	0.0	158534110	0.0025888308831455895
forced	1	426637	DEL	961	0.0	158534110	0.0026911369420751156
forced	1	427961	INS	2649	0.0166667	158534110	0.002699488457089771
forced	1	428231	INS	164	0.0	158534110	0.002701191560604844
forced	1	429797	INS	2654	0.0166667	158534110	0.0027110695609922687
forced	1	429992	DEL	267	0.0	158534110	0.002712299580197599
forced	1	438755	DEL	476	0.0	158534110	0.002767574750947919
forced	1	450227	INS	5034	0.116667	158534110	0.00283993772696614
forced	1	450892	INS	48	0.0	158534110	0.0028441324078458574
forced	1	454774	INS	2564	0.133333	158534110	0.002868619251718132
forced	1	465758	INS	2576	0.0416667	158534110	0.002937904025827628
forced	1	467810	INS	2575	0.0666667	158534110	0.002950847612542184
forced	1	474107	INS	198	0.0	158534110	0.002990567771188169
forced	1	480377	INS	940	0.0	158534110	0.0030301176194826463
forced	1	483203	DEL	8556	0.0	158534110	0.003047943436273746
forced	1	501114	DEL	50	0.0	158534110	0.003160922277231064
forced	1	503309	INS	3147	0.0666667	158534110	0.0031747678780295295
forced	1	527064	DEL	155	0.0	158534110	0.0033246094484019875
forced	1	527488	DEL	867	0.0	158534110	0.003327283951699732
forced	1	531645	INS	2436	0.0	158534110	0.0033535054380410627
forced	1	533682	INS	1990	0.0	158534110	0.0033663544078936705
forced	1	535546	INS	4450	0.1	158534110	0.003378112129938472
forced	1	535755	INS	215	0.0	158534110	0.0033794304582149544
forced	1	536237	DEL	1223	0.0	158534110	0.0033824708133789
forced	1	538414	DEL	151	0.0	158534110	0.003396202873943027
forced	1	543906	DEL	24882	0.0	158534110	0.003430845260997775
forced	1	575806	INS	145	0.0	158534110	0.0036320637874082745
forced	1	603166	INS	3359	0.4	158534110	0.003804644943602358
forced	1	604400	INS	3355	0.4	158534110	0.003812428757445322
forced	1	637199	DEL	49	0.0	158534110	0.004019317987781936
forced	1	659809	DEL	421	0.0	158534110	0.004161937137692324
forced	1	664163	INS	91	0.0	158534110	0.004189401258820578
forced	1	665781	INS	2506	0.0416667	158534110	0.004199607264329424
forced	1	685512	DEL	93	0.0	158534110	0.004324066284536495
forced	1	685886	INS	8602	0.0	158534110	0.004326425398294411
forced	1	693532	INS	470	0.0	158534110	0.004374654766724965
forced	1	712603	DEL	701	0.0	158534110	0.004494950645006302
forced	1	732763	INS	15106	0.0	158534110	0.0046221157074651
forced	1	757059	INS	100	0.0	158534110	0.004775369792658501
forced	1	801868	INS	133	0.0	158534110	0.0050580155904618885
forced	1	1066919	INS	1275	0.0	158534110	0.0067299018488828685
forced	1	1088374	INS	102	0.0	158534110	0.006865235500423221
forced	1	1117231	DEL	51	0.0	158534110	0.007047259419439766
forced	1	1144878	INS	158	0.0	158534110	0.007221650911592464
forced	1	1168947	DEL	219	0.0	158534110	0.007373473128275044
forced	1	1277523	INS	276	0.0	158534110	0.008058347821803143
forced	1	1277912	DEL	54	0.0	158534110	0.008060801552423008
forced	1	1352470	INS	1385	0.0	158534110	0.008531097818633478
forced	1	1381806	DEL	72	0.0	158534110	0.00871614316944158
forced	1	1443423	INS	405	0.0	158534110	0.009104810314953672
forced	1	1567550	INS	68	0.0	158534110	0.00988777746315919
forced	1	1579527	DEL	422	0.0	158534110	0.009963325873529678
forced	1	1579880	INS	156	0.0	158534110	0.009965552523680865
forced	1	1617884	INS	2476	0.0	158534110	0.010205273805113612
forced	1	1628993	DEL	195	0.0	158534110	0.010275347053072679
forced	1	1895457	DEL	539	0.0	158534110	0.011956146219889208
forced	1	1952180	DEL	260	0.0	158534110	0.0123139430372429
forced	1	1977089	DEL	75	0.0	158534110	0.012471063798194596
forced	1	2002052	INS	108	0.0	158534110	0.012628525179849309
forced	1	2014958	INS	118	0.0	158534110	0.012709933527869807
forced	1	2025310	DEL	143	0.0	158534110	0.012775231778195872
forced	1	2027916	INS	81	0.0	158534110	0.012791669881011727
forced	1	2044383	DEL	1839	0.0	158534110	0.012895540272058801
forced	1	2047519	DEL	74	0.0	158534110	0.012915321503996838
forced	1	2047525	INS	108	0.0	158534110	0.012915359350741616
forced	1	2136974	DEL	9273	0.0	158534110	0.013479584929703772
forced	1	2266541	DEL	148	0.0	158534110	0.014296866459842617
forced	1	2273140	DEL	2344	0.0	158534110	0.014338491571309165
forced	1	2307664	INS	106	0.0	158534110	0.014556261740769858
forced	1	2398470	DEL	406	0.0	158534110	0.015129046991842953
forced	1	2429330	INS	201	0.0	158534110	0.015323705415825024
forced	1	2540632	INS	122	0.0	158534110	0.016025775147064564
forced	1	2623344	INS	1283	0.0	158534110	0.016547505139430246
forced	1	2658141	INS	132	0.0	158534110	0.0167669973357784
forced	1	2730337	DEL	91	0.0	158534110	0.01722239460012738
forced	1	2806056	DEL	323	0.0	158534110	0.017700014211452664
forced	1	2979539	INS	112	0.0	158534110	0.018794308682213563
forced	1	3014655	DEL	636	0.0	158534110	0.019015813063825823
forced	1	3112973	INS	948	0.0	158534110	0.019635982439362733
forced	1	3147197	INS	109	0.0	158534110	0.019851860271584455
forced	1	3176365	INS	122	0.0	158534110	0.020035845913538734
forced	1	3215679	INS	92	0.0	158534110	0.020283830400914984
forced	1	3220974	DUP	7277	0.0	158534110	0.02031723015318281
forced	1	3221638	INS	7201	0.0166667	158534110	0.02032141852627173
forced	1	3225903	INS	7209	0.0	158534110	0.020348321254019086
forced	1	3289504	INS	124	0.0	158534110	0.02074950305647157
forced	1	3317720	DEL	2314	0.0	158534110	0.020927483681587516
forced	1	3400517	INS	750	0.0	158534110	0.021449749836170904
forced	1	3407833	DEL	53	0.0	158534110	0.02149589763363859
forced	1	3456000	DEL	240	0.0	158534110	0.02179972499293685
forced	1	3506387	DEL	97	0.0	158534110	0.022117555647803492
forced	1	3532875	DEL	139	0.00833333	158534110	0.02228463641042297
forced	1	3559689	DEL	248	0.0	158534110	0.022453773512842126
forced	1	3653153	DEL	59	0.0	158534110	0.0230433248718525
forced	1	3657940	INS	8543	0.00833333	158534110	0.023073520266395666
forced	1	3664038	DEL	53	0.0	158534110	0.023111985174673135
forced	1	3689854	DEL	1115	0.0	158534110	0.023274827101877317
forced	1	3694601	DEL	78	0.0	158534110	0.023304770184788624
forced	1	3725808	DEL	254	0.0	158534110	0.0235016174121771
forced	1	3765340	INS	193	0.0	158534110	0.023750976997947003
forced	1	3818377	INS	281	0.0	158534110	0.024085523298424547
forced	1	3850762	DEL	898	0.0	158534110	0.02428980110337138
forced	1	3867227	DEL	100	0.0	158534110	0.024393658878836863
forced	1	3870014	DEL	6982	0.0	158534110	0.024411238691786897
forced	1	3870916	INS	286	0.0	158534110	0.0244169283190854
forced	1	3882813	DEL	143	0.0	158534110	0.024491972106192163
forced	1	3891536	INS	8591	0.0	158534110	0.02454699496531062
forced	1	3917213	INS	371	0.0	158534110	0.02470896010959408
forced	1	3936843	INS	4416	0.0	158534110	0.0248327820429307
forced	1	3983087	DEL	1401	0.0	158534110	0.02512447952052716
forced	1	3988436	DEL	63	0.0	158534110	0.025158219893498
forced	1	4053412	INS	157	0.0	158534110	0.02556807490829576
forced	1	4124629	DEL	119	0.0	158534110	0.0260172968454549
forced	1	4146219	DEL	215	0.0	158534110	0.02615348204875279
forced	1	4147919	INS	120	0.0	158534110	0.026164205293106955
forced	1	4179619	INS	280	0.0	158534110	0.02636416226135814
forced	1	4316870	INS	92	0.0	158534110	0.027229912855977808
forced	1	4322213	INS	75	0.0	158534110	0.027263615382203867
forced	1	4359830	INS	577	0.0	158534110	0.02750089554859834
forced	1	4379206	INS	2222	0.0	158534110	0.027623115303072633
forced	1	4462426	DEL	409	0.0	158534110	0.02814804965316297
forced	1	4488575	DEL	143	0.0	158534110	0.02831299207470241
forced	1	4527564	DEL	57	0.0	158534110	0.028558926530069775
forced	1	4725750	DEL	107	0.0	158534110	0.029809042356878278
forced	1	4751293	INS	143	0.0	158534110	0.029970162257194996
forced	1	4781863	INS	687	0.0	158534110	0.03016299142184606
forced	1	4840168	DEL	54	0.0	158534110	0.030530767164239924
forced	1	4842372	DEL	1229	0.0	158534110	0.03054466953515556
forced	1	4868236	DEL	96	0.0	158534110	0.030707814236317976
forced	1	4872576	INV	3597	0.0	158534110	0.030735190048375077
forced	1	4879945	DEL	1891	0.0	158534110	0.030781672158754984
forced	1	4907221	INS	386	0.0	158534110	0.030953723460522154
forced	1	4970068	INS	763	0.0	158534110	0.031350149188714024
forced	1	4991249	INS	449	0.0	158534110	0.03148375450557612
forced	1	5059743	DEL	7818	0.0	158534110	0.03191580032839621
forced	1	5113987	INS	4115	0.0166667	158534110	0.032257960132365204
forced	1	5183905	INS	90	0.0	158534110	0.0326989882492796
forced	1	5196451	DEL	105	0.0	158534110	0.032778125792613334
forced	1	5246934	DEL	7757	0.0	158534110	0.03309656199539645
forced	1	5267423	DEL	7723	0.00833333	158534110	0.033225802321027315
forced	1	5278998	DEL	82	0.0	158534110	0.033298814999497585
forced	1	5285277	DEL	8156	0.0	158534110	0.03333842161790923
forced	1	5286770	INS	82	0.0	158534110	0.03334783914956851
forced	1	5287799	DEL	51	0.0	158534110	0.033354329866298174
forced	1	5418574	DEL	144	0.0	158534110	0.03417923120771927
forced	1	5419746	INS	4621	0.0166667	158534110	0.03418662393853285
forced	1	5420449	INS	9255	0.0166667	158534110	0.03419105831546284
forced	1	5422455	INS	9255	0.0166667	158534110	0.03420371174380075
forced	1	5451749	INS	483	0.0	158534110	0.034388492167395396
forced	1	5582500	INS	1160	0.0	158534110	0.03521324212183738
forced	1	5621899	INS	266	0.0	158534110	0.035461762771431336
forced	1	5644084	INS	5526	0.00833333	158534110	0.03560170111025318
forced	1	5651022	INS	800	0.0	158534110	0.03564546456279977
forced	1	5663997	INS	130	0.0	158534110	0.03572730814838523
forced	1	5695573	INS	729	0.0	158534110	0.03592648295057764
forced	1	5779012	INS	740	0.0	158534110	0.036452798706852425
forced	1	5815563	DEL	3847	0.0	158534110	0.03668335476825776
forced	1	5872169	DEL	832	0.0	158534110	0.03704041357408825
forced	1	5891442	INS	4413	0.0	158534110	0.03716198362611049
forced	1	5901550	DEL	1120	0.0	158534110	0.0372257427754822
forced	1	5945214	INS	472	0.0	158534110	0.03750116615282351
forced	1	5962350	DEL	3498	0.0	158534110	0.037609256455913495
forced	1	5964393	DEL	66	0.0	158534110	0.03762214327251088
forced	1	5978002	INS	1897	0.0	158534110	0.03770798599746137
forced	1	5983247	INS	77	0.0	158534110	0.03774107036018936
forced	1	5990006	INS	168	0.0	158534110	0.03778370471818336
forced	1	6102248	DEL	119	0.0	158534110	0.038491703772771675
forced	1	6157692	INS	8602	0.00833333	158534110	0.038841432925696556
forced	1	6160265	INS	119	0.0	158534110	0.03885766287141613
forced	1	6270245	DEL	143	0.0	158534110	0.03955139370322261
forced	1	6276365	DEL	2508	0.0	158534110	0.0395899973828976
forced	1	6289382	INS	8529	0.0	158534110	0.039672105895696516
forced	1	6300565	DEL	312	0.0	158534110	0.03974264592017453
forced	1	6311187	INS	80	0.0	158534110	0.03980964727401567
forced	1	6334328	INS	130	0.0	158534110	0.03995561586083903
forced	1	6443689	INS	232	0.0	158534110	0.04064544217014244
forced	1	6551842	INS	80	0.0	158534110	0.04132764866816359
forced	1	6722697	INS	85	0.0	158534110	0.04240536626471111
forced	1	6730948	INS	8572	0.0	158534110	0.04245741184657358
forced	1	6965788	INS	191	0.0	158534110	0.04393873343723947
forced	1	6989378	DEL	377	0.0	158534110	0.04408753422213049
forced	1	7100817	INS	1381	0.0	158534110	0.044790468120709165
forced	1	7245998	DEL	667	0.0	158534110	0.04570623949634561
forced	1	7257022	INS	541	0.0	158534110	0.04577577658208697
forced	1	7260074	INS	237	0.0	158534110	0.0457950279595981
forced	1	7266295	INS	1608	0.0	158534110	0.04583426872614354
forced	1	7271482	INS	54	0.0	158534110	0.04586698723700534
forced	1	7322401	INS	63	0.0	158534110	0.04618817363657575
forced	1	7368899	DEL	3679	0.0	158534110	0.04648147329303454
forced	1	7417727	INS	118	0.0	158534110	0.046789470102049334
forced	1	7424894	INS	970	0.0	158534110	0.04683467803868833
forced	1	7447634	DEL	93	0.0	158534110	0.04697811720140227
forced	1	7449002	INS	99	0.0	158534110	0.046986746259211974
forced	1	7500432	INS	216	0.0	158534110	0.04731115593987944
forced	1	7518399	INS	65	0.0	158534110	0.04742448801712136
forced	1	7531519	INS	276	0.0	158534110	0.047507246232372326
forced	1	7586022	INS	8570	0.0	158534110	0.04785103975415764
forced	1	7605640	INS	1781	0.0	158534110	0.0479747859940047
forced	1	7633100	INS	97	0.0	158534110	0.04814799792927844
forced	1	7643003	INS	58	0.0	158534110	0.04821046398153685
forced	1	7651743	DEL	670	0.0	158534110	0.04826559407309884
forced	1	7652798	DEL	627	0.0	158534110	0.04827224879238922
forced	1	7656390	INS	8415	0.0	158534110	0.04829490637693049
forced	1	7707769	INS	83	0.0	158534110	0.04861899436026733
forced	1	7709246	INS	522	0.0	158534110	0.04862831096727386
forced	1	7714711	DEL	136	0.0	158534110	0.0486627830439771
forced	1	7757465	INS	92	0.0	158534110	0.04893246633169354
forced	1	7792559	DEL	130	0.0	158534110	0.049153831941908276
forced	1	7800765	INS	49	0.0	158534110	0.04920559367318491
forced	1	7839279	INS	5070	0.0	158534110	0.0494485319279239
forced	1	7847535	INS	115	0.0	158534110	0.04950060904874036
forced	1	7873861	INS	74	0.0	158534110	0.049666667949250794
forced	1	7889095	INS	8444	0.0	158534110	0.0497627608342457
forced	1	7943489	INS	117	0.0	158534110	0.05010586680683419
forced	1	7985823	INS	9056	0.0	158534110	0.05037290082241607
forced	1	8049061	INS	182	0.0	158534110	0.0507717928968094
forced	1	8077999	INS	1561	0.0	158534110	0.05095432774688047
forced	1	8203668	INS	8554	0.0	158534110	0.05174702150849429
forced	1	8303944	INS	416	0.0	158534110	0.05237954153841088
forced	1	8330706	INS	194	0.0	158534110	0.05254835063570862
forced	1	8352556	INS	3079	0.0	158534110	0.05268617586461362
forced	1	8354737	INS	3079	0.00833333	158534110	0.05269993315634093
forced	1	8364693	DEL	229	0.0	158534110	0.052762733521511555
forced	1	8444996	DEL	85	0.0	158534110	0.053269268045848306
forced	1	8543158	INS	496	0.0	158534110	0.05388845340602095
forced	1	8575827	INS	8749	0.0	158534110	0.05409452262355401
forced	1	8612515	INS	543	0.0	158534110	0.05432594285229848
forced	1	8623847	DEL	242	0.0	158534110	0.05439742273760517
forced	1	8631624	INS	8579	0.0	158534110	0.05444647842663008
forced	1	8650155	INS	52	0.0	158534110	0.05456336809788127
forced	1	8723005	INS	132	0.0	158534110	0.0550228906574112
forced	1	8728878	DEL	164	0.0	158534110	0.05505993631275944
forced	1	8730579	INS	379	0.0	158534110	0.0550706658649044
forced	1	8734322	INS	77	0.0	158534110	0.05509427592585596
forced	1	8749567	DEL	52	0.0	158534110	0.055190438196549625
forced	1	8802644	INS	183	0.0	158534110	0.055525236808659034
forced	1	8909604	DEL	152	0.0	158534110	0.056199918112259876
forced	1	8918045	DEL	398	0.0	158534110	0.056253162174373705
forced	1	8923415	INS	479	0.0	158534110	0.056287035010951274
forced	1	8999059	INS	62	0.0	158534110	0.056764181537966814
forced	1	9004354	INS	138	0.0	158534110	0.056797581290234635
forced	1	9009996	INS	195	0.0	158534110	0.056833169845908874
forced	1	9037225	DEL	1334	0.0	158534110	0.057004924681508605
forced	1	9088543	INS	142	0.0	158534110	0.05732862788960685
forced	1	9094887	INS	520	0.0	158534110	0.057368644514420274
forced	1	9102372	DEL	496	0.0	158534110	0.057415858328532576
forced	1	9111027	DEL	275	0.0	158534110	0.05747045225787687
forced	1	9130013	INS	946	0.0	158534110	0.0575902119739405
forced	1	9171355	INS	321	0.0	158534110	0.057850988661052184
forced	1	9294228	INS	85	0.0	158534110	0.05862604583959881
forced	1	9299772	INS	964	0.0	158534110	0.05866101623177498
forced	1	9381576	INS	1257	0.0	158534110	0.05917701875009738
forced	1	9542916	DEL	69	0.0	158534110	0.06019471771721556
forced	1	9555901	INS	212	0.0	158534110	0.060276624380708986
forced	1	9560478	INS	2390	0.0	158534110	0.06030549513918487
forced	1	9596643	INS	85	0.0	158534110	0.06053361639334273
forced	1	9614430	DEL	50	0.0	158534110	0.060645813068241274
forced	1	9690089	DEL	53	0.0	158534110	0.06112305421211877
forced	1	9711356	DEL	300	0.0	158534110	0.06125720199898937
forced	1	9730410	DEL	167	0.0	158534110	0.06137739064482716
forced	1	9824155	DEL	121	0.0	158534110	0.06196871449305137
forced	1	9833493	INS	3575	0.0	158534110	0.06202761664350972
forced	1	9837748	INS	145	0.0	158534110	0.06205445629334911
forced	1	9849185	INS	7625	0.0	158534110	0.06212659849668945
forced	1	9862282	DEL	263	0.0	158534110	0.062209211632752094
forced	1	9865266	INS	2223	0.0	158534110	0.06222803408048905
forced	1	9922949	INS	1443	0.0	158534110	0.06259188637700745
forced	1	10010392	DEL	974	0.0	158534110	0.06314345852763169
forced	1	10081907	INS	118	0.0	158534110	0.0635945601864482
forced	1	10087373	DEL	1307	0.0	158534110	0.06362903857094224
forced	1	10102881	DEL	825	0.0	158534110	0.0637268597906154
forced	1	10110481	INS	2177	0.0	158534110	0.06377479900066932
forced	1	10175637	INS	261	0.0	158534110	0.06418578941781046
forced	1	10264776	DUP	5269	0.0	158534110	0.06474805958162569
forced	1	10315313	INS	1605	0.0	158534110	0.06506683640511181
forced	1	10349708	INS	349	0.0	158534110	0.06528379286955974
forced	1	10359147	INS	373	0.0	158534110	0.06534333210688854
forced	1	10363483	DEL	144	0.0	158534110	0.06537068268778246
forced	1	10383215	DEL	143	0.0	158534110	0.06549514801578032
forced	1	10433675	INS	139	0.0	158534110	0.06581343913937511
forced	1	10437494	INS	209	0.0	158534110	0.06583752859242721
forced	1	10458336	DEL	165	0.0	158534110	0.06596899556820926
forced	1	10474927	INS	8384	0.0	158534110	0.06607364812531512
forced	1	10480568	INS	125	0.0	158534110	0.06610923037319855
forced	1	10493965	DEL	81	0.0	158534110	0.06619373584650017
forced	1	10529302	INS	306	0.0	158534110	0.06641663424987847
forced	1	10557690	INS	1821	0.0	158534110	0.06659569981501141
forced	1	10561326	INS	49	0.0	158534110	0.06661863494234774
forced	1	10606592	INS	110	0.0	158534110	0.06690416340054516
forced	1	10608231	DEL	17392	0.0	158534110	0.06691450186966073
forced	1	10629235	DEL	148	0.0	158534110	0.06704699070755184
forced	1	10701342	INS	123	0.0	158534110	0.06750182657851991
forced	1	10788055	DEL	48	0.00833333	158534110	0.06804879404186266
forced	1	10788097	INS	235	0.00833333	158534110	0.06804905896907612
forced	1	10822800	INS	8812	0.0	158534110	0.0682679582330894
forced	1	11058251	INS	48	0.0	158534110	0.06975313388393198
forced	1	11076285	INS	8402	0.0	158534110	0.06986688858315727
forced	1	11088892	INS	245	0.0	158534110	0.06994641090172961
forced	1	11152745	INS	89	0.0	158534110	0.07034918226746283
forced	1	11163141	INS	417	0.0	158534110	0.07041475806058393
forced	1	11170419	DEL	2869	0.0	158534110	0.07046066616200135
forced	1	11187003	INS	786	0.0	158534110	0.07056527456457162
forced	1	11339111	DUP	210166	0.0	158534110	0.0715247400070559
forced	1	11353182	DEL	196099	0.0	158534110	0.0716134969313544
forced	1	11429132	INS	77	0.0	158534110	0.07209257364235369
forced	1	11466506	DEL	975	0.0	158534110	0.07232832101558459
forced	1	11528727	INS	8562	0.0	158534110	0.07272079806673781
forced	1	11544574	INS	57	0.0	158534110	0.07282075762749102
forced	1	11561796	INS	1903	0.0	158534110	0.0729293904005895
forced	1	11612937	INS	282	0.0	158534110	0.07325197712971675
forced	1	11655222	DEL	143	0.0	158534110	0.0735187020635496
forced	1	11692778	INS	80	0.00833333	158534110	0.07375559745470549
forced	1	11718747	DEL	222	0.0	158534110	0.07391940447390155
forced	1	11721666	INS	6525	0.0	158534110	0.07393781691523672
forced	1	11744938	INS	89	0.0	158534110	0.07408461182265444
forced	1	11762605	DEL	63	0.0	158534110	0.0741960515626574
forced	1	11764756	DEL	105	0.0	158534110	0.07420961962066082
forced	1	11768250	INS	242	0.0	158534110	0.07423165904170402
forced	1	11784285	DEL	326	0.0	158534110	0.07433280446712698
forced	1	11784791	INS	287	0.0	158534110	0.07433599620927005
forced	1	11832779	INS	2787	0.0	158534110	0.07463869447401572
forced	1	11833813	DEL	2786	0.0	158534110	0.07464521672969937
forced	1	11880950	DEL	61	0.00833333	158534110	0.07494254706447717
forced	1	11891692	DEL	114	0.0	158534110	0.07501030535321389
forced	1	11899652	INS	144	0.00833333	158534110	0.07506051536795456
forced	1	11902808	INS	99	0.0	158534110	0.07508042275570853
forced	1	11964709	INS	62	0.0	158534110	0.07547088131380685
forced	1	11972146	INS	108	0.0	158534110	0.07551779235396093
forced	1	12002969	DEL	152	0.0	158534110	0.07571221738968352
forced	1	12057551	INS	8783	0.0	158534110	0.07605650922694177
forced	1	12062515	INS	70	0.0	158534110	0.07608782110045592
forced	1	12258917	INS	745	0.0	158534110	0.07732668382848334
forced	1	12298341	DEL	3301	0.0	158534110	0.07757536217284722
forced	1	12319209	DEL	89	0.0	158534110	0.07770699315119
forced	1	12320074	INS	1292	0.0	158534110	0.07771244939022902
forced	1	12374745	DEL	4081	0.0	158534110	0.07805730262086816
forced	1	12378846	DEL	1147	0.0	158534110	0.07808317087092488
forced	1	12380075	DEL	817	0.0	158534110	0.07809092314581385
forced	1	12382483	INS	921	0.0	158534110	0.078106112306052
forced	1	12417214	INS	222	0.0	158534110	0.07832518818820758
forced	1	12421225	INS	77	0.0	158534110	0.0783504887370926
forced	1	12422019	INS	307	0.0	158534110	0.07835549712298508
forced	1	12432163	DEL	78	0.0	158534110	0.07841948335282546
forced	1	12460310	INS	52	0.0	158534110	0.07859702874037644
forced	1	12486247	DEL	143	0.0	158534110	0.07876063391026701
forced	1	12540141	INS	149	0.0	158534110	0.07910058598745721
forced	1	12649195	INS	786	0.0	158534110	0.07978847580498608
forced	1	12682576	DEL	91	0.0	158534110	0.07999903616956629
forced	1	12684184	INS	382	0.0	158534110	0.08000917909716716
forced	1	12712597	DEL	248	0.0	158534110	0.08018840235707003
forced	1	12736057	INS	156	0.0	158534110	0.0803363831291575
forced	1	12746933	INS	1017	0.0	158534110	0.08040498666186097
forced	1	12751198	DEL	1326	0.0	158534110	0.08043188938960832
forced	1	12751692	INS	7984	0.00833333	158534110	0.08043500543826183
forced	1	12766831	INS	846	0.0	158534110	0.08053049908313106
forced	1	12827446	DEL	77	0.0	158534110	0.080912845822265
forced	1	12830196	INS	327	0.0	158534110	0.08093019224695557
forced	1	12854415	DEL	284	0.0	158534110	0.08108296063225763
forced	1	12863607	INS	1468	0.0	158534110	0.08114094184525968
forced	1	12881674	INS	611	0.0	158534110	0.08125490470158125
forced	1	12897618	INS	8569	0.00833333	158534110	0.08135547611804173
forced	1	12933819	INS	895	0.0	158534110	0.08158382445266826
forced	1	12961454	INS	53	0.0	158534110	0.08175814025133141
forced	1	12964859	INS	46	0.0	158534110	0.08177961827899372
forced	1	12980732	INS	470	0.0	158534110	0.08187974184230763
forced	1	12997128	DEL	3695	0.0	158534110	0.08198316438020814
forced	1	13015296	INS	89	0.0	158534110	0.08209776432340019
forced	1	13025277	DEL	1115	0.0	158534110	0.08216072238334073
forced	1	13030269	INS	785	0.0	158534110	0.08219221087499719
forced	1	13034409	INS	52	0.0	158534110	0.08221832512889497
forced	1	13043988	INS	714	0.0	158534110	0.0822787474569353
forced	1	13045957	DEL	86	0.0	158534110	0.08229116749701373
forced	1	13047205	DEL	2702	0.0	158534110	0.08229903961992785
forced	1	13070069	INS	104	0.0	158534110	0.08244326094870057
forced	1	13089066	DEL	136	0.0	158534110	0.08256309005046296
forced	1	13089088	INS	187	0.0	158534110	0.08256322882186048
forced	1	13096838	DEL	2649	0.0	158534110	0.08261211420053388
forced	1	13101647	INS	85	0.0	158534110	0.08264244836647457
forced	1	13102825	INS	184	0.0	158534110	0.08264987894403293
forced	1	13128882	INS	102	0.0	158534110	0.08281424104881908
forced	1	13182212	INS	86	0.0	158534110	0.08315063553200003
forced	1	13205714	INS	960	0.0	158534110	0.08329888123130094
forced	1	13219595	DEL	87	0.0	158534110	0.0833864396753481
forced	1	13255071	INS	223	0.0	158534110	0.08361021486164713
forced	1	13271388	DEL	2859	0.0	158534110	0.08371313908407471
forced	1	13303400	INS	231	0.0	158534110	0.08391506408305444
forced	1	13305593	INS	8557	0.0166667	158534110	0.08392889706827131
forced	1	13402831	INS	109	0.0	158534110	0.08454225402974792
forced	1	13419647	INS	46	0.0	158534110	0.084648325839783
forced	1	13426241	INS	359	0.0	158534110	0.08468991941229556
forced	1	13435726	INS	290	0.0	158534110	0.084749748808001
forced	1	13453602	INS	4389	0.0	158534110	0.08486250687628044
forced	1	13454939	INS	193	0.0	158534110	0.08487094039257545
forced	1	13468307	INS	342	0.0	158534110	0.08495526293994396
forced	1	13500288	DEL	259	0.0	158534110	0.08515699239740898
forced	1	13519195	DEL	446	0.0	158534110	0.08527625379799969
forced	1	13543806	INS	1125	0.0	158534110	0.08543149483729401
forced	1	13546484	DEL	105	0.0	158534110	0.08544838710104721
forced	1	13552659	INS	122	0.0	158534110	0.08548733770921602
forced	1	13555594	DEL	2735	0.0	158534110	0.08550585107520395
forced	1	13572161	DEL	1066	0.0	158534110	0.08561035224533067
forced	1	13580064	INS	63	0.0	158534110	0.08566020271599595
forced	1	13599418	DEL	307	0.0	158534110	0.08578228369907272
forced	1	13629719	INS	1904	0.0	158534110	0.08597341606799949
forced	1	13667275	INS	92	0.0	158534110	0.08621031145915538
forced	1	13711724	INS	439	0.0	158534110	0.08649068645227201
forced	1	13725490	INS	502	0.0	158534110	0.08657751950037755
forced	1	13738858	DEL	1230	0.0	158534110	0.08666184204774606
forced	1	13773798	INS	158	0.0	158534110	0.08688223625817813
forced	1	13812538	DEL	177	0.0	158534110	0.08712660007363715
forced	1	13851776	INS	8565	0.0	158534110	0.08737410516891286
forced	1	13870651	DEL	80	0.0	158534110	0.08749316472019807
forced	1	13887940	INS	97	0.0	158534110	0.08760222011527992
forced	1	13911535	DEL	2038	0.0	158534110	0.08775105243912493
forced	1	13930295	DEL	239	0.0	158534110	0.08786938659446854
forced	1	13961027	INS	330	0.0	158534110	0.08806323762122864
forced	1	13964979	INS	51	0.0	158534110	0.08808816601045667
forced	1	13973729	INS	2171	0.0	158534110	0.08814335917992665
forced	1	13975198	DEL	90	0.0	158534110	0.0881526253246068
forced	1	13976521	DEL	5349	0.0	158534110	0.08816097053183065
forced	1	13991367	INS	320	0.0	158534110	0.08825461599399649
forced	1	14033568	INS	1992	0.0	158534110	0.08852081107340244
forced	1	14053738	INS	170	0.0	158534110	0.0886480392137692
forced	1	14065385	DEL	331	0.0	158534110	0.08872150605317682
forced	1	14142838	INS	2296	0.0	158534110	0.08921006337374335
forced	1	14172940	DEL	687	0.0	158534110	0.08939994049230163
forced	1	14179238	DEL	880	0.0	158534110	0.08943966695873841
forced	1	14179379	DEL	90	0.0	158534110	0.08944055635724073
forced	1	14183572	INS	301	0.0	158534110	0.08946700492405073
forced	1	14230245	INS	847	0.0	158534110	0.08976140844389892
forced	1	14233395	INS	390	0.0	158534110	0.0897812779849081
forced	1	14251289	DEL	8394	0.0	158534110	0.08989414959342189
forced	1	14280329	INS	2478	0.0	158534110	0.0900773278381542
forced	1	14286632	INS	244	0.0	158534110	0.09011708584354497
forced	1	14317414	INS	130	0.0	158534110	0.0903112522598449
forced	1	14344315	DEL	320	0.0	158534110	0.09048093814006336
forced	1	14345624	INS	6236	0.0	158534110	0.09048919503821606
forced	1	14350930	DEL	337	0.0	158534110	0.09052266417618265
forced	1	14352528	DEL	142	0.0	158534110	0.09053274402587556
forced	1	14373391	INS	222	0.0	158534110	0.09066434346526435
forced	1	14376107	INS	8625	0.00833333	158534110	0.09068147542506783
forced	1	14395011	INS	143	0.0	158534110	0.09080071790228614
forced	1	14396367	DEL	993	0.0	158534110	0.09080927126660629
forced	1	14404183	INS	148	0.0	158534110	0.09085857295947225
forced	1	14456721	INS	346	0.0	158534110	0.09118997167234232
forced	1	14508916	INS	112	0.0	158534110	0.09151920681296914
forced	1	14530987	DEL	1018	0.0	158534110	0.09165842606364018
forced	1	14556425	DEL	409	0.0	158534110	0.09181888364592326
forced	1	14580114	INS	8404	0.0	158534110	0.09196830890210315
forced	1	14582198	DEL	69	0.0	158534110	0.0919814543381232
forced	1	14588255	DEL	182	0.0	158534110	0.092019660626978
forced	1	14598209	DEL	168	0.0	158534110	0.09208244837656704
forced	1	14621972	INS	63	0.0	158534110	0.09223234040926587
forced	1	14627019	INS	143	0.0	158534110	0.09226417582941614
forced	1	14635617	INS	683	0.0	158534110	0.09231841021468502
forced	1	14639296	DEL	346	0.0	158534110	0.0923416165770256
forced	1	14643092	INS	58	0.0	158534110	0.09236556095088937
forced	1	14652175	DEL	315	0.0	158534110	0.09242285461469459
forced	1	14658123	INS	8551	0.0	158534110	0.09246037335435257
forced	1	14659018	INS	349	0.0	158534110	0.0924660188271155
forced	1	14667893	INS	107	0.0	158534110	0.09252200047043503
forced	1	14672436	INS	920	0.0	158534110	0.09255065676402384
forced	1	14678048	DEL	73	0.0	158534110	0.09258605608597419
forced	1	14681171	INS	86	0.0	158534110	0.09260575531663186
forced	1	14692965	DEL	65	0.0	158534110	0.09268014940128658
forced	1	14696229	DEL	81	0.0	158534110	0.09270073803044657
forced	1	14699132	DEL	375	0.0	158534110	0.092719049547129
forced	1	14699807	INS	56	0.0	158534110	0.09272330730591669
forced	1	14704973	INS	82	0.0	158534110	0.09275589335317176
forced	1	14721396	DEL	77	0.0	158534110	0.09285948620142379
forced	1	14724511	DEL	359	0.0	158534110	0.09287913496975508
forced	1	14741693	INS	194	0.0	158534110	0.0929875154312217
forced	1	14765071	INS	2716	0.00833333	158534110	0.09313497896446386
forced	1	14767054	INS	2716	0.00833333	158534110	0.09314748731361346
forced	1	14768714	DEL	1186	0.0	158534110	0.09315795824633576
forced	1	14772112	DEL	219	0.0	158534110	0.0931793921194625
forced	1	14772997	DEL	465	0.0	158534110	0.09318497451431745
forced	1	14783844	DEL	102	0.0	158534110	0.09325339512108782
forced	1	14800671	INS	335	0.0	158534110	0.09335953631682166
forced	1	14810297	INS	913	0.0	158534110	0.09342025511102942
forced	1	14837766	DUP	2651	0.0	158534110	0.09359352381642033
forced	1	14838625	INS	2623	0.0583333	158534110	0.09359894220871458
forced	1	14838655	INS	5279	0.0333333	158534110	0.09359913144243848
forced	1	14839805	INS	5271	0.0416667	158534110	0.09360638540185452
forced	1	14839899	INS	2637	0.0416667	158534110	0.0936069783341894
forced	1	14868325	INS	160	0.0	158534110	0.09378628359537262
forced	1	14875917	DEL	1205	0.0	158534110	0.09383417234310017
forced	1	14878130	INS	104	0.0	158534110	0.09384813148413297
forced	1	14878850	DEL	118	0.0	158534110	0.0938526730935065
forced	1	14888979	INS	1047	0.0	158534110	0.09391656470648493
forced	1	14915493	INS	1127	0.0	158534110	0.09408380947166511
forced	1	14937555	INS	2917	0.0	158534110	0.09422297195221899
forced	1	14946381	DEL	76	0.0	158534110	0.09427864451378949
forced	1	14953518	INS	480	0.0	158534110	0.0943236632167046
forced	1	14955648	INS	321	0.0	158534110	0.09433709881110128
forced	1	14956066	DEL	117	0.0	158534110	0.09433973546765424
forced	1	14966843	INS	169	0.0	158534110	0.09440771452906885
forced	1	14970755	INS	1064	0.0	158534110	0.09443239060666503
forced	1	14976961	DEL	845	0.0	158534110	0.09447153675634852
forced	1	14980534	DEL	131	0.0	158534110	0.09449407449286466
forced	1	14994105	DEL	403	0.0	158534110	0.09457967752176487
forced	1	14995409	INS	428	0.0	158534110	0.0945879028809636
forced	1	15013900	INS	1309	0.0	158534110	0.09470454024058293
forced	1	15025885	INS	48	0.0	158534110	0.09478013911327979
forced	1	15026135	DEL	67	0.0	158534110	0.09478171606097893
forced	1	15049932	INS	137	0.0	158534110	0.09493182255856485
forced	1	15075074	INS	226	0.0	158534110	0.09509041303477214
forced	1	15101212	INS	733	0.0	158534110	0.09525528607061282
forced	1	15115663	INS	8567	0.025	158534110	0.09534643995541402
forced	1	15126133	INS	257	0.0	158534110	0.09541248252505408
forced	1	15129839	DEL	143	0.0	158534110	0.09543585919774615
forced	1	15191800	DEL	609	0.0	158534110	0.09582669622329226
forced	1	15202449	INS	76	0.0	158534110	0.09589386788748491
forced	1	15210697	INS	71	0.0	158534110	0.09594589454597499
forced	1	15312252	INS	164	0.0	158534110	0.09658648224032039
forced	1	15363336	INS	8564	0.0	158534110	0.09690870942537225
forced	1	15370546	INS	1555	0.0	158534110	0.09695418859701549
forced	1	15372121	INS	1254	0.0	158534110	0.09696412336752008
forced	1	15487208	INS	1131	0.0	158534110	0.09769006808692464
forced	1	15493747	INS	1832	0.0	158534110	0.09773131473094339
forced	1	15494269	INS	118	0.0	158534110	0.0977346073977392
forced	1	15501919	INS	600	0.0	158534110	0.09778286199733294
forced	1	15519645	DEL	361	0.0	158534110	0.0978946738969929
forced	1	15522381	INS	493	0.0	158534110	0.09791193201261231
forced	1	15536363	INS	178	0.0	158534110	0.09800012754352991
forced	1	15584377	DEL	3553	0.0	158534110	0.0983029898108363
forced	1	15601573	INV	675	0.0	158534110	0.09841145858137407
forced	1	15621959	INS	162	0.0	158534110	0.0985400492045529
forced	1	15632446	DEL	58	0.0	158534110	0.09860619900663649
forced	1	15660856	INS	77	0.0	158534110	0.09878540334316697
forced	1	15672200	DEL	48	0.0	158534110	0.09885695892196322
forced	1	15678360	INS	899	0.0	158534110	0.09889581491327008
forced	1	15679184	INS	251	0.0	158534110	0.09890101253288645
forced	1	15679218	DEL	77	0.0	158534110	0.09890122699777354
forced	1	15708040	INS	156	0.0	158534110	0.09908303014411221
forced	1	15712617	INS	266	0.0	158534110	0.09911190090258809
forced	1	15740216	INS	1516	0.0	158534110	0.09928598962078256
forced	1	15760357	INS	826	0.0	158534110	0.09941303483521621
forced	1	15799141	INS	103	0.0	158534110	0.09965767619347028
forced	1	15805672	INS	51	0.0	158534110	0.09969887237516267
forced	1	15812053	INS	81	0.0	158534110	0.09973912238823557
forced	1	15848831	INS	1336	0.0	158534110	0.09997111031815172
forced	1	15868031	DEL	222	0.0	158534110	0.10009221990144582
forced	1	15868083	INS	74	0.0	158534110	0.10009254790656724
forced	1	15880900	INS	5184	0.0	158534110	0.10017339486120684
forced	1	15902911	DEL	119	0.0	158534110	0.10031223564443008
forced	1	15915974	INS	228	0.0	158534110	0.10039463431560565
forced	1	16009238	INS	522	0.0	158534110	0.10098292411645671
forced	1	16031143	INS	725	0.0	158534110	0.10112109627385552
forced	1	16071811	INS	191	0.0	158534110	0.10137762150997032
forced	1	16118805	DEL	322	0.0	158534110	0.1016740498306642
forced	1	16150190	DEL	66	0.0	158534110	0.10187201984481446
forced	1	16158881	INS	5510	0.0166667	158534110	0.10192684085462744
forced	1	16160703	INS	143	0.0	158534110	0.10193833364945878
forced	1	16233417	DEL	291	0.0	158534110	0.10239699834944038
forced	1	16243041	INS	126	0.0	158534110	0.10245770452806655
forced	1	16308606	INS	429	0.0	158534110	0.10287127483164349
forced	1	16324729	INS	416	0.0	158534110	0.10297297534265654
forced	1	16329698	INS	46	0.0	158534110	0.10300431875512468
forced	1	16336437	INS	217	0.0	158534110	0.10304682695730276
forced	1	16369586	INS	133	0.0	158534110	0.10325592391441817
forced	1	16373141	DEL	3090	0.0	158534110	0.10327834811069997
forced	1	16375848	INS	962	0.0	158534110	0.10329542330038627
forced	1	16391402	DEL	314	0.0	158534110	0.10339353467843608
forced	1	16441266	DEL	141	0.0	158534110	0.10370806635871611
forced	1	16456594	INS	206	0.0	158534110	0.1038047521760459
forced	1	16467112	INS	446	0.0	158534110	0.1038710975196442
forced	1	16505340	DEL	418	0.0	158534110	0.10411223174621537
forced	1	16523544	INS	8616	0.0	158534110	0.10422705876987609
forced	1	16526841	DEL	144	0.0	158534110	0.10424785555613236
forced	1	16531562	DEL	8201	0.0	158534110	0.10427763463648296
forced	1	16531620	DEL	6640	0.0	158534110	0.10427800048834916
forced	1	16532914	INS	391	0.0	158534110	0.10428616276963992
forced	1	16577202	INS	111	0.0	158534110	0.1045655222084383
forced	1	16617406	DEL	51	0.0	158534110	0.1048191206296235
forced	1	16642141	INS	276	0.0	158534110	0.10497514383497658
forced	1	16648620	DEL	717	0.0	158534110	0.10501601201154755
forced	1	16650070	INS	110	0.0	158534110	0.10502515830820257
forced	1	16719706	INS	1245	0.0	158534110	0.10546440762811234
forced	1	16762859	INS	448	0.0	158534110	0.10573660772435661
forced	1	16772936	INS	53	0.0	158534110	0.10580017133221362
forced	1	16776819	DEL	5381	0.0	158534110	0.10582466448387669
forced	1	16834676	DEL	142	0.0	158534110	0.10618961433599369
forced	1	16839230	INS	314	0.0	158534110	0.10621834001528126
forced	1	16849578	DEL	60	0.0	158534110	0.10628361303444413
forced	1	16855331	DEL	1281	0.0	158534110	0.10631990175489678
forced	1	16930555	DEL	80	0.0	158534110	0.10679439900977777
forced	1	16950553	DEL	465	0.0	158534110	0.10692054221012752
forced	1	16984878	INS	80	0.0	158534110	0.1071370571292197
forced	1	16989142	DEL	207	0.0	158534110	0.10716395354917627
forced	1	17022486	INS	3310	0.00833333	158534110	0.10737428052549701
forced	1	17022486	INS	6615	0.0	158534110	0.10737428052549701
forced	1	17045721	INS	658	0.0	158534110	0.10752084204465524
forced	1	17048232	DEL	51	0.0	158534110	0.10753668090734543
forced	1	17060700	DEL	230	0.0	158534110	0.10761532644299703
forced	1	17066689	INS	3054	0.0	158534110	0.10765310380207767
forced	1	17068579	INS	478	0.0	158534110	0.10766502552668318
forced	1	17076108	DEL	2948	0.0	158534110	0.10771251688359054
forced	1	17084163	DEL	478	0.0	158534110	0.10776332613845689
forced	1	17089192	INS	1227	0.0166667	158534110	0.10779504801837282
forced	1	17089192	INS	8854	0.0166667	158534110	0.10779504801837282
forced	1	17144218	INS	305	0.0	158534110	0.10814214051474474
forced	1	17155635	INS	1182	0.0	158534110	0.10821415656226915
forced	1	17186089	INS	235	0.0	158534110	0.10840625402318782
forced	1	17187033	INS	48	0.0	158534110	0.10841220857769977
forced	1	17198337	INS	1134	0.0	158534110	0.10848351184486417
forced	1	17236593	DEL	1694	0.0	158534110	0.10872482268957766
forced	1	17278700	INS	2108	0.0	158534110	0.10899042483664872
forced	1	17344348	INS	1289	0.0166667	158534110	0.10940451868686177
forced	1	17344348	INS	8790	0.0166667	158534110	0.10940451868686177
forced	1	17435268	INS	2013	0.0	158534110	0.10997802302608568
forced	1	17463684	DEL	562	0.0	158534110	0.11015726520936094
forced	1	17467454	INS	110	0.0	158534110	0.110181045580664
forced	1	17474875	INS	272	0.0	158534110	0.11022785569616532
forced	1	17482762	INS	81	0.0	158534110	0.11027760524217785
forced	1	17488848	DEL	7909	0.0	158534110	0.11031599445696576
forced	1	17517995	INS	964	0.0	158534110	0.11049984763531331
forced	1	17626772	DEL	193	0.0	158534110	0.11118599019479151
forced	1	17630586	INS	3292	0.0	158534110	0.11121004810888963
forced	1	17814337	INS	1392	0.0	158534110	0.11236911097554968
forced	1	17853984	INS	91	0.0	158534110	0.11261919595726118
forced	1	17890562	INS	944	0.0	158534110	0.11284992232901803
forced	1	17900136	INS	68	0.0	158534110	0.11291031311810436
forced	1	17954039	INS	200	0.0	158534110	0.11325032196541174
forced	1	18024603	DEL	215	0.0	158534110	0.11369542491518071
forced	1	18041522	INS	716	0.0	158534110	0.11380214642766784
forced	1	18061584	INS	2585	0.0	158534110	0.11392869332662857
forced	1	18064960	INS	77	0.0	158534110	0.11394998842835778
forced	1	18094010	INS	507	0.0	158534110	0.11413322975099807
forced	1	18108699	DEL	145	0.0	158534110	0.11422588489000884
forced	1	18160894	INS	74	0.0	158534110	0.11455512003063568
forced	1	18186777	INS	972	0.0	158534110	0.11471838457982324
forced	1	18199243	DEL	163	0.0	158534110	0.11479701749989324
forced	1	18284660	DEL	476	0.0	158534110	0.11533581006636363
forced	1	18298037	INS	95	0.0	158534110	0.11542018938384932
forced	1	18314781	INS	271	0.0	158534110	0.11552580703294704
forced	1	18358790	DEL	930	0.0	158534110	0.11580340659811318
forced	1	18371332	INS	57	0.0	158534110	0.11588251891028373
forced	1	18396401	INS	1261	0.0	158534110	0.11604064891776288
forced	1	18418522	DEL	399	0.0	158534110	0.11618018355797374
forced	1	18457693	INS	80	0.0	158534110	0.11642726603126607
forced	1	18460949	INS	5365	0.0	158534110	0.1164478041980997
forced	1	18474917	DEL	543	0.0	158534110	0.11653591141994615
forced	1	18502346	DEL	615	0.0	158534110	0.1167089278137052
forced	1	18513124	DEL	77	0.0	158534110	0.1167769131829106
forced	1	18530803	DEL	6781	0.0	158534110	0.11688842861640313
forced	1	18560920	INS	1313	0.0	158534110	0.11707840035182333
forced	1	18562703	DEL	469	0.0	158534110	0.11708964714281361
forced	1	18597760	DEL	199	0.0	158534110	0.11731077936476889
forced	1	18635333	DEL	57	0.0	158534110	0.11754778198836831
forced	1	18681581	INS	97	0.0	158534110	0.11783950469712795
forced	1	18684094	INS	4377	0.05	158534110	0.11785535617539973
forced	1	18685302	INS	288	0.0	158534110	0.11786297598668198
forced	1	18687825	INS	101	0.0	158534110	0.11787889054286173
forced	1	18689772	INS	143	0.0	158534110	0.11789117181154264
forced	1	18691925	INS	105	0.0	158534110	0.11790475248512765
forced	1	18699092	INS	64	0.0	158534110	0.11794996042176664
forced	1	18721431	DEL	540	0.0	158534110	0.11809087016037116
forced	1	18758331	INS	94	0.0	158534110	0.1183236276407645
forced	1	18777694	INS	63	0.00833333	158534110	0.11844576539395843
forced	1	18782838	DEL	199	0.0	158534110	0.11847821266981598
forced	1	18787126	DEL	412	0.0	158534110	0.11850526047675165
forced	1	18792193	INS	55	0.0	158534110	0.11853722205271787
forced	1	18901691	DEL	1264	0.00833333	158534110	0.1192279125293604
forced	1	18915531	DEL	506	0.0	158534110	0.11931521235398489
forced	1	18931840	DEL	8803	0.0	158534110	0.11941808611408611
forced	1	19052386	INS	1776	0.0	158534110	0.12017846506344912
forced	1	19108724	DEL	166	0.0	158534110	0.12053383338134613
forced	1	19155158	INV	472	0.0	158534110	0.12082672933919394
forced	1	19196112	INS	108	0.0	158534110	0.12108505860347657
forced	1	19196112	INS	8672	0.0	158534110	0.12108505860347657
forced	1	19303350	DEL	529	0.0	158534110	0.12176149347291886
forced	1	19522038	INS	1476	0.0	158534110	0.12314093162663858
forced	1	19523508	DEL	119	0.0	158534110	0.12315020407910954
forced	1	19733370	INS	8336	0.0666667	158534110	0.12447396967125876
forced	1	19761267	INS	3341	0.0	158534110	0.1246499381111106
forced	1	19864980	DEL	96	0.0	158534110	0.125304138017995
forced	1	19904114	DEL	141	0.0	158534110	0.12555098710302787
forced	1	19929381	INS	111	0.0	158534110	0.12571036605308472
forced	1	19942327	DEL	57	0.0	158534110	0.1257920267127371
forced	1	20062592	INS	932	0.0	158534110	0.12655063317288626
forced	1	20106167	INS	525	0.0	158534110	0.12682549515684668
forced	1	20218435	INS	8549	0.05	158534110	0.1275336582139957
forced	1	20224768	DEL	178	0.0	158534110	0.12757360545311036
forced	1	20227547	INS	268	0.0	158534110	0.12759113480373405
forced	1	20231996	INS	197	0.0	158534110	0.12761919816498796
forced	1	20326192	INS	1886	0.0	158534110	0.12821336682686144
forced	1	20326192	INS	3187	0.0	158534110	0.12821336682686144
forced	1	20373372	DEL	185	0.0	158534110	0.12851096839664347
forced	1	20491276	INS	143	0.0	158534110	0.12925468216272196
forced	1	20505033	INS	299	0.0	158534110	0.12934145844071032
forced	1	20561854	INS	132	0.0	158534110	0.12969987342156208
forced	1	20653544	INS	75	0.0	158534110	0.13027823475969935
forced	1	20654907	DEL	1925	0.0	158534110	0.13028683227855506
forced	1	20668143	DEL	6488	0.0	158534110	0.13037032219753844
forced	1	20702218	INS	136	0.0	158534110	0.13058526016893146
forced	1	20742105	INS	79	0.0	158534110	0.13083685902043415
forced	1	20751097	DEL	144	0.0	158534110	0.13089357867527687
forced	1	20791939	INS	330	0.0	158534110	0.1311512014669903
forced	1	21036438	DEL	2692	0.0	158534110	0.1326934500089602
forced	1	21209755	DEL	497	0.0	158534110	0.13378669738644888
forced	1	21290813	INS	191	0.0	158534110	0.13429799429283704
forced	1	21360438	DEL	64	0.0	158534110	0.13473717422704803
forced	1	21365069	DEL	1297	0.0	158534110	0.13476638560622695
forced	1	21365075	INS	434	0.0	158534110	0.13476642345297174
forced	1	21366366	DEL	434	0.0	158534110	0.1347745668108901
forced	1	21493672	INS	143	0.0	158534110	0.1355775864260379
forced	1	21537535	DEL	257	0.0	158534110	0.13585426505374773
forced	1	21591084	INS	1302	0.0	158534110	0.13619204094311313
forced	1	21618094	DEL	143	0.0	158534110	0.1363624143725284
forced	1	21800893	INS	153	0.0	158534110	0.13751547222235014
forced	1	21815080	INS	142	0.0	158534110	0.13760496085038104
forced	1	21830822	INS	8594	0.0	158534110	0.1377042580931006
forced	1	21845290	DEL	426	0.0	158534110	0.13779551921034533
forced	1	21874710	INS	64	0.0	158534110	0.13798109441558035
forced	1	22022657	INS	56	0.0	158534110	0.1389143131405601
forced	1	22044049	INS	130	0.0	158534110	0.13904924940128027
forced	1	22050616	INS	96	0.0	158534110	0.13909067266344133
forced	1	22213033	INS	440	0.0	158534110	0.14011516512124741
forced	1	22235860	INS	100	0.0	158534110	0.14025915306176065
forced	1	22384208	INS	134	0.0	158534110	0.14119490121084982
forced	1	22397182	INS	273	0.0	158534110	0.1412767384886445
forced	1	22397638	DEL	205	0.0	158534110	0.14127961484124774
forced	1	22446171	DEL	208	0.0	158534110	0.14158575085197753
forced	1	22505962	INS	1180	0.0	158534110	0.14196289997149508
forced	1	22519862	INS	2564	0.0	158534110	0.14205057826356737
forced	1	22618033	DEL	85	0.0	158534110	0.1426698203938572
forced	1	22710570	INS	155	0.0	158534110	0.14325352443079914
forced	1	22716722	INS	68	0.0	158534110	0.14329232995977964
forced	1	22723481	INS	8583	0.0166667	158534110	0.14333496431777362
forced	1	22724030	INS	2234	0.0	158534110	0.14333842729492094
forced	1	22728303	INS	84	0.0	158534110	0.14336538048499467
forced	1	22749494	DEL	53	0.0	158534110	0.14349904887976475
forced	1	22788642	INS	2790	0.0	158534110	0.14374598627386875
forced	1	22804070	DEL	114	0.0	158534110	0.1438433028702782
forced	1	22825555	INS	623	0.0	158534110	0.14397882575554244
forced	1	22826938	INS	52	0.0	158534110	0.1439875494302141
forced	1	22835522	INS	526	0.0	158534110	0.14404169550641183
forced	1	22868414	DEL	3267	0.0	158534110	0.14424917136129253
forced	1	22890769	DEL	314	0.0	158534110	0.14439018202454978
forced	1	22903769	DEL	72	0.0	158534110	0.14447218330490516
forced	1	22910542	DEL	400	0.0	158534110	0.1445149059719703
forced	1	22919553	INS	1409	0.0	158534110	0.1445717454748382
forced	1	22924831	DEL	128	0.0	158534110	0.14460503799466248
forced	1	22976222	INS	699	0.0	158534110	0.14492920167148887
forced	1	23017949	INS	574	0.0	158534110	0.14519240685805723
forced	1	23077335	DEL	2745	0.0	158534110	0.1455670013223022
forced	1	23103377	DEL	4190	0.0	158534110	0.14573126881022638
forced	1	23171193	DEL	52	0.0	158534110	0.14615903795088642
forced	1	23223566	INS	189	0.0	158534110	0.14648939587827503
forced	1	23273160	DEL	2072	0.0	158534110	0.14680222445504
forced	1	23303462	INS	96	0.0	158534110	0.14699336313175757
forced	1	23306893	INS	1022	0.0	158534110	0.1470150051619806
forced	1	23322359	INS	538	0.0	158534110	0.14711256145444032
forced	1	23324471	INS	103	0.0	158534110	0.14712588350860267
forced	1	23332922	INS	319	0.0	158534110	0.14717919064862445
forced	1	23342870	INS	124	0.0	158534110	0.1472419405514687
forced	1	23356164	DEL	259	0.0	158534110	0.14732579632231826
forced	1	23366328	INS	828	0.0	158534110	0.14738990870797458
forced	1	23421224	DEL	152	0.0	158534110	0.14773618119154294
forced	1	23427910	INS	130	0.0	158534110	0.1477783550808088
forced	1	23454085	DUP	5182	0.0	158534110	0.14794346150490895
forced	1	23454595	INS	10062	0.00833333	158534110	0.1479466784782152
forced	1	23454773	INS	5047	0.125	158534110	0.14794780126497697
forced	1	23456094	INS	10061	0.0166667	158534110	0.14795613385661924
forced	1	23457730	INS	5047	0.0666667	158534110	0.14796645340236242
forced	1	23459163	INS	5052	0.025	158534110	0.1479754924665739
forced	1	23508701	INS	74	0.0	158534110	0.14828796780705428
forced	1	23520068	DEL	84	0.0	158534110	0.14835966846503884
forced	1	23530122	INS	86	0.0	158534110	0.14842308699370754
forced	1	23556451	INS	69	0.0	158534110	0.14858916481759035
forced	1	23557284	DEL	188	0.0	158534110	0.1485944192073239
forced	1	23558688	INS	57	0.0	158534110	0.14860327534560228
forced	1	23561012	DEL	526	0.0	158534110	0.1486179346514135
forced	1	23685135	INS	60	0.0	158534110	0.14940087656845583
forced	1	23686591	INS	281	0.0	158534110	0.14941006071185564
forced	1	23746542	INS	671	0.0	158534110	0.14978821907790066
forced	1	23802669	DEL	294	0.0	158534110	0.1501422564519396
forced	1	23816631	INS	469	0.0	158534110	0.15023032582704127
forced	1	23835088	INS	48	0.0	158534110	0.1503467487217735
forced	1	23877106	DEL	130	0.0	158534110	0.15061178947546366
forced	1	23904061	INS	208	0.0	158534110	0.15078181597638515
forced	1	24099828	DEL	80	0.0	158534110	0.15201667325725676
forced	1	24163960	DEL	273	0.0	158534110	0.15242120449662222
forced	1	24168210	INS	286	0.0	158534110	0.15244801260750762
forced	1	24195141	INS	2372	0.0	158534110	0.15261788772145
forced	1	24200142	INS	51	0.0	158534110	0.15264943298322362
forced	1	24202786	DEL	58	0.0	158534110	0.15266611078208975
forced	1	24208683	INS	8617	0.0166667	158534110	0.1527033078244171
forced	1	24212095	INS	143	0.0	158534110	0.152724830006615
forced	1	24223804	DEL	1573	0.0	158534110	0.152798687929052
forced	1	24246962	INS	549	0.0	158534110	0.1529447637483189
forced	1	24254314	DEL	871	0.0	158534110	0.15299113862625527
forced	1	24274690	INS	326	0.0	158534110	0.15311966617152611
forced	1	24277257	INS	56	0.0	158534110	0.1531358582705009
forced	1	24435920	INS	214	0.0	158534110	0.15413667128165667
forced	1	24476821	INS	2324	0.0	158534110	0.15439466623302708
forced	1	24534956	INS	582	0.0	158534110	0.15476136965098553
forced	1	24559727	DEL	2558	0.0	158534110	0.15491761993680728
forced	1	24560950	DEL	228	0.0	158534110	0.15492533436495148
forced	1	24578998	INS	69	0.0	158534110	0.15503917737324793
forced	1	24677804	DEL	52	0.0	158534110	0.15566242495069357
forced	1	24677854	INS	57	0.0	158534110	0.1556627403402334
forced	1	24719478	DEL	70	0.0	158534110	0.15592529582434972
forced	1	24723480	INS	171	0.0	158534110	0.15595053960311758
forced	1	24739377	DEL	143	0.0	158534110	0.15605081455341063
forced	1	24759750	INS	48	0.0	158534110	0.15617932317530908
forced	1	24798402	DEL	1319	0.0	158534110	0.156423131905178
forced	1	24863297	INS	88	0.0	158534110	0.15683247598892125
forced	1	24867773	DEL	59	0.0	158534110	0.15686070966052668
forced	1	24931807	INS	144	0.0	158534110	0.15726462273639408
forced	1	25037850	DEL	50	0.0	158534110	0.15793351979583448
forced	1	25112224	INS	56	0.0	158534110	0.15840265542853837
forced	1	25152022	DEL	923	0.0	158534110	0.15865369288666017
forced	1	25207166	INS	1404	0.0	158534110	0.15900152970234607
forced	1	25320249	INS	1859	0.0	158534110	0.1597148336089943
forced	1	25335046	INS	8223	0.00833333	158534110	0.1598081699894111
forced	1	25335783	INS	9117	0.05	158534110	0.1598128188312282
forced	1	25416748	INS	85	0.0	158534110	0.16032352911307227
forced	1	25480315	DEL	18378	0.0	158534110	0.16072449645063766
forced	1	25532997	INS	1293	0.0	158534110	0.16105680348538243
forced	1	25578781	INS	6482	0.0	158534110	0.16134559937921247
forced	1	25581898	DEL	61	0.0	158534110	0.16136526076312535
forced	1	25612627	INS	89	0.0	158534110	0.16155909286651307
forced	1	25641441	INS	259	0.0	158534110	0.16174084555052537
forced	1	25647611	INS	479	0.0	158534110	0.1617797646197402
forced	1	25699302	DEL	21819	0.0	158534110	0.16210582063380555
forced	1	25709977	DEL	752	0.0	158534110	0.16217315630055892
forced	1	25724428	DEL	456	0.0	158534110	0.1622643101853601
forced	1	25728469	INS	7310	0.025	158534110	0.16228979996796905
forced	1	25734446	INS	60	0.0	158534110	0.16232750163356013
forced	1	25743538	DEL	78	0.0	158534110	0.16238485206748252
forced	1	25759349	INS	328	0.0	158534110	0.16248458454776704
forced	1	25768746	INS	833	0.0	158534110	0.1625438588578824
forced	1	25779726	INS	147	0.0	158534110	0.1626131184008287
forced	1	25836601	INS	451	0.0	158534110	0.16297187400238347
forced	1	25996476	DEL	373	0.0	158534110	0.16398033205598467
forced	1	26025766	INS	8562	0.0166667	158534110	0.16416508724841614
forced	1	26221098	DEL	639	0.0	158534110	0.16539720064029123
forced	1	26247250	INS	405	0.0	158534110	0.16556216198520307
forced	1	26287266	INS	104	0.0	158534110	0.1658145745417185
forced	1	26352017	DEL	1846	0.0	158534110	0.16622301030358702
forced	1	26368037	DEL	80	0.0	158534110	0.16632406111214804
forced	1	26382850	INS	522	0.0	158534110	0.1664174984172176
forced	1	26396314	INS	130	0.0	158534110	0.16650242651250258
forced	1	26504215	DEL	54	0.0	158534110	0.167183043447243
forced	1	26612792	INS	1171	0.0	158534110	0.16786792444856188
forced	1	26636844	DEL	167	0.0	158534110	0.16801963943280093
forced	1	26710239	DEL	288	0.0	158534110	0.168482599738315
forced	1	26713351	INS	442	0.0	158534110	0.1685022295832739
forced	1	26731640	INS	78	0.0	158534110	0.16861759276915234
forced	1	26731840	DEL	568	0.0	158534110	0.16861885432731163
forced	1	26775069	DEL	72	0.0	158534110	0.16889153381565644
forced	1	26780536	INS	137	0.0	158534110	0.16892601850794128
forced	1	26791638	DEL	225	0.0	158534110	0.16899604760136477
forced	1	26818559	DEL	50	0.0	158534110	0.16916585963739916
forced	1	26842495	INS	1171	0.0	158534110	0.1693168429179058
forced	1	26912056	INS	72	0.0	158534110	0.16975561915350582
forced	1	26939840	DEL	198	0.0	158534110	0.16993087481299765
forced	1	26941775	INS	47	0.0	158534110	0.169943080388189
forced	1	26948778	DEL	71	0.0	158534110	0.16998725384713737
forced	1	27001010	DEL	310	0.0	158534110	0.1703167223760237
forced	1	27078241	DEL	82	0.0	158534110	0.17080387936703337
forced	1	27112564	INS	197	0.0	158534110	0.17102038167054395
forced	1	27172645	INS	86	0.0	158534110	0.17139936004939252
forced	1	27181778	DEL	627	0.0	158534110	0.17145696910273758
forced	1	27183396	INS	274	0.0	158534110	0.1714671751082464
forced	1	27203050	INS	434	0.0	158534110	0.17159114842856216
forced	1	27252637	INS	148	0.0	158534110	0.17190393285079153
forced	1	27253484	DEL	97	0.0	158534110	0.17190927554959623
forced	1	27261998	INS	50	0.0	158534110	0.1719629800804382
forced	1	27364629	INS	491	0.0	158534110	0.1726103549576807
forced	1	27367601	DEL	1978	0.0	158534110	0.1726291017119281
forced	1	27369614	DEL	4357	0.0	158534110	0.1726417992948016
forced	1	27380578	DEL	123	0.0	158534110	0.17271095791309518
forced	1	27391281	DEL	227	0.0	158534110	0.17277847019799084
forced	1	27431203	INS	76	0.0	158534110	0.1730302898221714
forced	1	27431306	DEL	52	0.0	158534110	0.17303093952462345
forced	1	27457335	INS	309	0.0	158534110	0.1731951250112673
forced	1	27461351	INS	124	0.0	158534110	0.1732204570991063
forced	1	27471866	INS	280	0.0	158534110	0.17328678351933222
forced	1	27505559	INS	89	0.0	158534110	0.17349931191464096
forced	1	27612298	INS	324	0.0	158534110	0.17417259919647576
forced	1	27615911	INS	723	0.0	158534110	0.17419538924462377
forced	1	27639192	INS	208	0.0	158534110	0.17434224092215864
forced	1	27662413	INS	8591	0.0	158534110	0.17448871413224573
forced	1	27678172	INS	1321	0.0	158534110	0.17458811860740883
forced	1	27704680	INS	692	0.0	158534110	0.17475532552584425
forced	1	27711506	INS	1112	0.0	158534110	0.1747983825058216
forced	1	27711724	INS	78	0.0	158534110	0.17479975760421526
forced	1	27712312	DEL	66	0.0	158534110	0.17480346658520365
forced	1	27751170	DEL	1304	0.0	158534110	0.17504857471997667
forced	1	27756437	INS	741	0.0	158534110	0.1750817978541022
forced	1	27764552	INS	241	0.0	158534110	0.17513298557641632
forced	1	27790264	INS	676	0.0	158534110	0.17529517149337767
forced	1	27793208	DEL	81	0.0	158534110	0.17531374162948277
forced	1	27881237	DEL	260	0.0	158534110	0.1758690101455138
forced	1	27911577	INS	740	0.0	158534110	0.17606038851828165
forced	1	27935865	INS	51	0.0	158534110	0.17621359214114868
forced	1	27955930	DEL	270	0.0	158534110	0.1763401579634818
forced	1	27977385	INS	83	0.0	158534110	0.17647549161502216
forced	1	27983502	INS	2763	0.0	158534110	0.17651407637132477
forced	1	27986348	DEL	57	0.0	158534110	0.17653202834393178
forced	1	27987735	DEL	224	0.0	158534110	0.17654077724976663
forced	1	28016567	DEL	679	0.0	158534110	0.17672264347401326
forced	1	28020394	INS	77	0.0	158534110	0.17674678338939173
forced	1	28029629	INS	85	0.0	158534110	0.176805035837398
forced	1	28123442	DEL	5527	0.0	158534110	0.1773967886153964
forced	1	28173351	INS	312	0.00833333	158534110	0.17771160414626228
forced	1	28181551	DEL	266	0.0	158534110	0.17776332803079414
forced	1	28186658	INS	4655	0.0166667	158534110	0.1777955419183922
forced	1	28187213	DEL	190	0.0	158534110	0.1777990427422843
forced	1	28210237	INS	637	0.0	158534110	0.17794427331758447
forced	1	28212893	INS	135	0.0	158534110	0.17796102680994014
forced	1	28214529	INS	492	0.0	158534110	0.17797134635568332
forced	1	28215908	INS	147	0.0	158534110	0.1779800447991918
forced	1	28262625	INS	86	0.0	158534110	0.17827472586183504
forced	1	28265948	INS	159	0.0	158534110	0.178295686650652
forced	1	28291474	INS	48	0.0	158534110	0.1784566993185252
forced	1	28293272	INS	8650	0.0	158534110	0.17846804072637742
forced	1	28390483	DEL	582	0.0	158534110	0.17908122737750254
forced	1	28427457	DEL	140	0.0	158534110	0.17931445163441484
forced	1	28436149	INS	112	0.0	158534110	0.1793692789520186
forced	1	28497465	DEL	281	0.0	158534110	0.17975604745250093
forced	1	28499182	INS	69	0.0	158534110	0.17976687792929863
forced	1	28563015	INS	540	0.0	158534110	0.18016952313921591
forced	1	28577885	INS	196	0.0	158534110	0.18026331998836087
forced	1	28591145	INS	1384	0.0	158534110	0.18034696129432334
forced	1	28600542	INS	7737	0.0	158534110	0.1804062356044387
forced	1	28602542	INS	138	0.0	158534110	0.18041885118603182
forced	1	28635756	INS	2063	0.0	158534110	0.18062835814954903
forced	1	28654299	INS	236	0.0	158534110	0.18074532351428976
forced	1	28675442	INS	61	0.0	158534110	0.18087868913510158
forced	1	28753809	DEL	494	0.0	158534110	0.18137301177645618
forced	1	28755461	INS	248	0.0	158534110	0.1813834322468521
forced	1	28779695	INS	336	0.0	158534110	0.18153629524901613
forced	1	29023451	INS	82	0.0	158534110	0.18307385710242421
forced	1	29032262	INS	114	0.0	158534110	0.18312943504713275
forced	1	29047407	INS	438	0.0	158534110	0.18322496653874676
forced	1	29050185	INS	995	0.0	158534110	0.18324248958157963
forced	1	29217077	INS	8471	0.0	158534110	0.18429520940320035
forced	1	29249720	INS	163	0.0	158534110	0.1845011146181727
forced	1	29263794	INS	247	0.0	158534110	0.1845898904658436
forced	1	29290916	DEL	123	0.0	158534110	0.1847609703678281
forced	1	29410950	INS	76	0.0	158534110	0.18551811972830326
forced	1	29432934	DEL	78	0.0	158534110	0.185656790201175
forced	1	29544686	INS	103	0.0	158534110	0.186361698438273
forced	1	29564777	INS	88	0.0	158534110	0.18648842826316683
forced	1	29710734	DEL	151	0.0	158534110	0.1874090944844614
forced	1	29712415	INS	52	0.0	158534110	0.18741969788079044
forced	1	29735541	INS	209	0.0	158534110	0.18756557185075187
forced	1	29736754	DEL	70	0.0	158534110	0.1875732232009881
forced	1	29753369	INS	224	0.0	158534110	0.18767802714507306
forced	1	29758357	DEL	1223	0.0	158534110	0.18770949040556634
forced	1	29856532	INS	2426	0.0	158534110	0.18832875776701935
forced	1	29866342	DEL	310	0.0	158534110	0.18839063719473367
forced	1	29872096	INS	399	0.0	158534110	0.18842693222297713
forced	1	29913443	DEL	74	0.0	158534110	0.1886877404490428
forced	1	29943143	DEL	696	0.0	158534110	0.18887508183570084
forced	1	29953627	INS	380	0.0	158534110	0.18894121271441205
forced	1	29982574	INS	8554	0.0	158534110	0.1891238043346003
forced	1	29986038	INS	89	0.0	158534110	0.18914565452191962
forced	1	30121381	INS	85	0.0	158534110	0.18999936985169943
forced	1	30123898	INS	77	0.0	158534110	0.1900152465611344
forced	1	30173820	INS	693	0.0	158534110	0.1903301440932806
forced	1	30193996	INS	2362	0.0	158534110	0.19045741008039216
forced	1	30200498	INS	73	0.0	158534110	0.19049842333615144
forced	1	30257235	INS	105	0.0	158534110	0.19085630846257629
forced	1	30344355	INS	231	0.0	158534110	0.19140584319677323
forced	1	30350021	INS	398	0.0	158534110	0.19144158313942658
forced	1	30355641	INS	143	0.0	158534110	0.1914770329237033
forced	1	30379724	DEL	53	0.0	158534110	0.19162894344945702
forced	1	30382096	INS	48	0.0	158534110	0.1916439055292265
forced	1	30382269	DEL	826	0.391667	158534110	0.19164499677703428
forced	1	30397412	INS	332	0.0	158534110	0.1917405156530667
forced	1	30405999	DEL	1577	0.0	158534110	0.19179468065263683
forced	1	30425876	INS	71	0.0	158534110	0.1919200606103002
forced	1	30430464	INS	355	0.0	158534110	0.19194900075447485
forced	1	30550881	INS	674	0.0	158534110	0.1927085659988251
forced	1	30571043	INS	85	0.0	158534110	0.1928357436768655
forced	1	30571159	DEL	238	0.0	158534110	0.1928364753805979
forced	1	30573282	INS	318	0.0	158534110	0.19284986682045901
forced	1	30576889	INS	84	0.0	158534110	0.19287261902186223
forced	1	30586377	DEL	1224	0.0	158534110	0.19293246734094008
forced	1	30588438	DEL	59	0.0	158534110	0.1929454676977718
forced	1	30641217	DEL	63	0.0	158534110	0.19327838658822383
forced	1	30645765	INS	1155	0.0	158534110	0.1933070744207666
forced	1	30650224	INS	598	0.0	158534110	0.1933352008599285
forced	1	30761418	DEL	164	0.0	158534110	0.194036589349762
forced	1	30777826	INS	68	0.0	158534110	0.1941400875811521
forced	1	30844815	DEL	2768	0.0	158534110	0.19456264017882335
forced	1	30846059	DEL	2769	0.0	158534110	0.19457048707057428
forced	1	30877982	INS	555	0.0	158534110	0.19477185067617309
forced	1	30920805	INS	2738	0.025	158534110	0.1950419692014545
forced	1	30922189	INS	2733	0.0416667	158534110	0.19505069918391696
forced	1	30956582	INS	816	0.0	158534110	0.1952676430327833
forced	1	30965546	INS	860	0.0	158534110	0.19532418606948374
forced	1	30990723	DEL	240	0.0	158534110	0.1954829973183689
forced	1	30993641	DEL	59	0.0	158534110	0.19550140345191327
forced	1	31023275	INS	554	0.0	158534110	0.19568832852437876
forced	1	31060600	INS	2242	0.0	158534110	0.19592376681586063
forced	1	31062613	INS	83	0.0	158534110	0.19593646439873413
forced	1	31076287	DEL	134	0.0	158534110	0.1960227171300864
forced	1	31090587	INS	69	0.0	158534110	0.19611291853847732
forced	1	31099397	INS	110	0.0	158534110	0.19616849017539506
forced	1	31170228	DEL	122	0.0	158534110	0.19661527730530673
forced	1	31180422	DEL	8550	0.0	158534110	0.19667957892468693
forced	1	31322089	INS	849	0.0	158534110	0.19757318472346425
forced	1	31364157	INS	3121	0.00833333	158534110	0.19783854086669425
forced	1	31452076	INS	682	0.0	158534110	0.19839311552573766
forced	1	31491243	INS	74	0.0	158534110	0.1986401727678668
forced	1	31568129	INS	50	0.0	158534110	0.19912515357105168
forced	1	31587471	DEL	271	0.0	158534110	0.19924715886063887
forced	1	31588700	INS	312	0.0	158534110	0.19925491113552787
forced	1	31590538	DEL	177	0.0	158534110	0.19926650485501196
forced	1	31619229	INS	143	0.0	158534110	0.19944748168075627
forced	1	31624057	DEL	110	0.0	158534110	0.1994779356947221
forced	1	31679986	INS	1711	0.0	158534110	0.19983072412618333
forced	1	31686798	DEL	882	0.0	158534110	0.19987369279708952
forced	1	31753125	DEL	171	0.0	158534110	0.20029206963725346
forced	1	31755488	INS	425	0.0	158534110	0.20030697494690575
forced	1	31775661	DEL	77	0.0	158534110	0.2004342220106449
forced	1	31780441	INS	108	0.0	158534110	0.2004643732506525
forced	1	31782677	DEL	2252	0.0	158534110	0.2004784774708736
forced	1	31897389	DEL	9922	0.0	158534110	0.20120205676872946
forced	1	31917494	DEL	722	0.0	158534110	0.20132887490269444
forced	1	31941562	INS	1863	0.0	158534110	0.20148069081158623
forced	1	31962085	INS	1107	0.0	158534110	0.2016101456021042
forced	1	32016853	INS	2845	0.0	158534110	0.20195561068845058
forced	1	32096531	INS	8428	0.0	158534110	0.20245820284353946
forced	1	32097786	INS	8431	0.00833333	158534110	0.20246611912098916
forced	1	32101020	DEL	967	0.0	158534110	0.20248651851642527
forced	1	32104670	INS	8423	0.0166667	158534110	0.20250954195283274
forced	1	32112026	INS	2714	0.00833333	158534110	0.20255594206193228
forced	1	32130461	INS	441	0.0	158534110	0.202672226185267
forced	1	32157401	DEL	129	0.0	158534110	0.20284215806932654
forced	1	32168167	INS	3083	0.00833333	158534110	0.2029100677450424
forced	1	32200074	DEL	52	0.0	158534110	0.20311133042598845
forced	1	32202762	INS	370	0.0	158534110	0.20312828576764963
forced	1	32239840	INS	141	0.0	158534110	0.20336216603480475
forced	1	32244306	DEL	771	0.0	158534110	0.20339033662850223
forced	1	32253395	DEL	991	0.0	158534110	0.2034476681390522
forced	1	32267616	INS	123	0.0	158534110	0.20353737123197022
forced	1	32270515	INS	106	0.0	158534110	0.20355565751748944
forced	1	32272372	INS	245	0.0	158534110	0.20356737108499867
forced	1	32292221	DEL	1492	0.0	158534110	0.20369257442451974
forced	1	32317164	DEL	12899	0.0	158534110	0.2038499096503585
forced	1	32322318	INS	215	0.0	158534110	0.20388242000412404
forced	1	32332170	DEL	143	0.0	158534110	0.2039445643590518
forced	1	32335718	DEL	249	0.0	158534110	0.20396694440079804
forced	1	32441600	DEL	164	0.0	158534110	0.2046348259059202
forced	1	32449494	INS	86	0.0	158534110	0.20468461960646828
forced	1	32567340	DEL	13218	0.0	158534110	0.20542796752068057
forced	1	32577727	DEL	848	0.0	158534110	0.20549348654368452
forced	1	32586648	INS	801	0.0	158534110	0.2055497583453807
forced	1	32635687	DEL	1337	0.0	158534110	0.20585908609825357
forced	1	32752802	INS	1623	0.0	158534110	0.20659782301739354
forced	1	32763029	DEL	3743	0.0	158534110	0.20666233279387003
forced	1	32853127	INS	104	0.0	158534110	0.20723065212905917
forced	1	32876206	INS	1967	0.0	158534110	0.20737622963285315
forced	1	32891590	DEL	53	0.0	158534110	0.20747326868646754
forced	1	32928202	INS	135	0.0	158534110	0.20770420952311147
forced	1	32958966	DEL	2870	0.0	158534110	0.20789826239917705
forced	1	32963007	INS	2008	0.0	158534110	0.207923752181786
forced	1	32986379	DEL	977	0.0	158534110	0.20807117786828336
forced	1	32988150	DEL	97	0.0	158534110	0.2080823489657841
forced	1	33074200	INS	357	0.0	158534110	0.2086251343638287
forced	1	33088599	DEL	280	0.0	158534110	0.20871596024350847
forced	1	33090984	DEL	332	0.0	158534110	0.2087310043245583
forced	1	33092919	DEL	420	0.0	158534110	0.20874320989974965
forced	1	33096430	INS	582	0.0	158534110	0.2087653565532364
forced	1	33138242	DEL	145	0.0	158534110	0.20902909790202248
forced	1	33189575	INS	151	0.0	158534110	0.20935289572698268
forced	1	33203238	DEL	417	0.0	158534110	0.20943907907263618
forced	1	33203451	INS	148	0.0	158534110	0.20944042263207582
forced	1	33238831	DEL	5159	0.0	158534110	0.2096635922704584
forced	1	33256130	DEL	522	0.0	158534110	0.20977271074344822
forced	1	33261890	INS	543	0.0	158534110	0.20980904361843644
forced	1	33263549	INS	53	0.0	158534110	0.20981950824336795
forced	1	33356421	INS	1021	0.0	158534110	0.21040532539022674
forced	1	33431706	INS	216	0.0	158534110	0.21088020742034633
forced	1	33437490	INS	379	0.0	158534110	0.21091669168231367
forced	1	33484401	INS	217	0.0	158534110	0.21121259645637144
forced	1	33502405	INS	2537	0.0	158534110	0.21132616192187284
forced	1	33569058	INS	1222	0.0	158534110	0.21174659510183644
forced	1	33571323	INS	594	0.0	158534110	0.21176088224799067
forced	1	33582029	INS	442	0.0	158534110	0.21182841345625872
forced	1	33596253	INS	337	0.0	158534110	0.2119181354725491
forced	1	33609523	DEL	109	0.0	158534110	0.21200183985641954
forced	1	33615989	INS	2102	0.0	158534110	0.21204262603171015
forced	1	33638154	INS	58	0.0	158534110	0.21218243821471605
forced	1	33651023	INS	105	0.0	158534110	0.2122636131744771
forced	1	33655895	DEL	120	0.0	158534110	0.21229434473123796
forced	1	33672222	DEL	12251	0.0	158534110	0.21239733203157352
forced	1	33708331	DEL	3366	0.0	158534110	0.21262510004944676
forced	1	33710736	DEL	280	0.0	158534110	0.21264027028631252
forced	1	33720470	DEL	343	0.0	158534110	0.2127016703219263
forced	1	33738787	DEL	167	0.0	158534110	0.21281721012594704
forced	1	33861857	INS	773	0.0	158534110	0.21359350993928058
forced	1	33868414	DEL	863	0.0	158534110	0.21363487012353366
forced	1	33876427	INS	1211	0.0	158534110	0.21368541445118655
forced	1	33885860	INS	267	0.0	158534110	0.21374491584177058
forced	1	33897950	INS	83	0.0	158534110	0.2138211770325011
forced	1	33978988	INS	1053	0.0	158534110	0.2143323477830733
forced	1	33987617	DEL	225	0.0	158534110	0.2143867777098569
forced	1	34038546	INS	124	0.0	158534110	0.21470802718733528
forced	1	34082035	DEL	138	0.0	158534110	0.21498234670128719
forced	1	34093857	INS	2392	0.0	158534110	0.2150569174040842
forced	1	34128249	INS	151	0.0	158534110	0.21527385494515974
forced	1	34134678	DEL	2036	0.0	158534110	0.21531440773219088
forced	1	34150016	DEL	1829	0.0	158534110	0.21541115662742863
forced	1	34175183	INS	238	0.0	158534110	0.21556990479840585
forced	1	34182702	INS	956	0.0	158534110	0.21561733307740524
forced	1	34183634	DEL	161	0.0	158534110	0.21562321193842762
forced	1	34254876	DEL	2947	0.0	158534110	0.2160725915703567
forced	1	34257218	DEL	90	0.0	158534110	0.21608736441640225
forced	1	34288775	DEL	57	0.0	158534110	0.21628641937056953
forced	1	34310604	INS	62	0.0	158534110	0.2164241121358678
forced	1	34328483	DEL	294	0.0	158534110	0.21653688912751962
forced	1	34328990	DEL	10147	0.0	158534110	0.2165400871774535
forced	1	34391744	DEL	2938	0.0	158534110	0.21693592628110128
forced	1	34415066	INS	131	0.0	158534110	0.21708303657805883
forced	1	34421011	DEL	413	0.0	158534110	0.21712053639434442
forced	1	34435386	INS	52	0.0	158534110	0.21721121088704506
forced	1	34453998	INS	51	0.0	158534110	0.2173286114893508
forced	1	34468489	DEL	50	0.00833333	158534110	0.21742001768578384
forced	1	34550099	INS	330	0.0	158534110	0.2179347964926917
forced	1	34567613	DEL	102	0.0	158534110	0.21804527114070277
forced	1	34569790	INS	53	0.0	158534110	0.2180590032012669
forced	1	34577333	INS	580	0.0	158534110	0.2181065828672454
forced	1	34587878	INS	608	0.0	158534110	0.2181730985211952
forced	1	34604503	INS	3838	0.00833333	158534110	0.21827796554318815
forced	1	34605894	DEL	165	0.0	158534110	0.21828673968018616
forced	1	34630757	INS	196	0.0	158534110	0.21844357028276123
forced	1	34768666	INS	397	0.0	158534110	0.21931347140372504
forced	1	34778374	INS	100	0.0	158534110	0.21937470743677812
forced	1	34790332	INS	250	0.0	158534110	0.21945013599912347
forced	1	34950664	INS	394	0.0	158534110	0.22046147671311872
forced	1	34970796	INS	1505	0.0	158534110	0.22058846515743522
forced	1	35023243	INS	554	0.0	158534110	0.22091928986134277
forced	1	35027424	DEL	6212	0.0	158534110	0.22094566273466323
forced	1	35027490	DEL	765	0.0	158534110	0.2209460790488558
forced	1	35040855	INS	125	0.0	158534110	0.2210303826728519
forced	1	35167311	DEL	97	0.0	158534110	0.22182804066582265
forced	1	35193846	DEL	76	0.0	158534110	0.22199541789460955
forced	1	35199077	INS	1221	0.0	158534110	0.2220284139482664
forced	1	35201901	INS	2966	0.0	158534110	0.22204622714947592
forced	1	35203336	INS	5305	0.0	158534110	0.22205527882926898
forced	1	35220793	INS	1554	0.0	158534110	0.22216539393320467
forced	1	35281081	DEL	51	0.0	158534110	0.22254567802474812
forced	1	35359353	DEL	114	0.0	158534110	0.22303940142597703
forced	1	35460864	INS	81	0.0	158534110	0.2236797115775274
forced	1	35528229	DEL	5695	0.0	158534110	0.22410463590453814
forced	1	35546216	DEL	70	0.0	158534110	0.224218094137596
forced	1	35548178	INS	2845	0.00833333	158534110	0.22423047002313887
forced	1	35555052	DEL	62	0.0	158534110	0.22427382977707447
forced	1	35611051	INS	153	0.0	158534110	0.22462705975389144
forced	1	35615434	INS	1171	0.0	158534110	0.2246547068009528
forced	1	35616149	DEL	227	0.0	158534110	0.22465921687137236
forced	1	35684417	DEL	246	0.0	158534110	0.22508983713347241
forced	1	35684674	INS	7080	0.0	158534110	0.22509145823570714
forced	1	35691830	INS	51	0.0	158534110	0.22513659678664735
forced	1	35699579	INS	51	0.0	158534110	0.22518547585752996
forced	1	35724194	DEL	62	0.0	158534110	0.22534074212798746
forced	1	35762445	INS	364	0.0	158534110	0.22558202143374698
forced	1	35813224	INS	188	0.0	158534110	0.22590232474260585
forced	1	35826687	INS	1483	0.0	158534110	0.22598724653010005
forced	1	35833355	DEL	208	0.0	158534110	0.22602930687913156
forced	1	35833563	INS	445	0.0	158534110	0.22603061889961726
forced	1	35856652	DEL	335	0.0	158534110	0.2261762594813192
forced	1	35856657	INS	259	0.0	158534110	0.22617629102027317
forced	1	35941033	INS	246	0.0	158534110	0.22670851717652435
forced	1	35958721	INS	3590	0.0	158534110	0.22682008938013404
forced	1	35973957	INS	314	0.0	158534110	0.22691619488071052
forced	1	35987852	INS	1728	0.0	158534110	0.22700384163382883
forced	1	36042564	DEL	4713	0.0	158534110	0.22734895348389061
forced	1	36058175	INS	93	0.0	158534110	0.22744742440601584
forced	1	36060857	DEL	1878	0.0	158534110	0.22746434190093223
forced	1	36178033	INS	119	0.0	158534110	0.22820346359531082
forced	1	36234938	DEL	80	0.0	158534110	0.22856240843058948
forced	1	36266948	INS	649	0.0	158534110	0.2287643208139876
forced	1	36329586	INS	150	0.0	158534110	0.22915942821390298
forced	1	36367331	INS	994	0.0	158534110	0.22939751577751943
forced	1	36381749	INS	2272	0.0	158534110	0.22948846150522434
forced	1	36419801	DEL	90	0.0	158534110	0.22972848556061531
forced	1	36463144	INS	463	0.0	158534110	0.23000188413711092
forced	1	36514394	DEL	195	0.0	158534110	0.23032515841543502
forced	1	36526363	INS	470	0.0	158534110	0.23040065636347912
forced	1	36605465	DEL	2509	0.0	158534110	0.2308996152310692
forced	1	36625274	DEL	1743	0.0	158534110	0.2310245662589584
forced	1	36678990	INS	804	0.0	158534110	0.2313633955493868
forced	1	36719099	INS	667	0.0	158534110	0.23161639473044635
forced	1	36746097	DEL	1977	0.0	158534110	0.23178669246637207
forced	1	36751530	INS	63	0.0	158534110	0.2318209626937698
forced	1	36803614	DEL	3518	0.0	158534110	0.23214949766961823
forced	1	36827404	DEL	195	0.0	158534110	0.23229956001266858
forced	1	36888763	DEL	716	0.0	158534110	0.23268659974815514
forced	1	36890299	DEL	1462	0.0	158534110	0.23269628851481866
forced	1	36916800	DEL	54	0.0	158534110	0.2328634512787185
forced	1	36977071	INS	116	0.0	158534110	0.2332436281378184
forced	1	36980892	INS	559	0.0	158534110	0.2332677302064521
forced	1	37081206	DEL	228	0.0	158534110	0.23390048993241896
forced	1	37100497	INS	71	0.0	158534110	0.23402217352467555
forced	1	37224859	INS	467	0.0	158534110	0.23480662300371824
forced	1	37248359	DEL	50	0.0	158534110	0.23495485608743757
forced	1	37280287	DEL	539	0.0	158534110	0.23515625123199038
forced	1	37286457	DEL	3858	0.0	158534110	0.2351951703012052
forced	1	37286688	DEL	737	0.0	158534110	0.2351966274008792
forced	1	37323665	DEL	1327	0.0	158534110	0.23542987058116388
forced	1	37404524	INS	68	0.0	158534110	0.23593991223718352
forced	1	37445492	DEL	1207	0.0	158534110	0.23619832981053732
forced	1	37533630	INS	59	0.0	158534110	0.23675428587576516
forced	1	37601432	INS	172	0.0	158534110	0.23718196670735403
forced	1	37636317	INS	236	0.0	158534110	0.23740201398929228
forced	1	37643103	INS	54	0.0	158534110	0.23744481865763778
forced	1	37671432	DEL	221	0.0	158534110	0.23762351206311375
forced	1	37674864	DEL	66	0.0	158534110	0.23764516040112754
forced	1	37675920	DEL	92	0.0	158534110	0.23765182142820873
forced	1	37718505	INS	9111	0.0	158534110	0.23792043869928056
forced	1	37720890	INS	229	0.0	158534110	0.23793548278033036
forced	1	37735209	DEL	58	0.0	158534110	0.23802580403674642
forced	1	37737996	DEL	65	0.0	158534110	0.23804338384969645
forced	1	37756320	INS	594	0.0	158534110	0.23815896780825274
forced	1	37867159	INS	503	0.0	158534110	0.2388581170323535
forced	1	37988113	INS	8298	0.0	158534110	0.2396210695603615
forced	1	38095709	DEL	243	0.0	158534110	0.24029976261890895
forced	1	38212764	INS	417	0.0	158534110	0.24103812107060116
forced	1	38274621	DEL	91	0.0	158534110	0.2414283020859044
forced	1	38378190	INS	259	0.0	158534110	0.2420815936709141
forced	1	38384492	DEL	80	0.0	158534110	0.24212134536851407
forced	1	38394396	INS	1893	0.0	158534110	0.24218381772856326
forced	1	38567251	INS	81	0.0	158534110	0.24327415090670393
forced	1	38642147	DEL	4090	0.0	158534110	0.24374657920620363
forced	1	38642553	DEL	13091	0.0	158534110	0.24374914016926705
forced	1	38655349	INS	114	0.0	158534110	0.2438298546602999
forced	1	38673639	DEL	756	0.0	158534110	0.24394522415396913
forced	1	38675842	DEL	405	0.0	158534110	0.24395912021709398
forced	1	38720455	INS	139	0.0	158534110	0.24424052968790125
forced	1	38877990	DEL	118	0.0	158534110	0.2452342275110385
forced	1	38878444	DEL	1130	0.0	158534110	0.24523709124806012
forced	1	38890404	DEL	62	0.0	158534110	0.24531253242598705
forced	1	38935543	INS	1354	0.0	158534110	0.24559725979475333
forced	1	38935543	INS	2737	0.0	158534110	0.24559725979475333
forced	1	39010325	DEL	142	0.0	158534110	0.24606896900610223
forced	1	39019471	INS	394	0.00833333	158534110	0.24612666006072761
forced	1	39082412	INS	117	0.0	158534110	0.24652367872125439
forced	1	39094867	INS	1197	0.0	158534110	0.24660224225562563
forced	1	39105817	DEL	117	0.0	158534110	0.24667131256484803
forced	1	39163350	INS	68	0.0	158534110	0.24703421869274694
forced	1	39168181	DEL	317	0.0	158534110	0.24706469163008515
forced	1	39235467	INS	132	0.0	158534110	0.24748911764162299
forced	1	39265212	DEL	55	0.0	158534110	0.2476767428788669
forced	1	39298668	INS	1295	0.0	158534110	0.24788777632775685
forced	1	39338595	DEL	89	0.0	158534110	0.24813962749089138
forced	1	39375891	DEL	523	0.0	158534110	0.24837488285644016
forced	1	39377980	DEL	52	0.0	158534110	0.2483880598314142
forced	1	39391416	INS	118	0.0	158534110	0.2484728113085569
forced	1	39400541	DEL	294	0.0	158534110	0.24853036989957555
forced	1	39451963	DEL	2883	0.0	158534110	0.24885472911791665
forced	1	39451963	DEL	332	0.0	158534110	0.24885472911791665
forced	1	39454514	DEL	332	0.0	158534110	0.2488708202922387
forced	1	39462986	INS	112	0.0	158534110	0.2489242598958672
forced	1	39477269	INV	53120	0.0	158534110	0.24901435407181458
forced	1	39538525	DEL	747	0.0	158534110	0.2494007441048491
forced	1	39569475	INS	8589	0.0	158534110	0.24959597023000288
forced	1	39600667	INS	3385	0.0	158534110	0.2497927228405294
forced	1	39659450	INS	1453	0.0	158534110	0.250163513706924
forced	1	39680346	DEL	50	0.0	158534110	0.2502953213034091
forced	1	39690910	INS	639	0.0	158534110	0.25036195680538403
forced	1	39694088	INS	2737	0.0	158534110	0.2503820029645355
forced	1	39766422	INS	7945	0.0	158534110	0.25083827070401443
forced	1	39793894	INS	983	0.0	158534110	0.2510115583327777
forced	1	39803032	INS	3637	0.0	158534110	0.25106919892507673
forced	1	39810368	INS	560	0.0	158534110	0.2511154728783604
forced	1	39850463	INS	298	0.0	158534110	0.25136838375034876
forced	1	39893889	INS	1234	0.0	158534110	0.25164230587348047
forced	1	39902199	INS	50	0.0	158534110	0.25169472361499995
forced	1	39921438	INS	1304	0.0	158534110	0.2518160792021351
forced	1	39935691	INS	187	0.0	158534110	0.2519059841443586
forced	1	39939063	DEL	86	0.0	158534110	0.2519272540149246
forced	1	39939584	INS	68	0.0	158534110	0.25193054037392965
forced	1	39951523	INS	735	0.0	158534110	0.25200584908824986
forced	1	39960987	INS	175	0.0	158534110	0.25206554602034853
forced	1	39987992	INS	8557	0.0	158534110	0.25223588791080986
forced	1	40037790	INS	1080	0.0	158534110	0.2525500032768973
forced	1	40084925	DEL	93	0.0	158534110	0.2528473209960935
forced	1	40100384	DEL	4415	0.0	158534110	0.25294483313401767
forced	1	40115878	INS	120	0.0	158534110	0.25304256604461967
forced	1	40116431	DEL	170	0.0	158534110	0.2530460542529302
forced	1	40120826	DEL	1099	0.0	158534110	0.2530737769934811
forced	1	40124264	INS	137	0.0	158534110	0.25309546317823967
forced	1	40136979	INS	53	0.0	158534110	0.25317566673821806
forced	1	40136979	DEL	53	0.0	158534110	0.25317566673821806
forced	1	40141554	DEL	5413	0.0	158534110	0.25320452488111234
forced	1	40152676	INS	47	0.0	158534110	0.25327468013035176
forced	1	40159988	INS	517	0.0	158534110	0.25332080269665624
forced	1	40174367	INS	147	0.0	158534110	0.2534115024205201
forced	1	40179703	INS	108	0.0	158534110	0.2534451607922106
forced	1	40231162	INS	448	0.0	158534110	0.25376975339881114
forced	1	40234581	DEL	50	0.0	158534110	0.2537913197355446
forced	1	40235448	INS	50	0.0	158534110	0.25379678859016525
forced	1	40243424	DEL	103	0.0	158534110	0.25384709952955864
forced	1	40243976	DEL	1666	0.0	158534110	0.2538505814300784
forced	1	40246243	INS	136	0.0	158534110	0.25386488119181416
forced	1	40271135	DEL	84	0.0	158534110	0.2540218947203223
forced	1	40272736	INS	86	0.0	158534110	0.2540319934933876
forced	1	40279708	DEL	1234	0.0	158534110	0.25407597141082133
forced	1	40285376	INS	1290	0.0	158534110	0.25411172396905624
forced	1	40285861	INS	1868	0.0	158534110	0.25411478324759257
forced	1	40291751	INS	91	0.0	158534110	0.2541519361353844
forced	1	40360715	INS	237	0.0	158534110	0.25458694661987885
forced	1	40372810	DEL	5650	0.0	158534110	0.2546632393495633
forced	1	40376198	DEL	464	0.0	158534110	0.2546846101447821
forced	1	40377819	DEL	4123	0.0	158534110	0.2546948350736633
forced	1	40401420	INS	135	0.0	158534110	0.2548437052442531
forced	1	40463358	INS	83	0.0	158534110	0.2552343971906109
forced	1	40472350	DEL	631	0.0	158534110	0.25529111684545364
forced	1	40485551	INS	1213	0.0	158534110	0.2553743859917591
forced	1	40505449	INS	122	0.0	158534110	0.2554998984130292
forced	1	40511568	INS	49	0.0	158534110	0.25553849578491344
forced	1	40546948	INS	7467	0.00833333	158534110	0.255761665423296
forced	1	40578350	INS	206	0.0	158534110	0.2559597426698898
forced	1	40596086	INS	1245	0.0	158534110	0.25607161764745767
forced	1	40641836	DEL	752	0.0	158534110	0.2563601990764007
forced	1	40646540	INS	852	0.0	158534110	0.2563898709243077
forced	1	40676637	INS	108	0.0	158534110	0.256579716503912
forced	1	40679950	DEL	145	0.0	158534110	0.256600614214821
forced	1	40683925	INS	48	0.0	158534110	0.2566256876832374
forced	1	40724605	INS	2623	0.0	158534110	0.25688228861284174
forced	1	40726942	INS	100	0.0	158534110	0.2568970299199333
forced	1	40745765	INS	658	0.0	158534110	0.2570157614660971
forced	1	40793981	DEL	203	0.0	158534110	0.2573198979071444
forced	1	40794202	DEL	8896	0.0	158534110	0.25732129192891046
forced	1	40864456	INS	90	0.0	158534110	0.2577644394635325
forced	1	40879145	INS	1922	0.0	158534110	0.25785709460254325
forced	1	40892731	INS	58	0.0	158534110	0.2579427922483054
forced	1	40899950	INS	947	0.0	158534110	0.25798832819006584
forced	1	40981932	INS	268	0.0	158534110	0.25850545349515003
forced	1	41033527	INS	335	0.0	158534110	0.25883090396129893
forced	1	41163158	INS	326	0.0	158534110	0.25964858919004874
forced	1	41199243	DEL	62	0.0	158534110	0.2598762058209429
forced	1	41261449	INS	113	0.0	158534110	0.26026858825523413
forced	1	41263698	INS	47	0.0	158534110	0.26028277447673565
forced	1	41270483	INS	151	0.0	158534110	0.26032557283729035
forced	1	41276600	INS	67	0.0	158534110	0.26036415759359294
forced	1	41280202	DEL	299	0.0	158534110	0.2603868782560422
forced	1	41328797	DEL	10521	0.0	158534110	0.2606934053498014
forced	1	41341613	DEL	405	0.0	158534110	0.26077424599665017
forced	1	41386405	INS	319	0.0	158534110	0.26105678456201004
forced	1	41412119	INS	47	0.00833333	158534110	0.26121898309455294
forced	1	41440123	DEL	144	0.0	158534110	0.26139562646802006
forced	1	41457979	INS	347	0.0	158534110	0.2615082583804835
forced	1	41474466	INS	107	0.0	158534110	0.2616122549273466
forced	1	41544706	DEL	8445	0.0	158534110	0.26205531415289746
forced	1	41590794	INS	495	0.0	158534110	0.26234602761512965
forced	1	41613692	INS	75	0.0	158534110	0.26249046340878945
forced	1	41614757	INS	287	0.0	158534110	0.2624971812059878
forced	1	41617619	DEL	1205	0.0416667	158534110	0.26251523410324756
forced	1	41620434	DEL	285	0.0916667	158534110	0.26253299053433987
forced	1	41620847	INS	787	0.116667	158534110	0.2625355956519389
forced	1	41653152	INS	67	0.0	158534110	0.262739368833622
forced	1	41669686	INS	2199	0.0	158534110	0.2628436618466524
forced	1	41739038	INS	111	0.0	158534110	0.263281119753976
forced	1	41744986	INS	677	0.0	158534110	0.26331863849363396
forced	1	41796613	INS	70	0.0	158534110	0.26364429080908836
forced	1	41802792	INV	1666	0.0	158534110	0.26368326664842034
forced	1	41803719	INV	740	0.0	158534110	0.2636891139704888
forced	1	41856106	INS	808	0.0	158534110	0.2640195602069485
forced	1	41885173	INS	8571	0.0	158534110	0.26420290876203234
forced	1	41933909	INS	151	0.0	158534110	0.26451032525429385
forced	1	41963509	INS	143	0.0	158534110	0.26469703586187227
forced	1	41974718	DEL	204	0.0	158534110	0.26476773988891095
forced	1	42002115	INS	171	0.0	158534110	0.2649405544333645
forced	1	42006084	INS	5539	0.0	158534110	0.2649655900550361
forced	1	42079951	INS	1761	0.0	158534110	0.26543152763780614
forced	1	42092097	DEL	56	0.0	158534110	0.26550814206482126
forced	1	42100316	DEL	940	0.0	158534110	0.2655599857973782
forced	1	42100789	INS	191	0.0	158534110	0.265562969382425
forced	1	42121647	INS	8602	0.0	158534110	0.2656945372828598
forced	1	42176801	DEL	176	0.0	158534110	0.2660424371764537
forced	1	42207485	DEL	455	0.0	158534110	0.2662359854292556
forced	1	42242300	INS	163	0.0	158534110	0.26645559116583806
forced	1	42244691	DEL	382	0.0	158534110	0.26647067309363265
forced	1	42282400	DEL	175	0.0	158534110	0.2667085335767804
forced	1	42288499	INS	7843	0.0	158534110	0.2667470047928487
forced	1	42294929	DEL	98	0.0	158534110	0.2667875638876706
forced	1	42317053	DEL	139	0.0	158534110	0.26692711745125386
forced	1	42330146	DEL	198	0.0	158534110	0.2670097053561533
forced	1	42336924	INS	48	0.0	158534110	0.26705245956217244
forced	1	42343903	DEL	888	0.0	158534110	0.2670964816341417
forced	1	42377264	INS	2607	0.0	158534110	0.267306915842906
forced	1	42381220	INS	590	0.0	158534110	0.2673318694632972
forced	1	42383751	DEL	1050	0.0	158534110	0.2673478344818033
forced	1	42406161	INS	432	0.0	158534110	0.26748919207355437
forced	1	42412271	INS	4581	0.0166667	158534110	0.26752773267532143
forced	1	42424110	INS	5894	0.0	158534110	0.267602410610562
forced	1	42425984	INS	60	0.0	158534110	0.26761423141051477
forced	1	42451415	DEL	182	0.0	158534110	0.26777464483826224
forced	1	42454671	DEL	1802	0.0	158534110	0.26779518300509586
forced	1	42478640	INS	8431	0.0	158534110	0.2679463744426988
forced	1	42480721	INS	445	0.0	158534110	0.26795950095534643
forced	1	42487684	INS	628	0.0	158534110	0.268003422102663
forced	1	42508391	DEL	662	0.0	158534110	0.26813403752668746
forced	1	42508392	INS	185	0.0	158534110	0.26813404383447825
forced	1	42515661	DEL	1024	0.0	158534110	0.2681798951657785
forced	1	42526850	INS	758	0.0	158534110	0.26825047303700134
forced	1	42530109	INS	334	0.0	158534110	0.2682710301272073
forced	1	42535602	DEL	21689	0.0	158534110	0.26830567882205286
forced	1	42537869	DEL	6110	0.0	158534110	0.2683199785837887
forced	1	42552285	INS	51	0.0	158534110	0.268410911695912
forced	1	42557538	INS	484	0.0	158534110	0.2684440465209664
forced	1	42581420	DEL	5620	0.0	158534110	0.26859468918077
forced	1	42629226	INS	1225	0.0	158534110	0.26889623942759067
forced	1	42638336	INS	103	0.0	158534110	0.2689537034017474
forced	1	42639776	DEL	189	0.0	158534110	0.2689627866204945
forced	1	42659043	INS	76	0.0	158534110	0.26908431882577194
forced	1	42663000	DEL	143	0.0	158534110	0.26910927875395396
forced	1	42665472	INS	947	0.0	158534110	0.2691248716128031
forced	1	42665472	INS	1970	0.0	158534110	0.2691248716128031
forced	1	42666608	DEL	944	0.0	158534110	0.269132037263148
forced	1	42674387	INS	873	0.0	158534110	0.2691811055677545
forced	1	42679106	DEL	128	0.0	158534110	0.2692108720325235
forced	1	42682932	DEL	60	0.0	158534110	0.26923500564011116
forced	1	42701097	INS	75	0.0	158534110	0.2693495866599308
forced	1	42708199	INS	8886	0.00833333	158534110	0.269394384590168
forced	1	42717667	INS	1645	0.0	158534110	0.2694541067534299
forced	1	42718615	DEL	59	0.0	158534110	0.2694600865391051
forced	1	42721240	INS	334	0.0	158534110	0.26947664448994607
forced	1	42725555	INS	2037	0.0	158534110	0.26950386260723325
forced	1	42732068	INS	325	0.0	158534110	0.26954494524869127
forced	1	42734546	INS	910	0.0	158534110	0.2695605759542852
forced	1	42757922	DEL	564	0.0	158534110	0.2697080268719457
forced	1	42850156	DEL	1993	0.0	158534110	0.2702898196482763
forced	1	42882072	DEL	280	0.0	158534110	0.2704911390993396
forced	1	43002985	DEL	4686	0.0	158534110	0.27125383300792494
forced	1	43007745	DEL	143	0.0	158534110	0.2712838580921166
forced	1	43155248	INS	136	0.0	158534110	0.27221427615798266
forced	1	43177405	INS	161	0.0	158534110	0.2723540378786622
forced	1	43177447	DEL	161	0.0	158534110	0.27235430280587564
forced	1	43186048	INS	316	0.0	158534110	0.2724085561145169
forced	1	43219009	DEL	712	0.0	158534110	0.2726164672069626
forced	1	43275014	DEL	287	0.0	158534110	0.27296973503052435
forced	1	43289788	INS	620	0.0	158534110	0.27306292633175283
forced	1	43336909	INS	323	0.0	158534110	0.2733601557418779
forced	1	43342089	DEL	72	0.0	158534110	0.2733928300982041
forced	1	43368709	DEL	204	0.0	158534110	0.2735607434892087
forced	1	43382857	DEL	59	0.0	158534110	0.2736499861133986
forced	1	43405988	DEL	93	0.0	158534110	0.27379589162231394
forced	1	43414697	INS	7277	0.0333333	158534110	0.2738508261723613
forced	1	43482706	INS	2430	0.0	158534110	0.27427981271664503
forced	1	43644205	INS	241	0.0	158534110	0.2752985146224999
forced	1	43678789	INS	10394	0.0	158534110	0.2755166632594083
forced	1	43710108	DEL	1100	0.0	158534110	0.27571421695936604
forced	1	43872281	INS	669	0.0	158534110	0.27673717031621775
forced	1	43876358	DEL	533	0.0	158534110	0.27676288717929537
forced	1	43910414	INS	118	0.0	158534110	0.27697770530266325
forced	1	43920218	INS	147	0.0	158534110	0.2770395468836328
forced	1	43920223	DEL	1497	0.0	158534110	0.2770395784225868
forced	1	43921719	INS	153	0.0	158534110	0.27704901487761846
forced	1	44003363	INS	74	0.0	158534110	0.2775640081494134
forced	1	44025751	DEL	161	0.0	158534110	0.27770522696976696
forced	1	44044189	INS	108	0.0	158534110	0.2778215300164741
forced	1	44054308	DEL	50	0.0	158534110	0.2778853585515445
forced	1	44057803	INS	991	0.0	158534110	0.2779074042803785
forced	1	44088513	INS	637	0.0	158534110	0.2781011165357411
forced	1	44120640	DEL	91	0.0	158534110	0.27830376693066244
forced	1	44235470	INS	87	0.0	158534110	0.2790280905478323
forced	1	44476778	DEL	184	0.0	158534110	0.2805502109293703
forced	1	44488047	INS	1375	0.0	158534110	0.28062129342385683
forced	1	44521061	DEL	814	0.0	158534110	0.28082953882921474
forced	1	44533402	DEL	2105	0.0	158534110	0.2809073832754352
forced	1	44735686	INS	286	0.0	158534110	0.282183348428928
forced	1	44735772	DEL	143	0.0	158534110	0.28218389089893653
forced	1	44772303	INS	2017	0.0	158534110	0.28241432080452594
forced	1	44823472	INS	2424	0.0	158534110	0.2827370841517955
forced	1	44831552	DEL	8815	0.0	158534110	0.28278805110143174
forced	1	44905477	DEL	8016	0.0	158534110	0.28325435453606795
forced	1	44999005	INS	2778	0.0416667	158534110	0.28384430959368934
forced	1	45088166	DEL	1206	0.0	158534110	0.2844067185289021
forced	1	45173065	DEL	68	0.0	158534110	0.28494224365973986
forced	1	45264858	DEL	228	0.0	158534110	0.2855212547003292
forced	1	45391968	INS	2863	0.0583333	158534110	0.28632303798848086
forced	1	45392276	INS	4407	0.00833333	158534110	0.2863249807880462
forced	1	45528497	INS	310	0.0	158534110	0.2871842343581454
forced	1	45538132	DEL	50	0.0	158534110	0.2872450099224703
forced	1	45626035	DEL	2900	0.0	158534110	0.287799483656861
forced	1	45680033	INS	2890	0.0	158534110	0.288140091744294
forced	1	45761197	INS	5510	0.0166667	158534110	0.2886520572765066
forced	1	45802796	DEL	336	0.0	158534110	0.288914455065853
forced	1	45899051	INS	151	0.0	158534110	0.2895216114689766
forced	1	45930300	INS	185	0.0	158534110	0.28971872362357853
forced	1	45960236	INS	913	0.0	158534110	0.2899075536488646
forced	1	45981619	DEL	628	0.0	158534110	0.2900424331394676
forced	1	46085468	INS	260	0.0	158534110	0.2906974909059003
forced	1	46185709	INS	507	0.0	158534110	0.29132979016313904
forced	1	46218903	INS	447	0.0	158534110	0.29153917097084026
forced	1	46219558	DEL	1365	0.0	158534110	0.29154330257381206
forced	1	46252181	INS	5864	0.0	158534110	0.2917490816329685
forced	1	46308573	DEL	1000	0.0	158534110	0.29210479057156846
forced	1	46358045	DEL	137	0.0	158534110	0.29241684959785624
forced	1	46371097	DEL	213	0.00833333	158534110	0.29249917888333304
forced	1	46391586	DEL	270	0.0	158534110	0.29262841920896393
forced	1	46395439	DEL	8311	0.0	158534110	0.2926527231269031
forced	1	46424216	INS	92	0.0	158534110	0.29283424242265593
forced	1	46463102	INS	286	0.0	158534110	0.29307952717557123
forced	1	46476393	INS	182	0.0	158534110	0.29316336402304843
forced	1	46496205	INS	82	0.0	158534110	0.29328833397431003
forced	1	46529745	DEL	143	0.0	158534110	0.2934998972776269
forced	1	46566332	INS	765	0.0	158534110	0.2937306804195009
forced	1	46567895	INS	161	0.0	158534110	0.2937405394965159
forced	1	46607569	INS	196	0.0	158534110	0.2939907947885789
forced	1	46667979	INS	132	0.0	158534110	0.29437184843059955
forced	1	46700011	INS	165	0.0	158534110	0.2945738995853952
forced	1	46735968	INS	65	0.0	158534110	0.2948007088190674
forced	1	46771313	DEL	75	0.0	158534110	0.29502365768477207
forced	1	46811469	DEL	231	0.0	158534110	0.29527695333199905
forced	1	46828325	DEL	558	0.0	158534110	0.29538327745366594
forced	1	46839131	INS	146	0.0	158534110	0.29545143944101365
forced	1	46854360	INS	8575	0.0	158534110	0.2955475007870546
forced	1	46864840	DEL	295	0.0	158534110	0.2956136064346026
forced	1	46872704	INS	593	0.0	158534110	0.29566321090142683
forced	1	46894310	DEL	481	0.00833333	158534110	0.29579949702937747
forced	1	46974611	DEL	60	0.0	158534110	0.29630601893813263
forced	1	47093416	INS	448	0.0	158534110	0.2970554160237188
forced	1	47259361	INS	61	0.0	158534110	0.2981021623674552
forced	1	47318524	DEL	175	0.0	158534110	0.2984753501943525
forced	1	47339329	DEL	69	0.0	158534110	0.2986065837818751
forced	1	47478183	INS	1025	0.0	158534110	0.29948244576514166
forced	1	47548047	INS	653	0.0	158534110	0.299923133261353
forced	1	47583619	INS	240	0.0	158534110	0.30014751399556855
forced	1	47610352	INS	2043	0.0	158534110	0.30031614016693314
forced	1	47613717	DEL	75	0.0	158534110	0.3003373658829636
forced	1	47651473	DEL	1095	0.0	158534110	0.3005755228322788
forced	1	47656427	DEL	66	0.0	158534110	0.300606771627885
forced	1	47658777	INS	1497	0.266667	158534110	0.30062159493625695
forced	1	47659379	DEL	681	0.241667	158534110	0.30062539222631646
forced	1	47660750	DEL	62	0.0	158534110	0.30063404020749857
forced	1	47662258	INS	5500	0.00833333	158534110	0.3006435523560198
forced	1	47671834	DEL	373	0.0	158534110	0.3007039557606877
forced	1	47680376	INS	152	0.0	158534110	0.300757836909672
forced	1	47696220	INS	56	0.0	158534110	0.3008577775470528
forced	1	47698118	DEL	334	0.0	158534110	0.30086974973398467
forced	1	47714774	DEL	2194	0.0	158534110	0.30097481229749234
forced	1	47722045	INS	1138	0.0	158534110	0.3010206762443742
forced	1	47733378	DEL	567	0.0	158534110	0.30109216243747167
forced	1	47761879	DEL	74	0.0	158534110	0.3012719407829646
forced	1	47766077	DEL	211	0.0	158534110	0.3012984208887286
forced	1	47771512	INS	149	0.0	158534110	0.30133270373170795
forced	1	47778826	INS	877	0.0	158534110	0.30137883891359407
forced	1	47788806	DEL	1695	0.0	158534110	0.3014417906657438
forced	1	47813928	INS	334	0.0	158534110	0.3016002549861352
forced	1	47881324	INS	426	0.0	158534110	0.30202537485466063
forced	1	47904095	DEL	203	0.0	158534110	0.30216900955888926
forced	1	47927777	INS	999	0.0	158534110	0.30231839066053356
forced	1	47960546	INS	135	0.0	158534110	0.3025250906571463
forced	1	47960840	INS	7908	0.0	158534110	0.30252694514764045
forced	1	47974652	DEL	275	0.0	158534110	0.30261406835412263
forced	1	47996989	INS	3142	0.00833333	158534110	0.3027549654771456
forced	1	48002427	DEL	133	0.0	158534110	0.3027892672434973
forced	1	48030625	DEL	306	0.0	158534110	0.3029671343283789
forced	1	48031239	DEL	2794	0.0	158534110	0.302971007311928
forced	1	48044521	INS	13859	0.0333333	158534110	0.30305478738928804
forced	1	48092926	DEL	135	0.0	158534110	0.3033601160027959
forced	1	48122302	INS	1228	0.0	158534110	0.30354541366523585
forced	1	48122302	INS	8826	0.00833333	158534110	0.30354541366523585
forced	1	48127563	DEL	139	0.0	158534110	0.3035785989526166
forced	1	48138063	INS	49	0.0	158534110	0.30364483075598053
forced	1	48151214	DEL	3212	0.00833333	158534110	0.3037277845127462
forced	1	48176960	DEL	57	0.0	158534110	0.30389018489459463
forced	1	48176971	INS	855	0.0	158534110	0.30389025428029337
forced	1	48195278	INS	382	0.0	158534110	0.30400573100640615
forced	1	48245550	INS	282	0.0	158534110	0.3043228362653312
forced	1	48307864	INS	547	0.0	158534110	0.3047158999410285
forced	1	48331050	DEL	127	0.0	158534110	0.30486215237843767
forced	1	48359531	INS	79	0.0	158534110	0.3050418045681147
forced	1	48382943	DEL	520	0.0	158534110	0.30518948256624395
forced	1	48432959	DEL	202	0.0	158534110	0.30550497303072505
forced	1	48439126	INS	291	0.0	158534110	0.3055438731765675
forced	1	48454048	INS	109	0.0	158534110	0.30563799803083386
forced	1	48455283	INS	112	0.0	158534110	0.3056457881524676
forced	1	48473090	INS	915	0.0	158534110	0.3057581109831821
forced	1	48560560	DEL	288	0.0	158534110	0.30630985344415784
forced	1	48575461	DEL	370	0.0	158534110	0.3064038458348175
forced	1	48576306	INS	97	0.0	158534110	0.3064091759180406
forced	1	48604524	DEL	118	0.0	158534110	0.3065871691587381
forced	1	48622426	INS	47	0.0	158534110	0.3067000912295783
forced	1	48625332	INS	908	0.0	158534110	0.3067184216696331
forced	1	48634622	INS	99	0.0	158534110	0.30677702104613325
forced	1	48640952	DEL	59	0.0	158534110	0.3068169493618755
forced	1	48684862	INS	338	0.0	158534110	0.3070939244557528
forced	1	48697175	INS	48	0.0	158534110	0.3071715922838309
forced	1	48707311	INS	787	0.0	158534110	0.3072355280513449
forced	1	48731738	INS	634	0.0	158534110	0.30738960845713265
forced	1	48740789	DEL	134	0.0	158534110	0.3074467002716324
forced	1	48766944	INS	92	0.0	158534110	0.3076116805399166
forced	1	48779720	INS	594	0.0	158534110	0.30769226887513357
forced	1	48786937	INS	399	0.0	158534110	0.30773779220131237
forced	1	48795880	DEL	6057	0.0	158534110	0.3077942027744061
forced	1	48806064	INS	76	0.0	158534110	0.3078584413158783
forced	1	48835540	INS	131	0.0	158534110	0.30804436975739796
forced	1	48868936	INS	114	0.0	158534110	0.3082550247388401
forced	1	48873751	DEL	94	0.0	158534110	0.3082853967515256
forced	1	48899373	INS	8564	0.00833333	158534110	0.30844701496731525
forced	1	48979708	DEL	788	0.0	158534110	0.3089537513409575
forced	1	48991780	DEL	1188	0.0	158534110	0.3090298989914536
forced	1	49026577	INS	177	0.0	158534110	0.3092493911878018
forced	1	49029353	DEL	75	0.0	158534110	0.30926690161505305
forced	1	49038603	DEL	83	0.0	158534110	0.30932524867992134
forced	1	49082360	INS	657	0.0	158534110	0.3096012586818067
forced	1	49148269	DEL	757	0.0	158534110	0.31001699886541767
forced	1	49230297	INS	334	0.0	158534110	0.3105344143288785
forced	1	49296145	DEL	70	0.0	158534110	0.31094976973725086
forced	1	49297060	DEL	464	0.0	158534110	0.3109555413658297
forced	1	49363019	INS	1344	0.0	158534110	0.31137159693898053
forced	1	49363749	DEL	4029	0.0	158534110	0.311376201626262
forced	1	49384098	INS	3090	0.0	158534110	0.31150455886118134
forced	1	49434412	INS	205	0.0	158534110	0.31182192904731987
forced	1	49456078	INS	214	0.0	158534110	0.3119585936427183
forced	1	49481556	DEL	1279	0.0	158534110	0.3121193035366332
forced	1	49483428	INS	6276	0.0	158534110	0.3121311117210044
forced	1	49501927	DEL	289	0.0	158534110	0.3122477995429501
forced	1	49602407	INS	279	0.0	158534110	0.3128816063621892
forced	1	49605921	DEL	199	0.0	158534110	0.31290377193904834
forced	1	49608627	INS	155	0.0	158534110	0.31292084082094385
forced	1	49720471	DEL	242	0.0	158534110	0.3136263293747951
forced	1	49726230	INS	4019	0.0166667	158534110	0.31366265594199255
forced	1	49734838	DEL	117	0.0	158534110	0.3137169534051694
forced	1	49738626	INS	200	0.0	158534110	0.3137408473167068
forced	1	49802984	INV	310	0.0	158534110	0.3141468041167923
forced	1	49816282	INS	141	0.0	158534110	0.31423068511880503
forced	1	49870539	DEL	168	0.0	158534110	0.31457292692405436
forced	1	49902269	INS	143	0.0	158534110	0.3147730731260295
forced	1	49951250	INS	115	0.0	158534110	0.31508203502703613
forced	1	49954602	INS	55	0.0	158534110	0.3151031787417862
forced	1	49990486	INS	142	0.0	158534110	0.31532952750673027
forced	1	50037153	DEL	52	0.0	158534110	0.3156238931798337
forced	1	50049840	INS	970	0.0	158534110	0.3157039201216697
forced	1	50153272	DEL	1033	0.0	158534110	0.3163563475393403
forced	1	50234495	DEL	69	0.0	158534110	0.31686868523120987
forced	1	50250606	DEL	63	0.0	158534110	0.3169703100487334
forced	1	50266057	INS	128	0.0	158534110	0.31706777172433115
forced	1	50266057	DEL	56	0.0	158534110	0.31706777172433115
forced	1	50291113	INS	470	0.0	158534110	0.31722581973052993
forced	1	50348856	INS	105	0.0	158534110	0.3175900504944961
forced	1	50349926	INS	281	0.0	158534110	0.3175967998306484
forced	1	50434775	INS	128	0.0	158534110	0.3181320095719464
forced	1	50493111	INS	771	0.0	158534110	0.31849998085585496
forced	1	50506036	INS	49	0.0	158534110	0.3185815090519006
forced	1	50534825	INS	764	0.0	158534110	0.31876310404114294
forced	1	50621312	INS	634	0.0	158534110	0.3193086459437657
forced	1	50639638	INS	55	0.0	158534110	0.3194242425179036
forced	1	50663253	DEL	60	0.0	158534110	0.3195732009975645
forced	1	50669484	DEL	17552	0.0	158534110	0.3196125048420179
forced	1	50829387	INS	304	0.0	158534110	0.3206211395137614
forced	1	50873600	INS	75	0.0	158534110	0.32090002586825006
forced	1	50896607	INS	357	0.0	158534110	0.32104514921110666
forced	1	50897066	DEL	269	0.0	158534110	0.3210480444870823
forced	1	50923160	DEL	749	0.0	158534110	0.32121263998012795
forced	1	50984869	INS	77	0.0	158534110	0.3216018874423933
forced	1	51024237	DEL	440	0.0	158534110	0.3218502125504726
forced	1	51041298	INS	697	0.0	158534110	0.3219578297692528
forced	1	51063335	INS	153	0.0	158534110	0.3220968345550368
forced	1	51093116	INS	53	0.0	158534110	0.32228468687274936
forced	1	51121559	INS	127	0.0	158534110	0.3224640993663761
forced	1	51130984	DEL	143	0.0	158534110	0.32252355029463375
forced	1	51134571	DEL	2995	0.0	158534110	0.32254617634022104
forced	1	51156531	INS	238	0.0	158534110	0.32268469542611367
forced	1	51163563	DEL	465	0.0	158534110	0.32272905181099515
forced	1	51179293	INS	857	0.0	158534110	0.3228282733602251
forced	1	51189975	DEL	356	0.0	158534110	0.3228956531815141
forced	1	51216832	INS	8618	0.0	158534110	0.3230650615189375
forced	1	51265069	DEL	163	0.0	158534110	0.3233693304235915
forced	1	51286806	INS	1897	0.0	158534110	0.3235064428721365
forced	1	51299708	INS	1353	0.0	158534110	0.32358782598899377
forced	1	51302932	DEL	88	0.0	158534110	0.3236081623065219
forced	1	51330742	DEL	143	0.0	158534110	0.3237835819685745
forced	1	51364881	INS	97	0.0	158534110	0.32399892363857846
forced	1	51383890	DEL	54	0.0	158534110	0.32411882843383044
forced	1	51509716	INS	8582	0.00833333	158534110	0.3249125125185993
forced	1	51652942	INS	613	0.0	158534110	0.32581595216322845
forced	1	51655377	DEL	781	0.0	158534110	0.3258313116338181
forced	1	51690544	DEL	254	0.0	158534110	0.326053137712761
forced	1	51713375	DEL	5733	0.0	158534110	0.3261971508844374
[truncated: 77,277 more rows]
