# Supplementary material for: Molecular QTL are enriched for structural variants in a cattle long-read cohort
Source: Commun Biol. 2026 Jan 21;9:290. doi: 10.1038/s42003-026-09596-w (PMC12923665; doi:10.1038/s42003-026-09596-w)
Supplement: Supplementary file 4 — Supplementary Data 2 [file 42003_2026_9596_MOESM4_ESM.zip › source_data/Supplementary_Figure_9A.csv]

type	process	missingness	gigabases	read length	read N50	QV	Coverage
INS	denovo	0.056017452344228315	31.429294839	14495.0	16387.0	33.406635	11.64047957
DEL	forced	0.013050292461311204	31.429294839	14495.0	16387.0	33.406635	11.64047957
INV	denovo	0.014800759013282731	52.521926034	16234.5	16556.5	33.692194	19.452565197777776
DUP	forced	0.020286576168929114	32.645332394	15702.0	18063.0	34.20131	12.09086384962963
SNP	Unrevised	0.02281953232601974	29.192078532	15605.0	15813.0	33.596558	10.811880937777778
INV	denovo	0.03979434500144673	32.634241953	14786.0	16159.0	35.031143	12.086756278888888
INDEL	Unrevised	0.11810118775628019	29.733863943	16059.0	16365.0	33.493954	11.01254220111111
DEL	forced	0.017125633112495108	33.718334753	15495.0	15792.0	33.177155	12.48827213074074
INS	denovo	0.041584598747551785	40.453669787	15184.0	15746.0	34.403812	14.982840661851853
INS	forced	0.01301838525965865	26.753239666	17181.0	18031.0	33.05504	9.908607283703702
INV	forced	0.00967741935483871	29.106592878	16013.0	16304.0	32.52835	10.780219584444444
DEL	forced	0.015441785976266957	29.633322521	15701.0	16021.0	33.509357	10.975304637407406
DEL	denovo	0.060254099668913465	34.271656031	15634.0	15819.0	33.906822	12.693205937407406
INS	denovo	0.041511625420464944	36.018799758	14918.5	15670.0	33.842763000000005	13.340296206666666
DUP	denovo	0.1042458064035014	28.968216086	16848.0	17221.0	31.8707	10.72896892074074
INV	forced	0.02290875037055003	37.338086825	14519.0	15475.0	34.367588	13.828921046296294
INV	denovo	0.02557607974259875	55.714950087999995	17398.5	18291.5	31.9491925	20.635166699259255
INS	denovo	0.06266311477573404	30.54831136	15867.0	16144.0	33.79907	11.314189392592592
INV	forced	0.009767025089605735	30.700338125	16751.0	17577.0	32.48574	11.37049560185185
DUP	forced	0.004301075268817204	29.362703364	14040.0	14949.0	32.55702	10.87507532
INDEL	Unrevised	0.13667577851490828	25.137790248	15678.0	15872.0	32.728306	9.310292684444445
INV	denovo	0.04273955954033949	36.202315245	15127.0	16131.0	34.251797	13.408264905555555
INV	denovo	0.02957155697593129	42.031992805	16148.0	16420.0	33.703877	15.567404742592592
INDEL	Unrevised	0.11899224728025994	30.700338125	16751.0	17577.0	32.48574	11.37049560185185
INV	forced	0.012577386770935157	31.678075962	16008.0	16274.0	33.063667	11.732620726666667
INV	denovo	0.04668834705673911	38.831295762	14495.0	15300.0	34.537834	14.381961393333334
SNP	Unrevised	0.02329023800830077	29.879209012	13033.0	13826.0	34.849407	11.066373708148149
DEL	denovo	0.04598980660379238	40.974323033	15583.0	15768.0	34.14665	15.175675197407406
INDEL	Unrevised	0.07805685558104844	52.521926034	16234.5	16556.5	33.692194	19.452565197777776
DUP	forced	0.008664185277088503	41.744480725	16944.0	17841.0	33.20556	15.460918787037038
INDEL	Unrevised	0.10740062865823391	34.055537337	14996.0	15760.0	33.037518	12.613161976666666
DEL	denovo	0.03909414150156606	42.473543838	19562.5	20421.5	30.979660000000003	15.73094216222222
INS	forced	0.012551105842854085	36.05926803	14936.0	16621.0	34.986507	13.355284455555553
INS	denovo	0.04679905059354224	35.1431457	12745.0	13500.0	35.72179	13.015979888888888
INS	denovo	0.03371622338018885	36.678454761	14312.0	15926.0	35.737732	13.584612874444442
DUP	denovo	0.06327033076558693	42.473543838	19562.5	20421.5	30.979660000000003	15.73094216222222
DUP	denovo	0.08258287868794209	33.886184244	15858.0	17584.0	32.400543	12.550438608888888
INS	denovo	0.06082826961278559	31.551607983	13214.0	13941.0	33.996494	11.685780734444444
DUP	forced	0.005692599620493359	35.956061891	15905.0	16866.0	33.40794	13.317059959629628
INDEL	Unrevised	0.0813744794713398	156.303622618	13970.666666666666	15032.0	34.61114366666667	57.890230599259255
INS	forced	0.009777709465131394	156.303622618	13970.666666666666	15032.0	34.61114366666667	57.890230599259255
INV	denovo	0.054651113395431265	42.002133006	15386.0	15858.0	33.266809	15.556345557777778
SNP	Unrevised	0.016450933123768954	37.338086825	14519.0	15475.0	34.367588	13.828921046296294
INS	denovo	0.03959752047334074	38.047275338	17298.0	18154.0	32.879444	14.091583458518517
INS	denovo	0.049200283225819916	39.341167707	15305.0	16240.0	35.018818	14.570802854444443
INS	forced	0.009226226079589431	54.207185474	16509.5	17080.0	32.522712	20.076735360740738
DUP	forced	0.0026881720430107525	31.871626391	16319.0	16798.0	32.43839	11.80430607074074
INV	denovo	0.06264430303192009	35.956061891	15905.0	16866.0	33.40794	13.317059959629628
INS	forced	0.011437536138539824	29.925244665	19053.0	19843.0	32.1594	11.08342395
DUP	denovo	0.10660448432245097	31.739714228	13629.0	14392.0	33.785473	11.755449714074073
INS	denovo	0.06803098605084465	38.68046538	15483.0	16222.0	34.842175	14.326098288888888
DUP	denovo	0.0658348903889701	41.948453423000004	16121.0	16393.0	33.81219	15.53646423074074
INS	forced	0.00971861948811368	33.886184244	15858.0	17584.0	32.400543	12.550438608888888
DEL	forced	0.01859447187925134	28.798618205	15992.0	16280.0	33.471264	10.66615489074074
DEL	forced	0.018233505835031884	29.285933472	15021.0	15175.0	33.805668	10.846642026666666
INV	forced	0.008736559139784945	30.895370335	16408.0	16698.0	32.53341	11.442729753703702
DEL	denovo	0.02292756746840319	54.207185474	16509.5	17080.0	32.522712	20.076735360740738
DUP	forced	0.007857733664185278	54.207185474	16509.5	17080.0	32.522712	20.076735360740738
SNP	Unrevised	0.02204650357588896	33.886184244	15858.0	17584.0	32.400543	12.550438608888888
INS	forced	0.01148140318111157	38.245426793	15399.0	16016.0	33.810444	14.164972886296296
DEL	forced	0.012917765982612534	30.607029451	15814.0	16073.0	33.8216	11.335936833703702
SNP	Unrevised	0.01689805554068792	36.114744118	15270.0	15478.0	33.29228	13.375831154814813
INS	forced	0.012114505488736426	37.367997623	13571.0	14382.0	35.184444	13.83999911962963
INV	forced	0.01611960007545746	41.744480725	16944.0	17841.0	33.20556	15.460918787037038
INS	denovo	0.03059955263632764	41.948453423000004	16121.0	16393.0	33.81219	15.53646423074074
DUP	forced	0.0	52.310969065	20280.5	21706.5	31.201407500000002	19.374432987037036
DUP	forced	0.0013440860215053762	38.831295762	14495.0	15300.0	34.537834	14.381961393333334
INDEL	Unrevised	0.09000658885145679	38.831295762	14495.0	15300.0	34.537834	14.381961393333334
INV	forced	0.01783154121863799	34.617663339	14093.0	14617.5	35.285782	12.821356792222224
INV	forced	0.00564516129032258	42.031992805	16148.0	16420.0	33.703877	15.567404742592592
DUP	denovo	0.03397355332839204	106.413837031	15668.0	15854.0	32.21946	39.4125322337037
SNP	Unrevised	0.010125979415006472	135.439622276	13003.5	13707.0	35.187201	50.16282306518518
INDEL	Unrevised	0.09331566198066288	37.417152234	15132.0	15326.0	34.02464	13.85820453111111
DUP	forced	0.005376344086021506	37.417152234	15132.0	15326.0	34.02464	13.85820453111111
INV	denovo	0.12706554623586677	25.137790248	15678.0	15872.0	32.728306	9.310292684444445
DUP	forced	0.008064516129032258	29.106592878	16013.0	16304.0	32.52835	10.780219584444444
INS	denovo	0.037108358661789916	37.367997623	13571.0	14382.0	35.184444	13.83999911962963
DUP	forced	0.002150537634408602	31.620422654	16732.0	16994.0	33.99617	11.711267649629628
DUP	forced	0.005376344086021505	31.031996483	14794.0	16134.0	32.397472	11.49333203074074
DEL	denovo	0.04933565522442713	35.68246845	14507.0	15624.0	34.5634	13.215729055555556
DUP	denovo	0.09315889255168192	34.583471498	19925.0	21019.0	31.627247	12.808693147407407
SNP	Unrevised	0.02238801394053424	31.031996483	14794.0	16134.0	32.397472	11.49333203074074
INV	denovo	0.04649848359525778	40.453669787	15184.0	15746.0	34.403812	14.982840661851853
SNP	Unrevised	0.017445353237886204	36.176884447	15199.0	15974.0	33.7267275	13.39884609148148
DEL	forced	0.008541447653505787	100.190290861	15522.0	16455.333333333332	33.74739733333333	37.1075151337037
SNP	Unrevised	0.01839981646887671	36.05926803	14936.0	16621.0	34.986507	13.355284455555553
INDEL	Unrevised	0.09296464415945385	38.302338927	14582.0	15210.0	34.766964	14.186051454444444
DUP	forced	0.0024813895781637717	52.521926034	16234.5	16556.5	33.692194	19.452565197777776
INS	denovo	0.08684986564530597	27.987556715	15360.0	15566.0	34.811478	10.365761746296295
INV	denovo	0.09091611416850702	29.285933472	15021.0	15175.0	33.805668	10.846642026666666
DUP	denovo	0.09022871482523932	39.145697413	17300.0	18352.0	32.401615	14.498406449259258
INS	forced	0.015209485798919483	28.968216086	16848.0	17221.0	31.8707	10.72896892074074
INDEL	Unrevised	0.11501032333243667	28.392920561	14043.0	14857.5	35.188803	10.515896504074073
INV	forced	0.006989247311827957	32.634241953	14786.0	16159.0	35.031143	12.086756278888888
DUP	forced	0.010499683744465528	30.54831136	15867.0	16144.0	33.79907	11.314189392592592
INDEL	Unrevised	0.08661405495070829	41.948453423000004	16121.0	16393.0	33.81219	15.53646423074074
DUP	forced	0.01592161791402778	30.907258848	18577.0	18955.0	32.241283	11.447132906666667
INV	forced	0.022290176810550327	37.971609131	17138.0	17934.0	32.009678	14.063558937407407
SNP	Unrevised	0.014940032992404338	38.831295762	14495.0	15300.0	34.537834	14.381961393333334
INV	forced	0.011155913978494624	26.489792937	17589.0	18466.0	31.068443	9.811034421111112
SNP	Unrevised	0.01991159736808195	31.678075962	16008.0	16274.0	33.063667	11.732620726666667
DEL	forced	0.007713651395621097	55.714950087999995	17398.5	18291.5	31.9491925	20.635166699259255
SNP	Unrevised	0.030827437115852136	25.663264783	22835.0	24266.0	30.548256	9.504912882592592
SNP	Unrevised	0.022632481950472995	31.0466198	12670.0	14268.0	35.74057	11.498748074074072
SNP	Unrevised	0.018565919694268684	33.718334753	15495.0	15792.0	33.177155	12.48827213074074
SNP	Unrevised	0.022620192089232428	31.429294839	14495.0	16387.0	33.406635	11.64047957
SNP	Unrevised	0.01725592059734352	36.202315245	15127.0	16131.0	34.251797	13.408264905555555
DUP	forced	0.004631927212572374	26.753239666	17181.0	18031.0	33.05504	9.908607283703702
INV	denovo	0.07532976220694285	31.871626391	16319.0	16798.0	32.43839	11.80430607074074
DUP	forced	0.0033638088666551663	33.886184244	15858.0	17584.0	32.400543	12.550438608888888
DUP	forced	0.010292901279618547	37.338086825	14519.0	15475.0	34.367588	13.828921046296294
INDEL	Unrevised	0.10356491191709398	33.961172092	15107.5	15974.5	33.786257500000005	12.578211885925924
DUP	forced	0.009201819685690655	38.302338927	14582.0	15210.0	34.766964	14.186051454444444
SNP	Unrevised	0.010380349866619086	69.621324301	15748.0	15945.0	34.03622000000001	25.785675667037037
DEL	forced	0.016727453939806812	28.414609496	16826.0	17140.0	33.886127	10.523929442962963
DEL	forced	0.016031333279894935	31.620422654	16732.0	16994.0	33.99617	11.711267649629628
INDEL	Unrevised	0.09325570827590218	36.482230912	13068.0	13566.0	35.269627	13.511937374814813
INV	denovo	0.06520866749331843	29.514585965	12483.0	14945.0	35.731487	10.931328135185185
DUP	denovo	0.09621677078982581	31.919574537	15425.0	15725.0	32.776752	11.822064643333333
INS	forced	0.0114451395831631	31.0466198	12670.0	14268.0	35.74057	11.498748074074072
DEL	forced	0.013372360789836802	40.014760656	17612.0	19012.0	33.224037	14.820281724444444
DEL	forced	0.03268279371286808	33.158050956	14683.0	16329.0	34.931103	12.280759613333332
DEL	denovo	0.04440844577011339	36.176884447	15199.0	15974.0	33.7267275	13.39884609148148
DEL	forced	0.005153130374756975	156.303622618	13970.666666666666	15032.0	34.61114366666667	57.890230599259255
DEL	denovo	0.04950144992448276	36.114744118	15270.0	15478.0	33.29228	13.375831154814813
INS	denovo	0.057689698792352535	32.051944543	16671.0	16883.0	34.025505	11.87109057148148
INV	denovo	0.004266389177939646	106.413837031	15668.0	15854.0	32.21946	39.4125322337037
SNP	Unrevised	0.022145898224738496	30.700338125	16751.0	17577.0	32.48574	11.37049560185185
INS	forced	0.021119169330170568	34.614097855	14023.0	14528.0	33.797096	12.820036242592591
INV	denovo	0.07498300802835552	29.925244665	19053.0	19843.0	32.1594	11.08342395
SNP	Unrevised	0.010425759076941668	106.413837031	15668.0	15854.0	32.21946	39.4125322337037
DUP	denovo	0.06691252753371998	36.006269925	14176.0	14911.0	35.462093	13.335655527777776
INDEL	Unrevised	0.10079108604402631	35.956061891	15905.0	16866.0	33.40794	13.317059959629628
INDEL	Unrevised	0.09062021368228261	37.348451248	14435.0	15233.0	35.977886	13.832759721481482
DEL	forced	0.013553711104800168	37.417152234	15132.0	15326.0	34.02464	13.85820453111111
INDEL	Unrevised	0.11584573731590572	33.748147538	16028.0	16728.0	31.650497	12.499313902962962
DEL	denovo	0.0631446305586123	31.429294839	14495.0	16387.0	33.406635	11.64047957
SNP	Unrevised	0.02213735933510973	29.74420352	15784.0	16001.0	32.877354	11.016371674074072
INDEL	Unrevised	0.11108062271537304	31.551607983	13214.0	13941.0	33.996494	11.685780734444444
DUP	forced	0.01027830487033523	40.974323033	15583.0	15768.0	34.14665	15.175675197407406
INDEL	Unrevised	0.11459736896678846	27.987556715	15360.0	15566.0	34.811478	10.365761746296295
INS	forced	0.016532117856873058	25.214929302	15855.0	16127.0	34.51146	9.338862704444445
DUP	denovo	0.13079978107492338	32.634241953	14786.0	16159.0	35.031143	12.086756278888888
INDEL	Unrevised	0.08942999703353209	42.002133006	15386.0	15858.0	33.266809	15.556345557777778
INDEL	Unrevised	0.08724448020594985	53.831841401	22188.0	23568.5	30.088510499999998	19.937719037407405
DEL	denovo	0.04692501056067514	39.145697413	17300.0	18352.0	32.401615	14.498406449259258
INS	denovo	0.0492870679355044	34.271656031	15634.0	15819.0	33.906822	12.693205937407406
INS	denovo	0.040465320094640114	36.202315245	15127.0	16131.0	34.251797	13.408264905555555
INS	forced	0.016777654964176218	31.031996483	14794.0	16134.0	32.397472	11.49333203074074
INS	forced	0.016080890442011535	28.392920561	14043.0	14857.5	35.188803	10.515896504074073
DEL	denovo	0.05262830643258832	36.57029978	14630.0	15349.0	34.0605085	13.544555474074073
DUP	forced	0.004301075268817204	25.137790248	15678.0	15872.0	32.728306	9.310292684444445
DEL	denovo	0.0786863834803986	28.617909387	14060.0	15283.0	32.99858	10.599225698888889
DUP	denovo	0.09417472769914598	36.114744118	15270.0	15478.0	33.29228	13.375831154814813
INV	denovo	0.037330243773802625	36.006269925	14176.0	14911.0	35.462093	13.335655527777776
DUP	forced	0.009470636889991729	38.047275338	17298.0	18154.0	32.879444	14.091583458518517
INV	denovo	0.07620766575399746	34.617663339	14093.0	14617.5	35.285782	12.821356792222224
INV	denovo	0.10451108500656185	26.765517394	17081.0	18157.0	31.412722	9.91315459037037
DEL	forced	0.011781222301906829	42.002133006	15386.0	15858.0	33.266809	15.556345557777778
INS	denovo	0.04512082854790382	40.014760656	17612.0	19012.0	33.224037	14.820281724444444
DUP	denovo	0.14894041514484938	30.650248883	10306.0	11197.0	38.216125	11.35194403074074
SNP	Unrevised	0.014886516927135739	41.744480725	16944.0	17841.0	33.20556	15.460918787037038
DEL	denovo	0.03935815601698404	37.338086825	14519.0	15475.0	34.367588	13.828921046296294
SNP	Unrevised	0.0207891933981117	32.660249482	16171.0	16482.0	32.966236	12.096388697037035
SNP	Unrevised	0.017315972312659588	35.68246845	14507.0	15624.0	34.5634	13.215729055555556
SNP	Unrevised	0.015450233570983298	40.453669787	15184.0	15746.0	34.403812	14.982840661851853
INV	denovo	0.02334065246472665	39.145697413	17300.0	18352.0	32.401615	14.498406449259258
DUP	forced	0.006842619745845551	33.961172092	15107.5	15974.5	33.786257500000005	12.578211885925924
INV	forced	0.01621863799283154	53.831841401	22188.0	23568.5	30.088510499999998	19.937719037407405
DEL	forced	0.009977011605814011	47.419222364999996	15717.0	15948.0	33.9568775	17.562674949999998
INV	denovo	0.09656922120107077	28.414609496	16826.0	17140.0	33.886127	10.523929442962963
DUP	forced	0.0018975332068311196	30.544931334	13346.0	14166.0	34.04491	11.31293753111111
INDEL	Unrevised	0.11300165159147747	30.607029451	15814.0	16073.0	33.8216	11.335936833703702
INDEL	Unrevised	0.10537003443104721	34.583471498	19925.0	21019.0	31.627247	12.808693147407407
DEL	denovo	0.07241616316453221	29.733863943	16059.0	16365.0	33.493954	11.01254220111111
DEL	forced	0.01950493650141167	30.54831136	15867.0	16144.0	33.79907	11.314189392592592
INV	denovo	0.05562234042983263	33.718334753	15495.0	15792.0	33.177155	12.48827213074074
DUP	forced	0.0018975332068311196	52.745036023	16607.0	16904.0	34.06421	19.535198527037036
INDEL	Unrevised	0.11341625762971265	33.886184244	15858.0	17584.0	32.400543	12.550438608888888
INDEL	Unrevised	0.09489597619460119	40.014760656	17612.0	19012.0	33.224037	14.820281724444444
DUP	denovo	0.17953241179744556	33.196364216	14032.0	16957.0	35.693516	12.294949709629629
DUP	denovo	0.05815296236548609	50.031458712	16135.0	16415.5	33.7585605	18.530169893333333
INS	forced	0.008609330442708046	55.714950087999995	17398.5	18291.5	31.9491925	20.635166699259255
DUP	denovo	0.09561199068863017	29.514585965	12483.0	14945.0	35.731487	10.931328135185185
INS	denovo	0.0606645444352831	31.620422654	16732.0	16994.0	33.99617	11.711267649629628
INS	denovo	0.041236467466028104	33.886184244	15858.0	17584.0	32.400543	12.550438608888888
SNP	Unrevised	0.020535764325086785	31.551607983	13214.0	13941.0	33.996494	11.685780734444444
INV	forced	0.011596218020022248	33.748147538	16028.0	16728.0	31.650497	12.499313902962962
DEL	forced	0.022198779560983976	27.987556715	15360.0	15566.0	34.811478	10.365761746296295
DEL	denovo	0.06559361911430568	33.748147538	16028.0	16728.0	31.650497	12.499313902962962
SNP	Unrevised	0.024010803213183694	29.514585965	12483.0	14945.0	35.731487	10.931328135185185
INS	forced	0.012732473101995608	35.68246845	14507.0	15624.0	34.5634	13.215729055555556
INDEL	Unrevised	0.0944608473782204	38.047275338	17298.0	18154.0	32.879444	14.091583458518517
INS	forced	0.011473508050678429	36.176884447	15199.0	15974.0	33.7267275	13.39884609148148
DEL	forced	0.011716979016604165	34.660854049	13499.0	14429.0	35.2655	12.83735335148148
DEL	forced	0.006848278000070599	69.621324301	15748.0	15945.0	34.03622000000001	25.785675667037037
INDEL	Unrevised	0.10181703681445278	36.018799758	14918.5	15670.0	33.842763000000005	13.340296206666666
DEL	denovo	0.02555122137882869	51.338263813	16389.5	16904.5	32.9811	19.01417178259259
SNP	Unrevised	0.019423487813889882	32.051944543	16671.0	16883.0	34.025505	11.87109057148148
DUP	denovo	0.04685872180129645	52.521926034	16234.5	16556.5	33.692194	19.452565197777776
INV	forced	0.0172112833403156	31.919574537	15425.0	15725.0	32.776752	11.822064643333333
INS	denovo	0.06845179474228728	29.362703364	14040.0	14949.0	32.55702	10.87507532
DEL	forced	0.00960504437316266	41.948453423000004	16121.0	16393.0	33.81219	15.53646423074074
DEL	denovo	0.027198254101226196	57.280047835999994	15328.0	15505.5	34.25537	21.214832531851847
INV	forced	0.024270935158031935	37.367997623	13571.0	14382.0	35.184444	13.83999911962963
DUP	forced	0.015101201771030992	30.700338125	16751.0	17577.0	32.48574	11.37049560185185
INV	denovo	0.06717503873032331	31.429294839	14495.0	16387.0	33.406635	11.64047957
INS	forced	0.01728238870101509	25.137790248	15678.0	15872.0	32.728306	9.310292684444445
DEL	denovo	0.1495324009528198	33.196364216	14032.0	16957.0	35.693516	12.294949709629629
DUP	forced	0.01571668369581083	33.914988033	15661.5	15848.0	34.853346	12.561106678888889
DUP	denovo	0.05191254033758777	57.280047835999994	15328.0	15505.5	34.25537	21.214832531851847
INV	forced	0.004166666666666667	32.660249482	16171.0	16482.0	32.966236	12.096388697037035
INV	denovo	0.06675472892833871	29.192078532	15605.0	15813.0	33.596558	10.811880937777778
DUP	denovo	0.10883365195010057	31.0466198	12670.0	14268.0	35.74057	11.498748074074072
DEL	denovo	0.07145027804480884	30.54831136	15867.0	16144.0	33.79907	11.314189392592592
DEL	denovo	0.08805646840949838	26.753239666	17181.0	18031.0	33.05504	9.908607283703702
INS	forced	0.011176857390012588	38.743249784	16027.0	16305.0	32.91828	14.34935177185185
INS	denovo	0.053558771602347476	33.961172092	15107.5	15974.5	33.786257500000005	12.578211885925924
DEL	forced	0.019416814748643256	31.919574537	15425.0	15725.0	32.776752	11.822064643333333
INV	forced	0.016624129973026407	25.493947183	15734.0	16180.0	32.643894	9.44220266037037
INDEL	Unrevised	0.10083256665137437	34.614097855	14023.0	14528.0	33.797096	12.820036242592591
SNP	Unrevised	0.02213072739666629	29.285933472	15021.0	15175.0	33.805668	10.846642026666666
DUP	forced	0.0	57.280047835999994	15328.0	15505.5	34.25537	21.214832531851847
INV	denovo	0.05770303415445376	31.678075962	16008.0	16274.0	33.063667	11.732620726666667
INV	denovo	0.10285990326268608	30.650248883	10306.0	11197.0	38.216125	11.35194403074074
DEL	forced	0.011524722027286844	36.176884447	15199.0	15974.0	33.7267275	13.39884609148148
DUP	denovo	0.07553952688677545	38.245426793	15399.0	16016.0	33.810444	14.164972886296296
DEL	forced	0.01450862837898662	29.192078532	15605.0	15813.0	33.596558	10.811880937777778
DEL	forced	0.010062197133275207	42.473543838	19562.5	20421.5	30.979660000000003	15.73094216222222
INDEL	Unrevised	0.11894134539140255	30.544931334	13346.0	14166.0	34.04491	11.31293753111111
DUP	forced	0.01000827129859388	30.873276994	15223.0	15392.0	35.007614	11.434547034814814
DEL	forced	0.013253718742931872	38.100614047	15395.5	16037.5	33.5774765	14.111338535925926
DEL	forced	0.012889632687111074	36.018799758	14918.5	15670.0	33.842763000000005	13.340296206666666
SNP	Unrevised	0.013130023978524556	55.714950087999995	17398.5	18291.5	31.9491925	20.635166699259255
INS	forced	0.012473417520820877	34.660854049	13499.0	14429.0	35.2655	12.83735335148148
INV	denovo	0.06963138069518324	30.873276994	15223.0	15392.0	35.007614	11.434547034814814
DEL	forced	0.00973907822923654	52.521926034	16234.5	16556.5	33.692194	19.452565197777776
DUP	forced	0.003241619228336496	36.018799758	14918.5	15670.0	33.842763000000005	13.340296206666666
INDEL	Unrevised	0.10633412438410238	31.620422654	16732.0	16994.0	33.99617	11.711267649629628
INV	denovo	0.02837602783048703	57.280047835999994	15328.0	15505.5	34.25537	21.214832531851847
DEL	forced	0.02144811376022561	31.678075962	16008.0	16274.0	33.063667	11.732620726666667
INV	forced	0.016251221896383186	29.633322521	15701.0	16021.0	33.509357	10.975304637407406
DEL	denovo	0.08036940055720677	29.106592878	16013.0	16304.0	32.52835	10.780219584444444
INV	forced	0.015770609318996414	25.137790248	15678.0	15872.0	32.728306	9.310292684444445
DUP	forced	0.004154447702834799	25.663264783	22835.0	24266.0	30.548256	9.504912882592592
DUP	denovo	0.08271184855625083	36.018799758	14918.5	15670.0	33.842763000000005	13.340296206666666
INS	forced	0.011763194605201165	29.362703364	14040.0	14949.0	32.55702	10.87507532
DEL	denovo	0.04846200151758571	38.831295762	14495.0	15300.0	34.537834	14.381961393333334
INS	denovo	0.02157809712146805	57.280047835999994	15328.0	15505.5	34.25537	21.214832531851847
SNP	Unrevised	0.021098714240345363	31.871626391	16319.0	16798.0	32.43839	11.80430607074074
INDEL	Unrevised	0.15333275810061758	26.765517394	17081.0	18157.0	31.412722	9.91315459037037
DUP	forced	0.009408602150537635	33.196364216	14032.0	16957.0	35.693516	12.294949709629629
INV	forced	0.008467741935483872	32.352774069	14463.0	15341.0	34.997967	11.982508914444443
DUP	forced	0.006720430107526882	31.919574537	15425.0	15725.0	32.776752	11.822064643333333
DEL	forced	0.03370113585454503	33.196364216	14032.0	16957.0	35.693516	12.294949709629629
DUP	forced	0.016117274039475177	30.895370335	16408.0	16698.0	32.53341	11.442729753703702
INS	denovo	0.07753637097066919	28.392920561	14043.0	14857.5	35.188803	10.515896504074073
DEL	denovo	0.041105074081999864	38.175414065	18947.0	20056.5	31.372918	14.139042246296295
INS	forced	0.011027411420366394	135.439622276	13003.5	13707.0	35.187201	50.16282306518518
INS	forced	0.010849719710715446	47.419222364999996	15717.0	15948.0	33.9568775	17.562674949999998
INDEL	Unrevised	0.11533600854172475	33.158050956	14683.0	16329.0	34.931103	12.280759613333332
INS	forced	0.012990929640995996	31.871626391	16319.0	16798.0	32.43839	11.80430607074074
SNP	Unrevised	0.03444674438868272	28.414609496	16826.0	17140.0	33.886127	10.523929442962963
INV	forced	0.020404505888376858	35.956061891	15905.0	16866.0	33.40794	13.317059959629628
INV	denovo	0.058197175839241166	36.57029978	14630.0	15349.0	34.0605085	13.544555474074073
SNP	Unrevised	0.018325395673702463	34.271656031	15634.0	15819.0	33.906822	12.693205937407406
DEL	denovo	0.02801697181519274	47.419222364999996	15717.0	15948.0	33.9568775	17.562674949999998
DUP	forced	0.00597601323407775	44.502078827	12118.666666666666	12859.666666666666	38.09132766666667	16.482251417407404
INDEL	Unrevised	0.08682586332366007	42.031992805	16148.0	16420.0	33.703877	15.567404742592592
DUP	forced	0.004154447702834799	36.114744118	15270.0	15478.0	33.29228	13.375831154814813
DUP	denovo	0.1002528991143792	33.914988033	15661.5	15848.0	34.853346	12.561106678888889
DEL	denovo	0.07039673050886325	31.620422654	16732.0	16994.0	33.99617	11.711267649629628
INDEL	Unrevised	0.12807831934917466	29.106592878	16013.0	16304.0	32.52835	10.780219584444444
INS	denovo	0.08621451291985018	27.07146709	15648.0	15876.0	32.979046	10.026469292592592
DEL	denovo	0.05973632827314408	35.1431457	12745.0	13500.0	35.72179	13.015979888888888
INS	forced	0.010661353543519606	52.521926034	16234.5	16556.5	33.692194	19.452565197777776
DUP	forced	0.005123339658444023	34.583471498	19925.0	21019.0	31.627247	12.808693147407407
INS	denovo	0.037135225044481086	38.245426793	15399.0	16016.0	33.810444	14.164972886296296
DEL	forced	0.019155623271008528	26.995560207	13362.0	14893.0	35.0873	9.998355632222221
INS	forced	0.015308892350356882	29.733863943	16059.0	16365.0	33.493954	11.01254220111111
INDEL	Unrevised	0.08968824366945542	41.744480725	16944.0	17841.0	33.20556	15.460918787037038
DEL	forced	0.008007306115431967	54.207185474	16509.5	17080.0	32.522712	20.076735360740738
SNP	Unrevised	0.018426346152741614	34.583471498	19925.0	21019.0	31.627247	12.808693147407407
INS	forced	0.012330313510944558	33.748147538	16028.0	16728.0	31.650497	12.499313902962962
DEL	denovo	0.04819435880081789	40.453669787	15184.0	15746.0	34.403812	14.982840661851853
INV	forced	0.017460899315738024	32.051944543	16671.0	16883.0	34.025505	11.87109057148148
INDEL	Unrevised	0.14871289740069066	25.663264783	22835.0	24266.0	30.548256	9.504912882592592
SNP	Unrevised	0.01830350989667327	33.961172092	15107.5	15974.5	33.786257500000005	12.578211885925924
INV	forced	0.0026881720430107525	38.047275338	17298.0	18154.0	32.879444	14.091583458518517
DUP	denovo	0.08611483919833066	41.744480725	16944.0	17841.0	33.20556	15.460918787037038
INS	denovo	0.0582383486247948	37.348451248	14435.0	15233.0	35.977886	13.832759721481482
DUP	forced	0.005376344086021506	32.660249482	16171.0	16482.0	32.966236	12.096388697037035
DEL	forced	0.024913326597265223	25.137790248	15678.0	15872.0	32.728306	9.310292684444445
SNP	Unrevised	0.013458801629065651	44.502078827	12118.666666666666	12859.666666666666	38.09132766666667	16.482251417407404
DUP	denovo	0.060960338417643915	54.207185474	16509.5	17080.0	32.522712	20.076735360740738
DEL	forced	0.01341411367844854	26.753239666	17181.0	18031.0	33.05504	9.908607283703702
SNP	Unrevised	0.020927463068035567	36.018799758	14918.5	15670.0	33.842763000000005	13.340296206666666
INS	denovo	0.061149838688687	36.482230912	13068.0	13566.0	35.269627	13.511937374814813
DUP	denovo	0.06898084544318354	36.202315245	15127.0	16131.0	34.251797	13.408264905555555
INDEL	Unrevised	0.113927414291097	30.907258848	18577.0	18955.0	32.241283	11.447132906666667
DEL	denovo	0.07251730725603295	32.352774069	14463.0	15341.0	34.997967	11.982508914444443
INS	forced	0.011316424062563982	42.473543838	19562.5	20421.5	30.979660000000003	15.73094216222222
DEL	denovo	0.048692674899266236	34.583471498	19925.0	21019.0	31.627247	12.808693147407407
DEL	denovo	0.013017922512645384	144.613840838	13704.0	14675.5	34.496551499999995	53.56068179185184
INV	forced	0.015591397849462365	41.0376059	15400.0	15539.0	33.537987	15.199113296296296
DUP	forced	0.006198608475648323	37.367997623	13571.0	14382.0	35.184444	13.83999911962963
DEL	forced	0.007974414970848609	51.338263813	16389.5	16904.5	32.9811	19.01417178259259
INS	forced	0.01892713367491659	30.650248883	10306.0	11197.0	38.216125	11.35194403074074
DUP	forced	0.0	51.824767405	19226.0	20386.0	31.482874000000002	19.19435829814815
INV	forced	0.020519713261648743	36.114744118	15270.0	15478.0	33.29228	13.375831154814813
DEL	denovo	0.02933030196843718	52.745036023	16607.0	16904.0	34.06421	19.535198527037036
INV	denovo	0.021045589451661555	54.207185474	16509.5	17080.0	32.522712	20.076735360740738
DEL	denovo	0.04665177738931776	36.202315245	15127.0	16131.0	34.251797	13.408264905555555
DUP	denovo	0.14910005221650086	26.995560207	13362.0	14893.0	35.0873	9.998355632222221
INS	denovo	0.015825976985830326	122.53735752700001	13128.5	13997.0	34.6715485	45.384206491481486
INDEL	Unrevised	0.07495373664094165	144.613840838	13704.0	14675.5	34.496551499999995	53.56068179185184
INV	denovo	0.06793126372991097	39.341167707	15305.0	16240.0	35.018818	14.570802854444443
DUP	forced	0.01129032258064516	29.74420352	15784.0	16001.0	32.877354	11.016371674074072
DUP	denovo	0.02680509454703003	122.53735752700001	13128.5	13997.0	34.6715485	45.384206491481486
DEL	forced	0.01887241713546812	38.68046538	15483.0	16222.0	34.842175	14.326098288888888
INS	forced	0.0149877442503697	36.57029978	14630.0	15349.0	34.0605085	13.544555474074073
INS	denovo	0.08387739594097567	26.753239666	17181.0	18031.0	33.05504	9.908607283703702
INS	denovo	0.046240054389122535	36.05926803	14936.0	16621.0	34.986507	13.355284455555553
INDEL	Unrevised	0.12729791001805552	28.414609496	16826.0	17140.0	33.886127	10.523929442962963
DUP	denovo	0.10123323745788454	30.54831136	15867.0	16144.0	33.79907	11.314189392592592
SNP	Unrevised	0.010315341162845463	100.190290861	15522.0	16455.333333333332	33.74739733333333	37.1075151337037
INS	forced	0.011292608011936716	52.745036023	16607.0	16904.0	34.06421	19.535198527037036
INV	forced	0.004838709677419355	122.53735752700001	13128.5	13997.0	34.6715485	45.384206491481486
INV	denovo	0.047283176173803836	38.245426793	15399.0	16016.0	33.810444	14.164972886296296
INDEL	Unrevised	0.10503118363905023	32.051944543	16671.0	16883.0	34.025505	11.87109057148148
DUP	denovo	0.119237011144032	31.678075962	16008.0	16274.0	33.063667	11.732620726666667
INV	denovo	0.08946622142048734	35.1431457	12745.0	13500.0	35.72179	13.015979888888888
INS	denovo	0.021673296496222565	51.824767405	19226.0	20386.0	31.482874000000002	19.19435829814815
INDEL	Unrevised	0.08144541085164007	52.745036023	16607.0	16904.0	34.06421	19.535198527037036
INS	denovo	0.059224830459524945	31.0466198	12670.0	14268.0	35.74057	11.498748074074072
DUP	denovo	0.11081883433875844	29.74420352	15784.0	16001.0	32.877354	11.016371674074072
INS	forced	0.014675753034584422	33.718334753	15495.0	15792.0	33.177155	12.48827213074074
INV	denovo	0.0439681777350872	41.948453423000004	16121.0	16393.0	33.81219	15.53646423074074
DUP	denovo	0.12221029095741967	36.482230912	13068.0	13566.0	35.269627	13.511937374814813
DEL	denovo	0.032394350250140994	46.144253103	15360.5	15510.5	34.322529	17.09046411222222
INS	denovo	0.028482493385139883	44.502078827	12118.666666666666	12859.666666666666	38.09132766666667	16.482251417407404
DEL	forced	0.019020467022242495	26.489792937	17589.0	18466.0	31.068443	9.811034421111112
INS	forced	0.012725875730570123	34.271656031	15634.0	15819.0	33.906822	12.693205937407406
DUP	denovo	0.16893433831062743	26.765517394	17081.0	18157.0	31.412722	9.91315459037037
DUP	denovo	0.040315530979667606	69.621324301	15748.0	15945.0	34.03622000000001	25.785675667037037
INS	forced	0.01682034729440094	31.551607983	13214.0	13941.0	33.996494	11.685780734444444
INS	denovo	0.06197234362481856	30.544931334	13346.0	14166.0	34.04491	11.31293753111111
DEL	forced	0.01448772502023	29.925244665	19053.0	19843.0	32.1594	11.08342395
DUP	forced	0.005952380952380952	28.968216086	16848.0	17221.0	31.8707	10.72896892074074
INV	forced	0.007526881720430108	36.018799758	14918.5	15670.0	33.842763000000005	13.340296206666666
INDEL	Unrevised	0.0997492353024913	38.175414065	18947.0	20056.5	31.372918	14.139042246296295
INDEL	Unrevised	0.07525695409577857	135.439622276	13003.5	13707.0	35.187201	50.16282306518518
INDEL	Unrevised	0.110578198645025	31.919574537	15425.0	15725.0	32.776752	11.822064643333333
DUP	forced	0.005376344086021506	51.338263813	16389.5	16904.5	32.9811	19.01417178259259
DUP	denovo	0.09074452662811709	34.660854049	13499.0	14429.0	35.2655	12.83735335148148
DEL	forced	0.018434096408510486	38.302338927	14582.0	15210.0	34.766964	14.186051454444444
INS	denovo	0.03429055036955266	38.175414065	18947.0	20056.5	31.372918	14.139042246296295
INDEL	Unrevised	0.10893859360603346	32.660249482	16171.0	16482.0	32.966236	12.096388697037035
INS	forced	0.012046954787325988	36.202315245	15127.0	16131.0	34.251797	13.408264905555555
DEL	forced	0.022262899006716456	30.650248883	10306.0	11197.0	38.216125	11.35194403074074
INV	forced	0.008333333333333333	40.453669787	15184.0	15746.0	34.403812	14.982840661851853
SNP	Unrevised	0.0172280016321012	38.302338927	14582.0	15210.0	34.766964	14.186051454444444
DEL	denovo	0.05280755352726128	35.956061891	15905.0	16866.0	33.40794	13.317059959629628
INV	denovo	0.028909993517938673	51.338263813	16389.5	16904.5	32.9811	19.01417178259259
INS	forced	0.013521256796201312	36.114744118	15270.0	15478.0	33.29228	13.375831154814813
DEL	forced	0.014535707033949866	30.700338125	16751.0	17577.0	32.48574	11.37049560185185
DEL	forced	0.011155304087612648	40.453669787	15184.0	15746.0	34.403812	14.982840661851853
INV	forced	0.0013440860215053762	57.280047835999994	15328.0	15505.5	34.25537	21.214832531851847
DUP	denovo	0.08673964117487538	31.871626391	16319.0	16798.0	32.43839	11.80430607074074
INV	forced	0.00564516129032258	44.502078827	12118.666666666666	12859.666666666666	38.09132766666667	16.482251417407404
SNP	Unrevised	0.030222004289709246	26.765517394	17081.0	18157.0	31.412722	9.91315459037037
DEL	forced	0.00690050058212593	144.613840838	13704.0	14675.5	34.496551499999995	53.56068179185184
DEL	forced	0.0144359528697107	36.114744118	15270.0	15478.0	33.29228	13.375831154814813
SNP	Unrevised	0.009955163245541054	156.303622618	13970.666666666666	15032.0	34.61114366666667	57.890230599259255
INV	forced	0.019623655913978497	31.0466198	12670.0	14268.0	35.74057	11.498748074074072
DUP	denovo	0.13655374458979772	29.192078532	15605.0	15813.0	33.596558	10.811880937777778
INDEL	Unrevised	0.11729140463825129	31.031996483	14794.0	16134.0	32.397472	11.49333203074074
INS	forced	0.00928817963872343	52.310969065	20280.5	21706.5	31.201407500000002	19.374432987037036
DEL	forced	0.018040070580080777	32.051944543	16671.0	16883.0	34.025505	11.87109057148148
INS	forced	0.012251958047107197	37.971609131	17138.0	17934.0	32.009678	14.063558937407407
INDEL	Unrevised	0.11768041392407814	31.429294839	14495.0	16387.0	33.406635	11.64047957
INS	forced	0.024868391565100942	33.196364216	14032.0	16957.0	35.693516	12.294949709629629
INDEL	Unrevised	0.1065977758060595	30.873276994	15223.0	15392.0	35.007614	11.434547034814814
DEL	denovo	0.07717103827631319	36.482230912	13068.0	13566.0	35.269627	13.511937374814813
INS	forced	0.011915861353891088	36.006269925	14176.0	14911.0	35.462093	13.335655527777776
DUP	denovo	0.103786816177708	39.341167707	15305.0	16240.0	35.018818	14.570802854444443
DUP	denovo	0.10430496958460604	29.733863943	16059.0	16365.0	33.493954	11.01254220111111
DEL	denovo	0.027980560692028537	52.521926034	16234.5	16556.5	33.692194	19.452565197777776
DUP	forced	0.0034946236559139786	46.144253103	15360.5	15510.5	34.322529	17.09046411222222
DEL	forced	0.021345545119934188	32.645332394	15702.0	18063.0	34.20131	12.09086384962963
DUP	denovo	0.10772313181231587	31.031996483	14794.0	16134.0	32.397472	11.49333203074074
INV	denovo	0.03678579108657103	37.971609131	17138.0	17934.0	32.009678	14.063558937407407
INV	denovo	0.029836020865182958	50.031458712	16135.0	16415.5	33.7585605	18.530169893333333
INS	denovo	0.034353362428096425	37.338086825	14519.0	15475.0	34.367588	13.828921046296294
SNP	Unrevised	0.018053029021393066	38.68046538	15483.0	16222.0	34.842175	14.326098288888888
SNP	Unrevised	0.01637457004717372	36.57029978	14630.0	15349.0	34.0605085	13.544555474074073
INS	forced	0.009984192793752737	57.280047835999994	15328.0	15505.5	34.25537	21.214832531851847
INV	denovo	0.02290574775537872	36.678454761	14312.0	15926.0	35.737732	13.584612874444442
INS	forced	0.010249402485801798	53.831841401	22188.0	23568.5	30.088510499999998	19.937719037407405
INV	denovo	0.016751556310130165	100.190290861	15522.0	16455.333333333332	33.74739733333333	37.1075151337037
INS	forced	0.01095039535104149	41.948453423000004	16121.0	16393.0	33.81219	15.53646423074074
INV	denovo	0.0367585848074922	52.745036023	16607.0	16904.0	34.06421	19.535198527037036
DEL	forced	0.013024854317326312	41.744480725	16944.0	17841.0	33.20556	15.460918787037038
DEL	denovo	0.07886509119439851	37.348451248	14435.0	15233.0	35.977886	13.832759721481482
SNP	Unrevised	0.025700913419290032	27.07146709	15648.0	15876.0	32.979046	10.026469292592592
INV	denovo	0.0830516187041414	30.607029451	15814.0	16073.0	33.8216	11.335936833703702
DEL	denovo	0.0820646662665272	29.74420352	15784.0	16001.0	32.877354	11.016371674074072
DUP	forced	0.012458209090087649	31.739714228	13629.0	14392.0	33.785473	11.755449714074073
DUP	forced	0.01424731182795699	34.617663339	14093.0	14617.5	35.285782	12.821356792222224
INV	denovo	0.07636336823337271	28.798618205	15992.0	16280.0	33.471264	10.66615489074074
DUP	denovo	0.12275780940490728	29.925244665	19053.0	19843.0	32.1594	11.08342395
DUP	denovo	0.028502887416299978	135.439622276	13003.5	13707.0	35.187201	50.16282306518518
INS	forced	0.017696656517326992	38.68046538	15483.0	16222.0	34.842175	14.326098288888888
DEL	denovo	0.09764637712992823	27.987556715	15360.0	15566.0	34.811478	10.365761746296295
DEL	denovo	0.0352242278003496	44.502078827	12118.666666666666	12859.666666666666	38.09132766666667	16.482251417407404
INS	denovo	0.025678127224026633	52.745036023	16607.0	16904.0	34.06421	19.535198527037036
INV	forced	0.0013440860215053762	52.521926034	16234.5	16556.5	33.692194	19.452565197777776
DUP	forced	0.0	29.514585965	12483.0	14945.0	35.731487	10.931328135185185
INS	forced	0.009453807859198533	69.621324301	15748.0	15945.0	34.03622000000001	25.785675667037037
INS	denovo	0.08454666935106782	27.690014191	14917.0	15595.0	35.925224	10.25556081148148
DEL	forced	0.013151362151994729	44.502078827	12118.666666666666	12859.666666666666	38.09132766666667	16.482251417407404
INS	forced	0.009832662246106393	106.413837031	15668.0	15854.0	32.21946	39.4125322337037
INS	denovo	0.08687156631142402	26.765517394	17081.0	18157.0	31.412722	9.91315459037037
DUP	forced	0.005392156862745098	33.748147538	16028.0	16728.0	31.650497	12.499313902962962
DUP	denovo	0.0873442147585761	40.974323033	15583.0	15768.0	34.14665	15.175675197407406
DUP	forced	0.015438830619096275	39.341167707	15305.0	16240.0	35.018818	14.570802854444443
INS	denovo	0.04345746541585307	35.956061891	15905.0	16866.0	33.40794	13.317059959629628
INV	forced	0.02217741935483871	35.1431457	12745.0	13500.0	35.72179	13.015979888888888
INS	denovo	0.06776868756828146	28.968216086	16848.0	17221.0	31.8707	10.72896892074074
DUP	forced	0.0	144.613840838	13704.0	14675.5	34.496551499999995	53.56068179185184
DUP	forced	0.012813620071684588	27.987556715	15360.0	15566.0	34.811478	10.365761746296295
DEL	forced	0.010604389251855641	33.886184244	15858.0	17584.0	32.400543	12.550438608888888
SNP	Unrevised	0.02848845529799873	25.137790248	15678.0	15872.0	32.728306	9.310292684444445
INV	denovo	0.02420464507251684	69.621324301	15748.0	15945.0	34.03622000000001	25.785675667037037
INV	denovo	0.06381181304667868	40.014760656	17612.0	19012.0	33.224037	14.820281724444444
DUP	forced	0.0013440860215053762	29.633322521	15701.0	16021.0	33.509357	10.975304637407406
DUP	denovo	0.11240981750918833	30.873276994	15223.0	15392.0	35.007614	11.434547034814814
INS	forced	0.012266732137924733	41.0376059	15400.0	15539.0	33.537987	15.199113296296296
DEL	denovo	0.10145706735871363	34.617663339	14093.0	14617.5	35.285782	12.821356792222224
SNP	Unrevised	0.023474697366621177	27.987556715	15360.0	15566.0	34.811478	10.365761746296295
INS	forced	0.017645053545545557	25.493947183	15734.0	16180.0	32.643894	9.44220266037037
INS	forced	0.019175127766003643	34.617663339	14093.0	14617.5	35.285782	12.821356792222224
INS	forced	0.009840001366245046	144.613840838	13704.0	14675.5	34.496551499999995	53.56068179185184
SNP	Unrevised	0.015414290039846276	37.417152234	15132.0	15326.0	34.02464	13.85820453111111
DEL	denovo	0.01601529961517571	69.621324301	15748.0	15945.0	34.03622000000001	25.785675667037037
INS	forced	0.01022005341222783	35.956061891	15905.0	16866.0	33.40794	13.317059959629628
DUP	forced	0.007843137254901962	36.05926803	14936.0	16621.0	34.986507	13.355284455555553
INS	forced	0.015154173970732085	28.414609496	16826.0	17140.0	33.886127	10.523929442962963
DUP	denovo	0.09139395626236645	37.971609131	17138.0	17934.0	32.009678	14.063558937407407
INS	denovo	0.02467999125025802	50.031458712	16135.0	16415.5	33.7585605	18.530169893333333
DEL	forced	0.008338614551723971	53.831841401	22188.0	23568.5	30.088510499999998	19.937719037407405
INS	forced	0.013010710107608965	42.031992805	16148.0	16420.0	33.703877	15.567404742592592
INV	denovo	0.006276455991826011	122.53735752700001	13128.5	13997.0	34.6715485	45.384206491481486
SNP	Unrevised	0.02978449555689786	33.158050956	14683.0	16329.0	34.931103	12.280759613333332
INS	forced	0.01134797884419356	122.53735752700001	13128.5	13997.0	34.6715485	45.384206491481486
DEL	denovo	0.06704099822168767	30.873276994	15223.0	15392.0	35.007614	11.434547034814814
SNP	Unrevised	0.013305776867164274	51.824767405	19226.0	20386.0	31.482874000000002	19.19435829814815
DUP	forced	0.005169561621174524	53.831841401	22188.0	23568.5	30.088510499999998	19.937719037407405
INS	denovo	0.06181428065848401	30.700338125	16751.0	17577.0	32.48574	11.37049560185185
INV	forced	0.00492831541218638	36.176884447	15199.0	15974.0	33.7267275	13.39884609148148
INV	denovo	0.07464625973451597	32.352774069	14463.0	15341.0	34.997967	11.982508914444443
INS	forced	0.012685216434543732	29.879209012	13033.0	13826.0	34.849407	11.066373708148149
DUP	forced	0.008934218848829854	38.743249784	16027.0	16305.0	32.91828	14.34935177185185
SNP	Unrevised	0.022199939846202433	29.925244665	19053.0	19843.0	32.1594	11.08342395
DEL	denovo	0.021224982206924932	100.190290861	15522.0	16455.333333333332	33.74739733333333	37.1075151337037
INS	denovo	0.0709783494633408	28.798618205	15992.0	16280.0	33.471264	10.66615489074074
INV	denovo	0.06436015830371716	31.919574537	15425.0	15725.0	32.776752	11.822064643333333
DUP	denovo	0.07111000426939705	42.031992805	16148.0	16420.0	33.703877	15.567404742592592
INV	forced	0.00841822297679683	51.824767405	19226.0	20386.0	31.482874000000002	19.19435829814815
INS	forced	0.01187507874593068	44.502078827	12118.666666666666	12859.666666666666	38.09132766666667	16.482251417407404
DUP	denovo	0.1503602143792288	26.489792937	17589.0	18466.0	31.068443	9.811034421111112
INS	denovo	0.020532447125202472	100.190290861	15522.0	16455.333333333332	33.74739733333333	37.1075151337037
DUP	forced	0.004032258064516129	35.538386655	15898.0	17073.0	34.22661	13.162365427777775
SNP	Unrevised	0.01678906090832856	36.951836725	14502.0	15354.0	34.0940605	13.685865453703704
DEL	forced	0.011800758193544066	42.031992805	16148.0	16420.0	33.703877	15.567404742592592
INS	forced	0.010576877729447676	100.190290861	15522.0	16455.333333333332	33.74739733333333	37.1075151337037
INDEL	Unrevised	0.11573582647607643	29.285933472	15021.0	15175.0	33.805668	10.846642026666666
INS	forced	0.01413462907677983	32.051944543	16671.0	16883.0	34.025505	11.87109057148148
INV	denovo	0.08741146469611562	32.645332394	15702.0	18063.0	34.20131	12.09086384962963
INS	denovo	0.0729897451423175	29.106592878	16013.0	16304.0	32.52835	10.780219584444444
DUP	denovo	0.13962919538820864	28.414609496	16826.0	17140.0	33.886127	10.523929442962963
DEL	forced	0.016760620387528898	38.831295762	14495.0	15300.0	34.537834	14.381961393333334
DUP	forced	0.014593976548435751	33.158050956	14683.0	16329.0	34.931103	12.280759613333332
INV	denovo	0.06607352749118453	33.914988033	15661.5	15848.0	34.853346	12.561106678888889
INV	denovo	0.04396707939352501	40.69360341	17634.5	18378.5	31.825925	15.071704966666667
DUP	forced	0.0018975332068311196	122.53735752700001	13128.5	13997.0	34.6715485	45.384206491481486
SNP	Unrevised	0.0172011578469032	36.678454761	14312.0	15926.0	35.737732	13.584612874444442
INDEL	Unrevised	0.0876923773269744	40.974323033	15583.0	15768.0	34.14665	15.175675197407406
DUP	denovo	0.049457070443787714	46.144253103	15360.5	15510.5	34.322529	17.09046411222222
INV	denovo	0.05626755395568036	36.951836725	14502.0	15354.0	34.0940605	13.685865453703704
DUP	denovo	0.13542620573554273	32.645332394	15702.0	18063.0	34.20131	12.09086384962963
INV	forced	0.016980286738351256	34.660854049	13499.0	14429.0	35.2655	12.83735335148148
DEL	denovo	0.07765046074230773	28.798618205	15992.0	16280.0	33.471264	10.66615489074074
SNP	Unrevised	0.021613706118887	30.907258848	18577.0	18955.0	32.241283	11.447132906666667
DUP	denovo	0.09378471540834384	35.956061891	15905.0	16866.0	33.40794	13.317059959629628
SNP	Unrevised	0.010096184012263287	144.613840838	13704.0	14675.5	34.496551499999995	53.56068179185184
INDEL	Unrevised	0.11207118121288785	31.871626391	16319.0	16798.0	32.43839	11.80430607074074
INS	forced	0.016830511198277064	31.919574537	15425.0	15725.0	32.776752	11.822064643333333
DEL	forced	0.010683443936798235	38.175414065	18947.0	20056.5	31.372918	14.139042246296295
INDEL	Unrevised	0.10181679541461756	32.352774069	14463.0	15341.0	34.997967	11.982508914444443
SNP	Unrevised	0.015994673714069856	38.047275338	17298.0	18154.0	32.879444	14.091583458518517
INDEL	Unrevised	0.08056305867336805	46.144253103	15360.5	15510.5	34.322529	17.09046411222222
SNP	Unrevised	0.015700448612139963	40.69360341	17634.5	18378.5	31.825925	15.071704966666667
INDEL	Unrevised	0.11578605918735936	29.74420352	15784.0	16001.0	32.877354	11.016371674074072
INV	forced	0.018637992831541217	29.285933472	15021.0	15175.0	33.805668	10.846642026666666
SNP	Unrevised	0.03185431121922516	27.690014191	14917.0	15595.0	35.925224	10.25556081148148
INS	denovo	0.1077842191342241	25.137790248	15678.0	15872.0	32.728306	9.310292684444445
DUP	forced	0.003241619228336496	36.176884447	15199.0	15974.0	33.7267275	13.39884609148148
DEL	denovo	0.0659368242193129	31.551607983	13214.0	13941.0	33.996494	11.685780734444444
INS	denovo	0.10322522753897424	25.663264783	22835.0	24266.0	30.548256	9.504912882592592
INV	denovo	0.07316431679646597	32.051944543	16671.0	16883.0	34.025505	11.87109057148148
DEL	denovo	0.024886559036311477	51.824767405	19226.0	20386.0	31.482874000000002	19.19435829814815
DEL	forced	0.0154752314571958	29.106592878	16013.0	16304.0	32.52835	10.780219584444444
INV	forced	0.010606060606060607	25.214929302	15855.0	16127.0	34.51146	9.338862704444445
INS	denovo	0.03605081420061205	38.100614047	15395.5	16037.5	33.5774765	14.111338535925926
INDEL	Unrevised	0.126182553588171	29.362703364	14040.0	14949.0	32.55702	10.87507532
DEL	forced	0.0067897500632102415	51.824767405	19226.0	20386.0	31.482874000000002	19.19435829814815
INV	forced	0.0013440860215053762	106.413837031	15668.0	15854.0	32.21946	39.4125322337037
INS	denovo	0.05263095545245018	33.914988033	15661.5	15848.0	34.853346	12.561106678888889
INS	denovo	0.07150734600523233	29.192078532	15605.0	15813.0	33.596558	10.811880937777778
INV	forced	0.010306925671951139	31.620422654	16732.0	16994.0	33.99617	11.711267649629628
DEL	forced	0.027772733527582968	34.614097855	14023.0	14528.0	33.797096	12.820036242592591
DUP	forced	0.0043789227849948915	47.419222364999996	15717.0	15948.0	33.9568775	17.562674949999998
SNP	Unrevised	0.01273521147533114	50.031458712	16135.0	16415.5	33.7585605	18.530169893333333
INS	denovo	0.0428999602780245	34.583471498	19925.0	21019.0	31.627247	12.808693147407407
SNP	Unrevised	0.030683856789697775	30.650248883	10306.0	11197.0	38.216125	11.35194403074074
SNP	Unrevised	0.024830553505618243	29.362703364	14040.0	14949.0	32.55702	10.87507532
DUP	forced	0.0026881720430107525	40.014760656	17612.0	19012.0	33.224037	14.820281724444444
DUP	denovo	0.10976106969090003	31.551607983	13214.0	13941.0	33.996494	11.685780734444444
SNP	Unrevised	0.021083683077832715	30.54831136	15867.0	16144.0	33.79907	11.314189392592592
DUP	denovo	0.08027251037188118	38.100614047	15395.5	16037.5	33.5774765	14.111338535925926
DEL	denovo	0.07305759430231239	29.925244665	19053.0	19843.0	32.1594	11.08342395
DUP	forced	0.01649828665957698	38.68046538	15483.0	16222.0	34.842175	14.326098288888888
SNP	Unrevised	0.016829842888655914	37.971609131	17138.0	17934.0	32.009678	14.063558937407407
SNP	Unrevised	0.026977328973654454	33.196364216	14032.0	16957.0	35.693516	12.294949709629629
INS	forced	0.014823801794839015	35.1431457	12745.0	13500.0	35.72179	13.015979888888888
DEL	denovo	0.06076003391972189	39.341167707	15305.0	16240.0	35.018818	14.570802854444443
DUP	denovo	0.10511620840293565	30.607029451	15814.0	16073.0	33.8216	11.335936833703702
SNP	Unrevised	0.017077086533509936	35.956061891	15905.0	16866.0	33.40794	13.317059959629628
INDEL	Unrevised	0.13203624636510433	26.753239666	17181.0	18031.0	33.05504	9.908607283703702
DEL	forced	0.009701592152647934	57.280047835999994	15328.0	15505.5	34.25537	21.214832531851847
INS	forced	0.010341633970911599	38.175414065	18947.0	20056.5	31.372918	14.139042246296295
INDEL	Unrevised	0.09480071412980197	38.100614047	15395.5	16037.5	33.5774765	14.111338535925926
INV	forced	0.005376344086021505	37.417152234	15132.0	15326.0	34.02464	13.85820453111111
INS	forced	0.018059596179694062	30.895370335	16408.0	16698.0	32.53341	11.442729753703702
INV	denovo	0.06518954123080854	41.744480725	16944.0	17841.0	33.20556	15.460918787037038
DEL	forced	0.013117555597113927	35.68246845	14507.0	15624.0	34.5634	13.215729055555556
DEL	forced	0.018772940862002232	33.914988033	15661.5	15848.0	34.853346	12.561106678888889
DUP	denovo	0.04858612186885432	40.69360341	17634.5	18378.5	31.825925	15.071704966666667
INDEL	Unrevised	0.09400011426497833	36.678454761	14312.0	15926.0	35.737732	13.584612874444442
DUP	denovo	0.15789922502070622	27.07146709	15648.0	15876.0	32.979046	10.026469292592592
DUP	forced	0.002150537634408602	41.948453423000004	16121.0	16393.0	33.81219	15.53646423074074
DUP	forced	0.0032258064516129032	32.352774069	14463.0	15341.0	34.997967	11.982508914444443
DUP	denovo	0.13498984254202467	34.617663339	14093.0	14617.5	35.285782	12.821356792222224
DUP	forced	0.0033638088666551663	34.055537337	14996.0	15760.0	33.037518	12.613161976666666
DEL	denovo	0.07358968585220789	29.514585965	12483.0	14945.0	35.731487	10.931328135185185
SNP	Unrevised	0.020264733868150742	31.620422654	16732.0	16994.0	33.99617	11.711267649629628
INS	denovo	0.06460346744299149	29.733863943	16059.0	16365.0	33.493954	11.01254220111111
INV	denovo	0.08962873473147213	27.987556715	15360.0	15566.0	34.811478	10.365761746296295
DEL	forced	0.010710303593364001	35.956061891	15905.0	16866.0	33.40794	13.317059959629628
INV	denovo	0.08378534165704393	29.106592878	16013.0	16304.0	32.52835	10.780219584444444
SNP	Unrevised	0.012007775681215084	52.745036023	16607.0	16904.0	34.06421	19.535198527037036
INS	denovo	0.015010699076200288	135.439622276	13003.5	13707.0	35.187201	50.16282306518518
DUP	denovo	0.10354607319952372	32.660249482	16171.0	16482.0	32.966236	12.096388697037035
INDEL	Unrevised	0.1239699517946783	28.968216086	16848.0	17221.0	31.8707	10.72896892074074
INS	denovo	0.028375101255633427	46.144253103	15360.5	15510.5	34.322529	17.09046411222222
DUP	forced	0.001466275659824047	38.175414065	18947.0	20056.5	31.372918	14.139042246296295
INV	denovo	0.03227815569964325	38.743249784	16027.0	16305.0	32.91828	14.34935177185185
DEL	denovo	0.06843133348312576	30.700338125	16751.0	17577.0	32.48574	11.37049560185185
SNP	Unrevised	0.03138111308531996	26.489792937	17589.0	18466.0	31.068443	9.811034421111112
DUP	denovo	0.08316995675629452	37.417152234	15132.0	15326.0	34.02464	13.85820453111111
DEL	forced	0.007026441387387726	135.439622276	13003.5	13707.0	35.187201	50.16282306518518
DUP	denovo	0.054419200870813776	51.824767405	19226.0	20386.0	31.482874000000002	19.19435829814815
INDEL	Unrevised	0.08375643524650676	122.53735752700001	13128.5	13997.0	34.6715485	45.384206491481486
INV	denovo	0.05322602836028929	38.302338927	14582.0	15210.0	34.766964	14.186051454444444
INS	forced	0.016791848687615765	35.538386655	15898.0	17073.0	34.22661	13.162365427777775
INS	denovo	0.07854735945232871	28.414609496	16826.0	17140.0	33.886127	10.523929442962963
INDEL	Unrevised	0.09009737004726714	40.453669787	15184.0	15746.0	34.403812	14.982840661851853
INS	denovo	0.07094366220391014	29.74420352	15784.0	16001.0	32.877354	11.016371674074072
SNP	Unrevised	0.017822346794597575	34.660854049	13499.0	14429.0	35.2655	12.83735335148148
INS	denovo	0.05493896253500523	31.739714228	13629.0	14392.0	33.785473	11.755449714074073
DEL	forced	0.015903055623441038	29.514585965	12483.0	14945.0	35.731487	10.931328135185185
INS	denovo	0.03966329604934923	37.417152234	15132.0	15326.0	34.02464	13.85820453111111
DEL	denovo	0.09969696187953829	34.614097855	14023.0	14528.0	33.797096	12.820036242592591
INS	denovo	0.01852763908567722	55.714950087999995	17398.5	18291.5	31.9491925	20.635166699259255
INV	denovo	0.06911906615417053	38.68046538	15483.0	16222.0	34.842175	14.326098288888888
INV	forced	0.01678885630498534	31.739714228	13629.0	14392.0	33.785473	11.755449714074073
INV	denovo	0.06696113966799173	30.700338125	16751.0	17577.0	32.48574	11.37049560185185
INS	forced	0.012646933732696241	29.192078532	15605.0	15813.0	33.596558	10.811880937777778
INV	denovo	0.07983299053601209	31.031996483	14794.0	16134.0	32.397472	11.49333203074074
DEL	denovo	0.08026304946438015	29.192078532	15605.0	15813.0	33.596558	10.811880937777778
INDEL	Unrevised	0.0803176829939429	55.714950087999995	17398.5	18291.5	31.9491925	20.635166699259255
INS	denovo	0.03847032330846049	36.006269925	14176.0	14911.0	35.462093	13.335655527777776
INV	forced	0.0034946236559139786	100.190290861	15522.0	16455.333333333332	33.74739733333333	37.1075151337037
INDEL	Unrevised	0.07605718757478377	69.621324301	15748.0	15945.0	34.03622000000001	25.785675667037037
DUP	denovo	0.09667481352940256	36.57029978	14630.0	15349.0	34.0605085	13.544555474074073
INDEL	Unrevised	0.09552136415716374	37.338086825	14519.0	15475.0	34.367588	13.828921046296294
DUP	denovo	0.057142634765724745	52.310969065	20280.5	21706.5	31.201407500000002	19.374432987037036
INV	forced	0.013709677419354839	36.006269925	14176.0	14911.0	35.462093	13.335655527777776
DUP	denovo	0.1115361023565358	33.718334753	15495.0	15792.0	33.177155	12.48827213074074
DEL	denovo	0.012717701746826363	135.439622276	13003.5	13707.0	35.187201	50.16282306518518
INV	denovo	0.001075268817204301	135.439622276	13003.5	13707.0	35.187201	50.16282306518518
DEL	denovo	0.03936369564541285	42.002133006	15386.0	15858.0	33.266809	15.556345557777778
INS	forced	0.014556266599846532	29.633322521	15701.0	16021.0	33.509357	10.975304637407406
INS	forced	0.011708287144497658	40.014760656	17612.0	19012.0	33.224037	14.820281724444444
INV	denovo	0.04458279464783107	33.886184244	15858.0	17584.0	32.400543	12.550438608888888
INS	denovo	0.04255005440744584	35.68246845	14507.0	15624.0	34.5634	13.215729055555556
INS	forced	0.011247198198945287	31.429294839	14495.0	16387.0	33.406635	11.64047957
DUP	denovo	0.13465065189922873	29.633322521	15701.0	16021.0	33.509357	10.975304637407406
DUP	denovo	0.13451547875097258	34.614097855	14023.0	14528.0	33.797096	12.820036242592591
INV	forced	0.007168458781362007	40.014760656	17612.0	19012.0	33.224037	14.820281724444444
INDEL	Unrevised	0.09424975397784925	40.69360341	17634.5	18378.5	31.825925	15.071704966666667
INV	forced	0.0141321044546851	33.886184244	15858.0	17584.0	32.400543	12.550438608888888
INV	forced	0.019623655913978497	27.987556715	15360.0	15566.0	34.811478	10.365761746296295
DEL	forced	0.014396445318676693	31.739714228	13629.0	14392.0	33.785473	11.755449714074073
DUP	forced	0.005392156862745098	26.995560207	13362.0	14893.0	35.0873	9.998355632222221
DUP	denovo	0.06981127664239618	36.176884447	15199.0	15974.0	33.7267275	13.39884609148148
DUP	forced	0.0026881720430107525	42.002133006	15386.0	15858.0	33.266809	15.556345557777778
INV	forced	0.024323240897943785	30.873276994	15223.0	15392.0	35.007614	11.434547034814814
INS	forced	0.015759205560780032	25.663264783	22835.0	24266.0	30.548256	9.504912882592592
DUP	forced	0.007036685641998735	26.765517394	17081.0	18157.0	31.412722	9.91315459037037
DEL	denovo	0.046473631917894824	37.367997623	13571.0	14382.0	35.184444	13.83999911962963
DEL	denovo	0.0341936155347786	53.831841401	22188.0	23568.5	30.088510499999998	19.937719037407405
DUP	denovo	0.15177126607041627	25.663264783	22835.0	24266.0	30.548256	9.504912882592592
INS	forced	0.02715839870067355	33.158050956	14683.0	16329.0	34.931103	12.280759613333332
DEL	forced	0.0082394202987847	122.53735752700001	13128.5	13997.0	34.6715485	45.384206491481486
INV	forced	0.009920634920634922	36.951836725	14502.0	15354.0	34.0940605	13.685865453703704
INDEL	Unrevised	0.0909387136646388	36.006269925	14176.0	14911.0	35.462093	13.335655527777776
DEL	forced	0.022459638619577376	34.617663339	14093.0	14617.5	35.285782	12.821356792222224
DEL	denovo	0.08646307530070373	38.68046538	15483.0	16222.0	34.842175	14.326098288888888
SNP	Unrevised	0.020507245155808894	34.617663339	14093.0	14617.5	35.285782	12.821356792222224
INV	forced	0.022401433691756276	28.617909387	14060.0	15283.0	32.99858	10.599225698888889
INV	forced	0.004032258064516129	144.613840838	13704.0	14675.5	34.496551499999995	53.56068179185184
SNP	Unrevised	0.023177642954065124	32.645332394	15702.0	18063.0	34.20131	12.09086384962963
DEL	denovo	0.03888639194812622	41.0376059	15400.0	15539.0	33.537987	15.199113296296296
INDEL	Unrevised	0.09057390592722837	39.341167707	15305.0	16240.0	35.018818	14.570802854444443
DEL	forced	0.009126111797463305	50.031458712	16135.0	16415.5	33.7585605	18.530169893333333
INS	forced	0.019897305991883597	36.482230912	13068.0	13566.0	35.269627	13.511937374814813
INV	forced	0.0013440860215053762	135.439622276	13003.5	13707.0	35.187201	50.16282306518518
SNP	Unrevised	0.013442583854624972	52.310969065	20280.5	21706.5	31.201407500000002	19.374432987037036
INV	denovo	0.0437983309869213	53.831841401	22188.0	23568.5	30.088510499999998	19.937719037407405
DUP	denovo	0.1919848758236246	25.137790248	15678.0	15872.0	32.728306	9.310292684444445
INS	forced	0.01315668265251262	38.302338927	14582.0	15210.0	34.766964	14.186051454444444
DUP	forced	0.008664185277088503	28.414609496	16826.0	17140.0	33.886127	10.523929442962963
DUP	forced	0.007849914159212072	42.473543838	19562.5	20421.5	30.979660000000003	15.73094216222222
INV	denovo	0.038866519730831606	40.974323033	15583.0	15768.0	34.14665	15.175675197407406
INV	denovo	0.07768925896372313	37.348451248	14435.0	15233.0	35.977886	13.832759721481482
SNP	Unrevised	0.015886620335484773	33.914988033	15661.5	15848.0	34.853346	12.561106678888889
DEL	denovo	0.07655429060271295	29.633322521	15701.0	16021.0	33.509357	10.975304637407406
DEL	denovo	0.09469009433279622	26.489792937	17589.0	18466.0	31.068443	9.811034421111112
INS	denovo	0.03131646395935605	42.473543838	19562.5	20421.5	30.979660000000003	15.73094216222222
DEL	forced	0.013271818391561241	31.0466198	12670.0	14268.0	35.74057	11.498748074074072
INDEL	Unrevised	0.12081500308832585	28.798618205	15992.0	16280.0	33.471264	10.66615489074074
DEL	denovo	0.07312363254539701	28.968216086	16848.0	17221.0	31.8707	10.72896892074074
DUP	denovo	0.17219448134009202	33.158050956	14683.0	16329.0	34.931103	12.280759613333332
DUP	denovo	0.06997900265452447	38.743249784	16027.0	16305.0	32.91828	14.34935177185185
INV	denovo	0.11381164911837136	26.995560207	13362.0	14893.0	35.0873	9.998355632222221
DEL	denovo	0.04246849321519135	41.744480725	16944.0	17841.0	33.20556	15.460918787037038
INV	forced	0.025291968925245666	26.753239666	17181.0	18031.0	33.05504	9.908607283703702
DUP	forced	0.005376344086021506	29.925244665	19053.0	19843.0	32.1594	11.08342395
INS	denovo	0.0456195833502054	34.055537337	14996.0	15760.0	33.037518	12.613161976666666
DEL	forced	0.01629159562646163	30.873276994	15223.0	15392.0	35.007614	11.434547034814814
INV	forced	0.01490713587487781	36.05926803	14936.0	16621.0	34.986507	13.355284455555553
SNP	Unrevised	0.027932527841185193	26.995560207	13362.0	14893.0	35.0873	9.998355632222221
SNP	Unrevised	0.020730892276172194	30.895370335	16408.0	16698.0	32.53341	11.442729753703702
INV	forced	0.0073621553884711775	38.175414065	18947.0	20056.5	31.372918	14.139042246296295
DUP	forced	0.0013440860215053762	31.429294839	14495.0	16387.0	33.406635	11.64047957
DEL	denovo	0.052294034506216704	34.055537337	14996.0	15760.0	33.037518	12.613161976666666
INDEL	Unrevised	0.12904589823074028	25.214929302	15855.0	16127.0	34.51146	9.338862704444445
DEL	forced	0.014041650045853735	30.544931334	13346.0	14166.0	34.04491	11.31293753111111
DUP	denovo	0.07271544993506444	37.338086825	14519.0	15475.0	34.367588	13.828921046296294
DUP	denovo	0.14541478728335813	28.617909387	14060.0	15283.0	32.99858	10.599225698888889
DEL	forced	0.015252981039992288	30.907258848	18577.0	18955.0	32.241283	11.447132906666667
INS	denovo	0.012299316025583276	156.303622618	13970.666666666666	15032.0	34.61114366666667	57.890230599259255
DUP	denovo	0.12303282445721185	35.538386655	15898.0	17073.0	34.22661	13.162365427777775
INV	denovo	0.03801546409849164	52.310969065	20280.5	21706.5	31.201407500000002	19.374432987037036
DEL	forced	0.016707603040867988	29.879209012	13033.0	13826.0	34.849407	11.066373708148149
INS	forced	0.013607125474807332	32.660249482	16171.0	16482.0	32.966236	12.096388697037035
INV	denovo	0.058483259397192254	38.175414065	18947.0	20056.5	31.372918	14.139042246296295
INS	forced	0.011798962970380265	34.055537337	14996.0	15760.0	33.037518	12.613161976666666
INV	forced	0.016878462039752365	26.765517394	17081.0	18157.0	31.412722	9.91315459037037
DEL	forced	0.016701282898534394	29.733863943	16059.0	16365.0	33.493954	11.01254220111111
SNP	Unrevised	0.012821269160019529	54.207185474	16509.5	17080.0	32.522712	20.076735360740738
INS	denovo	0.051034133095799857	33.718334753	15495.0	15792.0	33.177155	12.48827213074074
DUP	forced	0.002150537634408602	32.634241953	14786.0	16159.0	35.031143	12.086756278888888
INS	denovo	0.04243142401769848	36.114744118	15270.0	15478.0	33.29228	13.375831154814813
INS	forced	0.01448767136117135	38.831295762	14495.0	15300.0	34.537834	14.381961393333334
DUP	forced	0.005392156862745098	27.07146709	15648.0	15876.0	32.979046	10.026469292592592
INV	denovo	0.08752386541454303	29.362703364	14040.0	14949.0	32.55702	10.87507532
INS	denovo	0.03058629583510905	42.031992805	16148.0	16420.0	33.703877	15.567404742592592
DUP	forced	0.008321575114743997	36.57029978	14630.0	15349.0	34.0605085	13.544555474074073
DUP	forced	0.00783410138248848	30.607029451	15814.0	16073.0	33.8216	11.335936833703702
INV	denovo	0.0715355098339074	31.0466198	12670.0	14268.0	35.74057	11.498748074074072
DEL	denovo	0.08923778338584867	28.392920561	14043.0	14857.5	35.188803	10.515896504074073
DUP	denovo	0.11678379478639139	28.798618205	15992.0	16280.0	33.471264	10.66615489074074
DEL	denovo	0.0573948166284005	33.914988033	15661.5	15848.0	34.853346	12.561106678888889
INDEL	Unrevised	0.11480504906100933	33.196364216	14032.0	16957.0	35.693516	12.294949709629629
DUP	denovo	0.09202384901625887	33.961172092	15107.5	15974.5	33.786257500000005	12.578211885925924
INS	denovo	0.026866109236917016	53.831841401	22188.0	23568.5	30.088510499999998	19.937719037407405
DEL	denovo	0.08755372616533849	35.538386655	15898.0	17073.0	34.22661	13.162365427777775
SNP	Unrevised	0.016920968123013247	36.482230912	13068.0	13566.0	35.269627	13.511937374814813
INV	forced	0.02352150537634409	29.514585965	12483.0	14945.0	35.731487	10.931328135185185
INDEL	Unrevised	0.11632289183086877	29.192078532	15605.0	15813.0	33.596558	10.811880937777778
DEL	forced	0.009186275718899312	36.678454761	14312.0	15926.0	35.737732	13.584612874444442
INS	denovo	0.0353460816388253	42.002133006	15386.0	15858.0	33.266809	15.556345557777778
INDEL	Unrevised	0.09225421040678303	42.473543838	19562.5	20421.5	30.979660000000003	15.73094216222222
INS	denovo	0.07701326809486651	34.614097855	14023.0	14528.0	33.797096	12.820036242592591
SNP	Unrevised	0.027172602859734517	25.214929302	15855.0	16127.0	34.51146	9.338862704444445
SNP	Unrevised	0.01671590294085377	37.348451248	14435.0	15233.0	35.977886	13.832759721481482
INV	forced	0.006720430107526881	39.145697413	17300.0	18352.0	32.401615	14.498406449259258
SNP	Unrevised	0.02251527390945524	28.392920561	14043.0	14857.5	35.188803	10.515896504074073
DEL	forced	0.016110026113895688	36.951836725	14502.0	15354.0	34.0940605	13.685865453703704
INV	forced	0.009767025089605735	47.419222364999996	15717.0	15948.0	33.9568775	17.562674949999998
DEL	denovo	0.05842774630450662	32.660249482	16171.0	16482.0	32.966236	12.096388697037035
INV	denovo	0.05314826847846019	37.417152234	15132.0	15326.0	34.02464	13.85820453111111
DUP	denovo	0.09445852481905614	38.047275338	17298.0	18154.0	32.879444	14.091583458518517
INV	forced	0.01629881154499151	38.100614047	15395.5	16037.5	33.5774765	14.111338535925926
INS	forced	0.015613390209164014	32.634241953	14786.0	16159.0	35.031143	12.086756278888888
INV	forced	0.01762672811059908	33.718334753	15495.0	15792.0	33.177155	12.48827213074074
DEL	denovo	0.08375543726447837	29.285933472	15021.0	15175.0	33.805668	10.846642026666666
SNP	Unrevised	0.02316344744904588	28.968216086	16848.0	17221.0	31.8707	10.72896892074074
DEL	denovo	0.059877657480811954	31.739714228	13629.0	14392.0	33.785473	11.755449714074073
SNP	Unrevised	0.014509853243269664	42.473543838	19562.5	20421.5	30.979660000000003	15.73094216222222
INV	forced	0.035834569274502535	30.650248883	10306.0	11197.0	38.216125	11.35194403074074
DUP	denovo	0.11630801503167428	30.700338125	16751.0	17577.0	32.48574	11.37049560185185
INDEL	Unrevised	0.09374425470085873	38.68046538	15483.0	16222.0	34.842175	14.326098288888888
DEL	forced	0.012109285882362826	38.047275338	17298.0	18154.0	32.879444	14.091583458518517
INV	forced	0.040053763440860216	31.551607983	13214.0	13941.0	33.996494	11.685780734444444
DUP	forced	0.004032258064516129	28.798618205	15992.0	16280.0	33.471264	10.66615489074074
INV	denovo	0.07455073565279491	31.739714228	13629.0	14392.0	33.785473	11.755449714074073
INV	denovo	0.07193575151310741	29.733863943	16059.0	16365.0	33.493954	11.01254220111111
INV	forced	0.013383838383838383	29.925244665	19053.0	19843.0	32.1594	11.08342395
INS	forced	0.012529224708026955	39.341167707	15305.0	16240.0	35.018818	14.570802854444443
DEL	denovo	0.07497081853359913	30.907258848	18577.0	18955.0	32.241283	11.447132906666667
DUP	denovo	0.030400420623131096	144.613840838	13704.0	14675.5	34.496551499999995	53.56068179185184
INS	forced	0.0165354408767192	26.995560207	13362.0	14893.0	35.0873	9.998355632222221
DUP	forced	0.006989247311827957	32.051944543	16671.0	16883.0	34.025505	11.87109057148148
INDEL	Unrevised	0.08857433127148354	41.0376059	15400.0	15539.0	33.537987	15.199113296296296
INV	forced	0.02692652329749104	33.196364216	14032.0	16957.0	35.693516	12.294949709629629
INS	forced	0.0106491885151687	40.69360341	17634.5	18378.5	31.825925	15.071704966666667
INV	denovo	0.029756475428472803	42.473543838	19562.5	20421.5	30.979660000000003	15.73094216222222
DUP	forced	0.0	36.951836725	14502.0	15354.0	34.0940605	13.685865453703704
INS	denovo	0.06268171305737592	29.925244665	19053.0	19843.0	32.1594	11.08342395
DUP	forced	0.0	31.0466198	12670.0	14268.0	35.74057	11.498748074074072
INS	forced	0.012678562030634109	31.620422654	16732.0	16994.0	33.99617	11.711267649629628
DUP	denovo	0.07411199805886713	41.0376059	15400.0	15539.0	33.537987	15.199113296296296
DEL	forced	0.01671903977267469	27.690014191	14917.0	15595.0	35.925224	10.25556081148148
INV	denovo	0.04106063998522352	46.144253103	15360.5	15510.5	34.322529	17.09046411222222
DEL	denovo	0.11452282868014717	32.645332394	15702.0	18063.0	34.20131	12.09086384962963
INS	denovo	0.06087392352441198	32.352774069	14463.0	15341.0	34.997967	11.982508914444443
INDEL	Unrevised	0.09826856636296961	34.617663339	14093.0	14617.5	35.285782	12.821356792222224
INV	denovo	0.05114563652158328	37.338086825	14519.0	15475.0	34.367588	13.828921046296294
INV	denovo	0.08712624809018046	26.489792937	17589.0	18466.0	31.068443	9.811034421111112
DEL	denovo	0.059820583595307515	33.961172092	15107.5	15974.5	33.786257500000005	12.578211885925924
INS	denovo	0.05392131602270368	31.871626391	16319.0	16798.0	32.43839	11.80430607074074
INS	forced	0.01686935765438458	32.645332394	15702.0	18063.0	34.20131	12.09086384962963
DEL	denovo	0.0918450108014604	28.414609496	16826.0	17140.0	33.886127	10.523929442962963
INV	forced	0.01927337895079831	28.392920561	14043.0	14857.5	35.188803	10.515896504074073
DEL	denovo	0.10557703271497551	25.493947183	15734.0	16180.0	32.643894	9.44220266037037
DUP	denovo	0.08351772726535535	40.014760656	17612.0	19012.0	33.224037	14.820281724444444
INDEL	Unrevised	0.08534343378527974	44.502078827	12118.666666666666	12859.666666666666	38.09132766666667	16.482251417407404
DEL	denovo	0.09435413859064841	26.765517394	17081.0	18157.0	31.412722	9.91315459037037
DEL	denovo	0.07149340906382955	29.879209012	13033.0	13826.0	34.849407	11.066373708148149
DUP	forced	0.002150537634408602	50.031458712	16135.0	16415.5	33.7585605	18.530169893333333
INS	forced	0.019133464853184685	29.74420352	15784.0	16001.0	32.877354	11.016371674074072
INDEL	Unrevised	0.0988202748603009	36.114744118	15270.0	15478.0	33.29228	13.375831154814813
DUP	forced	0.0028103616813294234	28.392920561	14043.0	14857.5	35.188803	10.515896504074073
INDEL	Unrevised	0.06929446989845948	100.190290861	15522.0	16455.333333333332	33.74739733333333	37.1075151337037
DEL	denovo	0.07227070153296916	38.302338927	14582.0	15210.0	34.766964	14.186051454444444
INV	denovo	0.06158807652615701	33.961172092	15107.5	15974.5	33.786257500000005	12.578211885925924
DUP	denovo	0.04933805810466153	47.419222364999996	15717.0	15948.0	33.9568775	17.562674949999998
DEL	denovo	0.04479729110166853	36.006269925	14176.0	14911.0	35.462093	13.335655527777776
DUP	denovo	0.15241165855017846	27.690014191	14917.0	15595.0	35.925224	10.25556081148148
DUP	denovo	0.11377248798451235	38.302338927	14582.0	15210.0	34.766964	14.186051454444444
DEL	forced	0.016808645189198553	35.1431457	12745.0	13500.0	35.72179	13.015979888888888
INV	forced	0.0034946236559139786	36.202315245	15127.0	16131.0	34.251797	13.408264905555555
INV	denovo	0.06795959228740162	34.614097855	14023.0	14528.0	33.797096	12.820036242592591
INV	forced	0.024014336917562728	30.607029451	15814.0	16073.0	33.8216	11.335936833703702
SNP	Unrevised	0.010294112750320161	122.53735752700001	13128.5	13997.0	34.6715485	45.384206491481486
DEL	forced	0.012413623638992734	36.202315245	15127.0	16131.0	34.251797	13.408264905555555
INV	denovo	0.042621641737911546	38.047275338	17298.0	18154.0	32.879444	14.091583458518517
INS	denovo	0.034221728567121426	38.743249784	16027.0	16305.0	32.91828	14.34935177185185
DUP	forced	0.015629800307219662	29.285933472	15021.0	15175.0	33.805668	10.846642026666666
DEL	forced	0.013821580558791003	37.367997623	13571.0	14382.0	35.184444	13.83999911962963
INS	denovo	0.0777684590922295	30.650248883	10306.0	11197.0	38.216125	11.35194403074074
INV	denovo	0.09642404515581482	27.07146709	15648.0	15876.0	32.979046	10.026469292592592
INV	forced	0.011191284663271081	40.69360341	17634.5	18378.5	31.825925	15.071704966666667
DUP	denovo	0.06602237315709801	38.175414065	18947.0	20056.5	31.372918	14.139042246296295
INV	forced	0.0013440860215053762	156.303622618	13970.666666666666	15032.0	34.61114366666667	57.890230599259255
DEL	forced	0.011478142861416503	37.338086825	14519.0	15475.0	34.367588	13.828921046296294
DEL	forced	0.023380643100319183	36.482230912	13068.0	13566.0	35.269627	13.511937374814813
INS	denovo	0.024032183131554644	47.419222364999996	15717.0	15948.0	33.9568775	17.562674949999998
DUP	denovo	0.11472159912837032	35.1431457	12745.0	13500.0	35.72179	13.015979888888888
DEL	denovo	0.03947741549422455	38.743249784	16027.0	16305.0	32.91828	14.34935177185185
SNP	Unrevised	0.021326276341882746	33.748147538	16028.0	16728.0	31.650497	12.499313902962962
INS	denovo	0.12039697472782375	33.196364216	14032.0	16957.0	35.693516	12.294949709629629
DEL	denovo	0.07001280067848151	32.051944543	16671.0	16883.0	34.025505	11.87109057148148
DUP	forced	0.021093027781832335	37.971609131	17138.0	17934.0	32.009678	14.063558937407407
DEL	forced	0.019253217624704874	30.895370335	16408.0	16698.0	32.53341	11.442729753703702
DEL	denovo	0.03652842058289861	36.678454761	14312.0	15926.0	35.737732	13.584612874444442
SNP	Unrevised	0.012278487537424625	52.521926034	16234.5	16556.5	33.692194	19.452565197777776
DEL	denovo	0.11438147220139008	25.214929302	15855.0	16127.0	34.51146	9.338862704444445
DUP	denovo	0.12592770679058504	30.895370335	16408.0	16698.0	32.53341	11.442729753703702
INS	denovo	0.012459644928129007	144.613840838	13704.0	14675.5	34.496551499999995	53.56068179185184
INV	forced	0.020000877258941775	25.663264783	22835.0	24266.0	30.548256	9.504912882592592
INV	denovo	0.09981927565899049	25.663264783	22835.0	24266.0	30.548256	9.504912882592592
INS	denovo	0.022809257036344035	51.338263813	16389.5	16904.5	32.9811	19.01417178259259
DEL	denovo	0.1497860662713654	33.158050956	14683.0	16329.0	34.931103	12.280759613333332
SNP	Unrevised	0.016605546121145592	38.175414065	18947.0	20056.5	31.372918	14.139042246296295
DUP	denovo	0.08302896117387279	35.68246845	14507.0	15624.0	34.5634	13.215729055555556
DUP	forced	0.020262943887232314	27.690014191	14917.0	15595.0	35.925224	10.25556081148148
INDEL	Unrevised	0.09454419062233207	35.1431457	12745.0	13500.0	35.72179	13.015979888888888
SNP	Unrevised	0.021351686005362563	30.873276994	15223.0	15392.0	35.007614	11.434547034814814
DUP	denovo	0.1210119090714317	37.348451248	14435.0	15233.0	35.977886	13.832759721481482
INS	denovo	0.03815459160649285	38.831295762	14495.0	15300.0	34.537834	14.381961393333334
INV	forced	0.020350270838386284	31.429294839	14495.0	16387.0	33.406635	11.64047957
INS	forced	0.012024838317890143	38.047275338	17298.0	18154.0	32.879444	14.091583458518517
DUP	denovo	0.08258644669910024	38.831295762	14495.0	15300.0	34.537834	14.381961393333334
INV	denovo	0.09891658282886781	25.214929302	15855.0	16127.0	34.51146	9.338862704444445
DEL	forced	0.016244231013068777	26.765517394	17081.0	18157.0	31.412722	9.91315459037037
INV	denovo	0.059740690393462755	35.68246845	14507.0	15624.0	34.5634	13.215729055555556
DUP	forced	0.0032258064516129032	29.879209012	13033.0	13826.0	34.849407	11.066373708148149
DUP	denovo	0.11863146646901677	29.106592878	16013.0	16304.0	32.52835	10.780219584444444
SNP	Unrevised	0.028112198047289802	25.493947183	15734.0	16180.0	32.643894	9.44220266037037
DEL	forced	0.016207215040005447	32.352774069	14463.0	15341.0	34.997967	11.982508914444443
DEL	forced	0.01610567565551148	34.271656031	15634.0	15819.0	33.906822	12.693205937407406
DEL	forced	0.01746587751953356	40.974323033	15583.0	15768.0	34.14665	15.175675197407406
INS	denovo	0.05412859073789162	32.660249482	16171.0	16482.0	32.966236	12.096388697037035
INV	denovo	0.05325750841523886	34.055537337	14996.0	15760.0	33.037518	12.613161976666666
INV	forced	0.018718166383701187	33.914988033	15661.5	15848.0	34.853346	12.561106678888889
DEL	denovo	0.05794817460157627	31.871626391	16319.0	16798.0	32.43839	11.80430607074074
DEL	denovo	0.055712373117695044	40.014760656	17612.0	19012.0	33.224037	14.820281724444444
DUP	forced	0.009408602150537635	25.214929302	15855.0	16127.0	34.51146	9.338862704444445
DUP	denovo	0.07776699791880057	34.055537337	14996.0	15760.0	33.037518	12.613161976666666
DUP	forced	0.011352357320099255	31.678075962	16008.0	16274.0	33.063667	11.732620726666667
DUP	denovo	0.12471346700948217	38.68046538	15483.0	16222.0	34.842175	14.326098288888888
DEL	forced	0.01344424592995038	28.968216086	16848.0	17221.0	31.8707	10.72896892074074
INV	denovo	0.04639525585308164	41.0376059	15400.0	15539.0	33.537987	15.199113296296296
INV	denovo	0.09074980475478377	33.158050956	14683.0	16329.0	34.931103	12.280759613333332
SNP	Unrevised	0.016139742476140553	38.100614047	15395.5	16037.5	33.5774765	14.111338535925926
DUP	forced	0.004838709677419355	38.100614047	15395.5	16037.5	33.5774765	14.111338535925926
INS	forced	0.010146188981799639	40.453669787	15184.0	15746.0	34.403812	14.982840661851853
INDEL	Unrevised	0.08089826354178149	47.419222364999996	15717.0	15948.0	33.9568775	17.562674949999998
INV	denovo	0.05017825462134956	36.114744118	15270.0	15478.0	33.29228	13.375831154814813
SNP	Unrevised	0.02082319207861972	32.634241953	14786.0	16159.0	35.031143	12.086756278888888
DEL	forced	0.013446577024377496	37.971609131	17138.0	17934.0	32.009678	14.063558937407407
INS	forced	0.014094454529203309	30.873276994	15223.0	15392.0	35.007614	11.434547034814814
INV	forced	0.009408602150537635	51.338263813	16389.5	16904.5	32.9811	19.01417178259259
SNP	Unrevised	0.019380965190128358	34.055537337	14996.0	15760.0	33.037518	12.613161976666666
INV	denovo	0.0639905953649297	30.895370335	16408.0	16698.0	32.53341	11.442729753703702
DEL	forced	0.01062970854480171	52.745036023	16607.0	16904.0	34.06421	19.535198527037036
DUP	denovo	0.12569315251478438	30.907258848	18577.0	18955.0	32.241283	11.447132906666667
INS	forced	0.015863855598680993	40.974323033	15583.0	15768.0	34.14665	15.175675197407406
SNP	Unrevised	0.015568620947740053	38.743249784	16027.0	16305.0	32.91828	14.34935177185185
SNP	Unrevised	0.014019730688968066	40.974323033	15583.0	15768.0	34.14665	15.175675197407406
SNP	Unrevised	0.02446900056024353	38.245426793	15399.0	16016.0	33.810444	14.164972886296296
DUP	denovo	0.1320568719095634	28.392920561	14043.0	14857.5	35.188803	10.515896504074073
INV	denovo	0.08704869739093797	29.879209012	13033.0	13826.0	34.849407	11.066373708148149
SNP	Unrevised	0.0230979516212707	29.733863943	16059.0	16365.0	33.493954	11.01254220111111
INV	forced	0.004032258064516129	54.207185474	16509.5	17080.0	32.522712	20.076735360740738
DEL	forced	0.012073266441374717	38.743249784	16027.0	16305.0	32.91828	14.34935177185185
INS	denovo	0.06651389291153265	31.031996483	14794.0	16134.0	32.397472	11.49333203074074
INV	forced	0.017473118279569894	34.583471498	19925.0	21019.0	31.627247	12.808693147407407
DEL	denovo	0.047225041167242396	33.886184244	15858.0	17584.0	32.400543	12.550438608888888
DUP	forced	0.008225108225108226	34.660854049	13499.0	14429.0	35.2655	12.83735335148148
INV	denovo	0.06984304468156106	30.907258848	18577.0	18955.0	32.241283	11.447132906666667
DEL	forced	0.019715507738000303	31.031996483	14794.0	16134.0	32.397472	11.49333203074074
INDEL	Unrevised	0.1114832925102929	31.739714228	13629.0	14392.0	33.785473	11.755449714074073
DEL	denovo	0.059366945640507325	33.718334753	15495.0	15792.0	33.177155	12.48827213074074
INDEL	Unrevised	0.1302892588812319	26.995560207	13362.0	14893.0	35.0873	9.998355632222221
DUP	forced	0.009984639016897081	35.68246845	14507.0	15624.0	34.5634	13.215729055555556
INV	denovo	0.09045909821562764	30.54831136	15867.0	16144.0	33.79907	11.314189392592592
INV	forced	0.02225480612577387	42.002133006	15386.0	15858.0	33.266809	15.556345557777778
DEL	denovo	0.04462695122848648	37.417152234	15132.0	15326.0	34.02464	13.85820453111111
DEL	forced	0.011586883552074973	41.0376059	15400.0	15539.0	33.537987	15.199113296296296
DEL	forced	0.017652840088119973	27.07146709	15648.0	15876.0	32.979046	10.026469292592592
INV	forced	0.007738677093515803	29.362703364	14040.0	14949.0	32.55702	10.87507532
INV	forced	0.018168313011267173	28.414609496	16826.0	17140.0	33.886127	10.523929442962963
DUP	denovo	0.11599934626000741	29.879209012	13033.0	13826.0	34.849407	11.066373708148149
DEL	denovo	0.051454006332546924	34.660854049	13499.0	14429.0	35.2655	12.83735335148148
INV	forced	0.020958309752876814	38.245426793	15399.0	16016.0	33.810444	14.164972886296296
DUP	forced	0.008679998053812095	36.006269925	14176.0	14911.0	35.462093	13.335655527777776
INV	denovo	0.06962496518142727	30.544931334	13346.0	14166.0	34.04491	11.31293753111111
DEL	denovo	0.09419872695529243	27.07146709	15648.0	15876.0	32.979046	10.026469292592592
INS	denovo	0.06346902800549141	29.514585965	12483.0	14945.0	35.731487	10.931328135185185
INV	forced	0.016935483870967744	52.310969065	20280.5	21706.5	31.201407500000002	19.374432987037036
INV	forced	0.016494437462179396	27.690014191	14917.0	15595.0	35.925224	10.25556081148148
INS	denovo	0.06986195389678088	29.633322521	15701.0	16021.0	33.509357	10.975304637407406
DUP	forced	0.012050583824777373	25.493947183	15734.0	16180.0	32.643894	9.44220266037037
DEL	forced	0.013932787422660707	33.961172092	15107.5	15974.5	33.786257500000005	12.578211885925924
DEL	denovo	0.013700034357616407	106.413837031	15668.0	15854.0	32.21946	39.4125322337037
INS	forced	0.014722154379961664	27.07146709	15648.0	15876.0	32.979046	10.026469292592592
INV	forced	0.015762884686688915	38.831295762	14495.0	15300.0	34.537834	14.381961393333334
SNP	Unrevised	0.017052086533713314	35.1431457	12745.0	13500.0	35.72179	13.015979888888888
INV	denovo	0.009642733263961152	156.303622618	13970.666666666666	15032.0	34.61114366666667	57.890230599259255
DEL	forced	0.013243311836394657	39.145697413	17300.0	18352.0	32.401615	14.498406449259258
INV	forced	0.016131298431807765	28.968216086	16848.0	17221.0	31.8707	10.72896892074074
DEL	denovo	0.026348453741778813	50.031458712	16135.0	16415.5	33.7585605	18.530169893333333
INV	denovo	0.09598643752244072	28.617909387	14060.0	15283.0	32.99858	10.599225698888889
INV	denovo	0.05596705784848297	34.271656031	15634.0	15819.0	33.906822	12.693205937407406
DEL	forced	0.01665609135206904	28.392920561	14043.0	14857.5	35.188803	10.515896504074073
INDEL	Unrevised	0.09679802084975896	36.57029978	14630.0	15349.0	34.0605085	13.544555474074073
INDEL	Unrevised	0.11405482947752517	30.54831136	15867.0	16144.0	33.79907	11.314189392592592
INS	forced	0.011267189826536352	30.607029451	15814.0	16073.0	33.8216	11.335936833703702
INDEL	Unrevised	0.11048576894742404	31.678075962	16008.0	16274.0	33.063667	11.732620726666667
DUP	denovo	0.1297259294408001	29.285933472	15021.0	15175.0	33.805668	10.846642026666666
DEL	denovo	0.04401934388816313	38.047275338	17298.0	18154.0	32.879444	14.091583458518517
INV	denovo	0.04129545225064598	36.05926803	14936.0	16621.0	34.986507	13.355284455555553
INV	denovo	0.076773151485018	31.620422654	16732.0	16994.0	33.99617	11.711267649629628
DEL	denovo	0.015218271824512138	122.53735752700001	13128.5	13997.0	34.6715485	45.384206491481486
DEL	forced	0.014437063630156115	32.660249482	16171.0	16482.0	32.966236	12.096388697037035
SNP	Unrevised	0.012757802830217673	47.419222364999996	15717.0	15948.0	33.9568775	17.562674949999998
DEL	forced	0.006886958395544698	106.413837031	15668.0	15854.0	32.21946	39.4125322337037
DEL	denovo	0.03705925404304487	40.69360341	17634.5	18378.5	31.825925	15.071704966666667
SNP	Unrevised	0.017146774829211307	40.014760656	17612.0	19012.0	33.224037	14.820281724444444
INV	forced	0.010618279569892473	55.714950087999995	17398.5	18291.5	31.9491925	20.635166699259255
INS	denovo	0.06160403409453615	31.678075962	16008.0	16274.0	33.063667	11.732620726666667
DEL	forced	0.01620876666060028	36.57029978	14630.0	15349.0	34.0605085	13.544555474074073
INV	denovo	0.08233629980927043	27.690014191	14917.0	15595.0	35.925224	10.25556081148148
DEL	forced	0.017986465488767853	25.214929302	15855.0	16127.0	34.51146	9.338862704444445
INS	forced	0.015975850539542053	30.54831136	15867.0	16144.0	33.79907	11.314189392592592
INS	denovo	0.013114601074181154	106.413837031	15668.0	15854.0	32.21946	39.4125322337037
INS	forced	0.0170316350973406	31.678075962	16008.0	16274.0	33.063667	11.732620726666667
INS	denovo	0.04341893437656706	36.951836725	14502.0	15354.0	34.0940605	13.685865453703704
INV	forced	0.014982593335734252	40.974323033	15583.0	15768.0	34.14665	15.175675197407406
DUP	denovo	0.11558056434341175	32.352774069	14463.0	15341.0	34.997967	11.982508914444443
INS	denovo	0.03522505587608743	41.744480725	16944.0	17841.0	33.20556	15.460918787037038
DEL	forced	0.014221516977786019	39.341167707	15305.0	16240.0	35.018818	14.570802854444443
DEL	denovo	0.054576846689931596	36.05926803	14936.0	16621.0	34.986507	13.355284455555553
INS	denovo	0.04691841609210909	34.660854049	13499.0	14429.0	35.2655	12.83735335148148
INS	forced	0.011865856050215805	41.744480725	16944.0	17841.0	33.20556	15.460918787037038
INS	forced	0.013942961354983501	28.617909387	14060.0	15283.0	32.99858	10.599225698888889
INS	forced	0.013580505387606754	30.700338125	16751.0	17577.0	32.48574	11.37049560185185
INV	denovo	0.035089120495712896	36.176884447	15199.0	15974.0	33.7267275	13.39884609148148
DEL	denovo	0.048154670695146076	37.971609131	17138.0	17934.0	32.009678	14.063558937407407
DUP	denovo	0.1556824012156862	27.987556715	15360.0	15566.0	34.811478	10.365761746296295
SNP	Unrevised	0.021389819981139816	31.739714228	13629.0	14392.0	33.785473	11.755449714074073
INDEL	Unrevised	0.09640467317779396	39.145697413	17300.0	18352.0	32.401615	14.498406449259258
DEL	forced	0.015501737069875796	28.617909387	14060.0	15283.0	32.99858	10.599225698888889
DEL	denovo	0.10556621737778801	25.663264783	22835.0	24266.0	30.548256	9.504912882592592
INV	forced	0.026376669925057026	34.055537337	14996.0	15760.0	33.037518	12.613161976666666
INV	denovo	0.04441887540564905	32.660249482	16171.0	16482.0	32.966236	12.096388697037035
DEL	denovo	0.0664920275922074	30.544931334	13346.0	14166.0	34.04491	11.31293753111111
INS	forced	0.012368811053040807	36.018799758	14918.5	15670.0	33.842763000000005	13.340296206666666
DUP	denovo	0.09801482182387004	36.951836725	14502.0	15354.0	34.0940605	13.685865453703704
INDEL	Unrevised	0.11312442833507533	32.645332394	15702.0	18063.0	34.20131	12.09086384962963
INDEL	Unrevised	0.11219804250720426	30.650248883	10306.0	11197.0	38.216125	11.35194403074074
INDEL	Unrevised	0.0974301025336611	34.660854049	13499.0	14429.0	35.2655	12.83735335148148
INS	denovo	0.03192942142143206	41.0376059	15400.0	15539.0	33.537987	15.199113296296296
SNP	Unrevised	0.014955187604795342	41.0376059	15400.0	15539.0	33.537987	15.199113296296296
DEL	forced	0.01799687030821899	31.551607983	13214.0	13941.0	33.996494	11.685780734444444
INV	forced	0.022433275228047195	30.544931334	13346.0	14166.0	34.04491	11.31293753111111
INV	forced	0.019847670250896055	39.341167707	15305.0	16240.0	35.018818	14.570802854444443
INDEL	Unrevised	0.12792139961326174	27.07146709	15648.0	15876.0	32.979046	10.026469292592592
INV	forced	0.01621863799283154	36.57029978	14630.0	15349.0	34.0605085	13.544555474074073
INS	denovo	0.08100150727296566	34.617663339	14093.0	14617.5	35.285782	12.821356792222224
INDEL	Unrevised	0.09779156377955539	36.05926803	14936.0	16621.0	34.986507	13.355284455555553
INS	forced	0.0156888186507188	26.489792937	17589.0	18466.0	31.068443	9.811034421111112
INS	denovo	0.037941812547123956	40.974323033	15583.0	15768.0	34.14665	15.175675197407406
SNP	Unrevised	0.02655594228685076	29.633322521	15701.0	16021.0	33.509357	10.975304637407406
SNP	Unrevised	0.014386277698613352	53.831841401	22188.0	23568.5	30.088510499999998	19.937719037407405
INS	forced	0.0159780329719772	28.798618205	15992.0	16280.0	33.471264	10.66615489074074
INV	denovo	0.047300918260606145	36.018799758	14918.5	15670.0	33.842763000000005	13.340296206666666
INV	denovo	0.030904323965280204	51.824767405	19226.0	20386.0	31.482874000000002	19.19435829814815
DEL	forced	0.02066959659894673	35.538386655	15898.0	17073.0	34.22661	13.162365427777775
INDEL	Unrevised	0.10077360635592483	38.245426793	15399.0	16016.0	33.810444	14.164972886296296
DUP	denovo	0.10671879847351734	31.429294839	14495.0	16387.0	33.406635	11.64047957
INS	forced	0.014310041201386738	26.765517394	17081.0	18157.0	31.412722	9.91315459037037
INV	forced	0.013966275659824048	26.995560207	13362.0	14893.0	35.0873	9.998355632222221
INDEL	Unrevised	0.09367081262729726	38.743249784	16027.0	16305.0	32.91828	14.34935177185185
SNP	Unrevised	0.014604509729125203	42.031992805	16148.0	16420.0	33.703877	15.567404742592592
DUP	forced	0.0	55.714950087999995	17398.5	18291.5	31.9491925	20.635166699259255
DUP	forced	0.009339822100732918	36.202315245	15127.0	16131.0	34.251797	13.408264905555555
DEL	forced	0.010221174792255377	52.310969065	20280.5	21706.5	31.201407500000002	19.374432987037036
DEL	denovo	0.07441704647869797	30.895370335	16408.0	16698.0	32.53341	11.442729753703702
DEL	denovo	0.02165769058082239	55.714950087999995	17398.5	18291.5	31.9491925	20.635166699259255
DEL	forced	0.018782983748730574	32.634241953	14786.0	16159.0	35.031143	12.086756278888888
INDEL	Unrevised	0.10543830480453906	33.718334753	15495.0	15792.0	33.177155	12.48827213074074
DEL	denovo	0.07924628371869392	31.031996483	14794.0	16134.0	32.397472	11.49333203074074
SNP	Unrevised	0.020062689768720044	31.919574537	15425.0	15725.0	32.776752	11.822064643333333
INV	forced	0.018871776214730376	32.645332394	15702.0	18063.0	34.20131	12.09086384962963
DEL	forced	0.01001912239895477	40.69360341	17634.5	18378.5	31.825925	15.071704966666667
INV	forced	0.023471986417657045	29.879209012	13033.0	13826.0	34.849407	11.066373708148149
INV	forced	0.013966275659824048	29.192078532	15605.0	15813.0	33.596558	10.811880937777778
INS	denovo	0.06704150943393707	35.538386655	15898.0	17073.0	34.22661	13.162365427777775
INV	forced	0.007649071358748778	34.271656031	15634.0	15819.0	33.906822	12.693205937407406
INS	forced	0.008921054638889078	51.338263813	16389.5	16904.5	32.9811	19.01417178259259
INS	forced	0.012998735912285777	30.544931334	13346.0	14166.0	34.04491	11.31293753111111
DUP	forced	0.0024813895781637717	40.69360341	17634.5	18378.5	31.825925	15.071704966666667
INDEL	Unrevised	0.08109055018804372	54.207185474	16509.5	17080.0	32.522712	20.076735360740738
INV	forced	0.012096774193548388	35.538386655	15898.0	17073.0	34.22661	13.162365427777775
INS	denovo	0.0679839942365582	30.895370335	16408.0	16698.0	32.53341	11.442729753703702
INV	denovo	0.019052315323412897	44.502078827	12118.666666666666	12859.666666666666	38.09132766666667	16.482251417407404
INS	denovo	0.058962144901816275	31.919574537	15425.0	15725.0	32.776752	11.822064643333333
DUP	forced	0.0018975332068311196	135.439622276	13003.5	13707.0	35.187201	50.16282306518518
DEL	denovo	0.035296331671564124	42.031992805	16148.0	16420.0	33.703877	15.567404742592592
INV	forced	0.0026881720430107525	69.621324301	15748.0	15945.0	34.03622000000001	25.785675667037037
INS	denovo	0.08966165659173149	26.489792937	17589.0	18466.0	31.068443	9.811034421111112
INV	denovo	0.034286709329154154	47.419222364999996	15717.0	15948.0	33.9568775	17.562674949999998
INS	forced	0.010816368300984496	34.583471498	19925.0	21019.0	31.627247	12.808693147407407
INDEL	Unrevised	0.08172295426375993	106.413837031	15668.0	15854.0	32.21946	39.4125322337037
INV	forced	0.011716700108041364	38.743249784	16027.0	16305.0	32.91828	14.34935177185185
INS	denovo	0.10023777157608328	25.493947183	15734.0	16180.0	32.643894	9.44220266037037
INS	denovo	0.023575401230889664	52.310969065	20280.5	21706.5	31.201407500000002	19.374432987037036
INV	denovo	0.08615354842771297	28.968216086	16848.0	17221.0	31.8707	10.72896892074074
INDEL	Unrevised	0.09874634462690249	36.202315245	15127.0	16131.0	34.251797	13.408264905555555
DEL	denovo	0.07287059056081358	31.678075962	16008.0	16274.0	33.063667	11.732620726666667
INV	forced	0.019175627240143368	38.68046538	15483.0	16222.0	34.842175	14.326098288888888
INS	denovo	0.057692992373822916	30.873276994	15223.0	15392.0	35.007614	11.434547034814814
SNP	Unrevised	0.024024575728583384	28.798618205	15992.0	16280.0	33.471264	10.66615489074074
INS	denovo	0.093078161104581	32.645332394	15702.0	18063.0	34.20131	12.09086384962963
INDEL	Unrevised	0.08403650472973181	51.824767405	19226.0	20386.0	31.482874000000002	19.19435829814815
INS	denovo	0.07111947919002462	32.634241953	14786.0	16159.0	35.031143	12.086756278888888
INV	denovo	0.08539209126639018	31.551607983	13214.0	13941.0	33.996494	11.685780734444444
DEL	forced	0.014499866662568462	36.006269925	14176.0	14911.0	35.462093	13.335655527777776
INV	forced	0.01974863233352198	31.031996483	14794.0	16134.0	32.397472	11.49333203074074
DEL	forced	0.013468339257378437	36.05926803	14936.0	16621.0	34.986507	13.355284455555553
INS	forced	0.016694462120717797	33.914988033	15661.5	15848.0	34.853346	12.561106678888889
INDEL	Unrevised	0.12234565887052426	29.514585965	12483.0	14945.0	35.731487	10.931328135185185
INDEL	Unrevised	0.12058794007108077	29.633322521	15701.0	16021.0	33.509357	10.975304637407406
DUP	denovo	0.07535963598082843	36.05926803	14936.0	16621.0	34.986507	13.355284455555553
INS	forced	0.013441767950519828	32.352774069	14463.0	15341.0	34.997967	11.982508914444443
INS	forced	0.012556938097529903	37.417152234	15132.0	15326.0	34.02464	13.85820453111111
DUP	denovo	0.13449765499101363	30.544931334	13346.0	14166.0	34.04491	11.31293753111111
INS	forced	0.01623820368771099	29.285933472	15021.0	15175.0	33.805668	10.846642026666666
DUP	denovo	0.06055650442747217	53.831841401	22188.0	23568.5	30.088510499999998	19.937719037407405
INDEL	Unrevised	0.09839928532161235	36.176884447	15199.0	15974.0	33.7267275	13.39884609148148
INS	forced	0.019456846312938664	27.987556715	15360.0	15566.0	34.811478	10.365761746296295
DEL	denovo	0.047546303562562495	36.018799758	14918.5	15670.0	33.842763000000005	13.340296206666666
INS	forced	0.008472187206890667	51.824767405	19226.0	20386.0	31.482874000000002	19.19435829814815
INV	denovo	0.06272465656415714	36.482230912	13068.0	13566.0	35.269627	13.511937374814813
DUP	forced	0.01294162826420891	30.650248883	10306.0	11197.0	38.216125	11.35194403074074
INV	forced	0.004385964912280701	36.678454761	14312.0	15926.0	35.737732	13.584612874444442
DUP	denovo	0.05231793717562218	51.338263813	16389.5	16904.5	32.9811	19.01417178259259
INV	forced	0.014100684261974585	28.798618205	15992.0	16280.0	33.471264	10.66615489074074
INV	forced	0.0125	27.07146709	15648.0	15876.0	32.979046	10.026469292592592
DUP	forced	0.0013440860215053762	29.733863943	16059.0	16365.0	33.493954	11.01254220111111
DEL	denovo	0.04501053242209302	38.245426793	15399.0	16016.0	33.810444	14.164972886296296
DUP	denovo	0.08165945481884761	37.367997623	13571.0	14382.0	35.184444	13.83999911962963
DEL	denovo	0.02904881594214265	52.310969065	20280.5	21706.5	31.201407500000002	19.374432987037036
DUP	denovo	0.10286174382449224	29.362703364	14040.0	14949.0	32.55702	10.87507532
DUP	denovo	0.04769252674376015	55.714950087999995	17398.5	18291.5	31.9491925	20.635166699259255
INDEL	Unrevised	0.07552128190638668	57.280047835999994	15328.0	15505.5	34.25537	21.214832531851847
SNP	Unrevised	0.018889866761217226	32.352774069	14463.0	15341.0	34.997967	11.982508914444443
DUP	forced	0.0	100.190290861	15522.0	16455.333333333332	33.74739733333333	37.1075151337037
INV	forced	0.0029569892473118283	50.031458712	16135.0	16415.5	33.7585605	18.530169893333333
DUP	forced	0.00456989247311828	41.0376059	15400.0	15539.0	33.537987	15.199113296296296
INDEL	Unrevised	0.10035681836981382	34.271656031	15634.0	15819.0	33.906822	12.693205937407406
DUP	forced	0.016408680924809956	34.614097855	14023.0	14528.0	33.797096	12.820036242592591
INS	forced	0.012851513642452907	37.338086825	14519.0	15475.0	34.367588	13.828921046296294
INV	denovo	0.005254451264638022	144.613840838	13704.0	14675.5	34.496551499999995	53.56068179185184
INS	denovo	0.054643046980370126	33.748147538	16028.0	16728.0	31.650497	12.499313902962962
DEL	forced	0.013645708395603619	29.362703364	14040.0	14949.0	32.55702	10.87507532
DUP	denovo	0.14790524389893034	25.493947183	15734.0	16180.0	32.643894	9.44220266037037
DEL	forced	0.023579006129334695	37.348451248	14435.0	15233.0	35.977886	13.832759721481482
DEL	denovo	0.10930984311844001	26.995560207	13362.0	14893.0	35.0873	9.998355632222221
INDEL	Unrevised	0.13650869994290785	25.493947183	15734.0	16180.0	32.643894	9.44220266037037
INV	denovo	0.07703319459798133	33.748147538	16028.0	16728.0	31.650497	12.499313902962962
INV	denovo	0.1215785073309002	33.196364216	14032.0	16957.0	35.693516	12.294949709629629
INV	forced	0.027419354838709678	37.348451248	14435.0	15233.0	35.977886	13.832759721481482
INDEL	Unrevised	0.08141580112972481	51.338263813	16389.5	16904.5	32.9811	19.01417178259259
INV	denovo	0.049813013403652025	38.100614047	15395.5	16037.5	33.5774765	14.111338535925926
INS	forced	0.015716110751249516	27.690014191	14917.0	15595.0	35.925224	10.25556081148148
INV	forced	0.02289352286571419	30.54831136	15867.0	16144.0	33.79907	11.314189392592592
INS	denovo	0.12217252897420827	33.158050956	14683.0	16329.0	34.931103	12.280759613333332
DEL	forced	0.010789151938286072	34.583471498	19925.0	21019.0	31.627247	12.808693147407407
SNP	Unrevised	0.0148916102759941	41.948453423000004	16121.0	16393.0	33.81219	15.53646423074074
INV	forced	0.00492831541218638	42.473543838	19562.5	20421.5	30.979660000000003	15.73094216222222
INS	denovo	0.07352914562022372	29.285933472	15021.0	15175.0	33.805668	10.846642026666666
INDEL	Unrevised	0.12146104441324465	27.690014191	14917.0	15595.0	35.925224	10.25556081148148
DUP	forced	0.001466275659824047	40.453669787	15184.0	15746.0	34.403812	14.982840661851853
DUP	denovo	0.16662553649344733	26.753239666	17181.0	18031.0	33.05504	9.908607283703702
SNP	Unrevised	0.019375359446811374	34.614097855	14023.0	14528.0	33.797096	12.820036242592591
DEL	forced	0.01147430779641424	46.144253103	15360.5	15510.5	34.322529	17.09046411222222
INV	denovo	0.09737943388085302	28.392920561	14043.0	14857.5	35.188803	10.515896504074073
DUP	denovo	0.12393834215214246	32.051944543	16671.0	16883.0	34.025505	11.87109057148148
INS	denovo	0.06404504343410564	30.907258848	18577.0	18955.0	32.241283	11.447132906666667
INS	denovo	0.06169133971387202	29.879209012	13033.0	13826.0	34.849407	11.066373708148149
INS	forced	0.015847020500466234	29.106592878	16013.0	16304.0	32.52835	10.780219584444444
INDEL	Unrevised	0.09977104022491436	35.538386655	15898.0	17073.0	34.22661	13.162365427777775
INS	denovo	0.0726558801281741	28.617909387	14060.0	15283.0	32.99858	10.599225698888889
INS	forced	0.012693025666758053	46.144253103	15360.5	15510.5	34.322529	17.09046411222222
INS	forced	0.009703364131862994	50.031458712	16135.0	16415.5	33.7585605	18.530169893333333
INV	forced	0.008960573476702507	29.733863943	16059.0	16365.0	33.493954	11.01254220111111
INS	denovo	0.02307292373689929	52.521926034	16234.5	16556.5	33.692194	19.452565197777776
INS	denovo	0.016326148488715293	69.621324301	15748.0	15945.0	34.03622000000001	25.785675667037037
DUP	forced	0.010215053763440859	37.348451248	14435.0	15233.0	35.977886	13.832759721481482
DUP	denovo	0.1131518079665488	34.271656031	15634.0	15819.0	33.906822	12.693205937407406
INV	forced	0.01868279569892473	29.74420352	15784.0	16001.0	32.877354	11.016371674074072
DUP	forced	0.007873546440908869	38.245426793	15399.0	16016.0	33.810444	14.164972886296296
SNP	Unrevised	0.031382749492834074	29.106592878	16013.0	16304.0	32.52835	10.780219584444444
INS	denovo	0.01961768221266922	54.207185474	16509.5	17080.0	32.522712	20.076735360740738
INV	denovo	0.10169985086617658	26.753239666	17181.0	18031.0	33.05504	9.908607283703702
DUP	forced	0.0034946236559139786	31.551607983	13214.0	13941.0	33.996494	11.685780734444444
INDEL	Unrevised	0.09692277089491602	35.68246845	14507.0	15624.0	34.5634	13.215729055555556
INV	denovo	0.0491864728420915	34.583471498	19925.0	21019.0	31.627247	12.808693147407407
DEL	forced	0.014243457311132027	33.748147538	16028.0	16728.0	31.650497	12.499313902962962
INDEL	Unrevised	0.09141337099264417	37.367997623	13571.0	14382.0	35.184444	13.83999911962963
INDEL	Unrevised	0.09698385591237081	36.951836725	14502.0	15354.0	34.0940605	13.685865453703704
DEL	denovo	0.09809536205412989	27.690014191	14917.0	15595.0	35.925224	10.25556081148148
INS	forced	0.013533279719976575	33.961172092	15107.5	15974.5	33.786257500000005	12.578211885925924
DUP	forced	0.0043789227849948915	106.413837031	15668.0	15854.0	32.21946	39.4125322337037
INDEL	Unrevised	0.1578530051114335	26.489792937	17589.0	18466.0	31.068443	9.811034421111112
INV	denovo	0.05424543761330938	34.660854049	13499.0	14429.0	35.2655	12.83735335148148
INV	forced	0.015656565656565657	31.871626391	16319.0	16798.0	32.43839	11.80430607074074
INS	forced	0.013459646168556313	36.951836725	14502.0	15354.0	34.0940605	13.685865453703704
INDEL	Unrevised	0.11318439916852606	30.895370335	16408.0	16698.0	32.53341	11.442729753703702
SNP	Unrevised	0.01315136362818654	51.338263813	16389.5	16904.5	32.9811	19.01417178259259
DEL	denovo	0.00987680487123147	156.303622618	13970.666666666666	15032.0	34.61114366666667	57.890230599259255
INV	denovo	0.06786401529429141	29.633322521	15701.0	16021.0	33.509357	10.975304637407406
DEL	denovo	0.0888127942739994	32.634241953	14786.0	16159.0	35.031143	12.086756278888888
DUP	forced	0.004631927212572374	36.678454761	14312.0	15926.0	35.737732	13.584612874444442
DEL	forced	0.02263621627756282	29.74420352	15784.0	16001.0	32.877354	11.016371674074072
DEL	denovo	0.06870395003872663	30.607029451	15814.0	16073.0	33.8216	11.335936833703702
INV	forced	0.006541218637992831	41.948453423000004	16121.0	16393.0	33.81219	15.53646423074074
INS	denovo	0.030986836535742857	40.69360341	17634.5	18378.5	31.825925	15.071704966666667
DUP	forced	0.004301075268817204	156.303622618	13970.666666666666	15032.0	34.61114366666667	57.890230599259255
INS	denovo	0.055395401513339486	38.302338927	14582.0	15210.0	34.766964	14.186051454444444
INS	forced	0.012831585940567124	31.739714228	13629.0	14392.0	33.785473	11.755449714074073
INS	forced	0.01251973173418614	42.002133006	15386.0	15858.0	33.266809	15.556345557777778
DEL	forced	0.010434716009310148	38.245426793	15399.0	16016.0	33.810444	14.164972886296296
INV	forced	0.01904121863799283	33.158050956	14683.0	16329.0	34.931103	12.280759613333332
DUP	denovo	0.15815852214082338	25.214929302	15855.0	16127.0	34.51146	9.338862704444445
DUP	denovo	0.09436708014956292	33.748147538	16028.0	16728.0	31.650497	12.499313902962962
SNP	Unrevised	0.021424126626981364	30.607029451	15814.0	16073.0	33.8216	11.335936833703702
INDEL	Unrevised	0.11687369540355151	31.0466198	12670.0	14268.0	35.74057	11.498748074074072
INV	denovo	0.08800320426992045	29.74420352	15784.0	16001.0	32.877354	11.016371674074072
INS	forced	0.012217633250866068	38.100614047	15395.5	16037.5	33.5774765	14.111338535925926
INV	forced	0.007078853046594981	46.144253103	15360.5	15510.5	34.322529	17.09046411222222
DUP	forced	0.005952380952380952	39.145697413	17300.0	18352.0	32.401615	14.498406449259258
INS	denovo	0.10345297912675874	25.214929302	15855.0	16127.0	34.51146	9.338862704444445
DUP	forced	0.013542513779705431	42.031992805	16148.0	16420.0	33.703877	15.567404742592592
INDEL	Unrevised	0.08052313779533808	50.031458712	16135.0	16415.5	33.7585605	18.530169893333333
INS	denovo	0.038810947074132775	39.145697413	17300.0	18352.0	32.401615	14.498406449259258
INS	denovo	0.04506362646149987	36.57029978	14630.0	15349.0	34.0605085	13.544555474074073
DEL	denovo	0.09755598328021549	30.650248883	10306.0	11197.0	38.216125	11.35194403074074
DEL	denovo	0.050805589762769575	36.951836725	14502.0	15354.0	34.0940605	13.685865453703704
SNP	Unrevised	0.01606225469281822	37.367997623	13571.0	14382.0	35.184444	13.83999911962963
INS	denovo	0.0591061509098387	30.607029451	15814.0	16073.0	33.8216	11.335936833703702
DUP	denovo	0.09170904680392346	36.678454761	14312.0	15926.0	35.737732	13.584612874444442
INS	forced	0.012671741914292437	29.514585965	12483.0	14945.0	35.731487	10.931328135185185
INV	forced	0.019982078853046596	33.961172092	15107.5	15974.5	33.786257500000005	12.578211885925924
DUP	forced	0.01649828665957698	36.482230912	13068.0	13566.0	35.269627	13.511937374814813
DUP	forced	0.008225108225108226	35.1431457	12745.0	13500.0	35.72179	13.015979888888888
SNP	Unrevised	0.016488613147653722	39.145697413	17300.0	18352.0	32.401615	14.498406449259258
DEL	denovo	0.07290167326322618	29.362703364	14040.0	14949.0	32.55702	10.87507532
DUP	denovo	0.07168050676090225	40.453669787	15184.0	15746.0	34.403812	14.982840661851853
SNP	Unrevised	0.019236649062990864	35.538386655	15898.0	17073.0	34.22661	13.162365427777775
INV	forced	0.012275243295821714	36.482230912	13068.0	13566.0	35.269627	13.511937374814813
SNP	Unrevised	0.011859337841872764	57.280047835999994	15328.0	15505.5	34.25537	21.214832531851847
DUP	forced	0.008870967741935484	34.271656031	15634.0	15819.0	33.906822	12.693205937407406
DEL	forced	0.014881909093705398	25.663264783	22835.0	24266.0	30.548256	9.504912882592592
INDEL	Unrevised	0.11766916418527053	29.925244665	19053.0	19843.0	32.1594	11.08342395
DUP	denovo	0.05835763646010326	52.745036023	16607.0	16904.0	34.06421	19.535198527037036
INS	denovo	0.0917582634026615	26.995560207	13362.0	14893.0	35.0873	9.998355632222221
INS	forced	0.012993915659175279	30.907258848	18577.0	18955.0	32.241283	11.447132906666667
INDEL	Unrevised	0.11480613770479393	29.879209012	13033.0	13826.0	34.849407	11.066373708148149
INV	forced	0.005376344086021505	52.745036023	16607.0	16904.0	34.06421	19.535198527037036
INDEL	Unrevised	0.08412029854245637	52.310969065	20280.5	21706.5	31.201407500000002	19.374432987037036
DEL	denovo	0.062222314836416555	31.0466198	12670.0	14268.0	35.74057	11.498748074074072
SNP	Unrevised	0.014660143873115353	42.002133006	15386.0	15858.0	33.266809	15.556345557777778
INS	denovo	0.04092543406278563	36.176884447	15199.0	15974.0	33.7267275	13.39884609148148
DUP	forced	0.011068943706514863	26.489792937	17589.0	18466.0	31.068443	9.811034421111112
SNP	Unrevised	0.0127462816786255	46.144253103	15360.5	15510.5	34.322529	17.09046411222222
DEL	denovo	0.1147939883425519	25.137790248	15678.0	15872.0	32.728306	9.310292684444445
SNP	Unrevised	0.016616183892807737	39.341167707	15305.0	16240.0	35.018818	14.570802854444443
INDEL	Unrevised	0.09531897847853389	33.914988033	15661.5	15848.0	34.853346	12.561106678888889
DUP	denovo	0.06431397402934405	44.502078827	12118.666666666666	12859.666666666666	38.09132766666667	16.482251417407404
DEL	forced	0.01970823739979131	25.493947183	15734.0	16180.0	32.643894	9.44220266037037
DEL	denovo	0.042877827579792444	38.100614047	15395.5	16037.5	33.5774765	14.111338535925926
DUP	forced	0.013847679834397103	33.718334753	15495.0	15792.0	33.177155	12.48827213074074
DEL	forced	0.013915164155518304	31.871626391	16319.0	16798.0	32.43839	11.80430607074074
DUP	denovo	0.02859720924237053	156.303622618	13970.666666666666	15032.0	34.61114366666667	57.890230599259255
INS	forced	0.009619276431522864	36.678454761	14312.0	15926.0	35.737732	13.584612874444442
INV	forced	0.0125	38.302338927	14582.0	15210.0	34.766964	14.186051454444444
INV	denovo	0.05533957736662768	35.538386655	15898.0	17073.0	34.22661	13.162365427777775
DUP	denovo	0.11637557344837877	31.620422654	16732.0	16994.0	33.99617	11.711267649629628
INDEL	Unrevised	0.10027769307735725	37.971609131	17138.0	17934.0	32.009678	14.063558937407407
INV	forced	0.018388376856118792	35.68246845	14507.0	15624.0	34.5634	13.215729055555556
DUP	forced	0.008724340175953079	29.192078532	15605.0	15813.0	33.596558	10.811880937777778
SNP	Unrevised	0.016286937821639	36.006269925	14176.0	14911.0	35.462093	13.335655527777776
SNP	Unrevised	0.027240612116382283	28.617909387	14060.0	15283.0	32.99858	10.599225698888889
DUP	denovo	0.03547892967247805	100.190290861	15522.0	16455.333333333332	33.74739733333333	37.1075151337037
DUP	forced	0.0	69.621324301	15748.0	15945.0	34.03622000000001	25.785675667037037
SNP	Unrevised	0.027193002732237022	26.753239666	17181.0	18031.0	33.05504	9.908607283703702
DEL	denovo	0.06621364094429842	31.919574537	15425.0	15725.0	32.776752	11.822064643333333
INV	forced	0.009652981427174976	30.907258848	18577.0	18955.0	32.241283	11.447132906666667
INV	denovo	0.04029226435916287	37.367997623	13571.0	14382.0	35.184444	13.83999911962963
INS	denovo	0.03966713362428508	37.971609131	17138.0	17934.0	32.009678	14.063558937407407
INS	forced	0.011794742272620064	39.145697413	17300.0	18352.0	32.401615	14.498406449259258
INDEL	Unrevised	0.12992363898955614	28.617909387	14060.0	15283.0	32.99858	10.599225698888889
DUP	denovo	0.07766054733796669	42.002133006	15386.0	15858.0	33.266809	15.556345557777778
INDEL	Unrevised	0.10707733271508348	32.634241953	14786.0	16159.0	35.031143	12.086756278888888
SNP	Unrevised	0.02439485451128849	30.544931334	13346.0	14166.0	34.04491	11.31293753111111
DEL	forced	0.013018403465866179	34.055537337	14996.0	15760.0	33.037518	12.613161976666666
INV	forced	0.028853046594982078	34.614097855	14023.0	14528.0	33.797096	12.820036242592591
DEL	denovo	0.037065981628949134	41.948453423000004	16121.0	16393.0	33.81219	15.53646423074074
INS	forced	0.01785279506107684	37.348451248	14435.0	15233.0	35.977886	13.832759721481482
INV	denovo	0.12385611323753834	25.493947183	15734.0	16180.0	32.643894	9.44220266037037
DUP	forced	0.008102918586789555	28.617909387	14060.0	15283.0	32.99858	10.599225698888889
