# Supplementary material for: Molecular QTL are enriched for structural variants in a cattle long-read cohort
Source: Commun Biol. 2026 Jan 21;9:290. doi: 10.1038/s42003-026-09596-w (PMC12923665; doi:10.1038/s42003-026-09596-w)
Supplement: Supplementary file 4 — Supplementary Data 2 [file 42003_2026_9596_MOESM4_ESM.zip › source_data/Figure_3A.xlsx]

## Sheet: SVs_exons
exon_chr	exon_start	exon_end	var_id
1	256435	256631	1_246440_INDEL
1	256724	256784	1_246440_INDEL
1	261325	261358	1_246440_INDEL
1	264160	264227	1_246440_INDEL
1	268648	268783	1_246440_INDEL
1	275072	275186	1_246440_INDEL
1	278805	283123	1_246440_INDEL
1	284711	285139	1_246440_INDEL
1	287823	288087	1_246440_INDEL
1	288932	290531	1_246440_INDEL
1	328577	328830	1_246440_INDEL
1	328753	328755	1_246440_INDEL
1	328756	328830	1_246440_INDEL
1	342547	342721	1_246440_INDEL
1	342547	342721	1_246440_INDEL
1	346602	347220	1_246440_INDEL
1	346602	347220	1_246440_INDEL
1	347554	347809	1_246440_INDEL
1	347554	347809	1_246440_INDEL
1	347807	347809	1_246440_INDEL
1	419848	420136	1_246440_INDEL
1	420837	421058	1_246440_INDEL
1	422756	423189	1_246440_INDEL
1	427044	427904	1_246440_INDEL
1	428135	428979	1_246440_INDEL
1	432214	432644	1_246440_INDEL
1	479368	479370	1_246440_INDEL
1	479368	479486	1_246440_INDEL
1	479368	479486	1_246440_INDEL
1	264174	264174	1_264175_INDEL
1	427044	427597	1_426637_INDEL
1	428230	428230	1_428231_INDEL
1	1443421	1443421	1_1443422_INDEL
1	2136973	2146246	1_2136974_INDEL
1	2136973	2146246	1_2136974_INDEL
1	2136973	2146246	1_2136974_INDEL
1	2136973	2146246	1_2136974_INDEL
1	2266540	2266688	1_2266541_INDEL
1	2273138	2275481	1_2273139_INDEL
1	2398487	2398873	1_2398469_INDEL
1	2398499	2398501	1_2398469_INDEL
1	2398499	2398807	1_2398469_INDEL
1	2398808	2398810	1_2398469_INDEL
1	3221627	3221723	1_3220973_INDEL
1	3221627	3221723	1_3220973_INDEL
1	3222452	3222529	1_3220973_INDEL
1	3222452	3222939	1_3220973_INDEL
1	3222530	3222532	1_3220973_INDEL
1	3221636	3221636	1_3221637_INDEL
1	3221636	3221636	1_3221637_INDEL
1	4379204	4379204	1_4379205_INDEL
1	4868235	4868331	1_4868236_INDEL
1	4868235	4868331	1_4868236_INDEL
1	5183904	5183904	1_5183905_INDEL
1	5183904	5183904	1_5183905_INDEL
1	7245997	7246664	1_7245998_INDEL
1	7246094	7246096	1_7245998_INDEL
1	7246094	7246459	1_7245998_INDEL
1	7246460	7246462	1_7245998_INDEL
1	8918056	8918381	1_8918044_INDEL
1	8918075	8918077	1_8918044_INDEL
1	8918075	8918381	1_8918044_INDEL
1	11430196	11430306	1_11339110_INDEL
1	11430491	11430636	1_11339110_INDEL
1	11435396	11435465	1_11339110_INDEL
1	20373380	20373556	1_20373372_INDEL
1	20373380	20373556	1_20373372_INDEL
1	20373380	20373556	1_20373372_INDEL
1	20373380	20373556	1_20373372_INDEL
1	41457977	41457977	1_41457978_INDEL
1	42002114	42002114	1_42002115_INDEL
1	42002114	42002114	1_42002115_INDEL
1	42002114	42002114	1_42002115_INDEL
1	42002114	42002114	1_42002115_INDEL
1	42002114	42002114	1_42002115_INDEL
1	42002114	42002114	1_42002115_INDEL
1	42002114	42002114	1_42002115_INDEL
1	42002114	42002114	1_42002115_INDEL
1	42002114	42002114	1_42002115_INDEL
1	42002114	42002114	1_42002115_INDEL
1	42002114	42002114	1_42002115_INDEL
1	42006082	42006082	1_42006083_INDEL
1	42006082	42006082	1_42006083_INDEL
1	42006082	42006082	1_42006083_INDEL
1	42006082	42006082	1_42006083_INDEL
1	42006082	42006082	1_42006083_INDEL
1	42006082	42006082	1_42006083_INDEL
1	42006082	42006082	1_42006083_INDEL
1	42006082	42006082	1_42006083_INDEL
1	42006082	42006082	1_42006083_INDEL
1	42006082	42006082	1_42006083_INDEL
1	42006082	42006082	1_42006083_INDEL
1	44832269	44832838	1_44831552_INDEL
1	44832269	44832838	1_44831552_INDEL
1	44832836	44832838	1_44831552_INDEL
1	44832962	44832964	1_44831552_INDEL
1	44832962	44833402	1_44831552_INDEL
1	44832965	44833402	1_44831552_INDEL
1	44837895	44837912	1_44831552_INDEL
1	44837895	44838058	1_44831552_INDEL
1	44837910	44837912	1_44831552_INDEL
1	45802795	45803131	1_45802796_INDEL
1	52984123	52984123	1_52984124_INDEL
1	54045811	54046347	1_54041865_INDEL
1	54046109	54046109	1_54046110_INDEL
1	57206098	57206117	1_57204271_INDEL
1	57206098	57206343	1_57204271_INDEL
1	57206118	57206120	1_57204271_INDEL
1	66443019	66443066	1_66443020_INDEL
1	66443019	66443066	1_66443020_INDEL
1	68613994	68613994	1_68613995_INDEL
1	70467743	70467743	1_70467744_INDEL
1	70467743	70467743	1_70467744_INDEL
1	70511173	70511173	1_70511174_INDEL
1	70511173	70511173	1_70511174_INDEL
1	70511539	70511914	1_70511540_INDEL
1	70511539	70511914	1_70511540_INDEL
1	70513715	70514090	1_70513716_INDEL
1	70513715	70514090	1_70513716_INDEL
1	71426159	71426421	1_71423733_INDEL
1	72500080	72500080	1_72500081_INDEL
1	72500080	72500080	1_72500081_INDEL
1	74168342	74168342	1_74168343_INDEL
1	76416090	76417838	1_76416070_INDEL
1	80537411	80537471	1_80537412_INDEL
1	80537411	80537471	1_80537412_INDEL
1	81348650	81348720	1_81331559_INDEL
1	82335858	82335858	1_82335859_INDEL
1	83314866	83314958	1_83314867_INDEL
1	83314866	83314958	1_83314867_INDEL
1	83314866	83314958	1_83314867_INDEL
1	83314866	83314958	1_83314867_INDEL
1	83314866	83314958	1_83314867_INDEL
1	83314866	83314958	1_83314867_INDEL
1	83314866	83314958	1_83314867_INDEL
1	83314866	83314958	1_83314867_INDEL
1	83314866	83314958	1_83314867_INDEL
1	83314866	83314958	1_83314867_INDEL
1	83314866	83314958	1_83314867_INDEL
1	83314866	83314958	1_83314867_INDEL
1	83314866	83314958	1_83314867_INDEL
1	83314866	83314958	1_83314867_INDEL
1	83314866	83314958	1_83314867_INDEL
1	83314866	83314958	1_83314867_INDEL
1	83653224	83653224	1_83653225_INDEL
1	83653224	83653224	1_83653225_INDEL
1	83653224	83653224	1_83653225_INDEL
1	87779090	87779189	1_87779091_INDEL
1	87779090	87779189	1_87779091_INDEL
1	87779090	87779189	1_87779091_INDEL
1	87779090	87779189	1_87779091_INDEL
1	87779090	87779189	1_87779091_INDEL
1	95501841	95501841	1_95501842_INDEL
1	95501841	95501841	1_95501842_INDEL
1	107675238	107675344	1_107675129_INDEL
1	109375712	109375712	1_109375713_INDEL
1	110343059	110343059	1_110343060_INDEL
1	110343059	110343059	1_110343060_INDEL
1	111707749	111707801	1_111707750_INDEL
1	112322799	112322882	1_112311268_INDEL
1	113381691	113381755	1_113381692_INDEL
1	116879306	116879564	1_116879307_INDEL
1	116879306	116879603	1_116879307_INDEL
1	116879306	116879603	1_116879307_INDEL
1	116879306	116879603	1_116879307_INDEL
1	116879306	116879603	1_116879307_INDEL
1	116879306	116879603	1_116879307_INDEL
1	116879306	116879603	1_116879307_INDEL
1	116879306	116879603	1_116879307_INDEL
1	116879306	116879603	1_116879307_INDEL
1	116879306	116879603	1_116879307_INDEL
1	124907743	124908108	1_124902334_INDEL
1	124907743	124907878	1_124904165_INDEL
1	124907918	124908110	1_124907919_INDEL
1	124907923	124908339	1_124907924_INDEL
1	127467098	127467098	1_127467099_INDEL
1	129418733	129418862	1_129418725_INDEL
1	130597933	130597933	1_130597934_INDEL
1	132331534	132331534	1_132331535_INDEL
1	136696228	136696965	1_136696200_INDEL
1	136696251	136696253	1_136696200_INDEL
1	136696251	136696589	1_136696200_INDEL
1	136696590	136696592	1_136696200_INDEL
1	141862257	141862257	1_141862258_INDEL
1	141862257	141862257	1_141862258_INDEL
1	143447035	143447387	1_143447036_INDEL
1	143447035	143447387	1_143447036_INDEL
1	143448063	143448063	1_143448064_INDEL
1	143448063	143448063	1_143448064_INDEL
1	144061583	144061583	1_144061584_INDEL
1	144482005	144482005	1_144482006_OTHER
1	144482005	144482005	1_144482006_OTHER
1	144490270	144490329	1_144490271_INDEL
1	144490270	144490329	1_144490271_INDEL
1	144490533	144490533	1_144490534_INDEL
1	144490533	144490533	1_144490534_INDEL
1	144516018	144516078	1_144516019_INDEL
1	144516018	144516078	1_144516019_INDEL
1	144516055	144516082	1_144516056_INDEL
1	144516055	144516082	1_144516056_INDEL
1	144516188	144516447	1_144516056_INDEL
1	144516188	144516447	1_144516056_INDEL
1	144516445	144516447	1_144516056_INDEL
1	144519750	144519752	1_144516056_INDEL
1	144519750	144520092	1_144516056_INDEL
1	144519753	144520092	1_144516056_INDEL
1	144519750	144519752	1_144517697_INDEL
1	144519750	144520461	1_144517697_INDEL
1	144519753	144520454	1_144517697_INDEL
1	144520452	144520454	1_144517697_INDEL
1	144561013	144561073	1_144561014_INDEL
1	144561013	144561073	1_144561014_INDEL
1	144592977	144593148	1_144592978_INDEL
1	144592977	144593148	1_144592978_INDEL
1	144605566	144605626	1_144605567_INDEL
1	144605566	144605626	1_144605567_INDEL
1	144605711	144605711	1_144605712_INDEL
1	144605711	144605711	1_144605712_INDEL
1	145089550	145089698	1_145089551_INDEL
1	148064042	148065500	1_148064043_INDEL
1	148064042	148065500	1_148064043_INDEL
1	148064042	148065500	1_148064043_INDEL
1	148064042	148065500	1_148064043_INDEL
1	148464947	148465002	1_148464948_INDEL
1	149805306	149805306	1_149805307_INDEL
1	150538060	150538060	1_150538061_INDEL
1	150538060	150538060	1_150538061_INDEL
1	151226466	151226538	1_151226467_INDEL
1	151226466	151226538	1_151226467_INDEL
1	152524320	152524481	1_152524017_INDEL
1	152524320	152524481	1_152524017_INDEL
1	153561455	153561557	1_153561456_INDEL
1	153561455	153561557	1_153561456_INDEL
1	153561501	153561501	1_153561502_OTHER
1	153561501	153561501	1_153561502_OTHER
1	153870413	153870413	1_153870414_INDEL
1	154668301	154668477	1_154667931_INDEL
1	154668301	154668477	1_154667931_INDEL
1	157371487	157371492	1_157371415_INDEL
1	157492528	157492612	1_157492529_INDEL
1	157492528	157492612	1_157492529_INDEL
1	157492528	157492612	1_157492529_INDEL
1	157492528	157492612	1_157492529_INDEL
1	157492528	157492612	1_157492529_INDEL
1	157492528	157492612	1_157492529_INDEL
1	157492528	157492612	1_157492529_INDEL
1	157492528	157492612	1_157492529_INDEL
1	157492528	157492612	1_157492529_INDEL
1	157492528	157492612	1_157492529_INDEL
1	157492528	157492612	1_157492529_INDEL
1	157492528	157492612	1_157492529_INDEL
1	157492528	157492612	1_157492529_INDEL
1	157492528	157492612	1_157492529_INDEL
1	157492528	157492612	1_157492529_INDEL
1	157492528	157492612	1_157492529_INDEL
1	157492528	157492612	1_157492529_INDEL
1	157492528	157492612	1_157492529_INDEL
1	157492528	157492612	1_157492529_INDEL
1	157492528	157492612	1_157492529_INDEL
1	157492528	157492612	1_157492529_INDEL
1	157492528	157492612	1_157492529_INDEL
1	157546377	157546377	1_157546378_OTHER
1	157546377	157546377	1_157546378_OTHER
2	1313370	1313441	2_1293692_INDEL
2	1314158	1315514	2_1293692_INDEL
2	1315402	1315404	2_1293692_INDEL
2	1315405	1315514	2_1293692_INDEL
2	1317023	1317154	2_1293692_INDEL
2	1317023	1317154	2_1293692_INDEL
2	1317769	1317851	2_1293692_INDEL
2	1317769	1317851	2_1293692_INDEL
2	1317940	1318043	2_1293692_INDEL
2	1317940	1318043	2_1293692_INDEL
2	1318123	1318233	2_1293692_INDEL
2	1318123	1318235	2_1293692_INDEL
2	1318231	1318233	2_1293692_INDEL
2	1318420	1318480	2_1293692_INDEL
2	1318918	1319012	2_1293692_INDEL
2	1318921	1319012	2_1293692_INDEL
2	1319010	1319012	2_1293692_INDEL
2	1319010	1319012	2_1293692_INDEL
2	1319010	1319012	2_1293692_INDEL
2	1319010	1319012	2_1293692_INDEL
2	1319159	1319267	2_1293692_INDEL
2	1319159	1319267	2_1293692_INDEL
2	1319159	1319267	2_1293692_INDEL
2	1319159	1319267	2_1293692_INDEL
2	1321074	1321157	2_1293692_INDEL
2	1321074	1321157	2_1293692_INDEL
2	1321074	1321157	2_1293692_INDEL
2	1321074	1321157	2_1293692_INDEL
2	1321852	1321961	2_1293692_INDEL
2	1321852	1321961	2_1293692_INDEL
2	1321852	1321961	2_1293692_INDEL
2	1321852	1321961	2_1293692_INDEL
2	1322037	1322169	2_1293692_INDEL
2	1322037	1322169	2_1293692_INDEL
2	1322037	1322169	2_1293692_INDEL
2	1322037	1322169	2_1293692_INDEL
2	1322255	1322409	2_1293692_INDEL
2	1322255	1322409	2_1293692_INDEL
2	1322255	1322409	2_1293692_INDEL
2	1322255	1322409	2_1293692_INDEL
2	1322500	1322594	2_1293692_INDEL
2	1322500	1322594	2_1293692_INDEL
2	1322500	1322594	2_1293692_INDEL
2	1322500	1322594	2_1293692_INDEL
2	1322714	1322787	2_1293692_INDEL
2	1322714	1322787	2_1293692_INDEL
2	1322714	1322787	2_1293692_INDEL
2	1322714	1322787	2_1293692_INDEL
2	1322869	1322978	2_1293692_INDEL
2	1322869	1322978	2_1293692_INDEL
2	1322869	1323394	2_1293692_INDEL
2	1322869	1323396	2_1293692_INDEL
2	1322979	1322981	2_1293692_INDEL
2	1322979	1322981	2_1293692_INDEL
2	1333577	1334636	2_1293692_INDEL
2	1333974	1334135	2_1293692_INDEL
2	1334043	1334045	2_1293692_INDEL
2	1334043	1334045	2_1293692_INDEL
2	1334043	1334045	2_1293692_INDEL
2	1334043	1334045	2_1293692_INDEL
2	1334043	1334135	2_1293692_INDEL
2	1334043	1334135	2_1293692_INDEL
2	1334043	1334135	2_1293692_INDEL
2	1334043	1334135	2_1293692_INDEL
2	1336472	1336555	2_1293692_INDEL
2	1336590	1336698	2_1293692_INDEL
2	1336590	1336698	2_1293692_INDEL
2	1336590	1336698	2_1293692_INDEL
2	1336590	1336698	2_1293692_INDEL
2	1336590	1336698	2_1293692_INDEL
2	1336590	1336698	2_1293692_INDEL
2	1336590	1336698	2_1293692_INDEL
2	1336590	1336698	2_1293692_INDEL
2	1336596	1336698	2_1293692_INDEL
2	1336687	1336689	2_1293692_INDEL
2	1336687	1336698	2_1293692_INDEL
2	1336704	1336760	2_1293692_INDEL
2	1336704	1336760	2_1293692_INDEL
2	1336767	1336877	2_1293692_INDEL
2	1336777	1336779	2_1293692_INDEL
2	1336777	1336877	2_1293692_INDEL
2	1336785	1336877	2_1293692_INDEL
2	1336868	1336870	2_1293692_INDEL
2	1336868	1336877	2_1293692_INDEL
2	1336965	1337041	2_1293692_INDEL
2	1336965	1337041	2_1293692_INDEL
2	1336965	1337041	2_1293692_INDEL
2	1336965	1337041	2_1293692_INDEL
2	1336965	1337041	2_1293692_INDEL
2	1336965	1337041	2_1293692_INDEL
2	1336965	1337041	2_1293692_INDEL
2	1336965	1337041	2_1293692_INDEL
2	1336965	1337041	2_1293692_INDEL
2	1336965	1337041	2_1293692_INDEL
2	1336965	1337041	2_1293692_INDEL
2	1336965	1337041	2_1293692_INDEL
2	1336965	1337041	2_1293692_INDEL
2	1336965	1337041	2_1293692_INDEL
2	1337121	1337216	2_1293692_INDEL
2	1337121	1337216	2_1293692_INDEL
2	1337121	1337216	2_1293692_INDEL
2	1337121	1337216	2_1293692_INDEL
2	1337121	1337216	2_1293692_INDEL
2	1337121	1337216	2_1293692_INDEL
2	1337121	1337216	2_1293692_INDEL
2	1337121	1337216	2_1293692_INDEL
2	1337121	1337216	2_1293692_INDEL
2	1337121	1337216	2_1293692_INDEL
2	1337121	1337216	2_1293692_INDEL
2	1337128	1337216	2_1293692_INDEL
2	1337128	1337216	2_1293692_INDEL
2	1337128	1337216	2_1293692_INDEL
2	1337329	1337367	2_1293692_INDEL
2	1337329	1337367	2_1293692_INDEL
2	1337329	1337367	2_1293692_INDEL
2	1337329	1337367	2_1293692_INDEL
2	1337329	1337367	2_1293692_INDEL
2	1337329	1337367	2_1293692_INDEL
2	1337329	1337367	2_1293692_INDEL
2	1337329	1337367	2_1293692_INDEL
2	1337329	1337367	2_1293692_INDEL
2	1337329	1337367	2_1293692_INDEL
2	1337329	1337367	2_1293692_INDEL
2	1337329	1337367	2_1293692_INDEL
2	1337338	1337340	2_1293692_INDEL
2	1337338	1337340	2_1293692_INDEL
2	1337338	1337367	2_1293692_INDEL
2	1337338	1337367	2_1293692_INDEL
2	1348521	1348589	2_1293692_INDEL
2	1348521	1348589	2_1293692_INDEL
2	1348521	1348589	2_1293692_INDEL
2	1348521	1348589	2_1293692_INDEL
2	1348521	1348589	2_1293692_INDEL
2	1348521	1348589	2_1293692_INDEL
2	1348521	1348589	2_1293692_INDEL
2	1348521	1348589	2_1293692_INDEL
2	1348521	1348589	2_1293692_INDEL
2	1348521	1348589	2_1293692_INDEL
2	1348521	1348589	2_1293692_INDEL
2	1348521	1348589	2_1293692_INDEL
2	1348521	1348589	2_1293692_INDEL
2	1348521	1348589	2_1293692_INDEL
2	1348521	1348589	2_1293692_INDEL
2	1348521	1348589	2_1293692_INDEL
2	1348521	1348589	2_1293692_INDEL
2	1348521	1348589	2_1293692_INDEL
2	1349304	1349366	2_1293692_INDEL
2	1349304	1349366	2_1293692_INDEL
2	1349304	1349366	2_1293692_INDEL
2	1349304	1349366	2_1293692_INDEL
2	1349304	1349366	2_1293692_INDEL
2	1349304	1349366	2_1293692_INDEL
2	1349304	1349366	2_1293692_INDEL
2	1349304	1349366	2_1293692_INDEL
2	1349304	1349366	2_1293692_INDEL
2	1349304	1349366	2_1293692_INDEL
2	1349304	1349366	2_1293692_INDEL
2	1349304	1349366	2_1293692_INDEL
2	1349304	1349366	2_1293692_INDEL
2	1349304	1349366	2_1293692_INDEL
2	1349304	1349366	2_1293692_INDEL
2	1349304	1349366	2_1293692_INDEL
2	1349304	1349366	2_1293692_INDEL
2	1349304	1349366	2_1293692_INDEL
2	1349583	1349725	2_1293692_INDEL
2	1349583	1349725	2_1293692_INDEL
2	1349583	1349725	2_1293692_INDEL
2	1349583	1349725	2_1293692_INDEL
2	1349583	1349725	2_1293692_INDEL
2	1349583	1349725	2_1293692_INDEL
2	1349583	1349725	2_1293692_INDEL
2	1349583	1349725	2_1293692_INDEL
2	1349583	1349725	2_1293692_INDEL
2	1349583	1349725	2_1293692_INDEL
2	1349583	1349725	2_1293692_INDEL
2	1349583	1349725	2_1293692_INDEL
2	1349583	1349725	2_1293692_INDEL
2	1349583	1349725	2_1293692_INDEL
2	1349583	1349725	2_1293692_INDEL
2	1349583	1349725	2_1293692_INDEL
2	1349583	1349798	2_1293692_INDEL
2	1349583	1350199	2_1293692_INDEL
2	1349799	1349801	2_1293692_INDEL
2	1349870	1350337	2_1293692_INDEL
2	1350133	1350199	2_1293692_INDEL
2	1350133	1350199	2_1293692_INDEL
2	1350133	1350199	2_1293692_INDEL
2	1350133	1350199	2_1293692_INDEL
2	1350133	1350199	2_1293692_INDEL
2	1350133	1350199	2_1293692_INDEL
2	1350133	1350199	2_1293692_INDEL
2	1350133	1350199	2_1293692_INDEL
2	1350133	1350199	2_1293692_INDEL
2	1350133	1350199	2_1293692_INDEL
2	1350133	1350199	2_1293692_INDEL
2	1350133	1350199	2_1293692_INDEL
2	1350133	1350199	2_1293692_INDEL
2	1350133	1350199	2_1293692_INDEL
2	1350133	1350199	2_1293692_INDEL
2	1350133	1350199	2_1293692_INDEL
2	1350278	1350355	2_1293692_INDEL
2	1350278	1350355	2_1293692_INDEL
2	1350278	1350355	2_1293692_INDEL
2	1350278	1350355	2_1293692_INDEL
2	1350278	1350355	2_1293692_INDEL
2	1350278	1350355	2_1293692_INDEL
2	1350278	1350355	2_1293692_INDEL
2	1350278	1350355	2_1293692_INDEL
2	1350278	1350355	2_1293692_INDEL
2	1350278	1350355	2_1293692_INDEL
2	1350278	1350355	2_1293692_INDEL
2	1350278	1350355	2_1293692_INDEL
2	1350278	1350355	2_1293692_INDEL
2	1350278	1350355	2_1293692_INDEL
2	1350278	1350355	2_1293692_INDEL
2	1350450	1350539	2_1293692_INDEL
2	1350450	1350539	2_1293692_INDEL
2	1350450	1350539	2_1293692_INDEL
2	1350450	1350539	2_1293692_INDEL
2	1350450	1350539	2_1293692_INDEL
2	1350450	1350539	2_1293692_INDEL
2	1350450	1350539	2_1293692_INDEL
2	1350450	1350539	2_1293692_INDEL
2	1350450	1350539	2_1293692_INDEL
2	1350450	1350539	2_1293692_INDEL
2	1350450	1350539	2_1293692_INDEL
2	1350450	1350539	2_1293692_INDEL
2	1350450	1350539	2_1293692_INDEL
2	1350450	1350539	2_1293692_INDEL
2	1350450	1350539	2_1293692_INDEL
2	1350793	1350881	2_1293692_INDEL
2	1350793	1350881	2_1293692_INDEL
2	1350793	1350881	2_1293692_INDEL
2	1350793	1350881	2_1293692_INDEL
2	1350793	1350881	2_1293692_INDEL
2	1350793	1350881	2_1293692_INDEL
2	1350793	1350881	2_1293692_INDEL
2	1350793	1350881	2_1293692_INDEL
2	1350793	1350881	2_1293692_INDEL
2	1350793	1350881	2_1293692_INDEL
2	1350793	1350881	2_1293692_INDEL
2	1350793	1350881	2_1293692_INDEL
2	1350793	1350881	2_1293692_INDEL
2	1350793	1350881	2_1293692_INDEL
2	1350793	1350881	2_1293692_INDEL
2	1350793	1350881	2_1293692_INDEL
2	1350793	1350881	2_1293692_INDEL
2	1350951	1351546	2_1293692_INDEL
2	1351556	1351764	2_1293692_INDEL
2	1351556	1351764	2_1293692_INDEL
2	1351556	1351764	2_1293692_INDEL
2	1351556	1351764	2_1293692_INDEL
2	1351556	1351764	2_1293692_INDEL
2	1351556	1351764	2_1293692_INDEL
2	1351556	1351764	2_1293692_INDEL
2	1351556	1351764	2_1293692_INDEL
2	1351556	1351764	2_1293692_INDEL
2	1351556	1351764	2_1293692_INDEL
2	1351556	1351764	2_1293692_INDEL
2	1351556	1351764	2_1293692_INDEL
2	1351556	1351764	2_1293692_INDEL
2	1351556	1351764	2_1293692_INDEL
2	1351556	1351764	2_1293692_INDEL
2	1351556	1351764	2_1293692_INDEL
2	1351556	1351764	2_1293692_INDEL
2	1352183	1352257	2_1293692_INDEL
2	1352183	1352257	2_1293692_INDEL
2	1352183	1352257	2_1293692_INDEL
2	1352183	1352257	2_1293692_INDEL
2	1352183	1352257	2_1293692_INDEL
2	1352183	1352257	2_1293692_INDEL
2	1352183	1352257	2_1293692_INDEL
2	1352183	1352257	2_1293692_INDEL
2	1352183	1352257	2_1293692_INDEL
2	1352183	1352257	2_1293692_INDEL
2	1352183	1352257	2_1293692_INDEL
2	1352183	1352257	2_1293692_INDEL
2	1352183	1352257	2_1293692_INDEL
2	1352183	1352257	2_1293692_INDEL
2	1352183	1352257	2_1293692_INDEL
2	1352183	1352257	2_1293692_INDEL
2	1352183	1352257	2_1293692_INDEL
2	1352471	1352535	2_1293692_INDEL
2	1352471	1352535	2_1293692_INDEL
2	1352471	1352535	2_1293692_INDEL
2	1352471	1352535	2_1293692_INDEL
2	1352471	1352535	2_1293692_INDEL
2	1352471	1352535	2_1293692_INDEL
2	1352471	1352535	2_1293692_INDEL
2	1352471	1352535	2_1293692_INDEL
2	1352471	1353202	2_1293692_INDEL
2	1352471	1353202	2_1293692_INDEL
2	1352471	1353202	2_1293692_INDEL
2	1352471	1353202	2_1293692_INDEL
2	1352471	1353202	2_1293692_INDEL
2	1352471	1353202	2_1293692_INDEL
2	1352471	1353202	2_1293692_INDEL
2	1352471	1353202	2_1293692_INDEL
2	1352471	1353202	2_1293692_INDEL
2	1352536	1352538	2_1293692_INDEL
2	1352536	1352538	2_1293692_INDEL
2	1352536	1352538	2_1293692_INDEL
2	1352536	1352538	2_1293692_INDEL
2	1352536	1352538	2_1293692_INDEL
2	1352536	1352538	2_1293692_INDEL
2	1352536	1352538	2_1293692_INDEL
2	1352536	1352538	2_1293692_INDEL
2	1323617	1334135	2_1293692_INDEL
2	1323617	1334135	2_1293692_INDEL
2	1323617	1334135	2_1293692_INDEL
2	3411789	3411812	2_3411790_INDEL
2	4788725	4788725	2_4788726_INDEL
2	4893257	4893370	2_4893258_INDEL
2	4893691	4893691	2_4893692_INDEL
2	4893691	4893691	2_4893692_INDEL
2	5508404	5508465	2_5508405_INDEL
2	5508404	5508465	2_5508405_INDEL
2	7786234	7786339	2_7785453_INDEL
2	10863714	10863876	2_10863684_INDEL
2	15366823	15366912	2_15366824_INDEL
2	15366823	15366912	2_15366824_INDEL
2	17324082	17324082	2_17324083_INDEL
2	18122570	18122636	2_18122571_INDEL
2	18122570	18122636	2_18122571_INDEL
2	18207976	18208059	2_18207943_INDEL
2	18207976	18208059	2_18207943_INDEL
2	18208173	18208256	2_18207943_INDEL
2	18208173	18208256	2_18207943_INDEL
2	18209358	18209441	2_18209287_INDEL
2	18209358	18209441	2_18209287_INDEL
2	18210763	18210763	2_18210764_INDEL
2	18210763	18210763	2_18210764_INDEL
2	20573649	20573649	2_20573650_OTHER
2	24080798	24080904	2_24080732_INDEL
2	25000578	25000578	2_25000579_INDEL
2	25003573	25003573	2_25003574_INDEL
2	25003573	25003573	2_25003574_INDEL
2	25456181	25456181	2_25456182_INDEL
2	25527028	25528992	2_25526935_INDEL
2	25528648	25528650	2_25526935_INDEL
2	25528651	25528854	2_25526935_INDEL
2	25528852	25528854	2_25526935_INDEL
2	27321688	27321773	2_27313972_INDEL
2	27321688	27321773	2_27313972_INDEL
2	27321688	27321773	2_27313972_INDEL
2	27321688	27321773	2_27313972_INDEL
2	27321688	27321773	2_27313972_INDEL
2	27321688	27321773	2_27313972_INDEL
2	27321688	27321773	2_27313972_INDEL
2	27321688	27321773	2_27313972_INDEL
2	27332168	27332194	2_27313972_INDEL
2	27332168	27332194	2_27313972_INDEL
2	27332168	27332194	2_27313972_INDEL
2	27332168	27332194	2_27313972_INDEL
2	27332168	27332205	2_27313972_INDEL
2	27332168	27332205	2_27313972_INDEL
2	27332168	27332205	2_27313972_INDEL
2	27332168	27332249	2_27313972_INDEL
2	27332192	27332194	2_27313972_INDEL
2	27332192	27332194	2_27313972_INDEL
2	27332192	27332194	2_27313972_INDEL
2	27332192	27332194	2_27313972_INDEL
2	27353331	27359811	2_27313972_INDEL
2	27353331	27359811	2_27313972_INDEL
2	27359574	27359576	2_27313972_INDEL
2	27359577	27359811	2_27313972_INDEL
2	27359659	27359661	2_27313972_INDEL
2	27359659	27359661	2_27313972_INDEL
2	27359659	27359811	2_27313972_INDEL
2	27359662	27359811	2_27313972_INDEL
2	27359662	27359811	2_27313972_INDEL
2	27362307	27362330	2_27313972_INDEL
2	27362307	27362330	2_27313972_INDEL
2	27362888	27363044	2_27313972_INDEL
2	27362888	27363044	2_27313972_INDEL
2	27362888	27363044	2_27313972_INDEL
2	27362888	27363044	2_27313972_INDEL
2	27415556	27415662	2_27313972_INDEL
2	27415556	27415662	2_27313972_INDEL
2	27415556	27415662	2_27313972_INDEL
2	27415556	27415662	2_27313972_INDEL
2	27415556	27415662	2_27313972_INDEL
2	27415556	27415662	2_27313972_INDEL
2	27418966	27419094	2_27313972_INDEL
2	27418966	27419094	2_27313972_INDEL
2	27418966	27419094	2_27313972_INDEL
2	27418966	27419094	2_27313972_INDEL
2	27418966	27419094	2_27313972_INDEL
2	27418966	27419094	2_27313972_INDEL
2	27438642	27438734	2_27313972_INDEL
2	27438642	27438734	2_27313972_INDEL
2	27438642	27438734	2_27313972_INDEL
2	27438642	27438734	2_27313972_INDEL
2	27438642	27438734	2_27313972_INDEL
2	27438642	27438734	2_27313972_INDEL
2	27441090	27441140	2_27313972_INDEL
2	27441090	27441140	2_27313972_INDEL
2	27441090	27441140	2_27313972_INDEL
2	27441090	27441140	2_27313972_INDEL
2	27441090	27441140	2_27313972_INDEL
2	27441090	27441140	2_27313972_INDEL
2	27502718	27502775	2_27313972_INDEL
2	27502718	27502775	2_27313972_INDEL
2	27502718	27502775	2_27313972_INDEL
2	27502718	27502775	2_27313972_INDEL
2	27502718	27502775	2_27313972_INDEL
2	27502718	27502775	2_27313972_INDEL
2	27581629	27581703	2_27313972_INDEL
2	27581636	27581658	2_27313972_INDEL
2	27593342	27593472	2_27313972_INDEL
2	27593342	27593472	2_27313972_INDEL
2	27593342	27593472	2_27313972_INDEL
2	27593342	27593472	2_27313972_INDEL
2	27593342	27593472	2_27313972_INDEL
2	27593342	27593472	2_27313972_INDEL
2	27604915	27605020	2_27313972_INDEL
2	27604915	27605020	2_27313972_INDEL
2	27604915	27605020	2_27313972_INDEL
2	27604915	27605020	2_27313972_INDEL
2	27604915	27605020	2_27313972_INDEL
2	27604915	27605020	2_27313972_INDEL
2	27712045	27712214	2_27313972_INDEL
2	27712045	27712214	2_27313972_INDEL
2	27712045	27712214	2_27313972_INDEL
2	27712045	27712214	2_27313972_INDEL
2	27712045	27712356	2_27313972_INDEL
2	27712045	27712356	2_27313972_INDEL
2	27712212	27712214	2_27313972_INDEL
2	27712212	27712214	2_27313972_INDEL
2	27712212	27712214	2_27313972_INDEL
2	27870193	27870442	2_27313972_INDEL
2	27870256	27870258	2_27313972_INDEL
2	27870256	27870442	2_27313972_INDEL
2	27937040	27937152	2_27313972_INDEL
2	27937040	27937152	2_27313972_INDEL
2	27957896	27958004	2_27313972_INDEL
2	27957896	27958004	2_27313972_INDEL
2	27961193	27961334	2_27313972_INDEL
2	27961193	27961334	2_27313972_INDEL
2	27962561	27962699	2_27313972_INDEL
2	27962561	27963306	2_27313972_INDEL
2	27962700	27962702	2_27313972_INDEL
2	31586791	31586845	2_31586792_INDEL
2	31586791	31586845	2_31586792_INDEL
2	31586791	31586845	2_31586792_INDEL
2	31586791	31586845	2_31586792_INDEL
2	31586791	31586845	2_31586792_INDEL
2	31586791	31586845	2_31586792_INDEL
2	31586791	31586845	2_31586792_INDEL
2	31586791	31586845	2_31586792_INDEL
2	34372286	34372411	2_34372287_INDEL
2	36432982	36432982	2_36432983_INDEL
2	36432982	36432982	2_36432983_INDEL
2	43268054	43268385	2_43268018_INDEL
2	43268213	43268215	2_43268018_INDEL
2	43268216	43268385	2_43268018_INDEL
2	43268388	43269180	2_43268018_INDEL
2	43268388	43269193	2_43268018_INDEL
2	43269178	43269180	2_43268018_INDEL
2	43605988	43605988	2_43605989_INDEL
2	43621200	43621200	2_43621201_INDEL
2	48921311	48921389	2_48921087_INDEL
2	52815229	52815229	2_52815230_INDEL
2	52815229	52815229	2_52815230_INDEL
2	52815229	52815229	2_52815230_INDEL
2	52815229	52815229	2_52815230_INDEL
2	52815229	52815229	2_52815230_INDEL
2	52815229	52815229	2_52815230_INDEL
2	52815229	52815229	2_52815230_INDEL
2	52815229	52815229	2_52815230_INDEL
2	52815229	52815229	2_52815230_INDEL
2	52815229	52815229	2_52815230_INDEL
2	54979278	54980145	2_54978797_INDEL
2	54979776	54979778	2_54978797_INDEL
2	54979779	54980057	2_54978797_INDEL
2	54980055	54980057	2_54978797_INDEL
2	63163263	63175096	2_63163264_INDEL
2	63163263	63175096	2_63163264_INDEL
2	63163263	63175096	2_63163264_INDEL
2	63506024	63506238	2_63497711_INDEL
2	69506325	69506464	2_69506127_INDEL
2	69506325	69506464	2_69506127_INDEL
2	69798216	69798284	2_69787889_INDEL
2	69799056	69799972	2_69787889_INDEL
2	86575685	86575685	2_86575686_INDEL
2	88751566	88752015	2_88751546_INDEL
2	88751581	88751583	2_88751546_INDEL
2	88751581	88751988	2_88751546_INDEL
2	88751989	88751991	2_88751546_INDEL
2	89160588	89160683	2_89157704_INDEL
2	89160588	89160683	2_89157704_INDEL
2	89160588	89160683	2_89157704_INDEL
2	89160588	89160683	2_89157704_INDEL
2	89162586	89162714	2_89157704_INDEL
2	89162586	89162714	2_89157704_INDEL
2	89162586	89162714	2_89157704_INDEL
2	89162586	89162714	2_89157704_INDEL
2	89163402	89163476	2_89157704_INDEL
2	89163402	89163476	2_89157704_INDEL
2	89163402	89163476	2_89157704_INDEL
2	89163402	89163476	2_89157704_INDEL
2	89165339	89165391	2_89157704_INDEL
2	89165339	89165391	2_89157704_INDEL
2	89165339	89165391	2_89157704_INDEL
2	89165339	89165391	2_89157704_INDEL
2	89168524	89168638	2_89157704_INDEL
2	89168524	89168638	2_89157704_INDEL
2	89168524	89168638	2_89157704_INDEL
2	89168524	89168638	2_89157704_INDEL
2	89169396	89169461	2_89157704_INDEL
2	89169396	89169461	2_89157704_INDEL
2	89169396	89169461	2_89157704_INDEL
2	89169396	89169461	2_89157704_INDEL
2	89171603	89171791	2_89157704_INDEL
2	89171603	89171791	2_89157704_INDEL
2	89171603	89171791	2_89157704_INDEL
2	89171603	89171791	2_89157704_INDEL
2	89172301	89172468	2_89157704_INDEL
2	89172301	89172468	2_89157704_INDEL
2	89172301	89172468	2_89157704_INDEL
2	89172301	89172468	2_89157704_INDEL
2	89173353	89173400	2_89157704_INDEL
2	89173353	89173400	2_89157704_INDEL
2	89173353	89173904	2_89157704_INDEL
2	89173353	89173909	2_89157704_INDEL
2	89173401	89173403	2_89157704_INDEL
2	89173401	89173403	2_89157704_INDEL
2	92573933	92576102	2_92573887_INDEL
2	92575447	92575449	2_92573887_INDEL
2	92575450	92576061	2_92573887_INDEL
2	92576059	92576061	2_92573887_INDEL
2	96581774	96581774	2_96581775_INDEL
2	101424513	101424631	2_101424514_INDEL
2	107308538	107308538	2_107308539_INDEL
2	107308538	107308538	2_107308539_INDEL
2	107308538	107308538	2_107308539_INDEL
2	107308538	107308538	2_107308539_INDEL
2	107308538	107308538	2_107308539_INDEL
2	107308538	107308538	2_107308539_INDEL
2	107308538	107308538	2_107308539_INDEL
2	107308538	107308538	2_107308539_INDEL
2	107308538	107308538	2_107308539_INDEL
2	107308538	107308538	2_107308539_INDEL
2	107672316	107672738	2_107672317_INDEL
2	107672316	107672738	2_107672317_INDEL
2	111487974	111488080	2_111487958_INDEL
2	115758997	115758997	2_115758998_INDEL
2	119418424	119418468	2_119418372_INDEL
2	119418424	119418468	2_119418372_INDEL
2	119418424	119419153	2_119418372_INDEL
2	119418424	119419153	2_119418372_INDEL
2	119418469	119418471	2_119418372_INDEL
2	119418469	119418471	2_119418372_INDEL
2	120273360	120273611	2_120272723_INDEL
2	121570364	121570366	2_121570085_INDEL
2	121570364	121570394	2_121570085_INDEL
2	121570364	121570394	2_121570085_INDEL
2	121571640	121571852	2_121571157_INDEL
2	121571640	121571852	2_121571157_INDEL
2	121572331	121572630	2_121571157_INDEL
2	121572331	121572630	2_121571157_INDEL
2	121572331	121572856	2_121571870_INDEL
2	121572331	121572856	2_121571870_INDEL
2	121572333	121572333	2_121572334_OTHER
2	121572333	121572333	2_121572334_OTHER
2	121572356	121572356	2_121572357_OTHER
2	121572356	121572356	2_121572357_OTHER
2	121572425	121572526	2_121572426_INDEL
2	121572425	121572526	2_121572426_INDEL
2	124793452	124793452	2_124793453_INDEL
2	124916326	124916362	2_124916134_INDEL
2	124916469	124916672	2_124916134_INDEL
2	130274983	130274983	2_130274984_INDEL
2	130314857	130314878	2_130314858_INDEL
2	130314857	130314878	2_130314858_INDEL
2	130314857	130314878	2_130314858_INDEL
2	130314857	130314878	2_130314858_INDEL
2	130314857	130314878	2_130314858_INDEL
2	130314857	130314878	2_130314858_INDEL
2	130314857	130314878	2_130314858_INDEL
2	130314857	130314878	2_130314858_INDEL
2	130314857	130314878	2_130314858_INDEL
2	130314857	130314878	2_130314858_INDEL
2	130314857	130314878	2_130314858_INDEL
2	130314857	130314878	2_130314858_INDEL
2	130314857	130314878	2_130314858_INDEL
2	130314857	130314878	2_130314858_INDEL
2	130314857	130314878	2_130314858_INDEL
2	130314857	130314878	2_130314858_INDEL
2	130314857	130314878	2_130314858_INDEL
2	130314857	130314878	2_130314858_INDEL
2	131976301	131976745	2_131976302_INDEL
2	132707944	132708006	2_132703483_INDEL
2	132710140	132710189	2_132703483_INDEL
2	132710150	132710152	2_132703483_INDEL
2	132710150	132710189	2_132703483_INDEL
2	132710772	132710878	2_132703483_INDEL
2	132710772	132710878	2_132703483_INDEL
2	132713513	132713652	2_132703483_INDEL
2	132713513	132713984	2_132703483_INDEL
2	132713653	132713655	2_132703483_INDEL
2	132710375	132710519	2_132703483_INDEL
2	132710375	132710519	2_132703483_INDEL
2	132990602	132990602	2_132990603_INDEL
2	133347668	133347668	2_133347669_INDEL
2	133347668	133347668	2_133347669_INDEL
2	133347668	133347668	2_133347669_INDEL
2	133347668	133347668	2_133347669_INDEL
2	133347668	133347668	2_133347669_INDEL
2	133347668	133347668	2_133347669_INDEL
2	133347668	133347668	2_133347669_INDEL
2	133347668	133347668	2_133347669_INDEL
2	133347668	133347668	2_133347669_INDEL
2	133347668	133347668	2_133347669_INDEL
2	133347668	133347668	2_133347669_INDEL
2	133347668	133347668	2_133347669_INDEL
2	133347668	133347668	2_133347669_INDEL
2	133347668	133347668	2_133347669_INDEL
2	133347668	133347668	2_133347669_INDEL
2	133347668	133347668	2_133347669_INDEL
2	133347668	133347668	2_133347669_INDEL
2	134179988	134179988	2_134179989_INDEL
2	134354672	134354685	2_134354605_INDEL
2	135262646	135262700	2_135262647_INDEL
2	135262646	135262659	2_135262647_INDEL
2	135262753	135262753	2_135262754_INDEL
2	135262753	135262753	2_135262754_INDEL
2	135348720	135348720	2_135348721_INDEL
2	135737625	135737676	2_135737626_INDEL
2	135737625	135737676	2_135737626_INDEL
2	135761396	135761396	2_135761397_INDEL
2	135761396	135761396	2_135761397_INDEL
2	136187654	136190278	2_136187431_INDEL
2	136187677	136187679	2_136187431_INDEL
2	136187677	136189671	2_136187431_INDEL
2	136189672	136189674	2_136187431_INDEL
3	6646444	6646444	3_6646445_INDEL
3	6646444	6646444	3_6646445_INDEL
3	7616381	7616381	3_7616382_INDEL
3	8037848	8037850	3_8037849_INDEL
3	8037848	8037850	3_8037849_INDEL
3	8037848	8037972	3_8037849_INDEL
3	8037848	8037972	3_8037849_INDEL
3	8037848	8037850	3_8037849_INDEL
3	8037848	8037850	3_8037849_INDEL
3	8037848	8037850	3_8037849_INDEL
3	8037848	8037850	3_8037849_INDEL
3	8037848	8037972	3_8037849_INDEL
3	8037848	8037972	3_8037849_INDEL
3	8710400	8710400	3_8710401_OTHER
3	8710400	8710400	3_8710401_OTHER
3	8710400	8710400	3_8710401_OTHER
3	8710400	8710400	3_8710401_OTHER
3	8710400	8710400	3_8710401_OTHER
3	8710400	8710400	3_8710401_OTHER
3	11399524	11400377	3_11399525_INDEL
3	11399524	11400377	3_11399525_INDEL
3	11399524	11400377	3_11399525_INDEL
3	11399524	11400377	3_11399525_INDEL
3	11399524	11400377	3_11399525_INDEL
3	11400534	11400624	3_11399525_INDEL
3	11400534	11400624	3_11399525_INDEL
3	11400534	11400624	3_11399525_INDEL
3	11400534	11400624	3_11399525_INDEL
3	11400534	11400624	3_11399525_INDEL
3	11401444	11402686	3_11399525_INDEL
3	11402719	11402852	3_11399525_INDEL
3	11402719	11402852	3_11399525_INDEL
3	11632081	11633059	3_11631769_INDEL
3	11714101	11714101	3_11714102_INDEL
3	11714101	11714101	3_11714102_INDEL
3	11714101	11714101	3_11714102_INDEL
3	11714101	11714101	3_11714102_INDEL
3	11714101	11714101	3_11714102_INDEL
3	11714101	11714101	3_11714102_INDEL
3	12150369	12150369	3_12150370_INDEL
3	12554215	12554271	3_12554216_INDEL
3	12554215	12554271	3_12554216_INDEL
3	12554215	12554271	3_12554216_INDEL
3	12554215	12554271	3_12554216_INDEL
3	12562008	12562275	3_12554216_INDEL
3	12562008	12562275	3_12554216_INDEL
3	12562008	12562275	3_12554216_INDEL
3	12562008	12562275	3_12554216_INDEL
3	12562008	12562275	3_12554216_INDEL
3	12562008	12562275	3_12554216_INDEL
3	12562008	12562275	3_12554216_INDEL
3	12562008	12562275	3_12554216_INDEL
3	13147993	13148177	3_13145856_INDEL
3	13148793	13149124	3_13145856_INDEL
3	13151585	13151907	3_13145856_INDEL
3	13152522	13152999	3_13145856_INDEL
3	13147993	13148177	3_13145860_INDEL
3	13148793	13149124	3_13145860_INDEL
3	13151748	13151748	3_13151749_OTHER
3	13156657	13156657	3_13156658_INDEL
3	15428668	15428701	3_15428669_INDEL
3	15428668	15428701	3_15428669_INDEL
3	15428668	15428788	3_15428669_INDEL
3	15428668	15428788	3_15428669_INDEL
3	15428762	15428788	3_15428669_INDEL
3	15428762	15428788	3_15428669_INDEL
3	15428968	15428968	3_15428969_INDEL
3	15428968	15428968	3_15428969_INDEL
3	15643319	15643319	3_15643320_INDEL
3	15643319	15643319	3_15643320_INDEL
3	15643319	15643319	3_15643320_INDEL
3	16173620	16173806	3_16173413_INDEL
3	16173881	16173965	3_16173413_INDEL
3	16173881	16173990	3_16173413_INDEL
3	16173881	16174291	3_16173413_INDEL
3	16173963	16173965	3_16173413_INDEL
3	18284821	18284913	3_18284591_INDEL
3	18284821	18284913	3_18284591_INDEL
3	18284590	18284913	3_18284591_INDEL
3	18284590	18284913	3_18284591_INDEL
3	18284590	18284913	3_18284591_INDEL
3	18284590	18284913	3_18284591_INDEL
3	18284590	18284913	3_18284591_INDEL
3	18284590	18284913	3_18284591_INDEL
3	18285609	18285735	3_18285610_INDEL
3	18285609	18285735	3_18285610_INDEL
3	18285609	18285735	3_18285610_INDEL
3	18285609	18285735	3_18285610_INDEL
3	18285609	18285735	3_18285610_INDEL
3	18285609	18285735	3_18285610_INDEL
3	18505628	18505628	3_18505629_INDEL
3	18505628	18505628	3_18505629_INDEL
3	18505628	18505628	3_18505629_INDEL
3	18505628	18505628	3_18505629_INDEL
3	18505628	18505628	3_18505629_INDEL
3	18505628	18505628	3_18505629_INDEL
3	18505628	18505628	3_18505629_INDEL
3	18505628	18505628	3_18505629_INDEL
3	18505628	18505628	3_18505629_INDEL
3	18505857	18505985	3_18505803_INDEL
3	18505857	18505985	3_18505803_INDEL
3	18505857	18505985	3_18505803_INDEL
3	18505857	18505985	3_18505803_INDEL
3	18505857	18505985	3_18505803_INDEL
3	18505857	18505985	3_18505803_INDEL
3	18505857	18505985	3_18505803_INDEL
3	18505857	18505985	3_18505803_INDEL
3	18505857	18505985	3_18505803_INDEL
3	18506184	18506312	3_18505803_INDEL
3	18506184	18506312	3_18505803_INDEL
3	18506184	18506312	3_18505803_INDEL
3	18506184	18506312	3_18505803_INDEL
3	18506184	18506312	3_18505803_INDEL
3	18506184	18506312	3_18505803_INDEL
3	18506184	18506312	3_18505803_INDEL
3	18506184	18506312	3_18505803_INDEL
3	18506184	18506312	3_18505803_INDEL
3	18506511	18506639	3_18505803_INDEL
3	18506511	18506639	3_18505803_INDEL
3	18506511	18506639	3_18505803_INDEL
3	18506511	18506639	3_18505803_INDEL
3	18506511	18506639	3_18505803_INDEL
3	18506511	18506639	3_18505803_INDEL
3	18506511	18506639	3_18505803_INDEL
3	18506511	18506639	3_18505803_INDEL
3	18506511	18506639	3_18505803_INDEL
3	18506511	18506639	3_18506346_INDEL
3	18506511	18506639	3_18506346_INDEL
3	18506511	18506639	3_18506346_INDEL
3	18506511	18506639	3_18506346_INDEL
3	18506511	18506639	3_18506346_INDEL
3	18506511	18506639	3_18506346_INDEL
3	18506511	18506639	3_18506346_INDEL
3	18506511	18506639	3_18506346_INDEL
3	18506511	18506639	3_18506346_INDEL
3	18507813	18507857	3_18507531_INDEL
3	18507813	18507857	3_18507531_INDEL
3	18507813	18507857	3_18507531_INDEL
3	18507813	18507857	3_18507531_INDEL
3	18507813	18507857	3_18507531_INDEL
3	18507813	18507857	3_18507531_INDEL
3	18507813	18507857	3_18507531_INDEL
3	18507813	18507857	3_18507531_INDEL
3	18507813	18507857	3_18507531_INDEL
3	18508554	18508554	3_18508555_INDEL
3	18508554	18508554	3_18508555_INDEL
3	18508554	18508554	3_18508555_INDEL
3	18508554	18508554	3_18508555_INDEL
3	18508554	18508554	3_18508555_INDEL
3	18508554	18508554	3_18508555_INDEL
3	18508554	18508554	3_18508555_INDEL
3	18508554	18508554	3_18508555_INDEL
3	18508554	18508554	3_18508555_INDEL
3	18509442	18509570	3_18509422_INDEL
3	18509442	18509570	3_18509422_INDEL
3	18509442	18509570	3_18509422_INDEL
3	18509442	18509570	3_18509422_INDEL
3	18509442	18509570	3_18509422_INDEL
3	18509442	18509570	3_18509422_INDEL
3	18509442	18509570	3_18509422_INDEL
3	18509442	18509570	3_18509422_INDEL
3	18509442	18509570	3_18509422_INDEL
3	18509763	18509891	3_18509422_INDEL
3	18509763	18509891	3_18509422_INDEL
3	18509763	18509891	3_18509422_INDEL
3	18509763	18509891	3_18509422_INDEL
3	18509763	18509891	3_18509422_INDEL
3	18509763	18509891	3_18509422_INDEL
3	18509763	18509891	3_18509422_INDEL
3	18509763	18509891	3_18509422_INDEL
3	18509763	18509891	3_18509422_INDEL
3	18509550	18509550	3_18509551_OTHER
3	18509550	18509550	3_18509551_OTHER
3	18509550	18509550	3_18509551_OTHER
3	18509550	18509550	3_18509551_OTHER
3	18509550	18509550	3_18509551_OTHER
3	18509550	18509550	3_18509551_OTHER
3	18509550	18509550	3_18509551_OTHER
3	18509550	18509550	3_18509551_OTHER
3	18509550	18509550	3_18509551_OTHER
3	18510316	18510316	3_18510317_INDEL
3	18510316	18510316	3_18510317_INDEL
3	18583619	18583834	3_18583620_INDEL
3	18583619	18583834	3_18583620_INDEL
3	18624730	18624958	3_18624731_INDEL
3	18624730	18624958	3_18624731_INDEL
3	18945811	18945880	3_18945812_INDEL
3	18945811	18945880	3_18945812_INDEL
3	18945811	18945880	3_18945812_INDEL
3	18945811	18945880	3_18945812_INDEL
3	18945811	18945880	3_18945812_INDEL
3	18945811	18945880	3_18945812_INDEL
3	19471239	19471358	3_19471240_INDEL
3	19471239	19471358	3_19471240_INDEL
3	19471239	19471358	3_19471240_INDEL
3	20978865	20978937	3_20975195_INDEL
3	20980650	20980721	3_20975195_INDEL
3	20981895	20981968	3_20975195_INDEL
3	20978865	20978937	3_20975195_INDEL
3	20980650	20980721	3_20975195_INDEL
3	20981895	20981968	3_20975195_INDEL
3	20991877	20991949	3_20982165_INDEL
3	20993663	20993734	3_20982165_INDEL
3	20994920	20994993	3_20982165_INDEL
3	20995595	20995667	3_20982165_INDEL
3	20997412	20997482	3_20982165_INDEL
3	21012294	21012366	3_20982165_INDEL
3	21015831	21015902	3_20982165_INDEL
3	21024315	21024387	3_20982165_INDEL
3	21025040	21025113	3_20982165_INDEL
3	21035265	21035337	3_20982165_INDEL
3	21038302	21038375	3_20982165_INDEL
3	21038978	21039050	3_20982165_INDEL
3	21040374	21040444	3_20982165_INDEL
3	21049256	21049327	3_20982165_INDEL
3	21057895	21057967	3_20982165_INDEL
3	21058620	21058693	3_20982165_INDEL
3	21037039	21037110	3_20982165_INDEL
3	21035265	21035337	3_21034968_INDEL
3	21038302	21038375	3_21034968_INDEL
3	21037039	21037110	3_21034968_INDEL
3	22445949	22446041	3_22445950_INDEL
3	22590464	22590586	3_22590465_INDEL
3	22686500	22686646	3_22684806_INDEL
3	22686500	22686646	3_22684806_INDEL
3	22686500	22686646	3_22684806_INDEL
3	22686500	22686646	3_22684806_INDEL
3	22686778	22689938	3_22684806_INDEL
3	22686778	22692937	3_22684806_INDEL
3	22686778	22692937	3_22684806_INDEL
3	22686778	22692937	3_22684806_INDEL
3	22700453	22700552	3_22696717_INDEL
3	22700453	22700552	3_22696717_INDEL
3	22700453	22700552	3_22696717_INDEL
3	22700453	22700552	3_22696717_INDEL
3	22705084	22705154	3_22696717_INDEL
3	22705084	22705154	3_22696717_INDEL
3	22705084	22705154	3_22696717_INDEL
3	22705084	22705154	3_22696717_INDEL
3	22715862	22715944	3_22696717_INDEL
3	22715862	22715944	3_22696717_INDEL
3	22715862	22716490	3_22696717_INDEL
3	22715862	22716490	3_22696717_INDEL
3	22716454	22716490	3_22696717_INDEL
3	22716376	22716376	3_22716377_INDEL
3	22716376	22716376	3_22716377_INDEL
3	22803363	22803376	3_22803364_INDEL
3	23286616	23286616	3_23286617_INDEL
3	26709536	26709536	3_26709537_INDEL
3	26709536	26709536	3_26709537_INDEL
3	26709536	26709536	3_26709537_INDEL
3	26709536	26709536	3_26709537_INDEL
3	26709536	26709536	3_26709537_INDEL
3	26709536	26709536	3_26709537_INDEL
3	26709536	26709536	3_26709537_INDEL
3	26709536	26709536	3_26709537_INDEL
3	26709536	26709536	3_26709537_INDEL
3	26709536	26709536	3_26709537_INDEL
3	31553939	31554135	3_31553940_INDEL
3	31553939	31554135	3_31553940_INDEL
3	31554060	31554132	3_31553940_INDEL
3	31553939	31554135	3_31553940_INDEL
3	31553939	31554135	3_31553940_INDEL
3	31578525	31578525	3_31578526_INDEL
3	32092999	32093198	3_32093000_INDEL
3	32092999	32093198	3_32093000_INDEL
3	32099369	32099826	3_32099370_INDEL
3	32099369	32099826	3_32099370_INDEL
3	33765716	33765716	3_33765717_OTHER
3	33765716	33765716	3_33765717_OTHER
3	36302240	36303104	3_36301443_INDEL
3	36302726	36302728	3_36301443_INDEL
3	36302729	36303104	3_36301443_INDEL
3	36303106	36303302	3_36301443_INDEL
3	36303106	36303402	3_36301443_INDEL
3	36303300	36303302	3_36301443_INDEL
3	39834776	39834776	3_39834777_INDEL
3	42303627	42303627	3_42303628_INDEL
3	42303627	42303627	3_42303628_INDEL
3	42303627	42303627	3_42303628_INDEL
3	42303627	42303627	3_42303628_INDEL
3	45882879	45882879	3_45882880_INDEL
3	46961094	46961168	3_46960066_INDEL
3	48291815	48291815	3_48291816_INDEL
3	48291815	48291815	3_48291816_INDEL
3	48291815	48291815	3_48291816_INDEL
3	48291815	48291815	3_48291816_INDEL
3	48825195	48825347	3_48825196_INDEL
3	49087909	49088083	3_49086056_INDEL
3	49088474	49089358	3_49086056_INDEL
3	49106724	49106828	3_49086056_INDEL
3	49086055	49087234	3_49086056_INDEL
3	49121831	49121896	3_49121832_INDEL
3	51347154	51347154	3_51347155_INDEL
3	54451307	54451411	3_54449551_INDEL
3	54458782	54458824	3_54449551_INDEL
3	54458788	54458824	3_54449551_INDEL
3	54458813	54458815	3_54449551_INDEL
3	54458813	54458815	3_54449551_INDEL
3	54458813	54458824	3_54449551_INDEL
3	54458813	54458824	3_54449551_INDEL
3	54619741	54619813	3_54619621_INDEL
3	54619768	54619770	3_54619621_INDEL
3	54619768	54619813	3_54619621_INDEL
3	54914374	54914446	3_54914375_INDEL
3	55056639	55056639	3_55056640_INDEL
3	55056639	55056639	3_55056640_INDEL
3	58583378	58583378	3_58583379_INDEL
3	85886544	85886544	3_85886545_INDEL
3	97825599	97825599	3_97825600_OTHER
3	99421719	99421719	3_99421720_INDEL
3	99421719	99421719	3_99421720_INDEL
3	99486271	99486350	3_99486227_INDEL
3	99486499	99486570	3_99486227_INDEL
3	101404767	101404893	3_101404768_INDEL
3	103003815	103003815	3_103003816_INDEL
3	103003815	103003815	3_103003816_INDEL
3	103003815	103003815	3_103003816_INDEL
3	103003815	103003815	3_103003816_INDEL
3	103003815	103003815	3_103003816_INDEL
3	103003815	103003815	3_103003816_INDEL
3	103003815	103003815	3_103003816_INDEL
3	103003815	103003815	3_103003816_INDEL
3	103003815	103003815	3_103003816_INDEL
3	103028546	103028568	3_103028127_INDEL
3	105619721	105619968	3_105619144_INDEL
3	105634695	105634695	3_105634696_INDEL
3	105634695	105634695	3_105634696_INDEL
3	105634695	105634695	3_105634696_INDEL
3	105634695	105634695	3_105634696_INDEL
3	106329736	106329736	3_106329737_OTHER
3	106329736	106329736	3_106329737_OTHER
3	106329736	106329736	3_106329737_OTHER
3	106654285	106654402	3_106654286_INDEL
3	106654285	106654402	3_106654286_INDEL
3	109287821	109287821	3_109287822_INDEL
3	117235448	117235448	3_117235449_INDEL
3	117235448	117235448	3_117235449_INDEL
3	117235448	117235448	3_117235449_INDEL
3	117235448	117235448	3_117235449_INDEL
3	117235448	117235448	3_117235449_INDEL
3	117235448	117235448	3_117235449_INDEL
3	117611602	117611602	3_117611603_INDEL
3	117611602	117611602	3_117611603_INDEL
3	117611602	117611602	3_117611603_INDEL
3	117611602	117611602	3_117611603_INDEL
3	117611602	117611602	3_117611603_INDEL
3	117611602	117611602	3_117611603_INDEL
3	118928589	118929496	3_118928590_INDEL
3	118928589	118929496	3_118928590_INDEL
3	118929494	118929496	3_118928590_INDEL
3	118940486	118940488	3_118928590_INDEL
3	118940486	118940517	3_118928590_INDEL
3	118940489	118940517	3_118928590_INDEL
3	119151725	119151727	3_119151662_INDEL
3	119151725	119152675	3_119151662_INDEL
3	119151728	119152675	3_119151662_INDEL
3	119152673	119152675	3_119151662_INDEL
3	119168028	119168030	3_119159173_INDEL
3	119168028	119168978	3_119159173_INDEL
3	119168031	119168978	3_119159173_INDEL
3	119168976	119168978	3_119159173_INDEL
3	119281693	119281693	3_119281694_INDEL
3	119281693	119281693	3_119281694_INDEL
3	119633464	119634110	3_119633465_INDEL
3	119633464	119634113	3_119633465_INDEL
3	119634111	119634113	3_119633465_INDEL
3	119648860	119648862	3_119633465_INDEL
3	119648860	119649160	3_119633465_INDEL
3	119648860	119649160	3_119633465_INDEL
3	119754762	119754827	3_119754763_INDEL
3	120004654	120004654	3_120004655_INDEL
3	120004654	120004654	3_120004655_INDEL
3	120004654	120004654	3_120004655_INDEL
3	120004654	120004654	3_120004655_INDEL
3	120004654	120004654	3_120004655_INDEL
3	120233579	120233855	3_120233580_INDEL
3	120233579	120233855	3_120233580_INDEL
3	120233579	120233855	3_120233580_INDEL
3	120233579	120233855	3_120233580_INDEL
3	120233579	120233855	3_120233580_INDEL
3	120233579	120233855	3_120233580_INDEL
3	120237003	120237382	3_120237004_INDEL
3	120237003	120237382	3_120237004_INDEL
3	120237003	120237382	3_120237004_INDEL
3	120237981	120237981	3_120237982_INDEL
3	120237981	120237981	3_120237982_INDEL
3	120237981	120237981	3_120237982_INDEL
3	120967588	120967588	3_120967589_INDEL
3	120967588	120967639	3_120967589_INDEL
4	5382472	5382583	4_5382473_INDEL
4	5382476	5382478	4_5382473_INDEL
4	5382476	5382583	4_5382473_INDEL
4	6431085	6431352	4_6308594_INDEL
4	6451190	6451395	4_6308594_INDEL
4	6463422	6463797	4_6308594_INDEL
4	6465056	6465131	4_6308594_INDEL
4	6469529	6469598	4_6308594_INDEL
4	8735575	8737992	4_8735096_INDEL
4	8735637	8735639	4_8735096_INDEL
4	8735637	8737992	4_8735096_INDEL
4	8738055	8738068	4_8735096_INDEL
4	8738055	8738071	4_8735096_INDEL
4	8738069	8738071	4_8735096_INDEL
4	9771999	9771999	4_9772000_INDEL
4	15665261	15665459	4_15665262_INDEL
4	17900035	17900035	4_17900036_INDEL
4	20461148	20461189	4_20458893_INDEL
4	20461148	20461189	4_20458893_INDEL
4	20461192	20461321	4_20458893_INDEL
4	20461192	20461321	4_20458893_INDEL
4	20465894	20466058	4_20458893_INDEL
4	20465894	20466058	4_20458893_INDEL
4	20471456	20471578	4_20458893_INDEL
4	20471456	20471578	4_20458893_INDEL
4	20471703	20471858	4_20458893_INDEL
4	20471703	20471858	4_20458893_INDEL
4	20475625	20475759	4_20458893_INDEL
4	20475625	20475759	4_20458893_INDEL
4	20477239	20477279	4_20458893_INDEL
4	20477239	20477279	4_20458893_INDEL
4	20479965	20480212	4_20458893_INDEL
4	20479965	20480212	4_20458893_INDEL
4	20461148	20461189	4_20459895_INDEL
4	20461148	20461189	4_20459895_INDEL
4	20461192	20461321	4_20459895_INDEL
4	20461192	20461321	4_20459895_INDEL
4	20465894	20466058	4_20459895_INDEL
4	20465894	20466058	4_20459895_INDEL
4	20461268	20461268	4_20461269_OTHER
4	20461268	20461268	4_20461269_OTHER
4	28835415	28835499	4_28833348_INDEL
4	32358678	32358678	4_32358679_INDEL
4	33444616	33444690	4_33444614_INDEL
4	33444616	33444690	4_33444614_INDEL
4	34408948	34408950	4_34407891_INDEL
4	34408948	34409418	4_34407891_INDEL
4	34408951	34409418	4_34407891_INDEL
4	34409416	34409418	4_34407891_INDEL
4	34409721	34409723	4_34407891_INDEL
4	34409721	34410773	4_34407891_INDEL
4	34409724	34410773	4_34407891_INDEL
4	34410838	34411757	4_34407891_INDEL
4	34410838	34411757	4_34407891_INDEL
4	34412091	34412325	4_34407891_INDEL
4	34412091	34412325	4_34407891_INDEL
4	34413605	34413613	4_34407891_INDEL
4	34413605	34413613	4_34407891_INDEL
4	37458158	37458217	4_37458159_INDEL
4	37458158	37458217	4_37458159_INDEL
4	43247334	43249835	4_43245034_INDEL
4	43247334	43249835	4_43245034_INDEL
4	43247334	43249835	4_43245034_INDEL
4	43247334	43249835	4_43245034_INDEL
4	43247334	43249835	4_43245034_INDEL
4	43247334	43249835	4_43245034_INDEL
4	43247334	43249835	4_43245034_INDEL
4	43247334	43249835	4_43245034_INDEL
4	43253925	43254110	4_43245034_INDEL
4	43253925	43254110	4_43245034_INDEL
4	43253925	43254110	4_43245034_INDEL
4	43253925	43254110	4_43245034_INDEL
4	43253993	43254110	4_43245034_INDEL
4	43254601	43254670	4_43245034_INDEL
4	43254601	43254670	4_43245034_INDEL
4	43254601	43254670	4_43245034_INDEL
4	43254601	43254670	4_43245034_INDEL
4	43254601	43254670	4_43245034_INDEL
4	43254601	43254670	4_43245034_INDEL
4	43254601	43254670	4_43245034_INDEL
4	43254953	43255118	4_43245034_INDEL
4	43254953	43255118	4_43245034_INDEL
4	43254953	43255118	4_43245034_INDEL
4	43254953	43255118	4_43245034_INDEL
4	43254953	43255118	4_43245034_INDEL
4	43254953	43255118	4_43245034_INDEL
4	43254953	43255118	4_43245034_INDEL
4	43254953	43255118	4_43245034_INDEL
4	43254953	43255118	4_43245034_INDEL
4	43254953	43255118	4_43245034_INDEL
4	43254953	43255118	4_43245034_INDEL
4	43254953	43255118	4_43245034_INDEL
4	43254953	43255118	4_43245034_INDEL
4	43254953	43255118	4_43245034_INDEL
4	43254953	43255118	4_43245034_INDEL
4	43254953	43255118	4_43245034_INDEL
4	43270881	43270931	4_43270882_INDEL
4	43270881	43270931	4_43270882_INDEL
4	43270881	43270931	4_43270882_INDEL
4	43270881	43270931	4_43270882_INDEL
4	43270881	43270931	4_43270882_INDEL
4	43270881	43270931	4_43270882_INDEL
4	43270881	43270931	4_43270882_INDEL
4	43270881	43270931	4_43270882_INDEL
4	43270881	43270931	4_43270882_INDEL
4	43270881	43270931	4_43270882_INDEL
4	43270881	43270931	4_43270882_INDEL
4	43270881	43270931	4_43270882_INDEL
4	43270881	43270931	4_43270882_INDEL
4	43270881	43270931	4_43270882_INDEL
4	43270881	43270931	4_43270882_INDEL
4	43270881	43270931	4_43270882_INDEL
4	43270881	43270931	4_43270882_INDEL
4	43270881	43270931	4_43270882_INDEL
4	43270881	43270931	4_43270882_INDEL
4	43270881	43270931	4_43270882_INDEL
4	43270881	43270931	4_43270882_INDEL
4	43270881	43270931	4_43270882_INDEL
4	54172533	54173361	4_54172524_INDEL
4	54172627	54172629	4_54172524_INDEL
4	54172627	54173100	4_54172524_INDEL
4	54173101	54173103	4_54172524_INDEL
4	57046955	57046955	4_57046956_INDEL
4	57116432	57116432	4_57116433_INDEL
4	58359235	58359237	4_58358545_INDEL
4	58359868	58359870	4_58358545_INDEL
4	58358570	58359899	4_58358545_INDEL
4	58359238	58359870	4_58358545_INDEL
4	60322633	60322633	4_60322634_INDEL
4	60976074	60976074	4_60976075_INDEL
4	60976074	60976074	4_60976075_INDEL
4	60976074	60976074	4_60976075_INDEL
4	60976074	60976074	4_60976075_INDEL
4	60976074	60976074	4_60976075_INDEL
4	61332750	61332772	4_61332694_INDEL
4	64811986	64811986	4_64811987_INDEL
4	66180972	66186285	4_66087901_INDEL
4	66186175	66186177	4_66087901_INDEL
4	66186178	66186285	4_66087901_INDEL
4	66200983	66201105	4_66087901_INDEL
4	66200983	66201105	4_66087901_INDEL
4	66213457	66213618	4_66087901_INDEL
4	66213457	66213782	4_66087901_INDEL
4	66213616	66213618	4_66087901_INDEL
4	66219468	66219671	4_66087901_INDEL
4	66219649	66219651	4_66087901_INDEL
4	66219652	66219671	4_66087901_INDEL
4	66261354	66267156	4_66087901_INDEL
4	66261354	66267156	4_66087901_INDEL
4	66266671	66267156	4_66087901_INDEL
4	66266959	66266961	4_66087901_INDEL
4	66266959	66266961	4_66087901_INDEL
4	66266959	66266961	4_66087901_INDEL
4	66266962	66267156	4_66087901_INDEL
4	66266962	66267156	4_66087901_INDEL
4	66266962	66267156	4_66087901_INDEL
4	66272621	66272682	4_66087901_INDEL
4	66272621	66272682	4_66087901_INDEL
4	66272621	66272682	4_66087901_INDEL
4	66272621	66272682	4_66087901_INDEL
4	66272621	66272682	4_66087901_INDEL
4	66272621	66272682	4_66087901_INDEL
4	66272621	66272682	4_66087901_INDEL
4	66272644	66272682	4_66087901_INDEL
4	66272679	66272681	4_66087901_INDEL
4	66272681	66272683	4_66087901_INDEL
4	66278571	66278727	4_66087901_INDEL
4	66278571	66278727	4_66087901_INDEL
4	66281160	66283473	4_66087901_INDEL
4	66283913	66283983	4_66087901_INDEL
4	66283913	66283983	4_66087901_INDEL
4	66283913	66283983	4_66087901_INDEL
4	66283913	66283983	4_66087901_INDEL
4	66283913	66283983	4_66087901_INDEL
4	66283913	66283983	4_66087901_INDEL
4	66283913	66283983	4_66087901_INDEL
4	66283913	66283983	4_66087901_INDEL
4	66283913	66283983	4_66087901_INDEL
4	66283913	66283983	4_66087901_INDEL
4	66283913	66283983	4_66087901_INDEL
4	66284631	66284761	4_66087901_INDEL
4	66284631	66284761	4_66087901_INDEL
4	66284631	66284761	4_66087901_INDEL
4	66284631	66284761	4_66087901_INDEL
4	66284631	66284761	4_66087901_INDEL
4	66284631	66284761	4_66087901_INDEL
4	66284631	66284761	4_66087901_INDEL
4	66284631	66284761	4_66087901_INDEL
4	66284631	66284761	4_66087901_INDEL
4	66284631	66284761	4_66087901_INDEL
4	66284631	66284761	4_66087901_INDEL
4	66285128	66285186	4_66087901_INDEL
4	66285128	66285186	4_66087901_INDEL
4	66285128	66285186	4_66087901_INDEL
4	66285128	66285186	4_66087901_INDEL
4	66285128	66285186	4_66087901_INDEL
4	66285128	66285186	4_66087901_INDEL
4	66285128	66285186	4_66087901_INDEL
4	66285128	66285186	4_66087901_INDEL
4	66285128	66285186	4_66087901_INDEL
4	66285128	66285186	4_66087901_INDEL
4	66285128	66285186	4_66087901_INDEL
4	66288734	66288819	4_66087901_INDEL
4	66288734	66288819	4_66087901_INDEL
4	66288734	66288819	4_66087901_INDEL
4	66288734	66288819	4_66087901_INDEL
4	66288734	66288819	4_66087901_INDEL
4	66288734	66288819	4_66087901_INDEL
4	66288734	66288819	4_66087901_INDEL
4	66288734	66288819	4_66087901_INDEL
4	66288734	66288819	4_66087901_INDEL
4	66288734	66288819	4_66087901_INDEL
4	66288734	66288819	4_66087901_INDEL
4	66289172	66289331	4_66087901_INDEL
4	66289172	66289331	4_66087901_INDEL
4	66289172	66289331	4_66087901_INDEL
4	66289172	66289331	4_66087901_INDEL
4	66289172	66289331	4_66087901_INDEL
4	66289172	66289331	4_66087901_INDEL
4	66289172	66289331	4_66087901_INDEL
4	66289172	66289331	4_66087901_INDEL
4	66289172	66289331	4_66087901_INDEL
4	66289172	66289331	4_66087901_INDEL
4	66289172	66289331	4_66087901_INDEL
4	66292242	66292399	4_66087901_INDEL
4	66292242	66292399	4_66087901_INDEL
4	66292242	66292399	4_66087901_INDEL
4	66292242	66292399	4_66087901_INDEL
4	66292242	66292399	4_66087901_INDEL
4	66292242	66292399	4_66087901_INDEL
4	66292242	66292399	4_66087901_INDEL
4	66292242	66292399	4_66087901_INDEL
4	66292242	66292399	4_66087901_INDEL
4	66292242	66292399	4_66087901_INDEL
4	66292242	66292399	4_66087901_INDEL
4	66294180	66294220	4_66087901_INDEL
4	66294180	66294220	4_66087901_INDEL
4	66294180	66294220	4_66087901_INDEL
4	66294180	66294220	4_66087901_INDEL
4	66294180	66294220	4_66087901_INDEL
4	66294180	66294220	4_66087901_INDEL
4	66294180	66294220	4_66087901_INDEL
4	66294180	66294220	4_66087901_INDEL
4	66294180	66294220	4_66087901_INDEL
4	66294180	66294220	4_66087901_INDEL
4	66294180	66294220	4_66087901_INDEL
4	66295258	66295416	4_66087901_INDEL
4	66295258	66295416	4_66087901_INDEL
4	66295258	66295416	4_66087901_INDEL
4	66295258	66295416	4_66087901_INDEL
4	66295258	66295416	4_66087901_INDEL
4	66295258	66295416	4_66087901_INDEL
4	66295258	66295416	4_66087901_INDEL
4	66295258	66295416	4_66087901_INDEL
4	66295258	66295416	4_66087901_INDEL
4	66295258	66295416	4_66087901_INDEL
4	66295258	66295416	4_66087901_INDEL
4	66300754	66300878	4_66087901_INDEL
4	66300754	66300878	4_66087901_INDEL
4	66300754	66300878	4_66087901_INDEL
4	66300754	66300878	4_66087901_INDEL
4	66300754	66300878	4_66087901_INDEL
4	66300754	66300878	4_66087901_INDEL
4	66300754	66300878	4_66087901_INDEL
4	66300754	66300878	4_66087901_INDEL
4	66300754	66300878	4_66087901_INDEL
4	66300754	66300878	4_66087901_INDEL
4	66300754	66300878	4_66087901_INDEL
4	66302437	66302592	4_66087901_INDEL
4	66302437	66302592	4_66087901_INDEL
4	66302437	66302592	4_66087901_INDEL
4	66302437	66302592	4_66087901_INDEL
4	66302437	66302592	4_66087901_INDEL
4	66302437	66302592	4_66087901_INDEL
4	66302437	66302592	4_66087901_INDEL
4	66302437	66302592	4_66087901_INDEL
4	66302437	66302592	4_66087901_INDEL
4	66302437	66302592	4_66087901_INDEL
4	66302437	66302592	4_66087901_INDEL
4	66303677	66303698	4_66087901_INDEL
4	66303677	66303698	4_66087901_INDEL
4	66303677	66303793	4_66087901_INDEL
4	66303677	66303793	4_66087901_INDEL
4	66303677	66303793	4_66087901_INDEL
4	66303677	66303793	4_66087901_INDEL
4	66303677	66303793	4_66087901_INDEL
4	66303677	66303793	4_66087901_INDEL
4	66303677	66303793	4_66087901_INDEL
4	66303677	66303793	4_66087901_INDEL
4	66303677	66303793	4_66087901_INDEL
4	66303696	66303698	4_66087901_INDEL
4	66303696	66303698	4_66087901_INDEL
4	66325739	66325778	4_66087901_INDEL
4	66325739	66325778	4_66087901_INDEL
4	66325739	66325778	4_66087901_INDEL
4	66325739	66325778	4_66087901_INDEL
4	66325739	66326151	4_66087901_INDEL
4	66325739	66326151	4_66087901_INDEL
4	66325739	66326151	4_66087901_INDEL
4	66325776	66325778	4_66087901_INDEL
4	66325776	66325778	4_66087901_INDEL
4	66325776	66325778	4_66087901_INDEL
4	66328314	66328550	4_66087901_INDEL
4	66328318	66328550	4_66087901_INDEL
4	66328674	66329052	4_66087901_INDEL
4	66328674	66329052	4_66087901_INDEL
4	66328674	66329052	4_66087901_INDEL
4	66328677	66329052	4_66087901_INDEL
4	66328856	66328858	4_66087901_INDEL
4	66328856	66328858	4_66087901_INDEL
4	66328856	66328858	4_66087901_INDEL
4	66328856	66329052	4_66087901_INDEL
4	66328856	66329052	4_66087901_INDEL
4	66328856	66329052	4_66087901_INDEL
4	66332075	66332226	4_66087901_INDEL
4	66332075	66332226	4_66087901_INDEL
4	66332075	66332226	4_66087901_INDEL
4	66332075	66332226	4_66087901_INDEL
4	66332075	66332226	4_66087901_INDEL
4	66332075	66332226	4_66087901_INDEL
4	66332075	66332226	4_66087901_INDEL
4	66334263	66334424	4_66087901_INDEL
4	66334263	66334424	4_66087901_INDEL
4	66334263	66334424	4_66087901_INDEL
4	66334263	66334424	4_66087901_INDEL
4	66334263	66334424	4_66087901_INDEL
4	66334748	66334881	4_66087901_INDEL
4	66335266	66335354	4_66087901_INDEL
4	66335266	66335393	4_66087901_INDEL
4	66335266	66335393	4_66087901_INDEL
4	66335266	66335393	4_66087901_INDEL
4	66335266	66335393	4_66087901_INDEL
4	66335266	66335393	4_66087901_INDEL
4	66335266	66335393	4_66087901_INDEL
4	66335584	66335652	4_66087901_INDEL
4	66335584	66337650	4_66087901_INDEL
4	66335653	66335655	4_66087901_INDEL
4	66338437	66338592	4_66087901_INDEL
4	66338437	66338592	4_66087901_INDEL
4	66338593	66338595	4_66087901_INDEL
4	66338593	66338595	4_66087901_INDEL
4	66355254	66355603	4_66087901_INDEL
4	66356015	66356171	4_66087901_INDEL
4	66368846	66368866	4_66087901_INDEL
4	66377126	66377285	4_66087901_INDEL
4	66377126	66377285	4_66087901_INDEL
4	66377126	66377285	4_66087901_INDEL
4	66377126	66377285	4_66087901_INDEL
4	66377127	66377129	4_66087901_INDEL
4	66377127	66377129	4_66087901_INDEL
4	66377127	66377129	4_66087901_INDEL
4	66377127	66377129	4_66087901_INDEL
4	66377127	66377285	4_66087901_INDEL
4	66377127	66377285	4_66087901_INDEL
4	66377127	66377285	4_66087901_INDEL
4	66377127	66377285	4_66087901_INDEL
4	66395702	66395883	4_66087901_INDEL
4	66395702	66395883	4_66087901_INDEL
4	66395702	66395883	4_66087901_INDEL
4	66395702	66395883	4_66087901_INDEL
4	66395702	66395883	4_66087901_INDEL
4	66395702	66395883	4_66087901_INDEL
4	66395702	66395883	4_66087901_INDEL
4	66395702	66395883	4_66087901_INDEL
4	66402802	66403004	4_66087901_INDEL
4	66402802	66403004	4_66087901_INDEL
4	66402802	66403004	4_66087901_INDEL
4	66402802	66403004	4_66087901_INDEL
4	66402802	66403004	4_66087901_INDEL
4	66402802	66403004	4_66087901_INDEL
4	66402802	66403004	4_66087901_INDEL
4	66402802	66403004	4_66087901_INDEL
4	66403975	66404169	4_66087901_INDEL
4	66403975	66404169	4_66087901_INDEL
4	66403975	66404169	4_66087901_INDEL
4	66403975	66404169	4_66087901_INDEL
4	66403975	66404169	4_66087901_INDEL
4	66403975	66404169	4_66087901_INDEL
4	66403975	66404169	4_66087901_INDEL
4	66403975	66404169	4_66087901_INDEL
4	66406569	66406734	4_66087901_INDEL
4	66406569	66406734	4_66087901_INDEL
4	66406569	66406734	4_66087901_INDEL
4	66406569	66406734	4_66087901_INDEL
4	66406569	66406734	4_66087901_INDEL
4	66406569	66406734	4_66087901_INDEL
4	66406569	66406734	4_66087901_INDEL
4	66406569	66406734	4_66087901_INDEL
4	66414792	66414972	4_66087901_INDEL
4	66414792	66414972	4_66087901_INDEL
4	66414792	66414972	4_66087901_INDEL
4	66414792	66414972	4_66087901_INDEL
4	66414792	66414972	4_66087901_INDEL
4	66414792	66414972	4_66087901_INDEL
4	66414792	66414972	4_66087901_INDEL
4	66414792	66414972	4_66087901_INDEL
4	66417297	66417452	4_66087901_INDEL
4	66417297	66417452	4_66087901_INDEL
4	66417297	66417452	4_66087901_INDEL
4	66417297	66417452	4_66087901_INDEL
4	66417453	66417455	4_66087901_INDEL
4	66417453	66417455	4_66087901_INDEL
4	66417453	66417455	4_66087901_INDEL
4	66417453	66417455	4_66087901_INDEL
4	66421597	66423228	4_66087901_INDEL
4	66421597	66423228	4_66087901_INDEL
4	66423128	66423130	4_66087901_INDEL
4	66423131	66423228	4_66087901_INDEL
4	66423140	66423228	4_66087901_INDEL
4	66423202	66423204	4_66087901_INDEL
4	66423205	66423228	4_66087901_INDEL
4	66424247	66426414	4_66087901_INDEL
4	66424247	66426414	4_66087901_INDEL
4	66426338	66426414	4_66087901_INDEL
4	66426391	66426393	4_66087901_INDEL
4	66426394	66426414	4_66087901_INDEL
4	66426404	66426406	4_66087901_INDEL
4	66426407	66426414	4_66087901_INDEL
4	66428437	66428513	4_66087901_INDEL
4	66428437	66428513	4_66087901_INDEL
4	66428437	66428513	4_66087901_INDEL
4	66428437	66428513	4_66087901_INDEL
4	66428437	66428513	4_66087901_INDEL
4	66430304	66431061	4_66087901_INDEL
4	66431036	66431038	4_66087901_INDEL
4	66431039	66431061	4_66087901_INDEL
4	66437123	66437125	4_66087901_INDEL
4	66437126	66437148	4_66087901_INDEL
4	66438188	66438289	4_66087901_INDEL
4	66438188	66438289	4_66087901_INDEL
4	66438188	66438289	4_66087901_INDEL
4	66438188	66438289	4_66087901_INDEL
4	66438188	66438289	4_66087901_INDEL
4	66438188	66438289	4_66087901_INDEL
4	66438188	66438289	4_66087901_INDEL
4	66438188	66438289	4_66087901_INDEL
4	66438188	66438289	4_66087901_INDEL
4	66438188	66438289	4_66087901_INDEL
4	66438188	66438289	4_66087901_INDEL
4	66438188	66438289	4_66087901_INDEL
4	66438188	66438289	4_66087901_INDEL
4	66439221	66439370	4_66087901_INDEL
4	66439221	66439370	4_66087901_INDEL
4	66439221	66439370	4_66087901_INDEL
4	66439221	66439370	4_66087901_INDEL
4	66439221	66439370	4_66087901_INDEL
4	66439221	66439370	4_66087901_INDEL
4	66439221	66439370	4_66087901_INDEL
4	66439221	66439370	4_66087901_INDEL
4	66439221	66439370	4_66087901_INDEL
4	66439221	66439370	4_66087901_INDEL
4	66439221	66439370	4_66087901_INDEL
4	66439221	66439370	4_66087901_INDEL
4	66439221	66439370	4_66087901_INDEL
4	66443086	66443835	4_66087901_INDEL
4	66443086	66443835	4_66087901_INDEL
4	66443086	66443835	4_66087901_INDEL
4	66443086	66443835	4_66087901_INDEL
4	66443086	66443835	4_66087901_INDEL
4	66443086	66443835	4_66087901_INDEL
4	66443086	66443835	4_66087901_INDEL
4	66443086	66443835	4_66087901_INDEL
4	66443086	66443835	4_66087901_INDEL
4	66443086	66443835	4_66087901_INDEL
4	66443086	66443835	4_66087901_INDEL
4	66443086	66443835	4_66087901_INDEL
4	66443086	66443835	4_66087901_INDEL
4	66446658	66446789	4_66087901_INDEL
4	66446658	66446789	4_66087901_INDEL
4	66446658	66446789	4_66087901_INDEL
4	66446658	66446789	4_66087901_INDEL
4	66446658	66446789	4_66087901_INDEL
4	66446658	66446789	4_66087901_INDEL
4	66446658	66446789	4_66087901_INDEL
4	66446658	66446789	4_66087901_INDEL
4	66446658	66446789	4_66087901_INDEL
4	66446658	66446789	4_66087901_INDEL
4	66446658	66446789	4_66087901_INDEL
4	66446658	66446789	4_66087901_INDEL
4	66446658	66446789	4_66087901_INDEL
4	66338437	66340716	4_66087901_INDEL
4	66338437	66340718	4_66087901_INDEL
4	66355073	66355242	4_66087901_INDEL
4	66417297	66421169	4_66087901_INDEL
4	66417297	66421249	4_66087901_INDEL
4	66417297	66421249	4_66087901_INDEL
4	66417297	66421249	4_66087901_INDEL
4	66435564	66437148	4_66087901_INDEL
4	67208784	67208881	4_67208785_INDEL
4	70158479	70158562	4_70158480_INDEL
4	72460954	72460954	4_72460955_INDEL
4	72460954	72460954	4_72460955_INDEL
4	75052671	75052671	4_75052672_INDEL
4	76542546	76542546	4_76542547_INDEL
4	76542546	76542546	4_76542547_INDEL
4	76542836	76542929	4_76542837_INDEL
4	76542836	76542929	4_76542837_INDEL
4	76544174	76544174	4_76544175_INDEL
4	76544174	76544174	4_76544175_INDEL
4	76545259	76545259	4_76545260_INDEL
4	76545259	76545259	4_76545260_INDEL
4	77602227	77602236	4_77602228_INDEL
4	77602227	77602236	4_77602228_INDEL
4	77602227	77602236	4_77602228_INDEL
4	77602227	77602236	4_77602228_INDEL
4	77602227	77602236	4_77602228_INDEL
4	77602227	77602236	4_77602228_INDEL
4	82598682	82598769	4_82592241_INDEL
4	82598727	82598729	4_82592241_INDEL
4	82598727	82598769	4_82592241_INDEL
4	82598894	82599333	4_82592241_INDEL
4	82598894	82599724	4_82592241_INDEL
4	82599334	82599336	4_82592241_INDEL
4	82598682	82598769	4_82592242_INDEL
4	82598727	82598729	4_82592242_INDEL
4	82598727	82598769	4_82592242_INDEL
4	82598894	82599333	4_82592242_INDEL
4	82598894	82599724	4_82592242_INDEL
4	82599334	82599336	4_82592242_INDEL
4	82618230	82618919	4_82612706_INDEL
4	82618877	82618879	4_82612706_INDEL
4	82618877	82618919	4_82612706_INDEL
4	82619045	82619466	4_82612706_INDEL
4	82619045	82619711	4_82612706_INDEL
4	82619467	82619469	4_82612706_INDEL
4	82699808	82699858	4_82696211_INDEL
4	82699808	82699858	4_82696211_INDEL
4	82705980	82706309	4_82696211_INDEL
4	82705980	82706309	4_82696211_INDEL
4	82707937	82707993	4_82696211_INDEL
4	82707937	82707993	4_82696211_INDEL
4	82708783	82708836	4_82696211_INDEL
4	82708783	82708836	4_82696211_INDEL
4	82710256	82710395	4_82696211_INDEL
4	82710256	82710861	4_82696211_INDEL
4	82710396	82710398	4_82696211_INDEL
4	82720193	82720386	4_82696211_INDEL
4	82720344	82720346	4_82696211_INDEL
4	82720344	82720386	4_82696211_INDEL
4	82720516	82720816	4_82696211_INDEL
4	82720516	82720816	4_82696211_INDEL
4	85245408	85245413	4_85245409_INDEL
4	85245408	85245413	4_85245409_INDEL
4	85387383	85387383	4_85387384_INDEL
4	92566088	92566159	4_92566089_INDEL
4	94713701	94713701	4_94713702_INDEL
4	94713701	94713701	4_94713702_INDEL
4	94713701	94713701	4_94713702_INDEL
4	94713701	94713701	4_94713702_INDEL
4	94713701	94713701	4_94713702_INDEL
4	94713701	94713701	4_94713702_INDEL
4	94713701	94713701	4_94713702_INDEL
4	94713701	94713701	4_94713702_INDEL
4	94713701	94713701	4_94713702_INDEL
4	94713701	94713701	4_94713702_INDEL
4	94713701	94713701	4_94713702_INDEL
4	94713701	94713701	4_94713702_INDEL
4	94713701	94713701	4_94713702_INDEL
4	94713701	94713701	4_94713702_INDEL
4	94713701	94713701	4_94713702_INDEL
4	94713701	94713701	4_94713702_INDEL
4	94713701	94713701	4_94713702_INDEL
4	94713701	94713701	4_94713702_INDEL
4	94713701	94713701	4_94713702_INDEL
4	94713701	94713701	4_94713702_INDEL
4	94713701	94713701	4_94713702_INDEL
4	94713701	94713701	4_94713702_INDEL
4	94713701	94713701	4_94713702_INDEL
4	94713701	94713701	4_94713702_INDEL
4	94713701	94713701	4_94713702_INDEL
4	97173041	97173479	4_97173042_INDEL
4	97249144	97249144	4_97249145_INDEL
4	97382711	97383011	4_97382712_INDEL
4	98714542	98720065	4_98714231_INDEL
4	98794306	98794382	4_98794307_INDEL
4	98794306	98794382	4_98794307_INDEL
4	98794306	98794382	4_98794307_INDEL
4	98794306	98794382	4_98794307_INDEL
4	98794306	98794382	4_98794307_INDEL
4	98794306	98794382	4_98794307_INDEL
4	104913498	104913661	4_104913499_INDEL
4	104913498	104913661	4_104913499_INDEL
4	105468275	105468275	4_105468276_OTHER
4	105468275	105468275	4_105468276_OTHER
4	105469432	105469432	4_105469433_INDEL
4	105469432	105469432	4_105469433_INDEL
4	105588028	105588200	4_105587910_INDEL
4	105589497	105589497	4_105589498_INDEL
4	105600839	105600858	4_105600714_INDEL
4	105601632	105601975	4_105601633_INDEL
4	105601897	105601899	4_105601633_INDEL
4	105601900	105601975	4_105601633_INDEL
4	105601901	105601975	4_105601633_INDEL
4	105602512	105602512	4_105602513_OTHER
4	105602552	105602647	4_105602553_INDEL
4	105603970	105603970	4_105603971_INDEL
4	105624892	105625042	4_105624819_INDEL
4	105624994	105624996	4_105624819_INDEL
4	105624994	105625042	4_105624819_INDEL
4	105625176	105625567	4_105624819_INDEL
4	105625176	105625852	4_105624819_INDEL
4	105625568	105625570	4_105624819_INDEL
4	105635301	105636185	4_105635302_INDEL
4	105653054	105653054	4_105653055_OTHER
4	105653054	105653054	4_105653055_OTHER
4	105677079	105677495	4_105677080_INDEL
4	105677079	105677523	4_105677080_INDEL
4	105677496	105677498	4_105677080_INDEL
4	105715756	105715784	4_105714835_INDEL
4	105718284	105718426	4_105718285_INDEL
4	105718284	105718426	4_105718285_INDEL
4	105743595	105743597	4_105743596_INDEL
4	105743595	105743597	4_105743596_INDEL
4	105818616	105818928	4_105818617_INDEL
4	105820801	105821541	4_105818617_INDEL
4	105821493	105821495	4_105818617_INDEL
4	105821493	105821541	4_105818617_INDEL
4	105821628	105821947	4_105818617_INDEL
4	105821628	105821957	4_105818617_INDEL
4	105821948	105821950	4_105818617_INDEL
4	105909688	105910055	4_105898661_INDEL
4	105909733	105909735	4_105898661_INDEL
4	105909736	105910055	4_105898661_INDEL
4	105910142	105910190	4_105898661_INDEL
4	105910142	105910551	4_105898661_INDEL
4	105910188	105910190	4_105898661_INDEL
4	105912626	105915224	4_105898661_INDEL
4	105915415	105917670	4_105898661_INDEL
4	105921885	105922483	4_105898661_INDEL
4	105922134	105922136	4_105898661_INDEL
4	105922137	105922483	4_105898661_INDEL
4	105922203	105922207	4_105898661_INDEL
4	105922203	105922207	4_105898661_INDEL
4	105922966	105922996	4_105898661_INDEL
4	105922966	105923013	4_105898661_INDEL
4	105922994	105922996	4_105898661_INDEL
4	105987530	105987530	4_105987531_INDEL
4	105992394	105992535	4_105992395_INDEL
4	105992422	105992422	4_105992423_OTHER
4	105993243	105993687	4_105993244_INDEL
4	105994056	105994960	4_105994057_INDEL
4	105995693	105995962	4_105995694_INDEL
4	105996223	105997581	4_105996224_INDEL
4	106054364	106054364	4_106054365_INDEL
4	106054364	106054364	4_106054365_INDEL
4	106054759	106056454	4_106054760_INDEL
4	106055982	106055982	4_106055983_INDEL
4	106056015	106056015	4_106056016_INDEL
4	106658649	106658649	4_106658650_INDEL
4	106658649	106658751	4_106658650_INDEL
4	107305521	107306499	4_107304493_INDEL
4	107305567	107305569	4_107304493_INDEL
4	107305567	107306496	4_107304493_INDEL
4	107306497	107306499	4_107304493_INDEL
4	107399858	107399905	4_107399859_INDEL
4	107399858	107399908	4_107399859_INDEL
4	107399906	107399908	4_107399859_INDEL
4	107732501	107732501	4_107732502_INDEL
4	112741154	112741154	4_112741155_INDEL
4	112752835	112752899	4_112752836_INDEL
4	112752835	112752899	4_112752836_INDEL
4	112844135	112848378	4_112827564_INDEL
4	112849050	112849197	4_112827564_INDEL
4	112849072	112849197	4_112827564_INDEL
4	112849072	112849197	4_112827564_INDEL
4	112850270	112850475	4_112827564_INDEL
4	112850270	112850475	4_112827564_INDEL
4	112850316	112850318	4_112827564_INDEL
4	112850316	112850475	4_112827564_INDEL
4	112850378	112850380	4_112827564_INDEL
4	112850378	112850475	4_112827564_INDEL
4	112855214	112855862	4_112827564_INDEL
4	112855214	112855862	4_112827564_INDEL
4	112855214	112855862	4_112827564_INDEL
4	112855266	112855268	4_112827564_INDEL
4	112855266	112855862	4_112827564_INDEL
4	112855462	112855862	4_112827564_INDEL
4	112855462	112855862	4_112827564_INDEL
4	112858516	112858588	4_112827564_INDEL
4	112858516	112858588	4_112827564_INDEL
4	112858516	112858588	4_112827564_INDEL
4	112858516	112858588	4_112827564_INDEL
4	112858516	112858588	4_112827564_INDEL
4	112858516	112858588	4_112827564_INDEL
4	112862538	112863161	4_112827564_INDEL
4	112862538	112863161	4_112827564_INDEL
4	112862538	112863161	4_112827564_INDEL
4	112862538	112863161	4_112827564_INDEL
4	112862538	112863161	4_112827564_INDEL
4	112862538	112863161	4_112827564_INDEL
4	112873340	112874013	4_112827564_INDEL
4	112873340	112874013	4_112827564_INDEL
4	112873340	112874013	4_112827564_INDEL
4	112873340	112875598	4_112827564_INDEL
4	112873340	112875598	4_112827564_INDEL
4	112873340	112875598	4_112827564_INDEL
4	112874014	112874016	4_112827564_INDEL
4	112874014	112874016	4_112827564_INDEL
4	112874014	112874016	4_112827564_INDEL
4	112898166	112898249	4_112827564_INDEL
4	112898166	112898302	4_112827564_INDEL
4	112898193	112898249	4_112827564_INDEL
4	112904423	112904462	4_112827564_INDEL
4	112904469	112904634	4_112827564_INDEL
4	112904498	112904500	4_112827564_INDEL
4	112904498	112904634	4_112827564_INDEL
4	112905200	112906118	4_112827564_INDEL
4	112905200	112907032	4_112827564_INDEL
4	112905200	112907032	4_112827564_INDEL
4	112905200	112907032	4_112827564_INDEL
[truncated: 18,265 more rows]

## Sheet: SVs_cpg
cpg_chr	cpg_start	cpg_end	var_id
1	346692	347766	1_246440_INDEL
1	383978	384246	1_246440_INDEL
1	455981	456222	1_246440_INDEL
1	466158	466412	1_246440_INDEL
1	484004	484278	1_246440_INDEL
1	383978	384246	1_383181_INDEL
1	484004	484278	1_483202_INDEL
1	2027915	2027915	1_2027916_INDEL
1	2140272	2140783	1_2136974_INDEL
1	2266540	2266688	1_2266541_INDEL
1	3456016	3456226	1_3455999_INDEL
1	7246074	7246473	1_7245998_INDEL
1	8918057	8918372	1_8918044_INDEL
1	29432933	29433011	1_29432934_INDEL
1	31181219	31181493	1_31180421_INDEL
1	31904069	31904294	1_31897388_INDEL
1	54540865	54541563	1_54540493_INDEL
1	55111397	55112097	1_55103907_INDEL
1	55457868	55458119	1_55457835_INDEL
1	59017187	59017267	1_59017188_INDEL
1	75435015	75435331	1_75368274_INDEL
1	75435015	75435331	1_75434215_INDEL
1	82917991	82917991	1_82917992_INDEL
1	87730452	87730922	1_87724612_INDEL
1	95874548	95875323	1_95874520_INDEL
1	97014996	97014996	1_97014997_INDEL
1	111116417	111116501	1_111116418_INDEL
1	111116670	111116670	1_111116671_INDEL
1	119401578	119401846	1_119394072_INDEL
1	119898254	119898341	1_119898255_INDEL
1	121548634	121548634	1_121548635_INDEL
1	121572712	121572731	1_121572671_INDEL
1	121572914	121572914	1_121572915_INDEL
1	129378558	129379256	1_129371075_INDEL
1	137709696	137710208	1_137709318_INDEL
1	142533068	142533068	1_142533069_OTHER
1	142533099	142533198	1_142533100_INDEL
1	144323728	144323779	1_144323729_INDEL
1	144344468	144344468	1_144344469_INDEL
1	145638985	145638985	1_145638986_INDEL
1	147696852	147697080	1_147696798_INDEL
1	148064839	148065113	1_148064043_INDEL
1	148486243	148486339	1_148486244_INDEL
1	150871670	150871670	1_150871671_OTHER
1	152152047	152152128	1_152152048_INDEL
1	152157845	152158035	1_152152048_INDEL
1	152157845	152158117	1_152156170_INDEL
1	152290563	152290563	1_152290564_INDEL
1	152668015	152668078	1_152668016_INDEL
1	152696750	152696806	1_152696751_INDEL
1	153534851	153534851	1_153534852_INDEL
1	153534851	153534920	1_153534852_INDEL
1	153561455	153561557	1_153561456_INDEL
1	153561501	153561501	1_153561502_OTHER
1	153891929	153891929	1_153891930_INDEL
1	153891929	153891987	1_153891930_INDEL
1	153928164	153928164	1_153928165_INDEL
1	153998859	153998965	1_153998860_INDEL
1	154025446	154025911	1_154025447_INDEL
1	154025464	154025464	1_154025465_INDEL
1	154033431	154033431	1_154033432_INDEL
1	154126818	154126871	1_154126819_INDEL
1	154189982	154189982	1_154189983_INDEL
1	154248855	154248923	1_154248856_INDEL
1	155025198	155025198	1_155025199_INDEL
1	155733268	155733268	1_155733269_INDEL
1	156013913	156014072	1_156013914_INDEL
1	156184632	156184632	1_156184633_OTHER
1	156184884	156184884	1_156184885_INDEL
1	156184988	156185015	1_156184989_INDEL
1	156185122	156185192	1_156184989_INDEL
1	156185755	156185755	1_156185756_OTHER
1	156185793	156185861	1_156185794_INDEL
1	156185863	156185863	1_156185864_OTHER
1	156748250	156748250	1_156748251_INDEL
1	157277982	157278033	1_157277983_INDEL
1	157320290	157320413	1_157320291_INDEL
1	157320434	157320434	1_157320435_INDEL
1	157360686	157360745	1_157360687_INDEL
1	157371414	157371492	1_157371415_INDEL
1	157371460	157371460	1_157371461_INDEL
1	157906602	157906918	1_157905809_INDEL
1	158448346	158448451	1_158448347_INDEL
1	158519696	158519696	1_158519697_INDEL
2	182108	182272	2_182109_INDEL
2	203108	203370	2_202774_INDEL
2	204595	204808	2_202774_INDEL
2	205992	206481	2_202774_INDEL
2	207515	207869	2_202774_INDEL
2	208843	209276	2_202774_INDEL
2	221228	221436	2_220605_INDEL
2	221435	221435	2_221436_INDEL
2	1313495	1313718	2_1293692_INDEL
2	1317837	1319290	2_1293692_INDEL
2	1333663	1334487	2_1293692_INDEL
2	1351389	1352314	2_1293692_INDEL
2	5309169	5309238	2_5309170_INDEL
2	5755523	5755523	2_5755524_INDEL
2	5980626	5980626	2_5980627_INDEL
2	10742062	10742281	2_10739817_INDEL
2	19468547	19468549	2_19468548_INDEL
2	24454572	24454572	2_24454573_INDEL
2	25528432	25528991	2_25526935_INDEL
2	27711520	27712791	2_27313972_INDEL
2	27869638	27871178	2_27313972_INDEL
2	31586791	31586845	2_31586792_INDEL
2	43343477	43343477	2_43343478_INDEL
2	56298015	56298258	2_56290046_INDEL
2	61566658	61566756	2_61566659_INDEL
2	61566901	61566901	2_61566902_OTHER
2	65759127	65759819	2_65758752_INDEL
2	70305186	70305926	2_70297470_INDEL
2	70483624	70483695	2_70483625_INDEL
2	71235806	71235806	2_71235807_INDEL
2	73397943	73397943	2_73397944_INDEL
2	75730211	75730211	2_75730212_INDEL
2	79394455	79394710	2_79390267_INDEL
2	79394455	79394710	2_79393591_INDEL
2	87113365	87113365	2_87113366_INDEL
2	88751584	88751995	2_88751546_INDEL
2	91203044	91203106	2_91203045_INDEL
2	93342268	93342542	2_93334742_INDEL
2	96945293	96945438	2_96945294_INDEL
2	105771628	105771628	2_105771629_OTHER
2	108191166	108191411	2_108183656_INDEL
2	108701600	108701712	2_108701598_INDEL
2	108701605	108701605	2_108701606_INDEL
2	113434144	113434472	2_113432953_INDEL
2	119393034	119393116	2_119393035_INDEL
2	119428065	119428304	2_119425279_INDEL
2	119428065	119428108	2_119427563_INDEL
2	121570084	121570196	2_121570085_INDEL
2	121571156	121571358	2_121571157_INDEL
2	121571588	121572630	2_121571157_INDEL
2	121571869	121572856	2_121571870_INDEL
2	121572333	121572333	2_121572334_OTHER
2	121572356	121572356	2_121572357_OTHER
2	121572425	121572526	2_121572426_INDEL
2	124003511	124003511	2_124003512_OTHER
2	124003539	124003658	2_124003540_INDEL
2	127725626	127725726	2_127725627_INDEL
2	130305282	130305282	2_130305283_INDEL
2	133266706	133266806	2_133266707_INDEL
2	133266805	133266805	2_133266806_INDEL
2	133423335	133423404	2_133423336_INDEL
2	133536588	133536588	2_133536589_INDEL
2	133576997	133577165	2_133576998_INDEL
2	133577008	133577008	2_133577009_INDEL
2	133831258	133831318	2_133831259_INDEL
2	134354604	134354685	2_134354605_INDEL
2	134375765	134375821	2_134375766_INDEL
2	134395955	134396008	2_134395956_INDEL
2	134396008	134396008	2_134396009_INDEL
2	134602780	134602910	2_134602781_INDEL
2	134781125	134781193	2_134781126_INDEL
2	134781157	134781157	2_134781158_OTHER
2	134919224	134919224	2_134919225_INDEL
2	134919618	134919703	2_134919619_INDEL
2	135061709	135061709	2_135061710_OTHER
2	135118015	135118015	2_135118016_INDEL
2	135217925	135218161	2_135217926_INDEL
2	135231695	135231695	2_135231696_INDEL
2	135262646	135262700	2_135262647_INDEL
2	135262753	135262753	2_135262754_INDEL
2	135329921	135329921	2_135329922_INDEL
2	135383654	135383654	2_135383655_INDEL
2	135495576	135495576	2_135495577_INDEL
2	135504676	135504725	2_135504668_INDEL
2	135597877	135597937	2_135597878_INDEL
2	135700590	135700666	2_135700591_INDEL
2	135700821	135700821	2_135700822_OTHER
2	135761396	135761396	2_135761397_INDEL
2	136044265	136044316	2_136044266_INDEL
2	136187511	136187933	2_136187431_INDEL
2	136211953	136213066	2_136208237_INDEL
3	11035555	11035829	3_11028062_INDEL
3	11108539	11108899	3_11105277_INDEL
3	12283934	12284005	3_12283935_INDEL
3	14000037	14000037	3_14000038_INDEL
3	16173443	16174418	3_16173413_INDEL
3	17967131	17967417	3_17963208_INDEL
3	17967131	17967417	3_17965645_INDEL
3	17967131	17967417	3_17966581_INDEL
3	17972428	17972714	3_17968373_INDEL
3	17972428	17972714	3_17969343_INDEL
3	18362958	18363194	3_18356871_INDEL
3	18624730	18624958	3_18624731_INDEL
3	18945811	18945880	3_18945812_INDEL
3	20978338	20978965	3_20975195_INDEL
3	20980363	20980601	3_20975195_INDEL
3	20981728	20981968	3_20975195_INDEL
3	20987375	20987724	3_20975195_INDEL
3	20978338	20978965	3_20975195_INDEL
3	20980363	20980601	3_20975195_INDEL
3	20981728	20981968	3_20975195_INDEL
3	20987375	20987724	3_20975195_INDEL
3	20987375	20987724	3_20982165_INDEL
3	20991349	20991977	3_20982165_INDEL
3	20993378	20993615	3_20982165_INDEL
3	20994752	20995331	3_20982165_INDEL
3	20995618	20996055	3_20982165_INDEL
3	21006482	21006770	3_20982165_INDEL
3	21015807	21016524	3_20982165_INDEL
3	21023629	21024035	3_20982165_INDEL
3	21030872	21031096	3_20982165_INDEL
3	21034793	21035365	3_20982165_INDEL
3	21036748	21036991	3_20982165_INDEL
3	21038059	21038713	3_20982165_INDEL
3	21039001	21039433	3_20982165_INDEL
3	21047371	21047843	3_20982165_INDEL
3	21049232	21049950	3_20982165_INDEL
3	21057209	21057615	3_20982165_INDEL
3	21004215	21004679	3_20982165_INDEL
3	21034967	21035365	3_21034968_INDEL
3	21036748	21036991	3_21034968_INDEL
3	21038059	21038681	3_21034968_INDEL
3	21047371	21047843	3_21045912_INDEL
3	21311528	21311528	3_21311529_OTHER
3	22445949	22446041	3_22445950_INDEL
3	22800937	22800937	3_22800938_INDEL
3	24684109	24684363	3_24676617_INDEL
3	26709536	26709536	3_26709537_INDEL
3	32257466	32257740	3_32256666_INDEL
3	33765471	33765641	3_33765472_INDEL
3	33765716	33765716	3_33765717_OTHER
3	49088700	49088968	3_49086056_INDEL
3	49105049	49105414	3_49086056_INDEL
3	51332800	51332884	3_51332801_INDEL
3	53970183	53970881	3_53962675_INDEL
3	54185693	54186160	3_54185674_INDEL
3	56375497	56375793	3_56374838_INDEL
3	60026273	60026273	3_60026274_INDEL
3	76199146	76199219	3_76199147_INDEL
3	76199167	76199167	3_76199168_OTHER
3	80981267	80981690	3_80979157_INDEL
3	85836141	85836141	3_85836142_OTHER
3	98839048	98839048	3_98839049_INDEL
3	102900663	102900894	3_102898817_INDEL
3	108121194	108121194	3_108121195_INDEL
3	113145379	113145454	3_113145380_INDEL
3	113477307	113477307	3_113477308_INDEL
3	115095783	115095783	3_115095784_INDEL
3	115260786	115260786	3_115260787_INDEL
3	115609767	115609767	3_115609768_INDEL
3	116818906	116818999	3_116818907_INDEL
3	117502095	117502095	3_117502096_OTHER
3	117502135	117502366	3_117502136_INDEL
3	117611602	117611602	3_117611603_INDEL
3	117611602	117611602	3_117611603_INDEL
3	117611602	117611602	3_117611603_INDEL
3	117694109	117694373	3_117694110_INDEL
3	117694401	117694401	3_117694402_INDEL
3	118193730	118194218	3_118193731_INDEL
3	118194014	118194014	3_118194015_INDEL
3	118264713	118264771	3_118264714_INDEL
3	118270792	118270792	3_118270793_INDEL
3	118270976	118271028	3_118270977_INDEL
3	118288157	118288157	3_118288158_INDEL
3	118319653	118319741	3_118319654_INDEL
3	118354080	118354080	3_118354081_OTHER
3	118354130	118354269	3_118354131_INDEL
3	118425732	118425919	3_118425733_INDEL
3	118428177	118428243	3_118428178_INDEL
3	118625680	118625778	3_118625653_INDEL
3	118883548	118883630	3_118883549_INDEL
3	118886622	118886622	3_118886623_INDEL
3	119054168	119054323	3_119052288_INDEL
3	119207624	119207952	3_119203086_INDEL
3	119953325	119953378	3_119953326_INDEL
3	120037531	120037531	3_120037532_INDEL
3	120037531	120037651	3_120037532_INDEL
3	120049068	120049120	3_120049069_INDEL
3	120343483	120343483	3_120343484_INDEL
3	120387718	120387718	3_120387719_INDEL
3	120555443	120555443	3_120555444_INDEL
3	120601307	120601307	3_120601308_INDEL
3	120675615	120675901	3_120675049_INDEL
3	120675615	120675901	3_120675183_INDEL
3	120844428	120844489	3_120844429_INDEL
3	120844633	120844633	3_120844634_INDEL
3	120967588	120967588	3_120967589_INDEL
3	120967588	120967639	3_120967589_INDEL
3	120973042	120973129	3_120973043_INDEL
4	170236	173010	4_170237_INDEL
4	170533	171935	4_170534_INDEL
4	172327	172327	4_172328_OTHER
4	209119	209119	4_209120_INDEL
4	209123	209123	4_209124_OTHER
4	213304	213483	4_213060_INDEL
4	297901	298129	4_297033_INDEL
4	9764303	9764355	4_9764304_INDEL
4	11297225	11297252	4_11297226_INDEL
4	12763486	12763626	4_12763487_INDEL
4	14791493	14791799	4_14791458_INDEL
4	14791723	14791723	4_14791724_INDEL
4	20438426	20438855	4_20438401_INDEL
4	20462728	20462958	4_20458893_INDEL
4	20467725	20468073	4_20458893_INDEL
4	20462728	20462958	4_20459895_INDEL
4	20467725	20468073	4_20459895_INDEL
4	21833266	21833335	4_21833267_INDEL
4	24422898	24423098	4_24422899_INDEL
4	44647810	44647836	4_44647811_INDEL
4	61332693	61332772	4_61332694_INDEL
4	64929634	64930146	4_64929276_INDEL
4	66212958	66214218	4_66087901_INDEL
4	66325378	66326292	4_66087901_INDEL
4	66443311	66443806	4_66087901_INDEL
4	66354977	66356589	4_66087901_INDEL
4	82684993	82685267	4_82677593_INDEL
4	87313887	87314123	4_87313888_INDEL
4	89458999	89459697	4_89458615_INDEL
4	99482360	99482794	4_99481916_INDEL
4	102971559	102971708	4_102971560_INDEL
4	103008622	103008712	4_103008623_INDEL
4	107336340	107336762	4_107336341_INDEL
4	108736291	108736559	4_108728947_INDEL
4	108904204	108904532	4_108899660_INDEL
4	110154532	110154610	4_110154533_INDEL
4	112752835	112752899	4_112752836_INDEL
4	112848637	112849383	4_112827564_INDEL
4	112946705	112947197	4_112827564_INDEL
4	113018685	113019091	4_112827564_INDEL
4	113131698	113132520	4_112827564_INDEL
4	113263506	113264396	4_112827564_INDEL
4	112946967	112947197	4_112946968_INDEL
4	113263540	113263540	4_113263541_OTHER
4	115806241	115806339	4_115806242_INDEL
4	116594404	116594479	4_116594405_INDEL
4	116709424	116709502	4_116709425_INDEL
4	116794380	116794500	4_116794381_INDEL
4	116894168	116894168	4_116894169_INDEL
4	116923841	116923976	4_116923842_INDEL
4	117125064	117125252	4_117125065_INDEL
4	117186953	117187023	4_117186954_INDEL
4	117610930	117610998	4_117610931_INDEL
4	117787327	117787378	4_117787328_INDEL
4	117946957	117946957	4_117946958_INDEL
4	118092742	118092742	4_118092743_OTHER
4	118135069	118135069	4_118135070_INDEL
4	118147901	118147901	4_118147902_INDEL
4	118493583	118493806	4_118493107_INDEL
4	118513276	118513276	4_118513277_INDEL
4	118513337	118513395	4_118513338_INDEL
4	118592254	118592254	4_118592255_INDEL
4	118610000	118610062	4_118609998_INDEL
4	118690091	118690250	4_118690092_INDEL
4	118690123	118690123	4_118690124_INDEL
4	118720127	118720127	4_118720128_INDEL
4	118756785	118756863	4_118756786_INDEL
4	118834289	118834289	4_118834290_INDEL
4	118904331	118904394	4_118904332_INDEL
4	118925540	118925749	4_118925034_INDEL
4	118928886	118929708	4_118925034_INDEL
4	119024013	119024067	4_119024014_INDEL
4	119065805	119065805	4_119065806_INDEL
4	119065834	119065904	4_119065835_INDEL
4	119077402	119077482	4_119077403_INDEL
4	119093097	119093935	4_119092903_INDEL
4	119093097	119093171	4_119093081_INDEL
4	119093139	119093139	4_119093140_INDEL
4	119093153	119093153	4_119093154_INDEL
4	119139927	119140017	4_119139928_INDEL
4	119227068	119227068	4_119227069_INDEL
4	119269314	119269484	4_119269315_INDEL
4	119315857	119315857	4_119315858_INDEL
4	119408331	119408407	4_119408332_INDEL
4	119408365	119408365	4_119408366_INDEL
4	119636291	119636372	4_119636292_INDEL
5	732696	733394	5_732320_INDEL
5	4913684	4913701	5_4913633_INDEL
5	11815647	11816345	5_11808088_INDEL
5	12515751	12516025	5_12508249_INDEL
5	12516206	12516449	5_12508249_INDEL
5	17428376	17428614	5_17428023_INDEL
5	18572193	18572438	5_18564692_INDEL
5	20461190	20461506	5_20453735_INDEL
5	20461687	20461930	5_20453735_INDEL
5	27633349	27633593	5_27626065_INDEL
5	27644640	27644662	5_27644641_INDEL
5	27655486	27655708	5_27644641_INDEL
5	30547664	30548465	5_30544993_INDEL
5	30648453	30648531	5_30648454_INDEL
5	31578951	31579225	5_31571432_INDEL
5	31959498	31960298	5_31952833_INDEL
5	38741875	38742191	5_38741800_INDEL
5	41666315	41666571	5_41665504_INDEL
5	47208677	47208743	5_47208664_INDEL
5	57620861	57620982	5_57620862_INDEL
5	59272526	59272794	5_59265032_INDEL
5	59375268	59375567	5_59375269_INDEL
5	68016322	68016322	5_68016323_OTHER
5	68016491	68016678	5_68016492_INDEL
5	68045975	68045975	5_68045976_INDEL
5	72185235	72185482	5_72185212_INDEL
5	79112559	79112630	5_79112560_INDEL
5	79544876	79544947	5_79544877_INDEL
5	79698313	79698796	5_79697940_INDEL
5	83340835	83340914	5_83340836_INDEL
5	91099403	91099714	5_91098206_INDEL
5	98711025	98711151	5_98711026_INDEL
5	101992190	101992458	5_101991390_INDEL
5	106593365	106593365	5_106593366_OTHER
5	106593572	106593649	5_106593573_INDEL
5	107184844	107184844	5_107184845_INDEL
5	108840038	108840159	5_108840039_INDEL
5	108841463	108841771	5_108841464_INDEL
5	108842221	108842353	5_108842222_INDEL
5	109514003	109514003	5_109514004_INDEL
5	111222911	111223185	5_111222110_INDEL
5	111701156	111701603	5_111694728_INDEL
5	113522051	113522051	5_113522052_INDEL
5	113803658	113803711	5_113803659_INDEL
5	113997067	113997242	5_113997068_INDEL
5	114052553	114052553	5_114052554_INDEL
5	114052896	114052959	5_114052897_INDEL
5	114306092	114306179	5_114306093_INDEL
5	114525453	114525525	5_114525454_INDEL
5	114525589	114525589	5_114525590_INDEL
5	115170190	115170215	5_115170160_INDEL
5	115170268	115170268	5_115170269_INDEL
5	115379560	115379795	5_115379537_INDEL
5	115654405	115654405	5_115654406_INDEL
5	116402634	116402634	5_116402635_INDEL
5	116737651	116737751	5_116737652_INDEL
5	116737836	116737836	5_116737837_INDEL
5	116899916	116899985	5_116899917_INDEL
5	116915859	116915933	5_116915860_INDEL
5	116918616	116918676	5_116918617_INDEL
5	116923373	116923441	5_116923374_INDEL
5	116929030	116929030	5_116929031_INDEL
5	117011329	117011329	5_117011330_INDEL
5	117103277	117103277	5_117103278_INDEL
5	117148478	117148579	5_117148479_INDEL
5	118225466	118225640	5_118207329_INDEL
5	118328079	118328079	5_118328080_INDEL
5	118328955	118329198	5_118328956_INDEL
5	118329403	118329403	5_118329404_OTHER
5	118424965	118424965	5_118424966_INDEL
5	118548960	118549016	5_118548961_INDEL
5	118549035	118549035	5_118549036_INDEL
5	118607989	118608195	5_118604889_INDEL
5	118615743	118615945	5_118604889_INDEL
5	118607989	118608051	5_118607969_INDEL
5	118639927	118640226	5_118630129_INDEL
5	118645000	118645246	5_118630129_INDEL
5	118663662	118663905	5_118630129_INDEL
5	118669754	118669964	5_118630129_INDEL
5	118671703	118672044	5_118630129_INDEL
5	118680086	118680479	5_118630129_INDEL
5	118682840	118683178	5_118630129_INDEL
5	118683783	118684247	5_118630129_INDEL
5	118685407	118685624	5_118630129_INDEL
5	118640168	118640168	5_118640169_INDEL
5	118684238	118684247	5_118684239_INDEL
5	118704609	118704749	5_118704610_INDEL
5	118739474	118739474	5_118739475_INDEL
5	118873908	118873908	5_118873909_INDEL
5	118873922	118873993	5_118873923_INDEL
5	118887502	118887502	5_118887503_INDEL
5	118887634	118887748	5_118887635_INDEL
5	118911543	118911823	5_118911544_INDEL
5	118911612	118911612	5_118911613_OTHER
5	119125065	119125276	5_119125066_INDEL
5	119127118	119127118	5_119127119_INDEL
5	119131630	119131687	5_119131631_INDEL
5	119196692	119196774	5_119196693_INDEL
5	119196839	119196839	5_119196840_INDEL
5	119208652	119208807	5_119208653_INDEL
5	119217426	119217482	5_119217427_INDEL
5	119228594	119228732	5_119228595_INDEL
5	119228654	119228654	5_119228655_INDEL
5	119228788	119228788	5_119228789_INDEL
5	119238625	119238625	5_119238626_INDEL
5	119243833	119243905	5_119243834_INDEL
5	119243935	119243935	5_119243936_INDEL
5	119268419	119268419	5_119268420_INDEL
5	119379729	119379729	5_119379730_INDEL
5	119432334	119432471	5_119432335_INDEL
5	119440254	119440254	5_119440255_INDEL
5	119440334	119440478	5_119440335_INDEL
5	119538636	119538701	5_119538637_INDEL
5	119666358	119666419	5_119666359_INDEL
5	119704569	119704628	5_119704570_INDEL
5	119811984	119812056	5_119811985_INDEL
5	119883981	119884056	5_119883982_INDEL
5	119884025	119884025	5_119884026_OTHER
5	120037447	120037447	5_120037448_INDEL
5	120070896	120071232	5_120068324_INDEL
6	338286	338544	6_332029_INDEL
6	1570047	1570315	6_1569249_INDEL
6	5012209	5012901	6_5004693_INDEL
6	8609873	8610147	6_8602698_INDEL
6	13736856	13737130	6_13736054_INDEL
6	34583438	34583712	6_34575923_INDEL
6	37870857	37871125	6_37863265_INDEL
6	41155203	41155446	6_41154831_INDEL
6	41155627	41155895	6_41154831_INDEL
6	42588684	42588952	6_42581162_INDEL
6	44094747	44094747	6_44094748_INDEL
6	45026629	45026906	6_45019288_INDEL
6	45027087	45027329	6_45019288_INDEL
6	51710444	51710685	6_51710376_INDEL
6	62499054	62499755	6_62491791_INDEL
6	68425896	68426019	6_68425897_INDEL
6	75932128	75932404	6_75924786_INDEL
6	85315353	85315353	6_85315354_INDEL
6	85315514	85315514	6_85315515_INDEL
6	87987490	87987758	6_87986691_INDEL
6	104892479	104892795	6_104890293_INDEL
6	112522260	112522462	6_112522261_INDEL
6	113354391	113354445	6_113354392_INDEL
6	113354427	113354427	6_113354428_INDEL
6	113492950	113492950	6_113492951_INDEL
6	114080013	114080013	6_114080014_OTHER
6	114135918	114135981	6_114135919_INDEL
6	114148559	114148696	6_114148560_INDEL
6	114148594	114148594	6_114148595_INDEL
6	114553712	114553712	6_114553713_INDEL
6	114988595	114988595	6_114988596_INDEL
6	114988633	114988751	6_114988634_INDEL
6	115028552	115028552	6_115028553_INDEL
6	115053801	115054034	6_115052960_INDEL
6	115056994	115058065	6_115052960_INDEL
6	115057734	115057734	6_115057735_INDEL
6	115084913	115085158	6_115079987_INDEL
6	115089453	115089739	6_115079987_INDEL
6	115105669	115105916	6_115079987_INDEL
6	115121869	115121869	6_115121870_INDEL
6	115284149	115284279	6_115284150_INDEL
6	115415655	115415805	6_115415656_INDEL
6	115423951	115427719	6_115422725_INDEL
6	115430196	115430429	6_115426837_INDEL
6	115426836	115429821	6_115426837_INDEL
6	115440227	115440292	6_115440228_INDEL
6	115455130	115455130	6_115455131_OTHER
6	115486000	115486000	6_115486001_INDEL
6	115514475	115514533	6_115514476_INDEL
6	115613198	115613290	6_115613199_INDEL
6	115641562	115641635	6_115641563_INDEL
6	115668128	115668128	6_115668129_OTHER
6	116005888	116006012	6_116005889_INDEL
6	116010230	116010317	6_116010231_INDEL
6	116010368	116010368	6_116010369_INDEL
6	116031948	116032018	6_116031949_INDEL
6	116032059	116032059	6_116032060_INDEL
6	116116983	116117807	6_116116984_INDEL
6	116117427	116117427	6_116117428_INDEL
6	116117755	116117920	6_116117756_INDEL
6	116331393	116331468	6_116331394_INDEL
6	116347694	116347694	6_116347695_INDEL
6	116350822	116350917	6_116350823_INDEL
6	116639267	116639334	6_116639268_INDEL
6	116639325	116639325	6_116639326_INDEL
6	116873743	116873839	6_116873744_INDEL
6	116893095	116893198	6_116893096_INDEL
6	116956796	116956796	6_116956797_INDEL
6	116966305	116966366	6_116966306_INDEL
6	117000140	117000195	6_117000141_INDEL
6	117170070	117170287	6_117169321_INDEL
6	117347251	117347320	6_117347252_INDEL
6	117479899	117479899	6_117479900_INDEL
6	117533118	117533211	6_117533119_INDEL
7	2764404	2764404	7_2764405_INDEL
7	2867097	2867232	7_2867098_INDEL
7	2914456	2914456	7_2914457_OTHER
7	5485439	5485511	7_5485440_INDEL
7	6455145	6455145	7_6455146_INDEL
7	8722233	8722931	7_8721856_INDEL
7	10234887	10235421	7_10234266_INDEL
7	10911562	10911865	7_10819347_INDEL
7	13129859	13129859	7_13129860_INDEL
7	18653983	18654033	7_18653984_INDEL
7	20350178	20350207	7_20350179_INDEL
7	21756196	21756196	7_21756197_INDEL
7	23388931	23389171	7_23387615_INDEL
7	27129277	27129402	7_27129278_INDEL
7	31876354	31876622	7_31868854_INDEL
7	31876354	31876622	7_31876225_INDEL
7	35894991	35895269	7_35891953_INDEL
7	39432904	39432998	7_39432905_INDEL
7	43089984	43090073	7_43089985_INDEL
7	43722622	43722676	7_43722623_INDEL
7	44174588	44174644	7_44174589_INDEL
7	44302223	44302223	7_44302224_INDEL
7	65789343	65789406	7_65789344_INDEL
7	65789431	65789431	7_65789432_INDEL
7	65868952	65869162	7_65865515_INDEL
7	72688279	72688279	7_72688280_INDEL
7	81383542	81383805	7_81381752_INDEL
7	92191988	92192233	7_92191164_INDEL
7	93039385	93039437	7_93039386_INDEL
7	93071792	93071792	7_93071793_INDEL
7	95703218	95703909	7_95695696_INDEL
7	101510839	101510884	7_101510819_INDEL
7	105346213	105346358	7_105346214_INDEL
7	106691864	106691864	7_106691865_INDEL
7	106964348	106964348	7_106964349_INDEL
7	107509610	107509610	7_107509611_INDEL
7	108004728	108004728	7_108004729_INDEL
7	108004844	108004928	7_108004845_INDEL
7	108534680	108534774	7_108534681_INDEL
7	109031846	109032062	7_109031791_INDEL
7	109778400	109778458	7_109778399_INDEL
7	109778516	109778516	7_109778517_INDEL
7	110296536	110296596	7_110296537_INDEL
7	110296864	110296864	7_110296865_INDEL
7	110344282	110344282	7_110344283_INDEL
7	110393228	110393305	7_110393229_INDEL
8	1024631	1025124	8_1024632_INDEL
8	1025077	1025077	8_1025078_INDEL
8	1025077	1025077	8_1025078_INDEL
8	1025224	1025224	8_1025225_INDEL
8	1025445	1025597	8_1025446_INDEL
8	1108122	1108122	8_1108123_INDEL
8	1318272	1318327	8_1318273_INDEL
8	2419125	2419457	8_2416237_INDEL
8	2850661	2851359	8_2850285_INDEL
8	12068845	12069113	8_12061348_INDEL
8	17037065	17037169	8_17037066_INDEL
8	19149544	19149544	8_19149545_INDEL
8	26282767	26283465	8_26273349_INDEL
8	26282767	26283465	8_26282394_INDEL
8	29598945	29598945	8_29598946_OTHER
8	29599133	29599192	8_29599134_INDEL
8	35894493	35894493	8_35894494_INDEL
8	44048816	44049470	8_44048401_INDEL
8	46872994	46873271	8_46867241_INDEL
8	54966186	54966429	8_54965821_INDEL
8	54966610	54966884	8_54965821_INDEL
8	56294728	56294728	8_56294729_INDEL
8	59304670	59304670	8_59304671_INDEL
8	61594914	61594914	8_61594915_INDEL
8	67829431	67829690	8_67827458_INDEL
8	70299565	70299844	8_70297086_INDEL
8	70299565	70299844	8_70297086_INDEL
8	71932967	71933241	8_71932169_INDEL
8	74914443	74914443	8_74914444_INDEL
8	78932253	78932951	8_78931876_INDEL
8	82160015	82160015	8_82160016_OTHER
8	82160056	82160189	8_82160057_INDEL
8	94551012	94551710	8_94550634_INDEL
8	96469523	96469791	8_96468723_INDEL
8	98676250	98676493	8_98676155_INDEL
8	100518762	100518762	8_100518763_INDEL
8	102634738	102634797	8_102634739_INDEL
8	102634779	102634779	8_102634780_INDEL
8	103420395	103420447	8_103420396_INDEL
8	103557373	103557768	8_103486033_INDEL
8	103566821	103567089	8_103486033_INDEL
8	106360534	106360534	8_106360535_INDEL
8	106360631	106360716	8_106360632_INDEL
8	107109588	107109918	8_107109322_INDEL
8	108080202	108080280	8_108080203_INDEL
8	109093237	109093237	8_109093238_OTHER
8	109093238	109093339	8_109093239_INDEL
8	109138359	109138456	8_109138360_INDEL
8	109719216	109719611	8_109719217_INDEL
8	109719354	109719354	8_109719355_INDEL
8	109827798	109827849	8_109827799_INDEL
8	109829408	109829554	8_109829409_INDEL
8	109844028	109844136	8_109844029_INDEL
8	109862144	109862260	8_109862145_INDEL
8	109862262	109862262	8_109862263_OTHER
8	109979500	109979500	8_109979501_INDEL
8	110002623	110002915	8_110002624_INDEL
8	110002756	110002756	8_110002757_INDEL
8	110722318	110722318	8_110722319_INDEL
8	110848102	110848102	8_110848103_INDEL
8	110919054	110919130	8_110919055_INDEL
8	110962320	110962320	8_110962321_INDEL
8	110962320	110962372	8_110962321_INDEL
8	110970039	110970140	8_110970040_INDEL
8	110972611	110972611	8_110972612_INDEL
8	111098848	111098928	8_111098849_INDEL
8	111141496	111141526	8_111141446_INDEL
8	111148800	111148981	8_111148801_INDEL
8	111148826	111148826	8_111148827_INDEL
8	111174350	111174350	8_111174351_INDEL
8	111285618	111285618	8_111285619_INDEL
8	111406262	111406262	8_111406263_INDEL
8	111540547	111540547	8_111540548_INDEL
8	111540713	111540798	8_111540714_INDEL
8	111622447	111622831	8_111622448_INDEL
8	111628491	111628491	8_111628492_INDEL
8	111628491	111628712	8_111628492_INDEL
8	111703540	111703649	8_111703541_INDEL
8	111734208	111734252	8_111734209_INDEL
8	111735174	111735613	8_111734209_INDEL
8	111735475	111735613	8_111735476_INDEL
8	111736667	111736968	8_111735476_INDEL
8	111813863	111813929	8_111813864_INDEL
8	111834757	111834852	8_111834758_INDEL
8	111834894	111834894	8_111834895_OTHER
8	111861660	111861749	8_111861661_INDEL
8	111878337	111878419	8_111878338_INDEL
8	111878481	111878481	8_111878482_INDEL
8	111986265	111987353	8_111985325_INDEL
8	111993553	111993962	8_111985325_INDEL
8	112003456	112003692	8_111985325_INDEL
8	112007761	112008001	8_111985325_INDEL
8	112000482	112001727	8_111985325_INDEL
8	112089329	112089637	8_112089330_INDEL
8	112089742	112089858	8_112089743_INDEL
8	112090812	112090885	8_112089743_INDEL
8	112091262	112091327	8_112091263_INDEL
8	112091403	112091403	8_112091404_OTHER
8	112144690	112144754	8_112144691_INDEL
8	112155835	112155863	8_112155803_INDEL
8	112155955	112155955	8_112155956_OTHER
8	112306805	112306805	8_112306806_INDEL
8	112339677	112339861	8_112339678_INDEL
8	112340824	112340824	8_112340825_INDEL
8	112368105	112368466	8_112368106_INDEL
8	112368132	112368132	8_112368133_INDEL
8	112368705	112368762	8_112368706_INDEL
8	112447366	112447374	8_112447323_INDEL
8	112850092	112850154	8_112850093_INDEL
8	112850175	112850175	8_112850176_INDEL
9	22703	22703	9_22704_INDEL
9	86117	86391	9_85537_INDEL
9	1217471	1217714	9_1217112_INDEL
9	1217895	1218169	9_1217112_INDEL
9	9311376	9311455	9_9311377_INDEL
9	11454664	11454745	9_11454665_INDEL
9	12754004	12754004	9_12754005_INDEL
9	12754493	12754601	9_12754494_INDEL
9	20096491	20096765	9_20088988_INDEL
9	30706282	30706631	9_30698614_INDEL
9	30706811	30707078	9_30698614_INDEL
9	40371786	40372044	9_40273531_INDEL
9	53378138	53378836	9_53370025_INDEL
9	57219616	57219616	9_57219617_INDEL
9	57511316	57511316	9_57511317_OTHER
9	57511348	57511462	9_57511349_INDEL
9	60762129	60762262	9_60762130_INDEL
9	78710631	78710666	9_78710608_INDEL
9	83451585	83451857	9_83443344_INDEL
9	84731811	84731811	9_84731812_INDEL
9	84731974	84732237	9_84731975_INDEL
9	84732038	84732038	9_84732039_INDEL
9	84732882	84732968	9_84732883_INDEL
9	87056723	87056723	9_87056724_OTHER
9	87097223	87097288	9_87097224_INDEL
9	87097243	87097243	9_87097244_OTHER
9	87126545	87126545	9_87126546_OTHER
9	87153747	87154052	9_87153748_INDEL
9	95011412	95011593	9_95011413_INDEL
9	95031313	95031313	9_95031314_INDEL
9	95121316	95121472	9_95121317_INDEL
9	95947144	95947144	9_95947145_INDEL
9	95947144	95947264	9_95947145_INDEL
9	95996347	95996451	9_95994611_INDEL
9	96284765	96284817	9_96284722_INDEL
9	96303792	96304257	9_96303785_INDEL
9	96304339	96304339	9_96304340_INDEL
9	97020672	97020729	9_97020673_INDEL
9	97020701	97020701	9_97020702_INDEL
9	97680760	97680817	9_97680746_INDEL
9	97681004	97681004	9_97681005_INDEL
9	100474383	100474439	9_100474384_INDEL
9	100632048	100632048	9_100632049_INDEL
9	100921952	100922036	9_100921953_INDEL
9	101026026	101026026	9_101026027_INDEL
9	101293993	101294049	9_101293994_INDEL
9	101325773	101325829	9_101325774_INDEL
9	101477825	101477930	9_101477826_INDEL
9	101592987	101593132	9_101592988_INDEL
9	101593008	101593008	9_101593009_OTHER
9	101593710	101593710	9_101593711_INDEL
9	101640857	101640964	9_101640858_INDEL
9	101731718	101731972	9_101730290_INDEL
9	101863074	101863074	9_101863075_INDEL
9	101865525	101865586	9_101865526_INDEL
9	102008416	102008468	9_102008417_INDEL
9	102109385	102109580	9_102109386_INDEL
9	102119107	102119188	9_102119108_INDEL
9	102124848	102124899	9_102124849_INDEL
9	102124908	102124908	9_102124909_INDEL
9	102139964	102139964	9_102139965_OTHER
9	102244615	102244615	9_102244616_INDEL
9	102319886	102319886	9_102319887_INDEL
9	102320112	102320200	9_102320113_INDEL
9	102355033	102355102	9_102355034_INDEL
9	102419260	102419260	9_102419261_INDEL
9	102442056	102442056	9_102442057_INDEL
9	102461986	102461986	9_102461987_INDEL
9	102587879	102588275	9_102587880_INDEL
9	102588202	102588202	9_102588203_OTHER
9	102614580	102614766	9_102614524_INDEL
9	102614836	102614836	9_102614837_INDEL
9	102720909	102721030	9_102720910_INDEL
9	102721087	102721087	9_102721088_INDEL
9	102726047	102726056	9_102726048_INDEL
9	102882327	102882383	9_102882328_INDEL
9	103160214	103160214	9_103160215_INDEL
9	103160822	103160822	9_103160823_INDEL
9	103175587	103175682	9_103175588_INDEL
9	103415073	103415073	9_103415074_INDEL
9	103515489	103515574	9_103515490_INDEL
9	103515523	103515523	9_103515524_INDEL
9	103881843	103881903	9_103881844_INDEL
9	103881974	103881974	9_103881975_INDEL
9	104018702	104018702	9_104018703_INDEL
10	166482	166737	10_150566_INDEL
10	258956	259722	10_255533_INDEL
10	588131	588131	10_588132_INDEL
10	588132	588216	10_588133_INDEL
10	969448	969542	10_969442_INDEL
10	3772024	3772108	10_3772025_INDEL
10	4525198	4525421	10_4524403_INDEL
10	4934184	4934407	10_4934185_INDEL
10	4936729	4936830	10_4934185_INDEL
10	4936806	4936806	10_4936807_INDEL
10	5462692	5462746	10_5462693_INDEL
10	5462716	5462716	10_5462717_OTHER
10	17864004	17864272	10_17856516_INDEL
10	20511582	20511947	10_20511583_INDEL
10	20512976	20513012	10_20511583_INDEL
10	22006004	22006004	10_22006005_INDEL
10	23569775	23570033	10_23562986_INDEL
10	26649984	26650307	10_26640098_INDEL
10	27094035	27094035	10_27094036_OTHER
10	27094152	27094239	10_27094153_INDEL
10	27351476	27351750	10_27343903_INDEL
10	27351931	27352176	10_27343903_INDEL
10	27907568	27907812	10_27907204_INDEL
10	27907993	27908309	10_27907204_INDEL
10	34506339	34506339	10_34506340_INDEL
10	36949345	36949722	10_36949346_INDEL
10	36949470	36949470	10_36949471_INDEL
10	41638293	41638381	10_41638294_INDEL
10	48034892	48034892	10_48034893_INDEL
10	54025585	54025829	10_54025206_INDEL
10	54026007	54026281	10_54025206_INDEL
10	63827220	63827919	10_63817756_INDEL
10	63827220	63827919	10_63817756_INDEL
10	65024493	65024761	10_65023695_INDEL
10	65424425	65424667	10_65424416_INDEL
10	72471162	72471162	10_72471163_INDEL
10	82106970	82107383	10_82097960_INDEL
10	85033812	85034020	10_85033341_INDEL
10	86259390	86259390	10_86259391_INDEL
10	88298454	88298507	10_88298455_INDEL
10	89558716	89558786	10_89558717_INDEL
10	89558789	89558789	10_89558790_OTHER
10	98593224	98593224	10_98593225_INDEL
10	99341915	99341915	10_99341916_INDEL
10	99342004	99342004	10_99342005_INDEL
10	99342004	99342004	10_99342005_INDEL
10	99342004	99342004	10_99342005_INDEL
10	99342221	99342221	10_99342222_INDEL
10	99342319	99342388	10_99342320_INDEL
10	99342748	99343008	10_99342749_INDEL
10	99343379	99343379	10_99343380_INDEL
10	99344875	99344974	10_99344870_INDEL
10	99345599	99345599	10_99345600_OTHER
10	99936164	99936164	10_99936165_OTHER
10	100171914	100172358	10_100171915_INDEL
10	100172111	100172111	10_100172112_OTHER
10	100650128	100650128	10_100650129_INDEL
10	101070052	101070119	10_101070053_INDEL
10	101072988	101072988	10_101072989_INDEL
10	101439984	101440088	10_101439985_INDEL
10	101440044	101440044	10_101440045_OTHER
10	101755948	101756008	10_101755949_INDEL
10	101973815	101973906	10_101973676_INDEL
10	101973955	101973955	10_101973956_INDEL
10	102164814	102164814	10_102164815_INDEL
10	102203497	102203497	10_102203498_INDEL
10	102429142	102429142	10_102429143_INDEL
10	102558812	102558812	10_102558813_INDEL
10	102716207	102716418	10_102716208_INDEL
10	102747447	102747447	10_102747448_INDEL
10	102747705	102747756	10_102747706_INDEL
11	395967	396085	11_395968_INDEL
11	4538941	4539004	11_4538942_INDEL
11	4538961	4538961	11_4538962_INDEL
11	6871980	6871980	11_6871981_OTHER
11	9610546	9611244	11_9610187_INDEL
11	14137389	14137476	11_14137390_INDEL
11	26531824	26531884	11_26531825_INDEL
11	30657319	30657319	11_30657320_INDEL
11	31849581	31849855	11_31842038_INDEL
11	33157047	33157315	11_33149353_INDEL
11	36673351	36673351	11_36673352_INDEL
11	38006096	38006096	11_38006097_INDEL
11	44397826	44397886	11_44397827_INDEL
11	44397848	44397848	11_44397849_INDEL
11	49397703	49397703	11_49397704_INDEL
11	49397711	49397763	11_49397712_INDEL
11	69395307	69395546	11_69377813_INDEL
11	82902209	82902209	11_82902210_INDEL
11	91655425	91655425	11_91655426_INDEL
11	92036350	92036350	11_92036351_INDEL
11	93773313	93773561	11_93765807_INDEL
11	97957936	97958042	11_97957937_INDEL
11	99838064	99838064	11_99838065_INDEL
11	100030609	100030681	11_100030610_INDEL
11	100030673	100030673	11_100030674_INDEL
11	101203081	101203123	11_101202032_INDEL
11	101203081	101203442	11_101202883_INDEL
11	101203733	101203902	11_101203734_INDEL
11	101734417	101734642	11_101734418_INDEL
11	102845353	102845353	11_102845354_INDEL
11	103106738	103106738	11_103106739_OTHER
11	103106745	103106803	11_103106746_INDEL
11	103870293	103870293	11_103870294_INDEL
11	103920006	103920006	11_103920007_INDEL
11	103920349	103920543	11_103920350_INDEL
11	104165256	104165320	11_104165257_INDEL
11	104306102	104306176	11_104306103_INDEL
11	104356417	104356515	11_104356418_INDEL
11	104359034	104359253	11_104356418_INDEL
11	104360195	104360478	11_104356418_INDEL
11	104364576	104364873	11_104356418_INDEL
11	104365068	104365423	11_104356418_INDEL
11	104368548	104369109	11_104356418_INDEL
11	104380358	104380638	11_104356418_INDEL
11	104387240	104387442	11_104356418_INDEL
11	104397060	104397478	11_104356418_INDEL
11	104401638	104402012	11_104356418_INDEL
11	104403704	104404426	11_104356418_INDEL
11	104406168	104406553	11_104356418_INDEL
11	104407314	104407586	11_104356418_INDEL
11	104408988	104409257	11_104356418_INDEL
11	104409743	104410086	11_104356418_INDEL
11	104411641	104411864	11_104356418_INDEL
11	104419100	104419430	11_104356418_INDEL
11	104421960	104422480	11_104356418_INDEL
11	104427288	104427873	11_104356418_INDEL
11	104433143	104433575	11_104356418_INDEL
11	104434674	104435050	11_104356418_INDEL
11	104438813	104439193	11_104356418_INDEL
11	104439702	104439981	11_104356418_INDEL
11	104440268	104440473	11_104356418_INDEL
11	104441001	104441539	11_104356418_INDEL
11	104441888	104442265	11_104356418_INDEL
11	104443874	104444125	11_104356418_INDEL
11	104444574	104445161	11_104356418_INDEL
11	104449316	104449750	11_104356418_INDEL
11	104452542	104453466	11_104356418_INDEL
11	104454147	104454562	11_104356418_INDEL
11	104456203	104456418	11_104356418_INDEL
11	104461130	104461436	11_104356418_INDEL
11	104485661	104486075	11_104356418_INDEL
11	104488029	104488321	11_104356418_INDEL
11	104493400	104493689	11_104356418_INDEL
11	104496819	104497133	11_104356418_INDEL
11	104498334	104498549	11_104356418_INDEL
11	104499243	104499453	11_104356418_INDEL
11	104503149	104503464	11_104356418_INDEL
11	104504141	104504413	11_104356418_INDEL
11	104507997	104508631	11_104356418_INDEL
11	104511058	104511587	11_104356418_INDEL
11	104514003	104514920	11_104356418_INDEL
11	104535846	104536188	11_104356418_INDEL
11	104544024	104544242	11_104356418_INDEL
11	104544637	104545059	11_104356418_INDEL
11	104551903	104552301	11_104356418_INDEL
11	104553831	104554169	11_104356418_INDEL
11	104554661	104554958	11_104356418_INDEL
11	104558750	104559131	11_104356418_INDEL
11	104559869	104560171	11_104356418_INDEL
11	104561141	104561609	11_104356418_INDEL
11	104573033	104573287	11_104356418_INDEL
11	104575848	104576298	11_104356418_INDEL
11	104576720	104577052	11_104356418_INDEL
11	104578336	104578780	11_104356418_INDEL
11	104587752	104588048	11_104356418_INDEL
11	104600953	104601233	11_104356418_INDEL
11	104604096	104605649	11_104356418_INDEL
11	104616543	104617089	11_104356418_INDEL
11	104619902	104620382	11_104356418_INDEL
11	104624637	104625204	11_104356418_INDEL
11	104627627	104627839	11_104356418_INDEL
11	104633907	104634126	11_104356418_INDEL
11	104636152	104636481	11_104356418_INDEL
11	104480245	104481119	11_104356418_INDEL
11	104546214	104546776	11_104356418_INDEL
11	104514558	104514672	11_104514559_INDEL
11	104544654	104544654	11_104544655_INDEL
11	104714171	104714220	11_104714161_INDEL
11	104853289	104853289	11_104853290_INDEL
11	104905389	104905450	11_104905390_INDEL
11	105360290	105360353	11_105360291_INDEL
11	105390158	105390229	11_105390159_INDEL
11	105393770	105393824	11_105393771_INDEL
11	105448530	105448580	11_105448502_INDEL
11	105590190	105590190	11_105590191_INDEL
11	105594435	105594435	11_105594436_INDEL
11	105626433	105626504	11_105626434_INDEL
11	105631587	105631801	11_105631588_INDEL
11	105631829	105631829	11_105631830_OTHER
11	105829809	105830030	11_105829426_INDEL
11	105908815	105908886	11_105908816_INDEL
11	105913963	105914045	11_105913964_INDEL
11	106148031	106148031	11_106148032_INDEL
11	106174533	106174632	11_106174534_INDEL
11	106537791	106537791	11_106537792_INDEL
11	106643255	106643350	11_106643256_INDEL
11	106731187	106731292	11_106731188_INDEL
11	106881760	106881828	11_106881761_INDEL
12	9041264	9041695	12_9040539_INDEL
12	10955695	10955753	12_10955696_INDEL
12	11747653	11747708	12_11747654_INDEL
12	11806038	11806306	12_11798545_INDEL
12	13381644	13381644	12_13381645_OTHER
12	13876836	13876891	12_13876837_INDEL
12	14135882	14136016	12_14135883_INDEL
12	14136139	14136139	12_14136140_INDEL
12	17202521	17202795	12_17201720_INDEL
12	23248005	23248102	12_23248006_INDEL
12	29665414	29665414	12_29665415_OTHER
12	30344945	30345436	12_30344068_INDEL
12	31229689	31230387	12_31222364_INDEL
12	32654848	32654912	12_32654849_INDEL
12	34256375	34256441	12_34256376_INDEL
12	40138776	40139050	12_40131232_INDEL
12	41420404	41420599	12_41420405_INDEL
12	68344947	68345007	12_68344948_INDEL
12	68345144	68345144	12_68345145_INDEL
12	69005763	69006058	12_68995621_INDEL
12	70159876	70160125	12_70154979_INDEL
12	70260488	70261155	12_70187248_INDEL
12	70341064	70341654	12_70187248_INDEL
12	75728122	75728204	12_75728121_INDEL
12	79052273	79052586	12_79051926_INDEL
12	81401247	81401247	12_81401248_INDEL
12	82859836	82859884	12_82859837_INDEL
12	82896528	82896919	12_82896529_INDEL
12	82931227	82931567	12_82930900_INDEL
12	83682159	83682159	12_83682160_OTHER
12	84508035	84508130	12_84508036_INDEL
12	84726167	84726258	12_84726168_INDEL
12	84960827	84960883	12_84960828_INDEL
12	85120114	85120114	12_85120115_INDEL
12	85151088	85151088	12_85151089_INDEL
12	85236134	85236322	12_85236135_INDEL
12	85301510	85301510	12_85301511_INDEL
12	85376261	85376382	12_85376262_INDEL
12	85376321	85376321	12_85376322_INDEL
12	85822482	85822548	12_85822483_INDEL
12	85868499	85868499	12_85868500_INDEL
12	85934636	85934728	12_85934637_INDEL
12	86035755	86035859	12_86035756_INDEL
12	86070612	86070860	12_86070613_INDEL
12	86070637	86070637	12_86070638_INDEL
12	86094390	86094465	12_86094391_INDEL
12	86121174	86121265	12_86121175_INDEL
12	86121421	86121421	12_86121422_OTHER
12	86131924	86131924	12_86131925_OTHER
12	86131925	86131925	12_86131926_OTHER
12	86203626	86203676	12_86203627_INDEL
12	86227334	86227420	12_86227335_INDEL
12	86227380	86227380	12_86227381_INDEL
12	86301017	86301154	12_86301018_INDEL
12	86301125	86301125	12_86301126_INDEL
12	86302935	86302990	12_86302936_INDEL
12	86302936	86302936	12_86302937_OTHER
12	86314170	86314221	12_86314171_INDEL
12	86348450	86348646	12_86348451_INDEL
12	86371927	86371927	12_86371928_INDEL
12	86371927	86371990	12_86371928_INDEL
12	86398401	86398972	12_86396504_INDEL
12	86406934	86407245	12_86396504_INDEL
12	86408087	86408935	12_86396504_INDEL
12	86408831	86408831	12_86408832_INDEL
12	86450194	86450194	12_86450195_OTHER
12	86568787	86568828	12_86568767_INDEL
12	86615393	86615393	12_86615394_INDEL
12	86664353	86664353	12_86664354_INDEL
12	86679757	86679757	12_86679758_INDEL
12	86683236	86683236	12_86683237_OTHER
12	86773970	86774025	12_86773971_INDEL
12	86788275	86788777	12_86787351_INDEL
12	86788275	86788777	12_86787388_INDEL
12	86788275	86788777	12_86787756_INDEL
12	86788275	86788500	12_86788235_INDEL
12	86788690	86788777	12_86788691_INDEL
12	86788717	86788777	12_86788718_INDEL
12	86844764	86844835	12_86844754_INDEL
12	86881358	86881467	12_86881359_INDEL
12	86898243	86898447	12_86897748_INDEL
12	87210336	87210346	12_87210172_INDEL
13	60072	60334	13_53188_INDEL
13	69703	69965	13_53188_INDEL
13	80815	81138	13_53188_INDEL
13	90072	90395	13_53188_INDEL
13	91463	91733	13_53188_INDEL
13	99239	99509	13_53188_INDEL
13	100496	100766	13_53188_INDEL
13	101817	102079	13_53188_INDEL
13	103227	103489	13_53188_INDEL
13	104815	105099	13_53188_INDEL
13	106251	106511	13_53188_INDEL
13	107483	107742	13_53188_INDEL
13	114183	114399	13_53188_INDEL
13	116909	117334	13_53188_INDEL
13	118371	118766	13_53188_INDEL
13	121589	121849	13_53188_INDEL
13	101939	102079	13_101940_INDEL
13	103227	103349	13_101940_INDEL
13	106251	106511	13_106069_INDEL
13	114183	114399	13_113734_INDEL
13	116909	117197	13_116076_INDEL
13	117126	117334	13_117127_INDEL
13	117209	117209	13_117210_INDEL
13	118371	118720	13_117446_INDEL
13	118384	118384	13_118385_INDEL
13	118520	118520	13_118521_INDEL
13	121589	121849	13_120754_INDEL
13	136647	136921	13_133675_INDEL
13	136647	136921	13_135734_INDEL
13	136647	136765	13_135941_INDEL
13	141475	141690	13_140446_INDEL
13	142823	143083	13_140446_INDEL
13	141475	141690	13_141292_INDEL
13	142823	143083	13_141292_INDEL
13	141475	141690	13_141387_INDEL
13	142823	143083	13_142636_INDEL
13	146203	146348	13_146081_INDEL
13	147551	147811	13_146859_INDEL
13	157827	157869	13_157828_INDEL
13	157831	157869	13_157832_INDEL
13	159002	159262	13_157832_INDEL
13	157835	157835	13_157836_INDEL
13	159002	159262	13_158986_INDEL
13	161646	161922	13_159682_INDEL
13	162047	162216	13_162048_INDEL
13	162064	162216	13_162065_INDEL
13	163502	163763	13_162065_INDEL
13	165260	165534	13_162065_INDEL
13	166954	167368	13_162065_INDEL
13	168612	168872	13_162065_INDEL
13	162149	162149	13_162150_INDEL
13	163593	163763	13_163594_INDEL
13	165260	165534	13_163594_INDEL
13	166954	167198	13_163594_INDEL
13	163753	163763	13_163754_INDEL
13	166954	167368	13_165687_INDEL
13	168612	168872	13_165687_INDEL
13	167356	167368	13_167357_INDEL
13	167366	167368	13_167367_INDEL
13	168612	168872	13_167367_INDEL
13	168612	168713	13_168017_INDEL
13	171122	171548	13_169174_INDEL
13	171122	171356	13_170351_INDEL
13	171519	171692	13_171520_INDEL
13	172978	173239	13_171520_INDEL
13	171540	171540	13_171541_OTHER
13	173229	173239	13_173230_INDEL
13	174750	175010	13_173450_INDEL
13	176431	176691	13_175575_INDEL
13	179075	179359	13_176850_INDEL
13	179075	179645	13_177882_INDEL
13	179075	179278	13_178204_INDEL
13	179075	179645	13_178425_INDEL
13	179487	179645	13_179488_INDEL
13	179611	179611	13_179612_INDEL
13	180988	181191	13_180989_INDEL
13	183015	183275	13_182135_INDEL
13	183015	183275	13_182954_INDEL
13	185660	185920	13_183843_INDEL
13	185660	185920	13_184893_INDEL
13	185660	185920	13_185167_INDEL
13	187068	187487	13_185167_INDEL
13	185874	185920	13_185875_INDEL
13	187068	187200	13_186059_INDEL
13	187068	187268	13_186729_INDEL
13	187316	187316	13_187317_INDEL
13	203027	203287	13_202167_INDEL
13	203041	203041	13_203042_OTHER
13	206536	206536	13_206537_INDEL
13	3178072	3178340	13_3177273_INDEL
13	3178072	3178340	13_3177287_INDEL
13	3194357	3194625	13_3177287_INDEL
13	3194357	3194625	13_3186488_INDEL
13	3194357	3194625	13_3187750_INDEL
13	10065652	10065652	13_10065653_INDEL
13	10065815	10065869	13_10065816_INDEL
13	11027015	11027083	13_11027016_INDEL
13	11121418	11121418	13_11121419_OTHER
13	11121505	11121562	13_11121506_INDEL
13	16200669	16200735	13_16200670_INDEL
13	17604144	17604919	13_17601439_INDEL
13	17626270	17627449	13_17625263_INDEL
13	18087916	18088027	13_18087917_INDEL
13	18088142	18088142	13_18088143_OTHER
13	23435122	23435122	13_23435123_INDEL
13	24326273	24326971	13_24318757_INDEL
13	34293272	34293546	13_34285748_INDEL
13	34293727	34293961	13_34285748_INDEL
13	45673327	45673595	13_45665977_INDEL
13	53528278	53528278	13_53528279_INDEL
13	56237651	56237730	13_56237652_INDEL
13	70737302	70737382	13_70737303_INDEL
13	70737381	70737381	13_70737382_INDEL
13	75818618	75818618	13_75818619_INDEL
13	76963755	76963941	13_76963750_INDEL
13	77009470	77009550	13_77009471_INDEL
13	77213623	77213900	13_77213611_INDEL
13	78110648	78110648	13_78110649_INDEL
13	78739674	78740008	13_78739675_INDEL
13	78739731	78739731	13_78739732_INDEL
13	78739731	78739731	13_78739732_OTHER
13	79228831	79228831	13_79228832_INDEL
13	79452210	79452327	13_79452211_INDEL
13	79493802	79493802	13_79493803_INDEL
13	79506445	79506445	13_79506446_INDEL
13	79506445	79506609	13_79506446_INDEL
13	79926307	79926307	13_79926308_INDEL
13	80790191	80790191	13_80790192_INDEL
13	80790217	80790268	13_80790218_INDEL
13	81229434	81229490	13_81229435_INDEL
13	81632248	81632299	13_81632249_INDEL
13	81632701	81632701	13_81632702_INDEL
13	81893535	81893535	13_81893536_INDEL
13	82000306	82000393	13_82000298_INDEL
13	82034637	82034637	13_82034638_INDEL
13	82067585	82067637	13_82067586_INDEL
13	82296656	82296723	13_82296657_INDEL
13	82330124	82330212	13_82329942_INDEL
13	82429962	82429962	13_82429963_INDEL
14	874892	874892	14_874893_INDEL
14	947354	947354	14_947355_INDEL
14	947941	947941	14_947942_INDEL
14	948166	951255	14_948167_INDEL
14	948256	948256	14_948257_INDEL
14	948761	950308	14_948762_INDEL
14	949659	949659	14_949660_OTHER
14	952080	952080	14_952081_OTHER
14	952485	952485	14_952486_INDEL
14	954151	954151	14_954152_INDEL
14	954830	954830	14_954831_OTHER
14	955435	955435	14_955436_OTHER
14	955462	955462	14_955463_INDEL
14	1188907	1188907	14_1188908_INDEL
14	1694199	1694204	14_1694074_INDEL
14	1866565	1866592	14_1866534_INDEL
14	2074017	2074017	14_2074018_INDEL
14	2831019	2831055	14_2830993_INDEL
14	3552649	3552717	14_3552650_INDEL
14	3999859	4000215	14_3999860_INDEL
14	5693508	5693508	14_5693509_INDEL
14	7064468	7064528	14_7064416_INDEL
14	7064497	7064497	14_7064498_INDEL
14	7064498	7064498	14_7064499_INDEL
14	7064609	7064609	14_7064610_INDEL
14	7124428	7124472	14_7124429_INDEL
14	10173691	10174345	14_10166186_INDEL
14	13869272	13869272	14_13869273_INDEL
14	13869288	13869421	14_13869289_INDEL
14	18313842	18314116	14_18313044_INDEL
14	18583878	18584023	14_18583879_INDEL
14	20254204	20254439	14_20249568_INDEL
14	20254807	20255076	14_20249568_INDEL
14	37589268	37589268	14_37589269_INDEL
14	37985338	37985610	14_37977812_INDEL
14	44329150	44329150	14_44329151_INDEL
14	59918891	59918891	14_59918892_INDEL
14	66183750	66183928	14_66183751_INDEL
14	66634298	66634298	14_66634299_INDEL
14	67654857	67654977	14_67654858_INDEL
14	67889027	67889261	14_67884659_INDEL
14	70588467	70588467	14_70588468_INDEL
14	70588770	70588858	14_70588771_INDEL
14	71085960	71086036	14_71085961_INDEL
14	73207132	73207210	14_73207133_INDEL
14	76310172	76310417	14_76309347_INDEL
14	76880235	76880520	14_76880236_INDEL
14	76880922	76880979	14_76880923_INDEL
14	77493825	77494332	14_77492739_INDEL
14	77493825	77494333	14_77493347_INDEL
14	77493825	77495439	14_77493698_INDEL
14	77493926	77493926	14_77493927_OTHER
14	77494102	77494333	14_77494103_INDEL
14	77495102	77495354	14_77495103_INDEL
14	77495201	77495201	14_77495202_OTHER
14	77495278	77495278	14_77495279_INDEL
14	77495719	77495928	14_77495720_INDEL
14	77496662	77496724	14_77496663_INDEL
14	77672675	77673373	14_77672297_INDEL
14	77710060	77710060	14_77710061_INDEL
14	77710060	77710150	14_77710061_INDEL
14	78525274	78525274	14_78525275_OTHER
14	78717715	78717799	14_78717716_INDEL
14	80763147	80763205	14_80763148_INDEL
14	80812789	80812789	14_80812790_INDEL
14	80812898	80812949	14_80812899_INDEL
14	80962570	80962570	14_80962571_OTHER
14	81017118	81017173	14_81017119_INDEL
14	81017144	81017144	14_81017145_INDEL
14	81115423	81115577	14_81115424_INDEL
14	81116128	81116128	14_81116129_INDEL
14	81294129	81294234	14_81294130_INDEL
14	81344803	81344857	14_81344788_INDEL
14	81344853	81344853	14_81344854_OTHER
14	81400767	81400767	14_81400768_INDEL
14	81419411	81419586	14_81419412_INDEL
14	81419448	81419448	14_81419449_INDEL
14	81439736	81439736	14_81439737_INDEL
14	81591365	81591526	14_81591366_INDEL
14	81591444	81591444	14_81591445_INDEL
14	82123060	82123126	14_82123061_INDEL
14	82358325	82358381	14_82358326_INDEL
15	29786	30034	15_29787_INDEL
15	32275	32520	15_31673_INDEL
15	36989	37238	15_34559_INDEL
15	1092740	1093008	15_1085178_INDEL
15	7313220	7313291	15_7313221_INDEL
15	15192459	15192459	15_15192460_INDEL
15	15512941	15513273	15_15503857_INDEL
15	18073097	18073356	15_18073054_INDEL
15	19330075	19330234	15_19330076_INDEL
15	22369089	22369157	15_22369090_INDEL
15	22369097	22369097	15_22369098_INDEL
15	28031219	28031219	15_28031220_INDEL
15	28031394	28031513	15_28031395_INDEL
15	28032212	28032212	15_28032213_INDEL
15	28659427	28659481	15_28659428_INDEL
15	33274151	33274272	15_33274152_INDEL
15	36743487	36743761	15_36736308_INDEL
15	37839523	37839523	15_37839524_INDEL
15	39394536	39394592	15_39394537_INDEL
15	41231526	41234040	15_41231527_INDEL
15	41231821	41231947	15_41231822_INDEL
15	41232324	41233141	15_41232325_INDEL
15	46117448	46117691	15_46109734_INDEL
15	46148899	46149100	15_46141108_INDEL
15	46148899	46149100	15_46148390_INDEL
15	46276901	46276901	15_46276902_INDEL
15	50243476	50243750	15_50242671_INDEL
15	50741342	50741597	15_50735240_INDEL
15	56958720	56958949	15_56951345_INDEL
15	64752715	64752715	15_64752716_INDEL
15	66156158	66156158	15_66156159_INDEL
15	75153643	75153643	15_75153644_INDEL
15	76511144	76511144	15_76511145_INDEL
15	78380524	78380833	15_78380510_INDEL
15	80727988	80728288	15_80727989_INDEL
15	80748679	80748825	15_80748680_INDEL
15	81260568	81260942	15_81260569_INDEL
15	82030015	82030122	15_82030016_INDEL
15	82315236	82315360	15_82315237_INDEL
15	82315533	82315533	15_82315534_INDEL
15	82370267	82370267	15_82370268_INDEL
15	82370273	82370386	15_82370274_INDEL
15	82766565	82766639	15_82766566_INDEL
15	82964278	82964334	15_82964279_INDEL
15	82976399	82976399	15_82976400_INDEL
15	83006237	83006325	15_83006238_INDEL
15	83062614	83062614	15_83062615_INDEL
15	83062778	83062792	15_83062779_INDEL
15	83226294	83226496	15_83226201_INDEL
15	83580998	83580998	15_83580999_INDEL
15	83622797	83622898	15_83622362_INDEL
15	83659708	83659769	15_83659709_INDEL
15	83728943	83729001	15_83728944_INDEL
15	83729289	83729289	15_83729290_OTHER
15	83729332	83729332	15_83729333_INDEL
16	57875	58131	16_57042_INDEL
16	57875	58131	16_57816_INDEL
16	59293	59398	16_59294_INDEL
16	60519	60636	16_59294_INDEL
16	63341	63586	16_62906_INDEL
16	63341	63586	16_63275_INDEL
16	66177	66346	16_66178_INDEL
16	73706	73899	16_73707_INDEL
16	74908	74960	16_73707_INDEL
16	76320	76565	16_76008_INDEL
16	79299	79555	16_79110_INDEL
16	79362	79362	16_79363_OTHER
16	80532	80777	16_80339_INDEL
16	83244	83489	16_82485_INDEL
16	84611	84856	16_84441_INDEL
16	85979	86195	16_85938_INDEL
16	87190	87435	16_87001_INDEL
16	88785	88802	16_88786_INDEL
16	91156	91414	16_90904_INDEL
16	93755	93835	16_92603_INDEL
16	95368	95613	16_95023_INDEL
16	99603	99848	16_99188_INDEL
16	105254	105499	16_102481_INDEL
16	106517	106752	16_102481_INDEL
16	107945	108018	16_102481_INDEL
16	105254	105499	16_104658_INDEL
16	110631	110881	16_110048_INDEL
16	111944	112058	16_111927_INDEL
16	115091	115349	16_114659_INDEL
16	171874	171979	16_171875_INDEL
16	176128	176351	16_174912_INDEL
16	176128	176351	16_175586_INDEL
16	177518	177763	16_175586_INDEL
16	177518	177763	16_176773_INDEL
16	180176	180385	16_179243_INDEL
16	184346	184782	16_183358_INDEL
16	186236	186329	16_186237_INDEL
16	187589	187741	16_186237_INDEL
16	191874	192097	16_190326_INDEL
16	191874	191985	16_191821_INDEL
16	191912	191912	16_191913_INDEL
16	193268	193469	16_192239_INDEL
16	193468	193468	16_193469_INDEL
16	1115471	1115471	16_1115472_INDEL
16	2761703	2761703	16_2761704_INDEL
16	2761783	2761843	16_2761784_INDEL
16	2777903	2778122	16_2777770_INDEL
16	2778281	2778281	16_2778282_OTHER
16	4261986	4262057	16_4261727_INDEL
16	5796197	5796464	16_5793626_INDEL
16	7951429	7951685	16_7944615_INDEL
16	10163619	10163833	16_10161379_INDEL
16	14479232	14480688	16_14431245_INDEL
16	18883260	18883346	16_18883261_INDEL
16	25565241	25565492	16_25563604_INDEL
16	25572186	25572437	16_25563604_INDEL
16	25572186	25572437	16_25570630_INDEL
16	27813597	27813923	16_27811429_INDEL
16	28690376	28690376	16_28690377_INDEL
16	37727734	37727822	16_37727735_INDEL
16	47111966	47112032	16_47111967_INDEL
16	54535209	54535209	16_54535210_OTHER
16	54535294	54535373	16_54535295_INDEL
16	54535946	54535946	16_54535947_INDEL
16	56351166	56351212	16_56351167_INDEL
16	56356303	56356535	16_56351167_INDEL
16	59051384	59051455	16_59051385_INDEL
16	60452232	60452296	16_60452233_INDEL
16	60557785	60558834	16_60517819_INDEL
16	60578178	60578455	16_60517819_INDEL
16	60632096	60633641	16_60517819_INDEL
16	60702861	60703424	16_60517819_INDEL
16	60632242	60632335	16_60632243_INDEL
16	60632365	60632365	16_60632366_INDEL
16	72653755	72654029	16_72652958_INDEL
16	73086330	73086330	16_73086331_INDEL
16	75331412	75331578	16_75331413_INDEL
16	75621045	75621045	16_75621046_INDEL
16	76674843	76674843	16_76674844_OTHER
16	76674893	76675053	16_76674894_INDEL
16	77086271	77086327	16_77086190_INDEL
16	78429089	78429089	16_78429090_INDEL
16	78688397	78688397	16_78688398_INDEL
16	79070927	79071004	16_79070928_INDEL
16	79070968	79070968	16_79070969_INDEL
16	79245480	79245480	16_79245481_INDEL
16	79245716	79245801	16_79245717_INDEL
16	79261198	79261198	16_79261199_INDEL
16	79261218	79261306	16_79261219_INDEL
16	79266596	79266596	16_79266597_INDEL
16	79539493	79539493	16_79539494_INDEL
16	79555812	79555812	16_79555813_INDEL
16	79766512	79766512	16_79766513_INDEL
16	79910897	79910897	16_79910898_INDEL
16	79914358	79914444	16_79914359_INDEL
16	80110116	80110653	16_80107722_INDEL
16	80114769	80115382	16_80107722_INDEL
16	80110116	80110653	16_80108003_INDEL
16	80114769	80115382	16_80108003_INDEL
16	80110116	80110653	16_80109498_INDEL
16	80114769	80115382	16_80109498_INDEL
16	80110516	80110653	16_80110517_INDEL
16	80114769	80115382	16_80110517_INDEL
16	80120016	80120416	16_80110517_INDEL
16	80114769	80115382	16_80113142_INDEL
16	80114769	80115382	16_80114555_INDEL
16	80194573	80194573	16_80194574_INDEL
16	80195652	80195652	16_80195653_INDEL
16	80195657	80195725	16_80195658_INDEL
16	80448465	80448936	16_80448456_INDEL
16	80496825	80496926	16_80496826_INDEL
16	80496832	80496832	16_80496833_INDEL
16	80536424	80536424	16_80536425_INDEL
16	80743740	80743908	16_80743741_INDEL
16	80797867	80797867	16_80797868_INDEL
16	80829732	80829871	16_80829733_INDEL
17	3831597	3831597	17_3831598_INDEL
17	4000232	4000358	17_4000233_INDEL
17	4815667	4815833	17_4815668_INDEL
17	6107531	6107531	17_6107532_INDEL
17	6799871	6799871	17_6799872_INDEL
17	12806437	12806531	17_12806438_INDEL
17	40853543	40853817	17_40846035_INDEL
17	40853998	40854241	17_40846035_INDEL
17	44339525	44339793	17_44338724_INDEL
17	46985407	46985407	17_46985408_INDEL
17	50064110	50064180	17_50064111_INDEL
17	50064111	50064111	17_50064112_OTHER
17	53548975	53548975	17_53548976_OTHER
17	60659598	60659651	17_60659599_INDEL
17	64161813	64161877	17_64161814_INDEL
17	64173579	64173630	17_64173580_INDEL
17	65228002	65228079	17_65228003_INDEL
17	65259723	65259723	17_65259724_INDEL
17	65489740	65489740	17_65489741_INDEL
17	66162384	66162435	17_66162385_INDEL
17	67324510	67324541	17_67324511_INDEL
17	68416535	68416535	17_68416536_INDEL
17	68661561	68661718	17_68661562_INDEL
17	68661610	68661610	17_68661611_INDEL
17	68717944	68718084	17_68717945_INDEL
17	69561668	69561668	17_69561669_OTHER
17	69695745	69696084	17_69672245_INDEL
17	70149695	70149745	17_70149670_INDEL
17	70666118	70667104	17_70666093_INDEL
17	70851241	70851508	17_70850236_INDEL
17	71137436	71137580	17_71137437_INDEL
17	71216617	71216724	17_71216618_INDEL
17	71246132	71246191	17_71246133_INDEL
17	71246370	71246370	17_71246371_INDEL
17	71374438	71374438	17_71374439_INDEL
17	71387861	71387927	17_71387862_INDEL
17	71504415	71504470	17_71504416_INDEL
17	71512591	71512591	17_71512592_INDEL
17	71654594	71654594	17_71654595_INDEL
17	71803599	71803599	17_71803600_INDEL
17	71803599	71803674	17_71803600_INDEL
17	71809000	71809078	17_71809001_INDEL
17	71882735	71882735	17_71882736_INDEL
17	72011705	72011705	17_72011706_INDEL
17	72042405	72042456	17_72042406_INDEL
17	72231329	72231410	17_72231330_INDEL
17	72628867	72628867	17_72628868_INDEL
18	37797	38057	18_35058_INDEL
18	40153	40413	18_38177_INDEL
18	41318	41553	18_38177_INDEL
18	40153	40413	18_38895_INDEL
18	41430	41553	18_41431_INDEL
18	45450	45659	18_42226_INDEL
18	46756	46992	18_42226_INDEL
18	46756	46835	18_45991_INDEL
18	46961	46961	18_46962_OTHER
18	51149	51384	18_50538_INDEL
18	51258	51384	18_51259_INDEL
18	53821	54030	18_51259_INDEL
18	53821	54030	18_51851_INDEL
18	56563	56772	18_51851_INDEL
18	53821	54030	18_52158_INDEL
18	53821	54030	18_53441_INDEL
18	56563	56772	18_53441_INDEL
18	53821	54030	18_53803_INDEL
18	56563	56772	18_54617_INDEL
18	59305	59514	18_54617_INDEL
18	56563	56772	18_55362_INDEL
18	56563	56772	18_55611_INDEL
18	59305	59514	18_55611_INDEL
18	56563	56772	18_56545_INDEL
18	59305	59514	18_57002_INDEL
18	1373939	1374165	18_1373940_INDEL
18	1374222	1374222	18_1374223_OTHER
18	1516322	1516692	18_1516323_INDEL
18	1859628	1859683	18_1859629_INDEL
18	2169438	2169494	18_2169439_INDEL
18	2577273	2577330	18_2577274_INDEL
18	5260505	5260574	18_5260506_INDEL
18	5377073	5377073	18_5377074_INDEL
18	5377114	5377188	18_5377115_INDEL
18	5958350	5958418	18_5958351_INDEL
18	6154585	6154585	18_6154586_INDEL
18	8052095	8052168	18_8052096_INDEL
18	8083360	8083360	18_8083361_INDEL
18	8083360	8083419	18_8083361_INDEL
18	11117030	11117156	18_11117031_INDEL
18	12000302	12000302	18_12000303_INDEL
18	12361831	12362060	18_12361511_INDEL
18	13326016	13327154	18_13317641_INDEL
18	13339349	13339579	18_13317641_INDEL
18	13357840	13358140	18_13317641_INDEL
18	13381012	13382384	18_13317641_INDEL
18	18307866	18307866	18_18307867_INDEL
18	19285090	19285264	18_19284143_INDEL
18	21193058	21193326	18_21192273_INDEL
18	23109117	23109391	18_23101604_INDEL
18	23109572	23109806	18_23101604_INDEL
18	27688680	27688954	18_27687880_INDEL
18	30743198	30743938	18_30742826_INDEL
18	33860399	33860664	18_33852789_INDEL
18	33860845	33861088	18_33852789_INDEL
18	40893648	40893791	18_40893649_INDEL
18	44423947	44424215	18_44416583_INDEL
18	45349406	45349683	18_45317333_INDEL
18	45555681	45556027	18_45554962_INDEL
18	45976607	45976670	18_45976608_INDEL
18	47687212	47687212	18_47687213_INDEL
18	48957328	48957523	18_48957329_INDEL
18	48957366	48957366	18_48957367_OTHER
18	50208638	50209018	18_50204002_INDEL
18	50368662	50369025	18_50367044_INDEL
18	50660006	50660226	18_50659340_INDEL
18	50660164	50660164	18_50660165_OTHER
18	50672965	50673185	18_50672509_INDEL
18	50674584	50674805	18_50672509_INDEL
18	50675922	50676424	18_50672509_INDEL
18	50674584	50674805	18_50673987_INDEL
18	50675922	50676424	18_50673987_INDEL
18	50677541	50678043	18_50673987_INDEL
18	50679160	50679662	18_50673987_INDEL
18	50681061	50681281	18_50673987_INDEL
18	50674584	50674805	18_50674420_INDEL
18	50675922	50676424	18_50674420_INDEL
18	50677541	50678043	18_50674420_INDEL
18	50679160	50679277	18_50674420_INDEL
18	50674584	50674805	18_50674515_INDEL
18	50675922	50676424	18_50674515_INDEL
18	50677541	50678043	18_50674515_INDEL
18	50679160	50679662	18_50674515_INDEL
18	50785648	50786076	18_50781256_INDEL
18	50786340	50786679	18_50781256_INDEL
18	52783741	52783741	18_52783742_OTHER
18	53688782	53688840	18_53688783_INDEL
18	54282747	54282820	18_54282748_INDEL
18	54454450	54454527	18_54454451_INDEL
18	58766448	58766779	18_58762788_INDEL
18	59227626	59227626	18_59227627_INDEL
18	59414687	59414687	18_59414688_INDEL
18	59414859	59414937	18_59414860_INDEL
18	59475767	59475850	18_59475768_INDEL
18	59475799	59475799	18_59475800_INDEL
18	61741940	61742059	18_61741926_INDEL
18	62017960	62018046	18_62017957_INDEL
18	62017972	62017972	18_62017973_INDEL
18	62266035	62266095	18_62266036_INDEL
18	62381066	62382193	18_62379212_INDEL
18	63055311	63055311	18_63055312_INDEL
18	63196910	63196910	18_63196911_INDEL
18	63227818	63227818	18_63227819_INDEL
18	63289503	63289772	18_63289504_INDEL
18	63499588	63499641	18_63499589_INDEL
18	64945010	64945010	18_64945011_INDEL
18	65126745	65126965	18_65125840_INDEL
18	65417453	65417595	18_65417454_INDEL
18	65443802	65443853	18_65443803_INDEL
18	65580169	65580475	18_65578739_INDEL
19	5541848	5541848	19_5541849_INDEL
19	8432662	8432732	19_8432572_INDEL
19	9203734	9204002	19_9202936_INDEL
19	9662281	9663342	19_9656827_INDEL
19	9720014	9721160	19_9656827_INDEL
19	20479946	20479946	19_20479947_INDEL
19	20823398	20823398	19_20823399_INDEL
19	23702654	23702654	19_23702655_OTHER
19	23702655	23702709	19_23702656_INDEL
19	24720710	24720762	19_24720711_INDEL
19	24720867	24720867	19_24720868_OTHER
19	25763523	25763797	19_25756024_INDEL
19	31823984	31823984	19_31823985_INDEL
19	41400461	41400496	19_41400441_INDEL
19	43221514	43221514	19_43221515_INDEL
19	44782352	44782352	19_44782353_OTHER
19	45198196	45198196	19_45198197_INDEL
19	46286770	46286874	19_46286771_INDEL
19	46286890	46286890	19_46286891_INDEL
19	53604576	53604620	19_53604577_INDEL
19	54054154	54054154	19_54054155_INDEL
19	55721495	55721495	19_55721496_INDEL
19	56218867	56218867	19_56218868_OTHER
19	56647203	56647345	19_56647204_INDEL
19	58829614	58829692	19_58829615_INDEL
19	58829640	58829640	19_58829641_INDEL
19	59152344	59152404	19_59152345_INDEL
19	59152366	59152366	19_59152367_INDEL
19	59236305	59236361	19_59236306_INDEL
19	60478918	60478918	19_60478919_OTHER
19	61084649	61084708	19_61084650_INDEL
19	61084740	61084740	19_61084741_OTHER
19	61430390	61430488	19_61430391_INDEL
19	61430392	61430392	19_61430393_OTHER
19	61699065	61699142	19_61699066_INDEL
19	61974013	61974013	19_61974014_OTHER
19	62222758	62222846	19_62222759_INDEL
19	62222799	62222799	19_62222800_INDEL
19	62230456	62230561	19_62230457_INDEL
19	62268192	62268832	19_62268193_INDEL
19	62268779	62268779	19_62268780_INDEL
19	62268988	62269052	19_62268989_INDEL
19	62446132	62446230	19_62446133_INDEL
19	62446299	62446299	19_62446300_INDEL
19	62457700	62457700	19_62457701_INDEL
19	62594747	62595365	19_62590829_INDEL
19	62599673	62600829	19_62590829_INDEL
19	62605915	62606247	19_62590829_INDEL
19	62631415	62631658	19_62590829_INDEL
19	62640723	62641007	19_62590829_INDEL
19	62645785	62646022	19_62590829_INDEL
19	62600126	62600126	19_62600127_OTHER
19	62735474	62735701	19_62729698_INDEL
19	62736298	62736558	19_62729698_INDEL
19	62815078	62815359	19_62815079_INDEL
19	62924970	62924970	19_62924971_OTHER
19	63005840	63005898	19_63005841_INDEL
19	63186020	63186020	19_63186021_INDEL
19	63186037	63186308	19_63186038_INDEL
20	112676	112676	20_112677_INDEL
20	481444	481444	20_481445_INDEL
20	481583	481638	20_481584_INDEL
20	544613	544867	20_544614_INDEL
20	841833	841917	20_841834_INDEL
20	2000663	2000663	20_2000664_INDEL
20	2313397	2313684	20_2313398_INDEL
20	3092072	3092212	20_3092073_INDEL
20	4679029	4679029	20_4679030_INDEL
20	4914730	4915206	20_4914191_INDEL
20	7096624	7097322	20_7096257_INDEL
20	9509789	9509865	20_9509790_INDEL
20	9712076	9712145	20_9712077_INDEL
20	13136313	13136356	20_13136291_INDEL
20	23593278	23593278	20_23593279_INDEL
20	23593278	23593331	20_23593279_INDEL
20	25587032	25587032	20_25587033_INDEL
20	31379870	31380055	20_31379871_INDEL
20	32524895	32525138	20_32521728_INDEL
20	32524895	32525138	20_32521728_INDEL
20	32524895	32525138	20_32524522_INDEL
20	32711713	32711987	20_32704201_INDEL
20	35004619	35004619	20_35004620_INDEL
20	37999587	37999587	20_37999588_INDEL
20	58758122	58758197	20_58758123_INDEL
20	58847337	58847337	20_58847338_INDEL
20	59806461	59806739	20_59806068_INDEL
20	64895359	64895627	20_64894561_INDEL
20	66631883	66631955	20_66631884_INDEL
20	66822634	66822681	20_66822603_INDEL
20	66822799	66822799	20_66822800_INDEL
20	66876753	66876753	20_66876754_INDEL
20	68086093	68086653	20_68085591_INDEL
20	68086303	68086303	20_68086304_INDEL
20	68086372	68086515	20_68086373_INDEL
20	68086414	68086414	20_68086415_INDEL
20	68086415	68086415	20_68086416_INDEL
20	68086418	68086418	20_68086419_INDEL
20	68086419	68086419	20_68086420_INDEL
20	68086449	68086449	20_68086450_INDEL
20	68087178	68087178	20_68087179_INDEL
20	68087307	68087402	20_68087308_INDEL
20	68087761	68088110	20_68087762_INDEL
20	68088108	68088108	20_68088109_INDEL
20	68088931	68089160	20_68088932_INDEL
20	68089093	68089093	20_68089094_OTHER
20	69779051	69779129	20_69779052_INDEL
20	69830040	69830135	20_69830041_INDEL
20	69830168	69830168	20_69830169_INDEL
20	69940813	69941211	20_69940789_INDEL
20	69995438	69995704	20_69994763_INDEL
20	70036785	70036785	20_70036786_INDEL
20	70297051	70297156	20_70297052_INDEL
20	70405842	70405931	20_70405843_INDEL
20	70406244	70406244	20_70406245_INDEL
20	70704033	70704278	20_70704034_INDEL
20	70704096	70704096	20_70704097_INDEL
20	70735734	70735785	20_70735735_INDEL
20	70870358	70870427	20_70870359_INDEL
20	70870488	70870488	20_70870489_INDEL
20	70908221	70908221	20_70908222_INDEL
20	70908276	70908410	20_70908277_INDEL
20	70909127	70909138	20_70909128_INDEL
20	70943955	70943955	20_70943956_INDEL
20	70944023	70944784	20_70944024_INDEL
20	70944132	70944264	20_70944133_INDEL
20	70944476	70944476	20_70944477_INDEL
20	70950754	70950806	20_70950755_INDEL
20	71009439	71009559	20_71009440_INDEL
20	71010877	71011027	20_71010878_INDEL
20	71011084	71011084	20_71011085_INDEL
20	71032568	71032753	20_71032569_INDEL
20	71032576	71032576	20_71032577_OTHER
20	71089741	71089741	20_71089742_INDEL
21	625966	626250	21_618145_INDEL
21	625966	626250	21_625057_INDEL
21	700544	700805	21_700450_INDEL
21	733786	734017	21_733472_INDEL
21	3746985	3747261	21_3746594_INDEL
21	9736429	9737678	21_9098263_INDEL
21	12652442	12652498	21_12652443_INDEL
21	17324419	17324687	21_17316891_INDEL
21	17678929	17679627	21_17678552_INDEL
21	28823560	28824258	21_28816054_INDEL
21	30090249	30090565	21_30089478_INDEL
21	31126590	31126590	21_31126591_INDEL
21	37876270	37876483	21_37876236_INDEL
21	56430468	56430742	21_56429668_INDEL
21	65051148	65051203	21_65051149_INDEL
21	65239763	65240001	21_65239742_INDEL
21	65515206	65515206	21_65515207_INDEL
21	66190630	66190630	21_66190631_INDEL
21	66895867	66895960	21_66895868_INDEL
21	67119970	67120057	21_67119971_INDEL
21	67462636	67462636	21_67462637_INDEL
21	67465746	67465855	21_67465744_INDEL
21	67736027	67736326	21_67723858_INDEL
21	67737877	67738840	21_67723858_INDEL
21	67753613	67754263	21_67723858_INDEL
21	67747627	67748199	21_67723858_INDEL
21	67763576	67765300	21_67763138_INDEL
21	67802261	67802261	21_67802262_INDEL
21	68268724	68268808	21_68268725_INDEL
21	68440320	68440519	21_68440321_INDEL
21	68544777	68544777	21_68544778_OTHER
21	68552341	68552341	21_68552342_INDEL
21	68552345	68552507	21_68552346_INDEL
21	68557697	68557809	21_68557698_INDEL
21	68588972	68589197	21_68588973_INDEL
21	68763381	68763450	21_68763382_INDEL
21	68858070	68858070	21_68858071_OTHER
21	68913245	68913245	21_68913246_INDEL
21	69055513	69055632	21_69055514_INDEL
21	69361432	69362438	21_69361433_INDEL
21	69361466	69364490	21_69361467_INDEL
21	69361871	69362374	21_69361872_INDEL
21	69363847	69364351	21_69363848_INDEL
21	69367382	69367885	21_69367383_INDEL
21	69367391	69372431	21_69367392_INDEL
21	69368383	69370903	21_69368384_INDEL
21	69368887	69370903	21_69368888_INDEL
21	69369599	69370606	21_69369600_INDEL
21	69370316	69371323	21_69370317_INDEL
21	69372176	69372680	21_69372177_INDEL
21	69599183	69599233	21_69599184_INDEL
21	69599381	69599381	21_69599382_OTHER
21	69612579	69612579	21_69612580_INDEL
21	69639755	69639755	21_69639756_OTHER
22	8167956	8168180	22_8167150_INDEL
22	15872829	15872829	22_15872830_INDEL
22	29181030	29181133	22_29181031_INDEL
22	29181038	29181038	22_29181039_INDEL
22	33723679	33723883	22_33723087_INDEL
22	35006163	35006305	22_35006164_INDEL
22	52144470	52144554	22_52144471_INDEL
22	54261041	54261041	22_54261042_OTHER
22	55735042	55735042	22_55735043_INDEL
22	56182773	56182773	22_56182774_INDEL
22	56656735	56656735	22_56656736_INDEL
22	56656799	56656875	22_56656800_INDEL
22	57411973	57411973	22_57411974_INDEL
22	57419771	57419771	22_57419772_INDEL
22	57918563	57918758	22_57918564_INDEL
22	58021495	58021548	22_58021496_INDEL
22	58021521	58021521	22_58021522_INDEL
22	58135996	58135996	22_58135997_INDEL
22	58136428	58136500	22_58136429_INDEL
22	58146339	58146395	22_58146340_INDEL
22	58339977	58340030	22_58339902_INDEL
22	58513448	58513448	22_58513449_INDEL
22	58520431	58520514	22_58520432_INDEL
22	58520617	58520617	22_58520618_INDEL
22	58528428	58528428	22_58528429_INDEL
22	58642290	58642354	22_58642291_INDEL
22	58642313	58642313	22_58642314_INDEL
22	58654027	58654027	22_58654028_OTHER
22	58669692	58669800	22_58669693_INDEL
22	58816688	58816775	22_58816689_INDEL
22	58858105	58858105	22_58858106_INDEL
22	59012035	59012107	22_59012036_INDEL
22	59137939	59137939	22_59137940_INDEL
22	59292248	59292317	22_59292249_INDEL
22	59447880	59447950	22_59447881_INDEL
22	59451671	59451671	22_59451672_INDEL
22	59499963	59500034	22_59499964_INDEL
22	59549697	59549820	22_59549698_INDEL
22	59573859	59573984	22_59573756_INDEL
22	59613059	59613059	22_59613060_INDEL
22	59687428	59687428	22_59687429_INDEL
22	59711615	59711930	22_59711616_INDEL
22	59960204	59960204	22_59960205_INDEL
22	59974002	59974087	22_59974003_INDEL
22	60031464	60031464	22_60031465_INDEL
22	60125730	60125781	22_60125731_INDEL
22	60142183	60142183	22_60142184_OTHER
22	60147477	60147634	22_60146978_INDEL
22	60147611	60147702	22_60147612_INDEL
22	60318456	60318552	22_60318457_INDEL
22	60392194	60392764	22_60389491_INDEL
22	60427707	60427707	22_60427708_INDEL
22	60502718	60502844	22_60502719_INDEL
23	47227	47227	23_47228_INDEL
23	3423755	3424653	23_3423756_INDEL
23	3423994	3423994	23_3423995_INDEL
23	3424206	3424206	23_3424207_INDEL
23	3424253	3424328	23_3424254_INDEL
23	5640480	5640731	23_5632946_INDEL
23	5640935	5641178	23_5632946_INDEL
23	6675833	6675833	23_6675834_INDEL
23	7139100	7140568	23_7138988_INDEL
23	7146244	7146703	23_7138988_INDEL
23	7146244	7146703	23_7141796_INDEL
23	7161899	7163369	23_7141796_INDEL
23	7870490	7870565	23_7870491_INDEL
23	8253674	8253808	23_8253675_INDEL
23	8523104	8523104	23_8523105_INDEL
23	9110969	9110969	23_9110970_INDEL
23	9110969	9111044	23_9110970_INDEL
23	11193761	11193761	23_11193762_INDEL
23	11193848	11193848	23_11193849_INDEL
23	11193909	11193909	23_11193910_OTHER
23	17767243	17767393	23_17767244_INDEL
23	20283474	20283746	23_20283101_INDEL
23	21795789	21796065	23_21791602_INDEL
23	24517388	24517687	23_24517250_INDEL
23	25421980	25422067	23_25421981_INDEL
23	25422020	25422020	23_25422021_INDEL
23	25922247	25922945	23_25867734_INDEL
23	25922247	25922945	23_25883476_INDEL
23	27032441	27032752	23_27025275_INDEL
23	27853299	27853299	23_27853300_OTHER
23	27871972	27871972	23_27871973_INDEL
23	27898519	27899303	23_27898355_INDEL
23	27913381	27913381	23_27913382_OTHER
23	27917274	27917570	23_27915524_INDEL
23	27917504	27917570	23_27917505_INDEL
23	27961287	27961287	23_27961288_INDEL
23	28055172	28056326	23_28052376_INDEL
23	28065767	28066109	23_28052376_INDEL
23	28666210	28667429	23_28621290_INDEL
23	28723130	28724343	23_28621290_INDEL
23	29338385	29339083	23_29330877_INDEL
23	29338385	29339083	23_29337557_INDEL
23	30195142	30195142	23_30195143_OTHER
23	30435027	30435083	23_30435028_INDEL
23	30557377	30557377	23_30557378_INDEL
23	31271076	31271309	23_31271077_INDEL
23	31272044	31272326	23_31271077_INDEL
23	31276778	31277062	23_31271077_INDEL
23	35729082	35729780	23_35728718_INDEL
23	36119492	36119764	23_36111977_INDEL
23	40051396	40051396	23_40051397_INDEL
23	40051396	40051454	23_40051397_INDEL
23	41491287	41491287	23_41491288_INDEL
23	42945229	42945296	23_42945230_INDEL
23	44392314	44392438	23_44392315_INDEL
23	46282304	46282607	23_46269267_INDEL
23	46282304	46282607	23_46274703_INDEL
23	46282304	46282607	23_46275828_INDEL
23	46282304	46282607	23_46276217_INDEL
23	46282304	46282607	23_46277112_INDEL
23	46282304	46282607	23_46277646_INDEL
23	46282304	46282607	23_46281244_INDEL
23	46282304	46282607	23_46281640_INDEL
23	46282490	46282607	23_46282491_INDEL
23	47523005	47523286	23_47522587_INDEL
23	48051259	48051453	23_48051260_INDEL
23	49214770	49214770	23_49214771_INDEL
23	49546539	49546611	23_49546540_INDEL
23	49717139	49717219	23_49717140_INDEL
23	49717527	49717527	23_49717528_OTHER
23	49911560	49911640	23_49911561_INDEL
23	49931542	49931635	23_49931477_INDEL
23	50196800	50196891	23_50196801_INDEL
23	50197679	50197759	23_50197680_INDEL
23	50197754	50197754	23_50197755_OTHER
23	50382537	50382601	23_50382538_INDEL
23	50466597	50466660	23_50466598_INDEL
23	50525248	50525327	23_50525249_INDEL
23	50646918	50646918	23_50646919_INDEL
23	50852970	50852970	23_50852971_INDEL
23	50897060	50897584	23_50896101_INDEL
23	50897979	50899065	23_50897980_INDEL
23	50898188	50898366	23_50898189_INDEL
23	50899046	50899286	23_50899047_INDEL
23	50953411	50953411	23_50953412_INDEL
23	51548176	51548254	23_51548177_INDEL
23	51548179	51548179	23_51548180_OTHER
23	51559195	51559195	23_51559196_OTHER
23	51560855	51560930	23_51560856_INDEL
23	51571571	51571571	23_51571572_INDEL
23	51595310	51595424	23_51594182_INDEL
23	51643442	51643442	23_51643443_INDEL
23	51695305	51695430	23_51695303_INDEL
23	51712484	51712585	23_51712485_INDEL
23	52047580	52047659	23_52047581_INDEL
23	52180346	52180346	23_52180347_INDEL
23	52474101	52474980	23_52455580_INDEL
23	52460135	52461666	23_52455580_INDEL
24	248755	248973	24_248756_INDEL
24	252822	252880	24_248756_INDEL
24	771670	771749	24_771649_INDEL
24	892048	892250	24_892049_INDEL
24	1103367	1103367	24_1103368_INDEL
24	1383238	1383296	24_1383239_INDEL
24	1800814	1800814	24_1800815_OTHER
24	2342933	2342989	24_2342934_INDEL
24	2639905	2639905	24_2639906_INDEL
24	4011307	4011370	24_4011308_INDEL
24	4011405	4011405	24_4011406_INDEL
24	4213134	4213199	24_4213135_INDEL
24	4255454	4255597	24_4255455_INDEL
24	4255818	4255818	24_4255819_OTHER
24	7760883	7761194	24_7760562_INDEL
24	9912614	9912912	24_9912614_INDEL
24	16071789	16072057	24_16064281_INDEL
24	19644795	19644936	24_19644796_INDEL
24	19674160	19674388	24_19673895_INDEL
24	20100244	20100328	24_20100245_INDEL
24	20100365	20100365	24_20100366_INDEL
24	21051311	21051375	24_21051312_INDEL
24	21051361	21051361	24_21051362_INDEL
24	28421743	28422403	24_28421744_INDEL
24	28421949	28421949	24_28421950_INDEL
24	28421997	28422752	24_28421998_INDEL
24	28423920	28424270	24_28421998_INDEL
[truncated: 505 more rows]

## Sheet: SVs_intron
intron_chr	intron_start	intron_end	var_id
1	246327	246327	1_246328_INDEL
1	256631	256724	1_246440_INDEL
1	256784	261325	1_246440_INDEL
1	264227	268648	1_246440_INDEL
1	268783	275072	1_246440_INDEL
1	285139	287823	1_246440_INDEL
1	288087	288932	1_246440_INDEL
1	328830	342547	1_246440_INDEL
1	347220	347554	1_246440_INDEL
1	420136	420837	1_246440_INDEL
1	421058	422756	1_246440_INDEL
1	427904	428135	1_246440_INDEL
1	428979	432214	1_246440_INDEL
1	246439	256435	1_246440_INDEL
1	275186	278805	1_246440_INDEL
1	342721	346602	1_246440_INDEL
1	261358	264160	1_246440_INDEL
1	479486	512139	1_246440_INDEL
1	286828	286897	1_286829_INDEL
1	427959	427959	1_427960_INDEL
1	429796	429796	1_429797_INDEL
1	429991	430258	1_429992_INDEL
1	480375	480375	1_480376_INDEL
1	483201	491756	1_483202_INDEL
1	503308	503308	1_503309_INDEL
1	527063	527218	1_527064_INDEL
1	527486	528352	1_527487_INDEL
1	531644	531644	1_531645_INDEL
1	533680	533680	1_533681_INDEL
1	535754	535754	1_535755_INDEL
1	536236	537459	1_536237_INDEL
1	538412	538562	1_538413_INDEL
1	543905	568787	1_543906_INDEL
1	575805	575805	1_575806_INDEL
1	659808	660229	1_659809_INDEL
1	664162	664162	1_664163_INDEL
1	665780	665780	1_665781_INDEL
1	685510	685602	1_685511_INDEL
1	693531	693531	1_693532_INDEL
1	693531	693531	1_693532_INDEL
1	712602	713303	1_712603_INDEL
1	801860	801860	1_801861_INDEL
1	1117230	1117281	1_1117231_INDEL
1	1567549	1567549	1_1567550_INDEL
1	1895454	1895992	1_1895455_INDEL
1	1952177	1952436	1_1952178_INDEL
1	2002051	2002051	1_2002052_INDEL
1	2025309	2025452	1_2025310_INDEL
1	2027915	2027915	1_2027916_INDEL
1	2047518	2047592	1_2047519_INDEL
1	2047524	2047524	1_2047525_INDEL
1	2307663	2307663	1_2307664_INDEL
1	2806055	2806378	1_2806056_INDEL
1	2979537	2979537	1_2979538_INDEL
1	3014654	3015290	1_3014655_INDEL
1	3112971	3112971	1_3112972_INDEL
1	3147196	3147196	1_3147197_INDEL
1	3176364	3176364	1_3176365_INDEL
1	3215678	3215678	1_3215679_OTHER
1	3220972	3221627	1_3220973_INDEL
1	3221723	3222452	1_3220973_INDEL
1	3506386	3506483	1_3506387_INDEL
1	3532874	3533013	1_3532875_INDEL
1	3559688	3559936	1_3559689_INDEL
1	3765339	3765339	1_3765340_INDEL
1	3818376	3818376	1_3818377_INDEL
1	3983086	3984487	1_3983087_INDEL
1	3988435	3988498	1_3988436_INDEL
1	4124628	4124747	1_4124629_INDEL
1	4146218	4146433	1_4146219_INDEL
1	4147917	4147917	1_4147918_INDEL
1	4179618	4179618	1_4179619_INDEL
1	4316869	4316869	1_4316870_INDEL
1	4322212	4322212	1_4322213_INDEL
1	4359829	4359829	1_4359830_INDEL
1	6157691	6157691	1_6157692_INDEL
1	6160262	6160262	1_6160263_INDEL
1	6270244	6270387	1_6270245_INDEL
1	6300563	6300874	1_6300564_INDEL
1	6311186	6311186	1_6311187_INDEL
1	6334326	6334326	1_6334327_INDEL
1	6443687	6443687	1_6443688_INDEL
1	6551841	6551841	1_6551842_OTHER
1	6965786	6965786	1_6965787_INDEL
1	7271481	7271481	1_7271482_OTHER
1	8364692	8364921	1_8364693_INDEL
1	8444995	8445080	1_8444996_INDEL
1	8623845	8624086	1_8623846_INDEL
1	8918381	8918440	1_8918044_INDEL
1	8923414	8923414	1_8923415_OTHER
1	9922947	9922947	1_9922948_INDEL
1	10010391	10011365	1_10010392_INDEL
1	10359146	10359146	1_10359147_OTHER
1	10363482	10363626	1_10363483_INDEL
1	10383212	10383354	1_10383213_INDEL
1	10433673	10433673	1_10433674_INDEL
1	10437493	10437493	1_10437494_INDEL
1	10458335	10458500	1_10458336_INDEL
1	10480566	10480566	1_10480567_INDEL
1	10493963	10494043	1_10493964_INDEL
1	11430306	11430491	1_11339110_INDEL
1	11430636	11435396	1_11339110_INDEL
1	11718746	11718968	1_11718747_INDEL
1	11721664	11721664	1_11721665_INDEL
1	11744937	11744937	1_11744938_INDEL
1	11764755	11764860	1_11764756_INDEL
1	11768247	11768247	1_11768248_INDEL
1	13773796	13773796	1_13773797_INDEL
1	13812537	13812714	1_13812538_INDEL
1	15370545	15370545	1_15370546_INDEL
1	15372120	15372120	1_15372121_INDEL
1	15487207	15487207	1_15487208_INDEL
1	15493746	15493746	1_15493747_OTHER
1	15494267	15494267	1_15494268_INDEL
1	15501917	15501917	1_15501918_INDEL
1	15519644	15520005	1_15519645_INDEL
1	15522380	15522380	1_15522381_OTHER
1	15536361	15536361	1_15536362_INDEL
1	15584375	15587927	1_15584376_INDEL
1	15621958	15621958	1_15621959_OTHER
1	15632445	15632503	1_15632446_INDEL
1	15660854	15660854	1_15660855_INDEL
1	15678359	15678359	1_15678360_INDEL
1	15708039	15708039	1_15708040_INDEL
1	15712616	15712616	1_15712617_INDEL
1	15740215	15740215	1_15740216_INDEL
1	15760356	15760356	1_15760357_OTHER
1	15799139	15799139	1_15799140_INDEL
1	15805670	15805670	1_15805671_INDEL
1	15812052	15812052	1_15812053_INDEL
1	15848830	15848830	1_15848831_INDEL
1	15868030	15868252	1_15868031_INDEL
1	15868082	15868082	1_15868083_OTHER
1	15880899	15880899	1_15880900_INDEL
1	15902910	15903029	1_15902911_INDEL
1	16150189	16150255	1_16150190_INDEL
1	16158880	16158880	1_16158881_INDEL
1	16160701	16160701	1_16160702_INDEL
1	16233415	16233705	1_16233416_INDEL
1	18597759	18597958	1_18597760_INDEL
1	18635332	18635389	1_18635333_INDEL
1	18681580	18681580	1_18681581_INDEL
1	18684093	18684093	1_18684094_INDEL
1	18685300	18685300	1_18685301_INDEL
1	18687823	18687823	1_18687824_INDEL
1	18689771	18689771	1_18689772_INDEL
1	18691924	18691924	1_18691925_INDEL
1	18721430	18721970	1_18721431_INDEL
1	19108720	19108885	1_19108721_INDEL
1	20326191	20326191	1_20326192_INDEL
1	20326191	20326191	1_20326192_INDEL
1	20373371	20373380	1_20373372_INDEL
1	20491275	20491275	1_20491276_INDEL
1	20505031	20505031	1_20505032_INDEL
1	20561853	20561853	1_20561854_INDEL
1	20654904	20656828	1_20654905_INDEL
1	20668141	20674628	1_20668142_INDEL
1	20702217	20702217	1_20702218_INDEL
1	20742104	20742104	1_20742105_INDEL
1	20751096	20751240	1_20751097_INDEL
1	20791937	20791937	1_20791938_INDEL
1	21209754	21210251	1_21209755_INDEL
1	21290812	21290812	1_21290813_INDEL
1	22213028	22213028	1_22213029_INDEL
1	22235859	22235859	1_22235860_INDEL
1	22519861	22519861	1_22519862_OTHER
1	22618031	22618115	1_22618032_INDEL
1	22788639	22788639	1_22788640_INDEL
1	22825554	22825554	1_22825555_OTHER
1	22826935	22826935	1_22826936_INDEL
1	22835521	22835521	1_22835522_INDEL
1	22890768	22891082	1_22890769_INDEL
1	22903768	22903840	1_22903769_INDEL
1	24476819	24476819	1_24476820_INDEL
1	24534955	24534955	1_24534956_INDEL
1	24559726	24562284	1_24559727_INDEL
1	24560949	24561177	1_24560950_INDEL
1	24578996	24578996	1_24578997_INDEL
1	24677803	24677855	1_24677804_INDEL
1	24677803	24677855	1_24677804_INDEL
1	24677853	24677853	1_24677854_INDEL
1	24677853	24677853	1_24677854_INDEL
1	24723479	24723479	1_24723480_INDEL
1	24739375	24739517	1_24739376_INDEL
1	24863294	24863294	1_24863295_INDEL
1	24867772	24867831	1_24867773_INDEL
1	24931806	24931806	1_24931807_INDEL
1	25152020	25152942	1_25152021_INDEL
1	25207165	25207165	1_25207166_INDEL
1	26221097	26221736	1_26221098_INDEL
1	26247247	26247247	1_26247248_INDEL
1	26287265	26287265	1_26287266_INDEL
1	26382849	26382849	1_26382850_INDEL
1	26382849	26382849	1_26382850_INDEL
1	26396313	26396313	1_26396314_INDEL
1	26396313	26396313	1_26396314_INDEL
1	26504213	26504266	1_26504214_INDEL
1	26612791	26612791	1_26612792_OTHER
1	26636841	26637007	1_26636842_INDEL
1	26710237	26710524	1_26710238_INDEL
1	26713350	26713350	1_26713351_INDEL
1	26731638	26731638	1_26731639_INDEL
1	26731838	26732405	1_26731839_INDEL
1	26775068	26775140	1_26775069_INDEL
1	26780535	26780535	1_26780536_INDEL
1	26791636	26791860	1_26791637_INDEL
1	26842493	26842493	1_26842494_INDEL
1	26912055	26912055	1_26912056_INDEL
1	26939836	26940033	1_26939837_INDEL
1	26948777	26948848	1_26948778_INDEL
1	27112562	27112562	1_27112563_INDEL
1	27172644	27172644	1_27172645_OTHER
1	27203048	27203048	1_27203049_INDEL
1	27252636	27252636	1_27252637_INDEL
1	27253483	27253580	1_27253484_INDEL
1	27364628	27364628	1_27364629_OTHER
1	27367599	27369576	1_27367600_INDEL
1	27369613	27373970	1_27369614_INDEL
1	27380577	27380700	1_27380578_INDEL
1	27391280	27391507	1_27391281_INDEL
1	29217075	29217075	1_29217076_INDEL
1	29217075	29217075	1_29217076_INDEL
1	29263793	29263793	1_29263794_INDEL
1	29290915	29291038	1_29290916_INDEL
1	29410948	29410948	1_29410949_INDEL
1	31753124	31753295	1_31753125_INDEL
1	31755487	31755487	1_31755488_INDEL
1	31775660	31775737	1_31775661_INDEL
1	31782672	31784923	1_31782673_INDEL
1	32853126	32853126	1_32853127_OTHER
1	32876204	32876204	1_32876205_INDEL
1	32891589	32891642	1_32891590_INDEL
1	32928201	32928201	1_32928202_INDEL
1	32958964	32961833	1_32958965_INDEL
1	32963005	32963005	1_32963006_INDEL
1	32986378	32987355	1_32986379_INDEL
1	32988149	32988246	1_32988150_INDEL
1	33074199	33074199	1_33074200_INDEL
1	33088598	33088878	1_33088599_INDEL
1	33090982	33091313	1_33090983_INDEL
1	33092918	33093338	1_33092919_INDEL
1	33096429	33096429	1_33096430_INDEL
1	33189574	33189574	1_33189575_INDEL
1	33203236	33203652	1_33203237_INDEL
1	33203450	33203450	1_33203451_INDEL
1	33238829	33243987	1_33238830_INDEL
1	33256129	33256651	1_33256130_INDEL
1	33261886	33261886	1_33261887_INDEL
1	33263548	33263548	1_33263549_OTHER
1	33356420	33356420	1_33356421_INDEL
1	33431703	33431703	1_33431704_INDEL
1	33437489	33437489	1_33437490_OTHER
1	33484400	33484400	1_33484401_OTHER
1	33571322	33571322	1_33571323_INDEL
1	33582028	33582028	1_33582029_INDEL
1	33596252	33596252	1_33596253_INDEL
1	33609522	33609631	1_33609523_INDEL
1	33615988	33615988	1_33615989_INDEL
1	33638153	33638153	1_33638154_INDEL
1	33651022	33651022	1_33651023_INDEL
1	33655892	33656011	1_33655893_INDEL
1	33720468	33720810	1_33720469_INDEL
1	33738786	33738953	1_33738787_INDEL
1	33861856	33861856	1_33861857_OTHER
1	33868412	33869274	1_33868413_INDEL
1	33876426	33876426	1_33876427_OTHER
1	33885859	33885859	1_33885860_OTHER
1	33978987	33978987	1_33978988_INDEL
1	33987616	33987841	1_33987617_INDEL
1	34038543	34038543	1_34038544_INDEL
1	34082034	34082172	1_34082035_INDEL
1	34093855	34093855	1_34093856_INDEL
1	35615429	35615429	1_35615430_INDEL
1	35616148	35616375	1_35616149_INDEL
1	36060856	36062734	1_36060857_INDEL
1	36381747	36381747	1_36381748_INDEL
1	36419800	36419890	1_36419801_INDEL
1	36746096	36748073	1_36746097_INDEL
1	37280286	37280825	1_37280287_INDEL
1	37286456	37290314	1_37286457_INDEL
1	37286686	37287422	1_37286687_INDEL
1	37323664	37324991	1_37323665_INDEL
1	37404523	37404523	1_37404524_INDEL
1	37445488	37446694	1_37445489_INDEL
1	38212763	38212763	1_38212764_INDEL
1	38378189	38378189	1_38378190_INDEL
1	38384490	38384569	1_38384491_INDEL
1	38394394	38394394	1_38394395_INDEL
1	39163346	39163346	1_39163347_INDEL
1	39168179	39168495	1_39168180_INDEL
1	40981931	40981931	1_40981932_INDEL
1	41163157	41163157	1_41163158_OTHER
1	41199241	41199302	1_41199242_INDEL
1	41261448	41261448	1_41261449_INDEL
1	41276599	41276599	1_41276600_INDEL
1	41280201	41280500	1_41280202_INDEL
1	41328796	41339317	1_41328797_INDEL
1	41386403	41386403	1_41386404_INDEL
1	41440122	41440266	1_41440123_INDEL
1	41474463	41474463	1_41474464_INDEL
1	41544705	41553150	1_41544706_INDEL
1	41613688	41613688	1_41613689_INDEL
1	41614756	41614756	1_41614757_INDEL
1	41617617	41618821	1_41617618_INDEL
1	41620433	41620718	1_41620434_INDEL
1	41669685	41669685	1_41669686_INDEL
1	41739037	41739037	1_41739038_INDEL
1	41744984	41744984	1_41744985_INDEL
1	41796612	41796612	1_41796613_INDEL
1	41856105	41856105	1_41856106_OTHER
1	41933906	41933906	1_41933907_INDEL
1	41963508	41963508	1_41963509_OTHER
1	41963508	41963508	1_41963509_OTHER
1	41974717	41974921	1_41974718_INDEL
1	41974717	41974921	1_41974718_INDEL
1	42100314	42101253	1_42100315_INDEL
1	42100788	42100788	1_42100789_OTHER
1	42176800	42176976	1_42176801_INDEL
1	42207482	42207936	1_42207483_INDEL
1	42242298	42242298	1_42242299_INDEL
1	42244689	42245070	1_42244690_INDEL
1	42282396	42282570	1_42282397_INDEL
1	43002984	43007670	1_43002985_INDEL
1	43007744	43007887	1_43007745_INDEL
1	43177404	43177404	1_43177405_INDEL
1	43414696	43414696	1_43414697_OTHER
1	43910412	43910412	1_43910413_INDEL
1	43920217	43920217	1_43920218_OTHER
1	43920222	43921719	1_43920223_INDEL
1	43921717	43921717	1_43921718_INDEL
1	44003362	44003362	1_44003363_INDEL
1	44025750	44025911	1_44025751_INDEL
1	44044188	44044188	1_44044189_OTHER
1	44057801	44057801	1_44057802_INDEL
1	44088512	44088512	1_44088513_INDEL
1	44120639	44120730	1_44120640_INDEL
1	44120639	44120730	1_44120640_INDEL
1	44235469	44235469	1_44235470_INDEL
1	44235469	44235469	1_44235470_INDEL
1	44476777	44476961	1_44476778_INDEL
1	44772301	44772301	1_44772302_INDEL
1	44823471	44823471	1_44823472_INDEL
1	44823471	44823471	1_44823472_INDEL
1	44832838	44832962	1_44831552_INDEL
1	44833402	44837895	1_44831552_INDEL
1	44833402	44837895	1_44831552_INDEL
1	44838058	44840366	1_44831552_INDEL
1	44831551	44832269	1_44831552_INDEL
1	44831551	44832269	1_44831552_INDEL
1	44999002	44999002	1_44999003_INDEL
1	45088165	45089371	1_45088166_INDEL
1	45264857	45265085	1_45264858_INDEL
1	45391966	45391966	1_45391967_INDEL
1	45392274	45392274	1_45392275_INDEL
1	45761195	45761195	1_45761196_INDEL
1	45899049	45899049	1_45899050_INDEL
1	45930298	45930298	1_45930299_INDEL
1	45960234	45960234	1_45960235_INDEL
1	45981618	45982246	1_45981619_INDEL
1	46085467	46085467	1_46085468_INDEL
1	46185708	46185708	1_46185709_INDEL
1	46252179	46252179	1_46252180_INDEL
1	46308572	46309572	1_46308573_INDEL
1	46864838	46865132	1_46864839_INDEL
1	46872702	46872702	1_46872703_INDEL
1	46894306	46894786	1_46894307_INDEL
1	49954600	49954600	1_49954601_INDEL
1	49990484	49990484	1_49990485_INDEL
1	50037152	50037204	1_50037153_INDEL
1	50049839	50049839	1_50049840_INDEL
1	50153270	50154302	1_50153271_INDEL
1	50266056	50266056	1_50266057_OTHER
1	50266056	50266112	1_50266057_INDEL
1	50291112	50291112	1_50291113_INDEL
1	50434774	50434774	1_50434775_OTHER
1	50896606	50896606	1_50896607_INDEL
1	50897063	50897331	1_50897064_INDEL
1	51652941	51652941	1_51652942_INDEL
1	51655376	51656157	1_51655377_INDEL
1	51690543	51690797	1_51690544_INDEL
1	51713372	51719104	1_51713373_INDEL
1	52338519	52338519	1_52338520_INDEL
1	52363029	52363311	1_52363030_INDEL
1	52560339	52560399	1_52560340_INDEL
1	52760785	52760785	1_52760786_INDEL
1	52845324	52845324	1_52845325_INDEL
1	53072145	53072145	1_53072146_OTHER
1	53393127	53393127	1_53393128_INDEL
1	53420655	53420655	1_53420656_INDEL
1	53458332	53458332	1_53458333_INDEL
1	53584202	53587089	1_53584203_INDEL
1	53584549	53584692	1_53584550_INDEL
1	53594328	53594328	1_53594329_OTHER
1	53738082	53738082	1_53738083_INDEL
1	53784953	53785026	1_53784954_INDEL
1	53809553	53809657	1_53809554_INDEL
1	53859840	53859840	1_53859841_OTHER
1	53879609	53879609	1_53879610_INDEL
1	54041864	54045811	1_54041865_INDEL
1	54473193	54473193	1_54473194_OTHER
1	54887635	54887635	1_54887636_OTHER
1	54897741	54906050	1_54897742_INDEL
1	54946986	54946986	1_54946987_INDEL
1	55457854	55459351	1_55457835_INDEL
1	55543078	55543220	1_55543079_INDEL
1	55546378	55546378	1_55546379_INDEL
1	55912032	55926543	1_55912033_INDEL
1	55940107	55940107	1_55940108_INDEL
1	55945268	55945268	1_55945269_INDEL
1	56323041	56328841	1_56323042_INDEL
1	56340725	56340725	1_56340726_INDEL
1	56370197	56370197	1_56370198_INDEL
1	56372750	56372856	1_56372751_INDEL
1	56384495	56384495	1_56384496_INDEL
1	56411831	56411831	1_56411832_INDEL
1	56413355	56413355	1_56413356_INDEL
1	56418756	56418756	1_56418757_INDEL
1	56557392	56557392	1_56557393_OTHER
1	56557392	56557392	1_56557393_OTHER
1	56574584	56574584	1_56574585_INDEL
1	56580145	56580145	1_56580146_INDEL
1	56604505	56604781	1_56604506_INDEL
1	56613245	56613449	1_56613246_INDEL
1	56995893	56995893	1_56995894_INDEL
1	57004206	57004206	1_57004207_INDEL
1	57005988	57005988	1_57005989_INDEL
1	57011781	57011837	1_57011782_INDEL
1	57042786	57042786	1_57042787_OTHER
1	57204270	57206098	1_57204271_INDEL
1	57249797	57249797	1_57249798_INDEL
1	57255189	57255189	1_57255190_INDEL
1	57257831	57257892	1_57257832_INDEL
1	57459898	57459898	1_57459899_INDEL
1	57572000	57573358	1_57572001_INDEL
1	57650130	57650130	1_57650131_INDEL
1	57831971	57831971	1_57831972_OTHER
1	57844541	57844541	1_57844542_INDEL
1	57863348	57864364	1_57863349_INDEL
1	57895421	57895421	1_57895422_INDEL
1	57940377	57942325	1_57940378_INDEL
1	58102347	58102596	1_58102348_INDEL
1	58122214	58122214	1_58122215_INDEL
1	58227791	58230208	1_58227792_INDEL
1	58305136	58305294	1_58305137_INDEL
1	58321849	58321849	1_58321850_INDEL
1	58357546	58357546	1_58357547_INDEL
1	58739415	58739625	1_58739416_INDEL
1	58763262	58763262	1_58763263_INDEL
1	58816212	58816359	1_58816213_INDEL
1	58837219	58837219	1_58837220_INDEL
1	59017187	59017267	1_59017188_INDEL
1	59146483	59146483	1_59146484_INDEL
1	59259742	59259815	1_59259743_INDEL
1	59549566	59549566	1_59549567_INDEL
1	59597377	59597377	1_59597378_INDEL
1	59672978	59672978	1_59672979_INDEL
1	59731888	59731888	1_59731889_INDEL
1	60329071	60329071	1_60329072_INDEL
1	60395871	60397636	1_60395872_INDEL
1	60510955	60511123	1_60510956_INDEL
1	60563458	60564323	1_60563459_INDEL
1	60649819	60649819	1_60649820_INDEL
1	60727213	60727487	1_60727214_INDEL
1	60784096	60784238	1_60784097_INDEL
1	60804127	60804127	1_60804128_INDEL
1	60818020	60818160	1_60818021_INDEL
1	60907211	60907309	1_60907212_INDEL
1	60936227	60936227	1_60936228_INDEL
1	61077125	61077572	1_61077126_INDEL
1	61081876	61081929	1_61081877_INDEL
1	61107068	61107068	1_61107069_INDEL
1	61162236	61162236	1_61162237_INDEL
1	61170157	61171233	1_61170158_INDEL
1	63758742	63758803	1_63758743_INDEL
1	63813778	63813778	1_63813779_INDEL
1	63873037	63873037	1_63873038_INDEL
1	64002215	64002215	1_64002216_INDEL
1	64033223	64033223	1_64033224_INDEL
1	64099347	64100604	1_64099348_INDEL
1	64465036	64465282	1_64465037_INDEL
1	64465926	64465926	1_64465927_OTHER
1	64470800	64470800	1_64470801_INDEL
1	64476598	64476598	1_64476599_INDEL
1	64537628	64537628	1_64537629_OTHER
1	64997282	64997282	1_64997283_INDEL
1	65092559	65092828	1_65092560_INDEL
1	65184001	65186922	1_65184002_INDEL
1	65778063	65778453	1_65778064_INDEL
1	65826364	65826364	1_65826365_OTHER
1	65826364	65826364	1_65826365_OTHER
1	65832276	65832276	1_65832277_INDEL
1	65832276	65832276	1_65832277_INDEL
1	65849721	65849820	1_65849722_INDEL
1	65849721	65849820	1_65849722_INDEL
1	65852303	65852303	1_65852304_INDEL
1	65852303	65852303	1_65852304_INDEL
1	65889944	65889944	1_65889945_INDEL
1	65889944	65889944	1_65889945_INDEL
1	65908351	65908351	1_65908352_INDEL
1	65908351	65908351	1_65908352_INDEL
1	65940705	65941143	1_65940706_INDEL
1	66026912	66027873	1_66026913_INDEL
1	66134755	66134755	1_66134756_INDEL
1	66356389	66356552	1_66356390_INDEL
1	66443066	66443558	1_66443020_INDEL
1	66447140	66447140	1_66447141_INDEL
1	66447140	66447140	1_66447141_INDEL
1	66611548	66611548	1_66611549_INDEL
1	66679639	66679639	1_66679640_INDEL
1	66679639	66679639	1_66679640_INDEL
1	66698800	66698800	1_66698801_INDEL
1	66698800	66698800	1_66698801_INDEL
1	66737877	66738021	1_66737878_INDEL
1	66737877	66738021	1_66737878_INDEL
1	66816302	66816302	1_66816303_OTHER
1	66897936	66898043	1_66897937_INDEL
1	66923331	66923331	1_66923332_INDEL
1	67090416	67090416	1_67090417_INDEL
1	67091413	67091413	1_67091414_INDEL
1	67283305	67283359	1_67283306_INDEL
1	67481453	67481524	1_67481454_INDEL
1	67481573	67481573	1_67481574_INDEL
1	67488075	67491042	1_67488076_INDEL
1	67566424	67566424	1_67566425_INDEL
1	67575932	67576640	1_67575933_INDEL
1	67595153	67595153	1_67595154_INDEL
1	67887120	67887120	1_67887121_INDEL
1	67887120	67887120	1_67887121_INDEL
1	67887144	67887144	1_67887145_INDEL
1	67887196	67887196	1_67887197_INDEL
1	67901640	67901696	1_67901641_INDEL
1	67927487	67927632	1_67927488_INDEL
1	68303932	68303932	1_68303933_INDEL
1	68308162	68308162	1_68308163_INDEL
1	68313189	68316778	1_68313190_INDEL
1	68525647	68525647	1_68525648_INDEL
1	68532379	68532379	1_68532380_INDEL
1	68599460	68602335	1_68599461_INDEL
1	68664461	68664527	1_68664462_INDEL
1	68678988	68679130	1_68678989_INDEL
1	68815409	68815409	1_68815410_INDEL
1	68825180	68825180	1_68825181_INDEL
1	68886416	68886471	1_68886417_INDEL
1	68927571	68927571	1_68927572_INDEL
1	69062728	69062728	1_69062729_OTHER
1	69200633	69200633	1_69200634_INDEL
1	69206249	69206308	1_69206250_INDEL
1	69264215	69264215	1_69264216_INDEL
1	69283851	69283851	1_69283852_INDEL
1	69352612	69352902	1_69352613_INDEL
1	69353435	69353435	1_69353436_INDEL
1	69356037	69356507	1_69356038_INDEL
1	69435028	69435527	1_69435029_INDEL
1	69448636	69448739	1_69448637_INDEL
1	69480510	69480510	1_69480511_INDEL
1	69620002	69620086	1_69620003_INDEL
1	69964549	69964549	1_69964550_INDEL
1	69971492	69971621	1_69971493_INDEL
1	69994707	69994707	1_69994708_INDEL
1	70157004	70157004	1_70157005_INDEL
1	70163623	70163623	1_70163624_INDEL
1	70237276	70237276	1_70237277_INDEL
1	70343219	70343282	1_70343220_INDEL
1	70420918	70420918	1_70420919_INDEL
1	70608167	70608346	1_70608168_INDEL
1	70609438	70609613	1_70609439_INDEL
1	70834392	70834392	1_70834393_INDEL
1	71013139	71013139	1_71013140_INDEL
1	71098532	71098635	1_71098533_INDEL
1	71242473	71242573	1_71242474_INDEL
1	71383966	71387089	1_71383967_INDEL
1	71423732	71426159	1_71423733_INDEL
1	71426421	71426461	1_71423733_INDEL
1	71632286	71632426	1_71632287_INDEL
1	71632286	71632426	1_71632287_INDEL
1	71633085	71633085	1_71633086_INDEL
1	72172677	72173023	1_72172678_INDEL
1	72188413	72188806	1_72188414_INDEL
1	72247366	72247501	1_72247367_INDEL
1	72283052	72283965	1_72283053_INDEL
1	72305386	72305529	1_72305387_INDEL
1	72341253	72341308	1_72341254_INDEL
1	72352468	72352468	1_72352469_INDEL
1	72488895	72488895	1_72488896_OTHER
1	72489083	72489083	1_72489084_INDEL
1	72497041	72497099	1_72497042_INDEL
1	72900984	72900984	1_72900985_INDEL
1	72901017	72901164	1_72901018_INDEL
1	72901294	72901294	1_72901295_INDEL
1	73919906	73919958	1_73919907_INDEL
1	73951135	73952026	1_73951136_INDEL
1	74169921	74169921	1_74169922_INDEL
1	74463033	74463033	1_74463034_INDEL
1	74533820	74533937	1_74533821_INDEL
1	74572242	74572375	1_74572243_INDEL
1	74578870	74578870	1_74578871_INDEL
1	74816448	74816591	1_74816449_INDEL
1	75020296	75020438	1_75020297_INDEL
1	75115579	75115579	1_75115580_OTHER
1	75148621	75148730	1_75148622_INDEL
1	75174662	75174662	1_75174663_INDEL
1	75230514	75230514	1_75230515_INDEL
1	75234927	75234927	1_75234928_OTHER
1	75944422	75944541	1_75944423_INDEL
1	76053679	76053679	1_76053680_INDEL
1	76416069	76416090	1_76416070_INDEL
1	76508460	76508460	1_76508461_INDEL
1	76508460	76508460	1_76508461_INDEL
1	76618738	76618738	1_76618739_INDEL
1	76618738	76618738	1_76618739_INDEL
1	76857385	76857385	1_76857386_INDEL
1	77172865	77173243	1_77172866_INDEL
1	77212602	77212602	1_77212603_INDEL
1	77212602	77212602	1_77212603_INDEL
1	77307122	77307981	1_77307123_INDEL
1	77404997	77404997	1_77404998_INDEL
1	77993831	77993937	1_77993832_INDEL
1	78019136	78019720	1_78019137_INDEL
1	78059569	78059569	1_78059570_INDEL
1	78186838	78188052	1_78186839_INDEL
1	78658698	78658698	1_78658699_INDEL
1	78720064	78720064	1_78720065_INDEL
1	78722733	78722733	1_78722734_INDEL
1	78740241	78740241	1_78740242_INDEL
1	78820279	78820279	1_78820280_INDEL
1	78922394	78922547	1_78922395_INDEL
1	78985149	78985149	1_78985150_INDEL
1	79065334	79065454	1_79065335_INDEL
1	79127954	79127954	1_79127955_INDEL
1	80189666	80189666	1_80189667_OTHER
1	80228561	80228616	1_80228562_INDEL
1	80228561	80228616	1_80228562_INDEL
1	81093959	81093959	1_81093960_INDEL
1	81476356	81477645	1_81476357_INDEL
1	81953600	81953684	1_81953601_INDEL
1	82076193	82079723	1_82076194_INDEL
1	82228729	82228729	1_82228730_INDEL
1	82285230	82285230	1_82285231_INDEL
1	82294215	82294215	1_82294216_INDEL
1	82297420	82297420	1_82297421_INDEL
1	82298349	82299139	1_82298350_INDEL
1	82305663	82305822	1_82305664_INDEL
1	82400915	82400915	1_82400916_INDEL
1	82917991	82917991	1_82917992_INDEL
1	82937993	82938091	1_82937994_INDEL
1	83155879	83155879	1_83155880_INDEL
1	83162144	83162144	1_83162145_INDEL
1	83398294	83398294	1_83398295_INDEL
1	83557039	83557127	1_83557040_INDEL
1	83583689	83583689	1_83583690_INDEL
1	83693187	83693466	1_83693188_INDEL
1	83700127	83700127	1_83700128_INDEL
1	83706107	83706107	1_83706108_INDEL
1	83764438	83764438	1_83764439_INDEL
1	83764438	83764438	1_83764439_INDEL
1	85458532	85458532	1_85458533_INDEL
1	85470036	85479078	1_85470037_INDEL
1	85489671	85489671	1_85489672_INDEL
1	85494278	85494348	1_85494279_INDEL
1	86339868	86339868	1_86339869_INDEL
1	87052196	87052196	1_87052197_INDEL
1	87311780	87311780	1_87311781_INDEL
1	87724611	87730922	1_87724612_INDEL
1	87729134	87729134	1_87729135_INDEL
1	87743503	87743503	1_87743504_OTHER
1	88030437	88030437	1_88030438_INDEL
1	88030437	88030437	1_88030438_INDEL
1	88057288	88057288	1_88057289_INDEL
1	88060428	88060549	1_88060429_INDEL
1	88070522	88070522	1_88070523_INDEL
1	88085065	88086358	1_88085066_INDEL
1	88087651	88087871	1_88087652_INDEL
1	88090485	88090485	1_88090486_INDEL
1	88187929	88187994	1_88187930_INDEL
1	88595453	88595557	1_88595454_INDEL
1	88640407	88640407	1_88640408_OTHER
1	90056553	90056695	1_90056554_INDEL
1	90057253	90057253	1_90057254_INDEL
1	90183409	90183661	1_90183410_INDEL
1	90195473	90195615	1_90195474_INDEL
1	91048643	91048643	1_91048644_INDEL
1	91061601	91061601	1_91061602_INDEL
1	91061601	91061601	1_91061602_INDEL
1	91062427	91062427	1_91062428_INDEL
1	91084792	91084792	1_91084793_INDEL
1	91103226	91109530	1_91103227_INDEL
1	91147958	91148672	1_91147959_INDEL
1	91160970	91161057	1_91160971_INDEL
1	91496543	91497454	1_91496544_INDEL
1	91500893	91500893	1_91500894_INDEL
1	91510043	91510043	1_91510044_INDEL
1	91529747	91529804	1_91529748_INDEL
1	91582456	91582456	1_91582457_INDEL
1	91594477	91595452	1_91594478_INDEL
1	91609853	91613305	1_91609854_INDEL
1	91619628	91619628	1_91619629_INDEL
1	91627180	91627180	1_91627181_OTHER
1	91656860	91656860	1_91656861_INDEL
1	91704613	91704809	1_91704614_INDEL
1	91711401	91711401	1_91711402_INDEL
1	91720747	91720817	1_91720748_INDEL
1	91722010	91722331	1_91722011_INDEL
1	91743463	91743463	1_91743464_INDEL
1	91749721	91749773	1_91749722_INDEL
1	91854583	91854855	1_91854584_INDEL
1	91878982	91878982	1_91878983_INDEL
1	91907416	91912925	1_91907417_INDEL
1	91987327	91987327	1_91987328_OTHER
1	92059912	92059912	1_92059913_INDEL
1	92074368	92074368	1_92074369_INDEL
1	92087887	92087887	1_92087888_INDEL
1	92121491	92125441	1_92121492_INDEL
1	92211353	92211353	1_92211354_INDEL
1	92222067	92222181	1_92222068_INDEL
1	92222471	92222471	1_92222472_INDEL
1	92363140	92363140	1_92363141_INDEL
1	92388769	92389338	1_92388770_INDEL
1	92476099	92476099	1_92476100_INDEL
1	92478649	92478649	1_92478650_INDEL
1	92641013	92641013	1_92641014_INDEL
1	92643210	92643210	1_92643211_OTHER
1	92683538	92683712	1_92683539_INDEL
1	92785847	92786712	1_92785848_INDEL
1	92834451	92834451	1_92834452_OTHER
1	92835845	92835845	1_92835846_INDEL
1	92884077	92884077	1_92884078_INDEL
1	92974509	92974509	1_92974510_INDEL
1	93274257	93274257	1_93274258_INDEL
1	93309304	93309369	1_93309305_INDEL
1	93348826	93348826	1_93348827_INDEL
1	93466402	93466601	1_93466403_INDEL
1	93486107	93486107	1_93486108_INDEL
1	93542814	93542814	1_93542815_INDEL
1	93542814	93542814	1_93542815_INDEL
1	93544276	93544276	1_93544277_INDEL
1	93544276	93544276	1_93544277_INDEL
1	93672195	93672631	1_93672196_INDEL
1	93709999	93710063	1_93710000_INDEL
1	93762500	93762582	1_93762501_INDEL
1	93795181	93795309	1_93795182_INDEL
1	93809816	93809816	1_93809817_INDEL
1	93905211	93905338	1_93905212_INDEL
1	93919956	93919956	1_93919957_OTHER
1	93944476	93944618	1_93944477_INDEL
1	93962091	93962091	1_93962092_INDEL
1	94088568	94088960	1_94088569_INDEL
1	95049387	95049387	1_95049388_INDEL
1	95170252	95170252	1_95170253_INDEL
1	95409562	95409649	1_95409563_INDEL
1	95587660	95587660	1_95587661_OTHER
1	95587660	95587660	1_95587661_OTHER
1	95743739	95743739	1_95743740_INDEL
1	95771613	95771613	1_95771614_INDEL
1	95774141	95774782	1_95774142_INDEL
1	95803035	95803035	1_95803036_INDEL
1	95808670	95808720	1_95808671_INDEL
1	95841866	95841866	1_95841867_INDEL
1	95874873	95875574	1_95874520_INDEL
1	95874519	95876722	1_95874520_INDEL
1	96023052	96023052	1_96023053_INDEL
1	96298722	96298782	1_96298723_INDEL
1	96316048	96316048	1_96316049_INDEL
1	96555479	96555549	1_96555480_INDEL
1	96923672	96923672	1_96923673_INDEL
1	97096195	97096195	1_97096196_INDEL
1	97100358	97100358	1_97100359_INDEL
1	97290020	97290020	1_97290021_INDEL
1	97318304	97318304	1_97318305_INDEL
1	97322879	97322936	1_97322880_INDEL
1	97332674	97333240	1_97332675_INDEL
1	97515646	97515646	1_97515647_INDEL
1	97544464	97544464	1_97544465_OTHER
1	97767881	97767881	1_97767882_INDEL
1	97836572	97836572	1_97836573_INDEL
1	97969133	97969218	1_97969134_INDEL
1	98017547	98017547	1_98017548_INDEL
1	98147485	98147485	1_98147486_INDEL
1	98338590	98338682	1_98338591_INDEL
1	98389653	98389653	1_98389654_INDEL
1	98545763	98545763	1_98545764_OTHER
1	98549419	98549419	1_98549420_OTHER
1	98605828	98605828	1_98605829_INDEL
1	98867445	98867445	1_98867446_INDEL
1	98903312	98903312	1_98903313_INDEL
1	98998775	98998775	1_98998776_INDEL
1	99127543	99127896	1_99127544_INDEL
1	99140531	99140531	1_99140532_INDEL
1	99146466	99146466	1_99146467_INDEL
1	99177943	99177943	1_99177944_INDEL
1	99187887	99193394	1_99187888_INDEL
1	99243834	99243834	1_99243835_INDEL
1	99289796	99289933	1_99289797_INDEL
1	99870747	99870747	1_99870748_INDEL
1	99974433	99974433	1_99974434_INDEL
1	100010126	100010126	1_100010127_INDEL
1	100089342	100090144	1_100089343_INDEL
1	100145575	100145575	1_100145576_INDEL
1	101536472	101536472	1_101536473_INDEL
1	102278862	102278862	1_102278863_OTHER
1	102279473	102279849	1_102279474_INDEL
1	102281304	102281304	1_102281305_INDEL
1	102294157	102296148	1_102294158_INDEL
1	102375363	102375732	1_102375364_INDEL
1	102377822	102377822	1_102377823_INDEL
1	106176410	106176410	1_106176411_INDEL
1	106428740	106428881	1_106428741_INDEL
1	106433309	106433450	1_106433310_INDEL
1	106480132	106480209	1_106480133_INDEL
1	106529794	106529794	1_106529795_INDEL
1	106561602	106561602	1_106561603_INDEL
1	106569961	106569961	1_106569962_INDEL
1	106621857	106623754	1_106621858_INDEL
1	106621946	106621946	1_106621947_INDEL
1	106690911	106690911	1_106690912_INDEL
1	106723433	106723503	1_106723434_INDEL
1	106942332	106942332	1_106942333_INDEL
1	107103132	107104209	1_107103133_INDEL
1	107125778	107125900	1_107125779_INDEL
1	107165700	107165700	1_107165701_INDEL
1	107628746	107629108	1_107628747_INDEL
1	107675128	107675238	1_107675129_INDEL
1	107696004	107696073	1_107696005_INDEL
1	107714386	107714581	1_107714387_INDEL
1	108193891	108197695	1_108193892_INDEL
1	108200910	108200983	1_108200911_INDEL
1	108205327	108205327	1_108205328_INDEL
1	108268419	108271538	1_108268420_INDEL
1	108296524	108296746	1_108296525_INDEL
1	108323407	108323407	1_108323408_INDEL
1	108343371	108343371	1_108343372_INDEL
1	108896489	108896489	1_108896490_INDEL
1	108900044	108900044	1_108900045_INDEL
1	108933114	108933114	1_108933115_INDEL
1	108990585	108990585	1_108990586_INDEL
1	109067248	109067248	1_109067249_INDEL
1	109088714	109088714	1_109088715_INDEL
1	109284838	109291338	1_109284839_INDEL
1	109317171	109317289	1_109317172_INDEL
1	109343034	109347862	1_109343035_INDEL
1	109395801	109395852	1_109395802_INDEL
1	109395801	109395852	1_109395802_INDEL
1	110100147	110100147	1_110100148_INDEL
1	110100147	110100147	1_110100148_INDEL
1	110128268	110129251	1_110128269_INDEL
1	110212448	110212448	1_110212449_INDEL
1	110245214	110245214	1_110245215_INDEL
1	110263213	110263213	1_110263214_OTHER
1	110339853	110339853	1_110339854_INDEL
1	110340782	110340782	1_110340783_INDEL
1	110514203	110514203	1_110514204_INDEL
1	110631907	110631907	1_110631908_INDEL
1	110655211	110655211	1_110655212_INDEL
1	110667469	110667858	1_110667470_INDEL
1	110685483	110685483	1_110685484_OTHER
1	110691400	110691400	1_110691401_INDEL
1	110721018	110721218	1_110721019_INDEL
1	110734502	110734502	1_110734503_INDEL
1	110762110	110762481	1_110762111_INDEL
1	111116417	111116501	1_111116418_INDEL
1	111116670	111116670	1_111116671_INDEL
1	111277283	111277377	1_111277284_INDEL
1	111288109	111288209	1_111288110_INDEL
1	111308580	111308650	1_111308581_INDEL
1	111351019	111351328	1_111351020_INDEL
1	111351382	111353175	1_111351383_INDEL
1	111457909	111457909	1_111457910_OTHER
1	111473394	111473451	1_111473395_INDEL
1	111483721	111483721	1_111483722_INDEL
1	111486238	111486479	1_111486239_INDEL
1	111512407	111512407	1_111512408_INDEL
1	111526575	111526575	1_111526576_INDEL
1	111769203	111769389	1_111769204_INDEL
1	111769392	111769392	1_111769393_INDEL
1	111786842	111786919	1_111786843_INDEL
1	111892095	111892095	1_111892096_INDEL
1	112124871	112124871	1_112124872_INDEL
1	112311267	112322799	1_112311268_INDEL
1	112322882	112339980	1_112311268_INDEL
1	112485649	112485649	1_112485650_INDEL
1	112520856	112520937	1_112520857_INDEL
1	112582748	112582748	1_112582749_INDEL
1	113487594	113487594	1_113487595_INDEL
1	113822262	113822340	1_113822263_INDEL
1	115477659	115479648	1_115477660_INDEL
1	115505026	115505153	1_115505027_INDEL
1	115507556	115508296	1_115507557_INDEL
1	115514601	115514601	1_115514602_OTHER
1	115516539	115516667	1_115516540_INDEL
1	115631038	115631491	1_115631039_INDEL
1	115649180	115649259	1_115649181_INDEL
1	115653876	115653876	1_115653877_INDEL
1	115674992	115674992	1_115674993_INDEL
1	116021034	116021034	1_116021035_INDEL
1	116163682	116166551	1_116163683_INDEL
1	116164196	116175946	1_116164197_INDEL
1	116169545	116169545	1_116169546_OTHER
1	116664370	116664370	1_116664371_INDEL
1	116807593	116807593	1_116807594_INDEL
1	116955423	116955423	1_116955424_INDEL
1	116992712	116992712	1_116992713_INDEL
1	117235995	117235995	1_117235996_INDEL
1	117436364	117436444	1_117436365_INDEL
1	117592864	117592864	1_117592865_INDEL
1	118281023	118281023	1_118281024_OTHER
1	118288243	118288243	1_118288244_INDEL
1	118372584	118372652	1_118372585_INDEL
1	118384301	118384385	1_118384302_INDEL
1	118518323	118518397	1_118518324_INDEL
1	118597211	118597211	1_118597212_INDEL
1	118683611	118683611	1_118683612_OTHER
1	119038283	119038283	1_119038284_INDEL
1	119171162	119171762	1_119171163_INDEL
1	119480138	119480289	1_119480139_INDEL
1	121305186	121305777	1_121305187_INDEL
1	121853623	121855982	1_121853624_INDEL
1	121857126	121857467	1_121857127_INDEL
1	121870261	121870380	1_121870262_INDEL
1	121873104	121873104	1_121873105_INDEL
1	121939289	121940010	1_121939290_INDEL
1	121964320	121964320	1_121964321_INDEL
1	122042248	122046044	1_122042249_INDEL
1	122283023	122283023	1_122283024_OTHER
1	122283535	122283535	1_122283536_INDEL
1	122297417	122297417	1_122297418_INDEL
1	124902333	124907743	1_124902334_INDEL
1	124902338	124904132	1_124902339_INDEL
1	124904164	124907743	1_124904165_INDEL
1	124962592	124962592	1_124962593_INDEL
1	125092242	125092242	1_125092243_INDEL
1	125110512	125111071	1_125110513_INDEL
1	125142528	125142528	1_125142529_INDEL
1	125259364	125259710	1_125259365_INDEL
1	125263528	125263528	1_125263529_INDEL
1	125345442	125345442	1_125345443_INDEL
1	125463456	125463456	1_125463457_INDEL
1	125472257	125472257	1_125472258_INDEL
1	125509286	125509286	1_125509287_INDEL
1	125539253	125543522	1_125539254_INDEL
1	126199746	126203541	1_126199747_INDEL
1	126210354	126210354	1_126210355_INDEL
1	126214944	126214944	1_126214945_INDEL
1	126219480	126219480	1_126219481_INDEL
1	126276883	126276952	1_126276884_INDEL
1	126516997	126517161	1_126516998_INDEL
1	126846328	126846522	1_126846329_INDEL
1	126857154	126857154	1_126857155_INDEL
1	127004439	127004439	1_127004440_INDEL
1	127075196	127075196	1_127075197_OTHER
1	127218515	127218515	1_127218516_INDEL
1	127267060	127267194	1_127267061_INDEL
1	127271967	127271967	1_127271968_INDEL
1	127461572	127461572	1_127461573_INDEL
1	127675385	127676919	1_127675386_INDEL
1	127754780	127754912	1_127754781_INDEL
1	127764093	127771465	1_127764094_INDEL
1	128035200	128035200	1_128035201_INDEL
1	128263982	128264092	1_128263983_INDEL
1	128483349	128483349	1_128483350_INDEL
1	128600400	128600400	1_128600401_OTHER
1	128643608	128643608	1_128643609_INDEL
1	128709881	128709881	1_128709882_OTHER
1	128753834	128753904	1_128753835_INDEL
1	128829482	128829591	1_128829483_INDEL
1	128853831	128856151	1_128853832_INDEL
1	128859083	128859083	1_128859084_INDEL
1	128888793	128888882	1_128888794_INDEL
1	128934264	128934264	1_128934265_INDEL
1	128952970	128953078	1_128952971_INDEL
1	128964026	128964026	1_128964027_OTHER
1	128984734	128984734	1_128984735_INDEL
1	128984734	128984802	1_128984735_INDEL
1	129732274	129732360	1_129732275_INDEL
1	130468601	130468601	1_130468602_INDEL
1	130533349	130533349	1_130533350_INDEL
1	130731749	130731749	1_130731750_INDEL
1	131039513	131039513	1_131039514_INDEL
1	131983165	131983165	1_131983166_OTHER
1	132470285	132470363	1_132470286_INDEL
1	132507714	132507714	1_132507715_INDEL
1	132741205	132741205	1_132741206_OTHER
1	132751358	132751494	1_132751359_INDEL
1	132760527	132760527	1_132760528_INDEL
1	132871888	132871888	1_132871889_INDEL
1	132880800	132880800	1_132880801_INDEL
1	132897888	132897888	1_132897889_OTHER
1	133190003	133190003	1_133190004_INDEL
1	133190003	133190003	1_133190004_INDEL
1	134116589	134117834	1_134116590_INDEL
1	134128879	134129023	1_134128880_INDEL
1	134210866	134211007	1_134210867_INDEL
1	134267828	134267923	1_134267829_INDEL
1	134267866	134267866	1_134267867_INDEL
1	134316500	134316500	1_134316501_INDEL
1	134387143	134387321	1_134387144_INDEL
1	134398946	134398946	1_134398947_OTHER
1	134433866	134438058	1_134433867_INDEL
1	134963508	134963559	1_134963509_INDEL
1	135377348	135377348	1_135377349_INDEL
1	135493395	135493395	1_135493396_OTHER
1	135498073	135498124	1_135498074_INDEL
1	135499480	135499480	1_135499481_INDEL
1	135499568	135499629	1_135499569_INDEL
1	135650670	135650782	1_135650671_INDEL
1	135760186	135760186	1_135760187_INDEL
1	135779003	135779003	1_135779004_INDEL
1	135951985	135952050	1_135951986_INDEL
1	136012647	136012647	1_136012648_INDEL
1	136014990	136014990	1_136014991_INDEL
1	136076252	136076252	1_136076253_INDEL
1	136080203	136080203	1_136080204_INDEL
1	136083057	136083057	1_136083058_INDEL
1	136093669	136093854	1_136093670_INDEL
1	136130950	136130950	1_136130951_INDEL
1	136169243	136169243	1_136169244_INDEL
1	136272006	136272006	1_136272007_INDEL
1	136346508	136346565	1_136346509_INDEL
1	136349208	136349351	1_136349209_INDEL
1	136363889	136363966	1_136363890_INDEL
1	136366282	136366351	1_136366283_INDEL
1	136405434	136405434	1_136405435_INDEL
1	136840640	136840640	1_136840641_INDEL
1	136989111	136990067	1_136989112_INDEL
1	137006378	137006432	1_137006379_INDEL
1	137064038	137064105	1_137064039_INDEL
1	137077622	137079321	1_137077623_INDEL
1	137079362	137079529	1_137079363_INDEL
1	137080402	137080467	1_137080403_INDEL
1	137085017	137085297	1_137085018_INDEL
1	137087959	137088695	1_137087960_INDEL
1	137117541	137118027	1_137117542_INDEL
1	137154897	137154897	1_137154898_INDEL
1	137275639	137275639	1_137275640_INDEL
1	137709317	137717877	1_137709318_INDEL
1	137722015	137732488	1_137722016_INDEL
1	137736652	137736652	1_137736653_INDEL
1	137750806	137750806	1_137750807_INDEL
1	137773195	137773195	1_137773196_INDEL
1	137776859	137777034	1_137776860_INDEL
1	137893043	137896278	1_137893044_INDEL
1	137922321	137922321	1_137922322_INDEL
1	137967617	137967617	1_137967618_INDEL
1	138056344	138056344	1_138056345_INDEL
1	138062069	138062069	1_138062070_INDEL
1	138097836	138097836	1_138097837_INDEL
1	138109847	138109847	1_138109848_INDEL
1	138130920	138130920	1_138130921_INDEL
1	138132819	138133029	1_138132820_INDEL
1	138133788	138133788	1_138133789_INDEL
1	138136539	138136673	1_138136540_INDEL
1	138171152	138171295	1_138171153_INDEL
1	138195603	138199513	1_138195604_INDEL
1	138223016	138223067	1_138223017_INDEL
1	138229693	138229693	1_138229694_INDEL
1	138233662	138233662	1_138233663_INDEL
1	138236100	138236100	1_138236101_INDEL
1	138238062	138238479	1_138238063_INDEL
1	138257256	138257324	1_138257257_INDEL
1	138271445	138271445	1_138271446_INDEL
1	138283399	138283521	1_138283400_INDEL
1	138317714	138318963	1_138317715_INDEL
1	138324341	138324341	1_138324342_INDEL
1	138572112	138572417	1_138572113_INDEL
1	138698095	138698095	1_138698096_OTHER
1	139309908	139309908	1_139309909_INDEL
1	139429687	139429687	1_139429688_INDEL
1	139431649	139431649	1_139431650_INDEL
1	139597655	139597655	1_139597656_INDEL
1	139858227	139861697	1_139858228_INDEL
1	139969026	139969077	1_139969027_INDEL
1	140205626	140205626	1_140205627_OTHER
1	140345785	140345866	1_140345786_INDEL
1	140355807	140355807	1_140355808_INDEL
1	140471795	140472031	1_140471796_INDEL
1	140482124	140482124	1_140482125_INDEL
1	140519007	140521197	1_140519008_INDEL
1	140598024	140598130	1_140598025_INDEL
1	140610424	140610480	1_140610425_INDEL
1	140627033	140627033	1_140627034_INDEL
1	140650516	140650613	1_140650517_INDEL
1	140673571	140674029	1_140673572_INDEL
1	140678940	140678940	1_140678941_INDEL
1	140695697	140695697	1_140695698_INDEL
1	140756851	140756851	1_140756852_OTHER
1	140773446	140773731	1_140773447_INDEL
1	140793012	140793012	1_140793013_OTHER
1	140799043	140799333	1_140799044_INDEL
1	140800454	140800640	1_140800455_INDEL
1	140816791	140816791	1_140816792_INDEL
1	141397930	141398048	1_141397931_INDEL
1	141404933	141405015	1_141404934_INDEL
1	141406501	141406641	1_141406502_INDEL
1	141467564	141467564	1_141467565_INDEL
1	141556201	141556298	1_141556202_INDEL
1	141566775	141566855	1_141566776_INDEL
1	141598595	141598787	1_141598596_INDEL
1	141629826	141630044	1_141629827_INDEL
1	141718385	141718385	1_141718386_INDEL
1	142101049	142101851	1_142101050_INDEL
1	142110723	142110723	1_142110724_INDEL
1	142160333	142160333	1_142160334_INDEL
1	142384045	142385611	1_142384046_INDEL
1	142395114	142395114	1_142395115_INDEL
1	142495781	142495781	1_142495782_INDEL
1	142533068	142533068	1_142533069_OTHER
1	142533099	142533214	1_142533100_INDEL
1	142807002	142807002	1_142807003_INDEL
1	142811427	142811489	1_142811428_INDEL
1	142815544	142815544	1_142815545_INDEL
1	143162264	143162264	1_143162265_INDEL
1	143233642	143233642	1_143233643_OTHER
1	143801905	143801905	1_143801906_OTHER
1	144001922	144001973	1_144001923_INDEL
1	144139444	144139444	1_144139445_INDEL
1	144323728	144323779	1_144323729_INDEL
1	144344468	144344468	1_144344469_INDEL
1	144486707	144486707	1_144486708_OTHER
1	144500553	144500553	1_144500554_INDEL
1	144500917	144500917	1_144500918_INDEL
1	144501070	144512358	1_144501071_INDEL
1	144516082	144516188	1_144516056_INDEL
1	144516447	144519750	1_144516056_INDEL
1	144516082	144516188	1_144516056_INDEL
1	144517696	144519750	1_144517697_INDEL
1	144520461	144521699	1_144517697_INDEL
1	144565988	144565988	1_144565989_INDEL
1	144716115	144716115	1_144716116_INDEL
1	145017890	145017890	1_145017891_INDEL
1	145048192	145048512	1_145048193_INDEL
1	145253209	145253270	1_145253210_INDEL
1	145300964	145301020	1_145300965_INDEL
1	145399760	145399760	1_145399761_INDEL
1	145399765	145400725	1_145399766_INDEL
1	145563657	145563657	1_145563658_INDEL
1	145563657	145563657	1_145563658_INDEL
1	145563657	145564421	1_145563658_INDEL
1	145563658	145563658	1_145563659_INDEL
1	145563685	145563685	1_145563686_INDEL
1	145575671	145575794	1_145575672_INDEL
1	145576487	145576487	1_145576488_INDEL
1	145611574	145611574	1_145611575_OTHER
1	145862065	145862065	1_145862066_OTHER
1	146034444	146034516	1_146034445_INDEL
1	146034473	146034473	1_146034474_INDEL
1	146166311	146166311	1_146166312_INDEL
1	146176807	146176807	1_146176808_INDEL
1	146176941	146177193	1_146176942_INDEL
1	146185962	146186272	1_146185963_INDEL
1	146212974	146213116	1_146212975_INDEL
1	146220852	146220852	1_146220853_INDEL
1	146231071	146231071	1_146231072_INDEL
1	146339601	146339671	1_146339602_INDEL
1	146532832	146532832	1_146532833_INDEL
1	146547395	146547395	1_146547396_INDEL
1	146551121	146551121	1_146551122_OTHER
1	146551373	146551473	1_146551374_INDEL
1	146800882	146800882	1_146800883_INDEL
1	146802020	146802020	1_146802021_INDEL
1	147057892	147057892	1_147057893_OTHER
1	147130838	147130838	1_147130839_INDEL
1	147193781	147193781	1_147193782_INDEL
1	147193781	147193781	1_147193782_INDEL
1	147226322	147226322	1_147226323_OTHER
1	147230920	147231112	1_147230921_INDEL
1	147881489	147881489	1_147881490_INDEL
1	148059283	148059283	1_148059284_INDEL
1	148171876	148171984	1_148171877_INDEL
1	148241177	148241842	1_148241178_INDEL
1	148351179	148352905	1_148351180_INDEL
1	148355340	148355671	1_148355341_INDEL
1	148486243	148486339	1_148486244_INDEL
1	148541957	148542094	1_148541958_INDEL
1	148572269	148572332	1_148572270_INDEL
1	149059677	149059677	1_149059678_INDEL
1	149059688	149059688	1_149059689_INDEL
1	149059835	149059889	1_149059836_INDEL
1	149104489	149109024	1_149104490_INDEL
1	149104872	149104872	1_149104873_OTHER
1	149108876	149108876	1_149108877_INDEL
1	149200044	149200044	1_149200045_INDEL
1	149425901	149425901	1_149425902_INDEL
1	149607971	149608999	1_149607972_INDEL
1	149927404	149927404	1_149927405_INDEL
1	149973151	149973532	1_149973152_INDEL
1	149974363	149974651	1_149974364_INDEL
1	150108729	150108729	1_150108730_INDEL
1	150114049	150114049	1_150114050_INDEL
1	150676650	150676793	1_150676651_INDEL
1	150678770	150678825	1_150678771_INDEL
1	150721512	150721571	1_150721513_INDEL
1	150721543	150721543	1_150721544_INDEL
1	150751138	150751138	1_150751139_INDEL
1	150769454	150769454	1_150769455_INDEL
1	150783098	150783098	1_150783099_INDEL
1	150858678	150858776	1_150858679_INDEL
1	150871670	150871670	1_150871671_OTHER
1	150924142	150924195	1_150924143_INDEL
1	151131703	151131703	1_151131704_INDEL
1	151148449	151148449	1_151148450_INDEL
1	151487371	151487452	1_151487372_INDEL
1	151515598	151515598	1_151515599_INDEL
1	151570121	151570121	1_151570122_INDEL
1	151803329	151803329	1_151803330_OTHER
1	151869121	151869121	1_151869122_INDEL
1	151882837	151882837	1_151882838_OTHER
1	151887775	151887775	1_151887776_INDEL
1	151888809	151888809	1_151888810_INDEL
1	151898146	151898197	1_151898147_INDEL
1	152064056	152064056	1_152064057_INDEL
1	152067324	152067324	1_152067325_INDEL
1	152090775	152090775	1_152090776_INDEL
1	152143874	152143874	1_152143875_INDEL
1	152152047	152158035	1_152152048_INDEL
1	152156169	152162152	1_152156170_INDEL
1	152179556	152179556	1_152179557_INDEL
1	152272744	152272893	1_152272745_INDEL
1	152290563	152290563	1_152290564_INDEL
1	152347655	152347821	1_152347656_INDEL
1	152423444	152423444	1_152423445_OTHER
1	152423444	152423444	1_152423445_OTHER
1	152504997	152505296	1_152504998_INDEL
1	152515247	152515247	1_152515248_INDEL
1	152524016	152524320	1_152524017_INDEL
1	152618391	152618391	1_152618392_INDEL
1	152668015	152668078	1_152668016_INDEL
1	152672080	152672080	1_152672081_INDEL
1	152743909	152743909	1_152743910_OTHER
1	152892673	152892673	1_152892674_INDEL
1	153009025	153009025	1_153009026_OTHER
1	153169490	153169552	1_153169491_INDEL
1	153175033	153175090	1_153175034_INDEL
1	153180324	153180324	1_153180325_INDEL
1	153187658	153188050	1_153187659_INDEL
1	153191218	153191353	1_153191219_INDEL
1	153289283	153289509	1_153289284_INDEL
1	153337632	153337715	1_153337633_INDEL
1	153337742	153337742	1_153337743_INDEL
1	153345533	153345533	1_153345534_OTHER
1	153356370	153356370	1_153356371_INDEL
1	153357782	153358241	1_153357783_INDEL
1	153367457	153367457	1_153367458_INDEL
1	153370644	153370644	1_153370645_INDEL
1	153377214	153377214	1_153377215_INDEL
1	153454617	153454760	1_153454618_INDEL
1	153463774	153463774	1_153463775_INDEL
1	153479160	153479160	1_153479161_INDEL
1	153481580	153481580	1_153481581_INDEL
1	153534851	153534851	1_153534852_INDEL
1	153534851	153534920	1_153534852_INDEL
1	153540332	153540387	1_153540333_INDEL
1	153847927	153847927	1_153847928_INDEL
1	153891929	153891929	1_153891930_INDEL
1	153891929	153891987	1_153891930_INDEL
1	153928164	153928164	1_153928165_INDEL
1	153938397	153938467	1_153938398_INDEL
1	153995451	153995585	1_153995452_INDEL
1	153998859	153999157	1_153998860_INDEL
1	154007050	154007187	1_154007051_INDEL
1	154024324	154024747	1_154024325_INDEL
1	154025446	154025911	1_154025447_INDEL
1	154025464	154025464	1_154025465_INDEL
1	154031995	154031995	1_154031996_INDEL
1	154033431	154033431	1_154033432_INDEL
1	154035598	154035598	1_154035599_INDEL
1	154078057	154078057	1_154078058_INDEL
1	154086824	154086824	1_154086825_INDEL
1	154089109	154089109	1_154089110_INDEL
1	154106265	154109107	1_154106266_INDEL
1	154117231	154117231	1_154117232_INDEL
1	154126818	154126871	1_154126819_INDEL
1	154188690	154188690	1_154188691_INDEL
1	154189982	154189982	1_154189983_INDEL
1	154248855	154248923	1_154248856_INDEL
1	154255875	154255875	1_154255876_OTHER
1	154255960	154256012	1_154255961_INDEL
1	154280202	154280202	1_154280203_INDEL
1	154285934	154286004	1_154285935_INDEL
1	154319183	154319183	1_154319184_OTHER
1	154358026	154358026	1_154358027_INDEL
1	154359196	154359283	1_154359197_INDEL
1	154366594	154366594	1_154366595_INDEL
1	154549097	154549097	1_154549098_INDEL
1	154595615	154595615	1_154595616_INDEL
1	154614553	154614553	1_154614554_INDEL
1	154668477	154669269	1_154667931_INDEL
1	154667930	154668301	1_154667931_INDEL
1	154678516	154678652	1_154678517_INDEL
1	154747032	154747216	1_154747033_INDEL
1	154747125	154747125	1_154747126_INDEL
1	156362567	156362567	1_156362568_INDEL
1	156376975	156377030	1_156376976_INDEL
1	156383037	156383037	1_156383038_INDEL
1	156399264	156399264	1_156399265_INDEL
1	156433283	156433283	1_156433284_INDEL
1	156449931	156449986	1_156449932_INDEL
1	156478667	156478667	1_156478668_INDEL
1	156483644	156483644	1_156483645_INDEL
1	156509129	156509129	1_156509130_INDEL
1	156511089	156511089	1_156511090_INDEL
1	156555339	156556629	1_156555340_INDEL
1	156559894	156560064	1_156559895_INDEL
1	156566497	156566590	1_156566498_INDEL
1	156569399	156569510	1_156569400_INDEL
1	156575130	156575130	1_156575131_INDEL
1	156588964	156589445	1_156588965_INDEL
1	156602416	156602572	1_156602417_INDEL
1	156606949	156606949	1_156606950_INDEL
1	156620710	156620710	1_156620711_INDEL
1	156620800	156620920	1_156620801_INDEL
1	156631922	156631922	1_156631923_INDEL
1	156667109	156667109	1_156667110_OTHER
1	156667125	156667194	1_156667126_INDEL
1	156680272	156680327	1_156680273_INDEL
1	156688680	156689118	1_156688681_INDEL
1	156697662	156697662	1_156697663_INDEL
1	156707229	156707305	1_156707230_INDEL
1	156728395	156739226	1_156728396_INDEL
1	156730566	156741398	1_156730567_INDEL
1	156748250	156748250	1_156748251_INDEL
1	156765790	156765790	1_156765791_INDEL
1	156788856	156788856	1_156788857_INDEL
1	156804033	156804033	1_156804034_INDEL
1	156839971	156839971	1_156839972_INDEL
1	156890809	156890809	1_156890810_INDEL
1	157128046	157128108	1_157128047_INDEL
1	157145554	157145554	1_157145555_INDEL
1	157277982	157278033	1_157277983_INDEL
1	157318674	157318759	1_157318675_INDEL
1	157320290	157320413	1_157320291_INDEL
1	157320434	157320434	1_157320435_INDEL
1	157340015	157340015	1_157340016_OTHER
1	157351957	157352705	1_157351958_INDEL
1	157360686	157360745	1_157360687_INDEL
1	157369574	157369899	1_157369575_INDEL
1	157371414	157371487	1_157371415_INDEL
1	157371414	157371487	1_157371415_INDEL
1	157371460	157371460	1_157371461_INDEL
1	157371460	157371460	1_157371461_INDEL
1	157526106	157526250	1_157526107_INDEL
1	157532923	157532923	1_157532924_OTHER
1	157537340	157537400	1_157537341_INDEL
1	158415041	158415041	1_158415042_INDEL
2	262520	262520	2_262521_OTHER
2	378801	378801	2_378802_OTHER
2	662243	662243	2_662244_OTHER
2	662272	662272	2_662273_INDEL
2	672617	673741	2_672618_INDEL
2	729779	729779	2_729780_OTHER
2	782733	782733	2_782734_INDEL
2	869459	869459	2_869460_INDEL
2	914623	914623	2_914624_INDEL
2	932106	932106	2_932107_INDEL
2	949134	950614	2_949135_INDEL
2	1098252	1098304	2_1098253_INDEL
2	1278655	1279046	2_1278656_INDEL
2	1282627	1282716	2_1282628_INDEL
2	1315514	1317023	2_1293692_INDEL
2	1317154	1317769	2_1293692_INDEL
2	1317851	1317940	2_1293692_INDEL
2	1318043	1318123	2_1293692_INDEL
2	1318480	1318918	2_1293692_INDEL
2	1319012	1319159	2_1293692_INDEL
2	1319267	1321074	2_1293692_INDEL
2	1321157	1321852	2_1293692_INDEL
2	1321961	1322037	2_1293692_INDEL
2	1322169	1322255	2_1293692_INDEL
2	1322409	1322500	2_1293692_INDEL
2	1322594	1322714	2_1293692_INDEL
2	1322787	1322869	2_1293692_INDEL
2	1334636	1336472	2_1293692_INDEL
2	1336555	1336590	2_1293692_INDEL
2	1336698	1336704	2_1293692_INDEL
2	1336760	1336767	2_1293692_INDEL
2	1336877	1336965	2_1293692_INDEL
2	1337041	1337121	2_1293692_INDEL
2	1337216	1337329	2_1293692_INDEL
2	1334636	1336472	2_1293692_INDEL
2	1348589	1349304	2_1293692_INDEL
2	1349366	1349583	2_1293692_INDEL
2	1350355	1350450	2_1293692_INDEL
2	1350539	1350793	2_1293692_INDEL
2	1350881	1350951	2_1293692_INDEL
2	1351546	1351556	2_1293692_INDEL
2	1351764	1352183	2_1293692_INDEL
2	1352257	1352471	2_1293692_INDEL
2	1350355	1350450	2_1293692_INDEL
2	1350539	1350793	2_1293692_INDEL
2	1350881	1350951	2_1293692_INDEL
2	1337367	1348521	2_1293692_INDEL
2	1615792	1615879	2_1615793_INDEL
2	1617097	1617097	2_1617098_INDEL
2	1637799	1640667	2_1637800_INDEL
2	1644445	1644445	2_1644446_INDEL
2	1697735	1698081	2_1697736_INDEL
2	1894239	1894381	2_1894240_INDEL
2	2325502	2325953	2_2325503_INDEL
2	2356421	2356564	2_2356422_INDEL
2	2374741	2374741	2_2374742_INDEL
2	4194349	4194453	2_4194350_INDEL
2	4209638	4209912	2_4209639_INDEL
2	4305251	4305327	2_4305252_INDEL
2	4319165	4319165	2_4319166_INDEL
2	4468484	4468484	2_4468485_INDEL
2	4628180	4628411	2_4628181_INDEL
2	4923158	4923158	2_4923159_INDEL
2	4930229	4930229	2_4930230_INDEL
2	4971936	4971936	2_4971937_INDEL
2	5161174	5161690	2_5161175_INDEL
2	5258786	5258786	2_5258787_INDEL
2	5309169	5309238	2_5309170_INDEL
2	5430270	5430326	2_5430271_INDEL
2	5741618	5741618	2_5741619_INDEL
2	5836939	5837075	2_5836940_INDEL
2	5892383	5892383	2_5892384_INDEL
2	5995707	5995785	2_5995708_INDEL
2	5995729	5995729	2_5995730_OTHER
2	6007022	6007022	2_6007023_OTHER
2	6043429	6043512	2_6043430_INDEL
2	6113942	6115848	2_6113943_INDEL
2	6113942	6115848	2_6113943_INDEL
2	6117536	6117536	2_6117537_INDEL
2	6117536	6117536	2_6117537_INDEL
2	6142491	6142491	2_6142492_INDEL
2	6164286	6164286	2_6164287_OTHER
2	6176784	6176784	2_6176785_INDEL
2	6416062	6416062	2_6416063_INDEL
2	6505580	6506708	2_6505581_INDEL
2	6546025	6546025	2_6546026_INDEL
2	6557782	6557782	2_6557783_INDEL
2	6593946	6593946	2_6593947_INDEL
2	6655157	6655244	2_6655158_INDEL
2	6666511	6667783	2_6666512_INDEL
2	6943948	6943948	2_6943949_INDEL
2	6989677	6989805	2_6989678_INDEL
2	7027961	7028107	2_7027962_INDEL
2	7255059	7255168	2_7255060_INDEL
2	7298634	7298634	2_7298635_INDEL
2	7905358	7905501	2_7905359_INDEL
2	8055364	8057529	2_8055365_INDEL
2	8643237	8649608	2_8643238_INDEL
2	8778394	8778542	2_8778395_INDEL
2	8792980	8795474	2_8792981_INDEL
2	8911226	8911716	2_8911227_INDEL
2	8949816	8949816	2_8949817_INDEL
2	9584568	9588706	2_9584569_INDEL
2	9601721	9601721	2_9601722_INDEL
2	9603285	9603285	2_9603286_INDEL
2	9632728	9632781	2_9632729_INDEL
2	9940304	9940304	2_9940305_INDEL
2	10626708	10626777	2_10626709_INDEL
2	10630930	10630930	2_10630931_OTHER
2	10692317	10692317	2_10692318_INDEL
2	11351035	11352035	2_11348239_INDEL
2	11596478	11596690	2_11596479_INDEL
2	11614089	11615979	2_11614090_INDEL
2	11614089	11615979	2_11614090_INDEL
2	11705029	11705029	2_11705030_INDEL
2	11752653	11752653	2_11752654_INDEL
2	11755842	11755842	2_11755843_INDEL
2	11767046	11767046	2_11767047_INDEL
2	11823427	11823486	2_11823428_INDEL
2	11864766	11864766	2_11864767_INDEL
2	11866151	11866399	2_11866152_INDEL
2	11895650	11895792	2_11895651_INDEL
2	12638705	12638705	2_12638706_OTHER
2	12653131	12653131	2_12653132_INDEL
2	12663540	12663540	2_12663541_OTHER
2	12751120	12751197	2_12751121_INDEL
2	12763823	12763938	2_12763824_INDEL
2	12788610	12788610	2_12788611_INDEL
2	12797542	12797542	2_12797543_INDEL
2	12838684	12838684	2_12838685_OTHER
2	12854347	12854347	2_12854348_INDEL
2	12895653	12898673	2_12895654_INDEL
2	12963010	12963010	2_12963011_OTHER
2	12973080	12973080	2_12973081_INDEL
2	13073254	13073254	2_13073255_INDEL
2	13079648	13079771	2_13079649_INDEL
2	13094690	13094856	2_13094691_INDEL
2	13105395	13105395	2_13105396_INDEL
2	13482099	13482099	2_13482100_OTHER
2	13821781	13821781	2_13821782_OTHER
2	14069955	14069955	2_14069956_INDEL
2	14118641	14118641	2_14118642_INDEL
2	14222302	14222302	2_14222303_INDEL
2	14283421	14283421	2_14283422_INDEL
2	14336043	14336043	2_14336044_INDEL
2	14359487	14359487	2_14359488_INDEL
2	14409999	14415118	2_14410000_INDEL
2	14440988	14441096	2_14440989_INDEL
2	14485672	14488039	2_14485673_INDEL
2	14520692	14520772	2_14520693_INDEL
2	14522751	14523492	2_14522752_INDEL
2	14578355	14578689	2_14578356_INDEL
2	14714452	14714595	2_14714453_INDEL
2	14989492	14989492	2_14989493_INDEL
2	14993412	14993412	2_14993413_INDEL
2	15075311	15075311	2_15075312_INDEL
2	15103394	15103394	2_15103395_OTHER
2	15125774	15125891	2_15125775_INDEL
2	15360558	15360558	2_15360559_INDEL
2	15645578	15645578	2_15645579_INDEL
2	15656187	15656187	2_15656188_INDEL
2	16365164	16366328	2_16365165_INDEL
2	16367905	16367905	2_16367906_INDEL
2	16436651	16436651	2_16436652_INDEL
2	17074953	17075095	2_17074954_INDEL
2	17114688	17114746	2_17114689_INDEL
2	17135953	17135953	2_17135954_INDEL
2	17199156	17199218	2_17199157_INDEL
2	17205386	17205386	2_17205387_INDEL
2	17320858	17320858	2_17320859_INDEL
2	17427331	17431111	2_17427332_INDEL
2	17463365	17463433	2_17463366_INDEL
2	17663857	17663857	2_17663858_INDEL
2	17671324	17671324	2_17671325_INDEL
2	17695276	17699766	2_17695277_INDEL
2	17695281	17697892	2_17695282_INDEL
2	17697978	17699772	2_17697979_INDEL
2	17733207	17733267	2_17733208_INDEL
2	17840240	17840240	2_17840241_INDEL
2	17866788	17866788	2_17866789_INDEL
2	17926829	17929514	2_17926830_INDEL
2	18107139	18107139	2_18107140_INDEL
2	18109566	18110113	2_18109567_INDEL
2	18109648	18109648	2_18109649_INDEL
2	18207942	18207976	2_18207943_INDEL
2	18208059	18208173	2_18207943_INDEL
2	18208256	18208337	2_18207943_INDEL
2	18208520	18208520	2_18208521_INDEL
2	18209286	18209358	2_18209287_INDEL
2	18209441	18209458	2_18209287_INDEL
2	18497028	18497256	2_18497029_INDEL
2	18566596	18566596	2_18566597_INDEL
2	18610325	18610325	2_18610326_INDEL
2	18685830	18685830	2_18685831_INDEL
2	18875382	18875382	2_18875383_OTHER
2	18904723	18904723	2_18904724_INDEL
2	18916170	18916170	2_18916171_INDEL
2	19019823	19021124	2_19019824_INDEL
2	19072598	19072752	2_19072599_INDEL
2	19105243	19105366	2_19105244_INDEL
2	19112344	19115867	2_19112345_INDEL
2	19112864	19112864	2_19112865_OTHER
2	19115620	19115620	2_19115621_OTHER
2	19174418	19174418	2_19174419_INDEL
2	19431134	19431134	2_19431135_INDEL
2	19468547	19468867	2_19468548_INDEL
2	20030806	20030981	2_20030807_INDEL
2	20054678	20054766	2_20054679_INDEL
2	21788608	21788608	2_21788609_INDEL
2	21938649	21940040	2_21938650_INDEL
2	21957177	21957177	2_21957178_OTHER
2	21976107	21976107	2_21976108_INDEL
2	22354353	22354704	2_22354354_INDEL
2	22372144	22372198	2_22372145_INDEL
2	22531942	22532010	2_22531943_INDEL
2	22583687	22583812	2_22583688_INDEL
2	22678175	22678470	2_22678176_INDEL
2	22679635	22679893	2_22679636_INDEL
2	23357932	23357932	2_23357933_INDEL
2	23475490	23475490	2_23475491_INDEL
2	23547935	23547935	2_23547936_INDEL
2	23653321	23653394	2_23653322_INDEL
2	23727295	23727346	2_23727296_INDEL
2	23736437	23736437	2_23736438_INDEL
2	23798855	23798855	2_23798856_INDEL
2	23891628	23891628	2_23891629_INDEL
2	23905769	23905769	2_23905770_INDEL
2	24107678	24107811	2_24107679_INDEL
2	24162924	24163430	2_24162925_INDEL
2	24510735	24510735	2_24510736_INDEL
2	24523518	24523518	2_24523519_INDEL
2	24533037	24533251	2_24533038_INDEL
2	24649004	24649004	2_24649005_INDEL
2	24931123	24931123	2_24931124_INDEL
2	25068773	25068773	2_25068774_OTHER
2	25076031	25076031	2_25076032_INDEL
2	25368551	25368843	2_25368552_INDEL
2	25372139	25372139	2_25372140_INDEL
2	25372256	25372256	2_25372257_INDEL
2	25372272	25372448	2_25372273_INDEL
2	25372711	25372711	2_25372712_OTHER
2	25395402	25395402	2_25395403_INDEL
2	25526934	25527028	2_25526935_INDEL
2	25528992	25528994	2_25526935_INDEL
2	25667154	25667154	2_25667155_INDEL
2	25685505	25685601	2_25685506_INDEL
2	25688609	25688609	2_25688610_INDEL
2	25945024	25945024	2_25945025_INDEL
2	25963146	25963282	2_25963147_INDEL
2	26024975	26024975	2_26024976_INDEL
2	26078880	26080917	2_26078881_INDEL
2	26080848	26080904	2_26080849_INDEL
2	26098666	26098666	2_26098667_OTHER
2	26102592	26102592	2_26102593_INDEL
2	26116679	26116679	2_26116680_INDEL
2	26116930	26117423	2_26116931_INDEL
2	26166971	26167035	2_26166972_INDEL
2	26175670	26175670	2_26175671_INDEL
2	26212458	26212458	2_26212459_INDEL
2	26332137	26332137	2_26332138_INDEL
2	26338146	26338234	2_26338147_INDEL
2	26474090	26474090	2_26474091_INDEL
2	26506695	26508097	2_26506696_INDEL
2	26766690	26766833	2_26766691_INDEL
2	26873838	26873838	2_26873839_INDEL
2	26992227	26992365	2_26992228_INDEL
2	27259717	27259717	2_27259718_OTHER
2	27362330	27362888	2_27313972_INDEL
2	27415662	27418966	2_27313972_INDEL
2	27438734	27441090	2_27313972_INDEL
2	27593472	27604915	2_27313972_INDEL
2	27958004	27961193	2_27313972_INDEL
2	27961334	27962561	2_27313972_INDEL
2	27313971	27321688	2_27313972_INDEL
2	27321773	27332168	2_27313972_INDEL
2	27359811	27362307	2_27313972_INDEL
2	27419094	27438642	2_27313972_INDEL
2	27441140	27502718	2_27313972_INDEL
2	27581703	27593342	2_27313972_INDEL
2	27937152	27957896	2_27313972_INDEL
2	27363044	27415556	2_27313972_INDEL
2	27502775	27581629	2_27313972_INDEL
2	27605020	27712045	2_27313972_INDEL
2	27870442	27937040	2_27313972_INDEL
2	27326171	27326171	2_27326172_INDEL
2	27381063	27381218	2_27381064_INDEL
2	27394562	27394562	2_27394563_INDEL
2	27399501	27399602	2_27399502_INDEL
2	27437786	27437786	2_27437787_INDEL
2	27501081	27501154	2_27501082_INDEL
2	27503532	27503583	2_27503533_INDEL
2	27528089	27528141	2_27528090_INDEL
2	27649278	27649278	2_27649279_INDEL
2	27666761	27666761	2_27666762_INDEL
2	27670409	27670409	2_27670410_OTHER
2	27941649	27941649	2_27941650_INDEL
2	28243769	28243913	2_28243770_INDEL
2	28405941	28407746	2_28405942_INDEL
2	28487370	28487370	2_28487371_INDEL
2	28490528	28490747	2_28490529_INDEL
2	28703638	28703714	2_28703639_INDEL
2	28829816	28829816	2_28829817_INDEL
2	28859652	28860417	2_28859653_INDEL
2	28907242	28908193	2_28907243_INDEL
2	28921367	28921482	2_28921368_INDEL
2	28931135	28931135	2_28931136_INDEL
2	29059446	29062601	2_29059447_INDEL
2	29064742	29064742	2_29064743_OTHER
2	29950297	29950297	2_29950298_INDEL
2	29955081	29955235	2_29955082_INDEL
2	30001580	30001580	2_30001581_INDEL
2	30209860	30209860	2_30209861_INDEL
2	30216299	30216511	2_30216300_INDEL
2	30285624	30285624	2_30285625_INDEL
2	30288671	30289968	2_30288672_INDEL
2	30292520	30292771	2_30292521_INDEL
2	30352296	30352635	2_30352297_INDEL
2	30355950	30356122	2_30355951_INDEL
2	30637936	30637936	2_30637937_OTHER
2	30736321	30736321	2_30736322_INDEL
2	30764518	30764661	2_30764519_INDEL
2	30934919	30934919	2_30934920_OTHER
2	31175350	31175350	2_31175351_INDEL
2	31320977	31320977	2_31320978_INDEL
2	31438432	31438550	2_31438433_INDEL
2	31494028	31494028	2_31494029_INDEL
2	31531943	31532056	2_31531944_INDEL
2	32671202	32671202	2_32671203_INDEL
2	32816221	32816221	2_32816222_INDEL
2	33538401	33538401	2_33538402_INDEL
2	33823789	33823853	2_33823790_INDEL
2	34595873	34596114	2_34595874_INDEL
2	34701991	34701991	2_34701992_INDEL
2	34737774	34737985	2_34737775_INDEL
2	34740118	34740118	2_34740119_INDEL
2	34741113	34741113	2_34741114_INDEL
2	35179962	35179962	2_35179963_OTHER
2	35914040	35915642	2_35914041_INDEL
2	36216696	36217163	2_36216697_INDEL
2	36216712	36217163	2_36216697_INDEL
2	36260230	36260372	2_36260231_INDEL
2	36408443	36408443	2_36408444_INDEL
2	36411187	36411295	2_36411188_INDEL
2	36502352	36502725	2_36502353_INDEL
2	36505400	36505400	2_36505401_INDEL
2	36622417	36622497	2_36622418_INDEL
2	36801665	36801665	2_36801666_INDEL
2	36850001	36850001	2_36850002_OTHER
2	36913469	36913469	2_36913470_INDEL
2	36971187	36971249	2_36971188_INDEL
2	37112030	37112030	2_37112031_INDEL
2	37163540	37163540	2_37163541_INDEL
2	37170543	37170543	2_37170544_INDEL
2	37205654	37205830	2_37205655_INDEL
2	37305845	37305845	2_37305846_INDEL
2	37324469	37324469	2_37324470_INDEL
2	37746701	37746701	2_37746702_INDEL
2	37752344	37752344	2_37752345_OTHER
2	37785762	37785762	2_37785763_INDEL
2	37799674	37799674	2_37799675_INDEL
2	37802582	37802681	2_37802583_INDEL
2	37936093	37937428	2_37936094_INDEL
2	38076584	38076584	2_38076585_INDEL
2	38181085	38181085	2_38181086_INDEL
2	38186721	38186721	2_38186722_OTHER
2	38235054	38235141	2_38235055_INDEL
2	38522870	38522870	2_38522871_INDEL
2	38772531	38772531	2_38772532_INDEL
2	38799320	38799320	2_38799321_OTHER
2	38875915	38875915	2_38875916_INDEL
2	38919648	38919648	2_38919649_INDEL
2	39037390	39037515	2_39037391_INDEL
2	39047793	39047939	2_39047794_INDEL
2	39402815	39402815	2_39402816_INDEL
2	39460876	39461420	2_39460877_INDEL
2	39687545	39687545	2_39687546_INDEL
2	39725820	39725820	2_39725821_INDEL
2	39830054	39830054	2_39830055_INDEL
2	39866488	39866641	2_39866489_INDEL
2	39866488	39866641	2_39866489_INDEL
2	41266030	41266030	2_41266031_INDEL
2	41292899	41292899	2_41292900_INDEL
2	41311632	41311632	2_41311633_INDEL
2	41678470	41678470	2_41678471_INDEL
2	41678853	41679143	2_41678854_INDEL
2	41708791	41709343	2_41708792_INDEL
2	41881240	41881240	2_41881241_INDEL
2	41914094	41914094	2_41914095_INDEL
2	41957025	41957025	2_41957026_INDEL
2	42011149	42011149	2_42011150_INDEL
2	42097522	42097786	2_42097523_INDEL
2	42102735	42103909	2_42102736_INDEL
2	43268385	43268388	2_43268018_INDEL
2	43441051	43441051	2_43441052_INDEL
2	43525645	43525645	2_43525646_INDEL
2	43584532	43584674	2_43584533_INDEL
2	43703270	43703270	2_43703271_INDEL
2	43706506	43706506	2_43706507_OTHER
2	43810958	43810958	2_43810959_INDEL
2	43812889	43812943	2_43812890_INDEL
2	43817376	43817519	2_43817377_INDEL
2	43860933	43860933	2_43860934_INDEL
2	43992690	43992690	2_43992691_OTHER
2	43996833	43996833	2_43996834_INDEL
2	44013977	44014540	2_44013978_INDEL
2	44096153	44096153	2_44096154_INDEL
2	44110593	44110593	2_44110594_INDEL
2	44140891	44140891	2_44140892_INDEL
2	44366051	44366205	2_44366052_INDEL
2	44376404	44376404	2_44376405_INDEL
2	44481886	44481886	2_44481887_INDEL
2	44498401	44498401	2_44498402_INDEL
2	44555106	44555180	2_44555107_INDEL
2	44833356	44833356	2_44833357_INDEL
2	46357205	46362481	2_46357206_INDEL
2	46377020	46388774	2_46377021_INDEL
2	46407438	46407438	2_46407439_INDEL
2	46449777	46449828	2_46449778_INDEL
2	46555570	46555624	2_46555571_INDEL
2	46647961	46647961	2_46647962_INDEL
2	46701522	46701522	2_46701523_INDEL
2	46969887	46971392	2_46969888_INDEL
2	46971134	46971265	2_46971135_INDEL
2	47006222	47006222	2_47006223_INDEL
2	47107668	47110551	2_47107669_INDEL
2	47128553	47128553	2_47128554_INDEL
2	47175945	47175945	2_47175946_INDEL
2	47178402	47178402	2_47178403_INDEL
2	47182334	47182334	2_47182335_OTHER
2	47184619	47184619	2_47184620_OTHER
2	47186588	47186588	2_47186589_INDEL
2	47301842	47301842	2_47301843_INDEL
2	47321960	47324185	2_47321961_INDEL
2	47765826	47765826	2_47765827_INDEL
2	47770554	47770720	2_47770555_INDEL
2	47797867	47797867	2_47797868_INDEL
2	47844985	47844985	2_47844986_INDEL
2	47850721	47850721	2_47850722_INDEL
2	47995283	47995283	2_47995284_INDEL
2	48357629	48357629	2_48357630_INDEL
2	48921389	48923174	2_48921087_INDEL
2	48998688	48999866	2_48998689_INDEL
2	49040023	49040023	2_49040024_INDEL
2	49074761	49074812	2_49074762_INDEL
2	51515287	51515287	2_51515288_INDEL
2	51789841	51789841	2_51789842_INDEL
2	51945087	51945087	2_51945088_INDEL
2	52011001	52011001	2_52011002_INDEL
2	52282057	52282057	2_52282058_INDEL
2	52297974	52297974	2_52297975_INDEL
2	52423491	52424435	2_52423492_INDEL
2	52567212	52567311	2_52567213_INDEL
2	52588362	52588820	2_52588363_INDEL
2	52589400	52589682	2_52589401_INDEL
2	52803427	52803427	2_52803428_INDEL
2	52821271	52821271	2_52821272_OTHER
2	52821271	52821271	2_52821272_OTHER
2	52825983	52825983	2_52825984_INDEL
2	52825983	52825983	2_52825984_INDEL
2	52850991	52851953	2_52850992_INDEL
2	52863579	52863721	2_52863580_INDEL
2	53099921	53100002	2_53099922_INDEL
2	53330962	53330962	2_53330963_INDEL
2	53601444	53601444	2_53601445_INDEL
2	53603578	53603578	2_53603579_INDEL
2	53630446	53630446	2_53630447_INDEL
2	53775258	53775258	2_53775259_INDEL
2	53845778	53845778	2_53845779_INDEL
2	54620184	54620184	2_54620185_OTHER
2	54709300	54709300	2_54709301_INDEL
2	54714403	54714403	2_54714404_INDEL
2	54719139	54719190	2_54719140_INDEL
2	54739018	54739081	2_54739019_INDEL
2	54819754	54820328	2_54819755_INDEL
2	54828291	54830723	2_54828292_INDEL
2	54852692	54852692	2_54852693_INDEL
2	54888921	54888921	2_54888922_INDEL
2	54914887	54915019	2_54914888_INDEL
2	54940499	54940499	2_54940500_INDEL
2	54980145	54980152	2_54978797_INDEL
2	54978796	54979278	2_54978797_INDEL
2	55025891	55025891	2_55025892_INDEL
2	55037020	55037020	2_55037021_OTHER
2	55083761	55083761	2_55083762_INDEL
2	55121154	55121154	2_55121155_INDEL
2	55125218	55125218	2_55125219_INDEL
2	55257917	55257917	2_55257918_INDEL
2	55319263	55319321	2_55319264_INDEL
2	55323767	55323767	2_55323768_INDEL
2	55416890	55416890	2_55416891_OTHER
2	55454458	55454458	2_55454459_INDEL
2	55460468	55461850	2_55460469_INDEL
2	55460474	55460474	2_55460475_INDEL
2	55461850	55461850	2_55461851_OTHER
2	55534353	55534353	2_55534354_INDEL
2	55640685	55640685	2_55640686_INDEL
2	55641733	55641733	2_55641734_OTHER
2	55714151	55723012	2_55714152_INDEL
2	55743371	55743371	2_55743372_INDEL
2	55746111	55746111	2_55746112_INDEL
2	55864364	55865272	2_55864365_INDEL
2	56077255	56077255	2_56077256_INDEL
2	56079210	56080847	2_56079211_INDEL
2	56092224	56092224	2_56092225_INDEL
2	56105415	56105415	2_56105416_INDEL
2	56131765	56131765	2_56131766_INDEL
2	56174745	56174745	2_56174746_INDEL
2	56184402	56184402	2_56184403_INDEL
2	56212382	56212518	2_56212383_INDEL
2	56218861	56218966	2_56218862_INDEL
2	56530017	56530127	2_56530018_INDEL
2	56582246	56582307	2_56582247_INDEL
2	56621258	56621600	2_56621259_INDEL
2	56682638	56682737	2_56682639_INDEL
2	56689628	56689919	2_56689629_INDEL
2	56909366	56909366	2_56909367_INDEL
2	56915044	56915044	2_56915045_INDEL
2	56919927	56919927	2_56919928_INDEL
2	56939517	56939517	2_56939518_INDEL
2	56950275	56951086	2_56950276_INDEL
2	56976350	56976350	2_56976351_INDEL
2	58722756	58722756	2_58722757_INDEL
2	58725736	58727853	2_58725737_INDEL
2	59191355	59191355	2_59191356_INDEL
2	59194325	59194325	2_59194326_INDEL
2	59222144	59222144	2_59222145_INDEL
2	59529138	59529339	2_59529139_INDEL
2	59545920	59545920	2_59545921_OTHER
2	59556042	59556042	2_59556043_INDEL
2	59633281	59633281	2_59633282_INDEL
2	59669402	59669402	2_59669403_INDEL
2	59785639	59785639	2_59785640_INDEL
2	59891997	59892097	2_59891998_INDEL
2	59892116	59892116	2_59892117_INDEL
2	59900788	59901154	2_59900789_INDEL
2	59952821	59952821	2_59952822_INDEL
2	59954080	59954080	2_59954081_OTHER
2	59993972	59993972	2_59993973_INDEL
2	60070239	60070239	2_60070240_INDEL
2	60149439	60149439	2_60149440_INDEL
2	60215471	60215471	2_60215472_INDEL
2	60217451	60217451	2_60217452_INDEL
2	60230823	60230823	2_60230824_INDEL
2	60232759	60232759	2_60232760_INDEL
2	60260435	60260748	2_60260436_INDEL
2	60285885	60287173	2_60285886_INDEL
2	60293429	60293429	2_60293430_INDEL
2	60360252	60360252	2_60360253_INDEL
2	60376645	60376645	2_60376646_INDEL
2	60417067	60417067	2_60417068_OTHER
2	60890738	60892528	2_60890739_INDEL
2	60996499	60996576	2_60996500_INDEL
2	61408519	61408519	2_61408520_OTHER
2	61447987	61448198	2_61447988_INDEL
2	61501744	61503192	2_61501745_INDEL
2	61508111	61508909	2_61508112_INDEL
2	61518286	61518353	2_61518287_INDEL
2	61566658	61566756	2_61566659_INDEL
2	61566901	61566901	2_61566902_OTHER
2	61661771	61663085	2_61661772_INDEL
2	61848820	61849930	2_61848821_INDEL
2	61896440	61897946	2_61896441_INDEL
2	62035441	62035441	2_62035442_INDEL
2	62138238	62138238	2_62138239_INDEL
2	62204777	62204777	2_62204778_INDEL
2	62263954	62263954	2_62263955_INDEL
2	62267757	62269353	2_62267758_INDEL
2	62476615	62476615	2_62476616_INDEL
2	62791976	62792104	2_62791977_INDEL
2	62796247	62796247	2_62796248_INDEL
2	62817064	62817064	2_62817065_OTHER
2	62819338	62819338	2_62819339_OTHER
2	62985638	62985638	2_62985639_INDEL
2	63101294	63101294	2_63101295_INDEL
2	63506238	63507386	2_63497711_INDEL
2	63497710	63506024	2_63497711_INDEL
2	63802806	63802806	2_63802807_INDEL
2	63826850	63826850	2_63826851_INDEL
2	63923961	63923961	2_63923962_INDEL
2	64082640	64082726	2_64082641_INDEL
2	64122191	64122191	2_64122192_INDEL
2	64235759	64235759	2_64235760_INDEL
2	64246161	64246161	2_64246162_INDEL
2	64429579	64429579	2_64429580_INDEL
2	64554880	64554880	2_64554881_INDEL
2	64589924	64589924	2_64589925_INDEL
2	64650660	64650660	2_64650661_INDEL
2	64687853	64687853	2_64687854_INDEL
2	64775091	64776428	2_64775092_INDEL
2	64780331	64780331	2_64780332_INDEL
2	64827694	64827694	2_64827695_INDEL
2	64898196	64898297	2_64898197_INDEL
2	64914736	64914736	2_64914737_INDEL
2	65053704	65054423	2_65053705_INDEL
2	65056781	65056845	2_65056782_INDEL
2	65104871	65105202	2_65104872_INDEL
2	65119302	65119302	2_65119303_INDEL
2	65457234	65457518	2_65457235_INDEL
2	66975813	66975813	2_66975814_INDEL
2	67032078	67032078	2_67032079_INDEL
2	67050465	67050465	2_67050466_INDEL
2	67076232	67077406	2_67076233_INDEL
2	67194238	67194238	2_67194239_INDEL
2	67198032	67198032	2_67198033_INDEL
2	67203934	67203934	2_67203935_OTHER
2	67218172	67218172	2_67218173_INDEL
2	67249609	67250022	2_67249610_INDEL
2	67315016	67315016	2_67315017_INDEL
2	67319801	67319801	2_67319802_INDEL
2	67346076	67346076	2_67346077_INDEL
2	67413727	67413727	2_67413728_OTHER
2	67470198	67471954	2_67470199_INDEL
2	67470574	67470574	2_67470575_INDEL
2	67471525	67471525	2_67471526_OTHER
2	67490049	67490049	2_67490050_INDEL
2	67497778	67499082	2_67497779_INDEL
2	67509686	67509686	2_67509687_INDEL
2	67567860	67567860	2_67567861_INDEL
2	67570528	67570650	2_67570529_INDEL
2	67571150	67571150	2_67571151_INDEL
2	67571536	67571678	2_67571537_INDEL
2	67630890	67630890	2_67630891_INDEL
2	67667485	67667485	2_67667486_INDEL
2	67667485	67667485	2_67667486_INDEL
2	67715428	67715428	2_67715429_INDEL
2	67723110	67723184	2_67723111_INDEL
2	69506126	69506325	2_69506127_INDEL
2	69506464	69507492	2_69506127_INDEL
2	69798284	69799056	2_69787889_INDEL
2	69787888	69798216	2_69787889_INDEL
2	71315137	71315137	2_71315138_INDEL
2	71380261	71380261	2_71380262_INDEL
2	71780977	71781074	2_71780978_INDEL
2	71780977	71781074	2_71780978_INDEL
2	72005873	72005873	2_72005874_INDEL
2	72568992	72569116	2_72568993_INDEL
2	72724902	72725009	2_72724903_INDEL
2	72725301	72725301	2_72725302_INDEL
2	73341454	73341454	2_73341455_INDEL
2	73641582	73641582	2_73641583_INDEL
2	75898504	75898504	2_75898505_INDEL
2	75957801	75959468	2_75957802_INDEL
2	75972108	75972108	2_75972109_INDEL
2	76098831	76098831	2_76098832_INDEL
2	76129830	76132221	2_76129831_INDEL
2	76188953	76188953	2_76188954_INDEL
2	76266116	76266116	2_76266117_INDEL
2	76313389	76313389	2_76313390_INDEL
2	76429614	76429614	2_76429615_INDEL
2	76453546	76453546	2_76453547_INDEL
2	76461164	76461164	2_76461165_INDEL
2	76635977	76635977	2_76635978_INDEL
2	76702394	76702394	2_76702395_INDEL
2	76821228	76821228	2_76821229_INDEL
2	76833305	76836625	2_76833306_INDEL
2	76852566	76852756	2_76852567_INDEL
2	76873064	76873064	2_76873065_INDEL
2	77262430	77263098	2_77246736_INDEL
[truncated: 25,722 more rows]

## Sheet: SVs_splicing
splice_chr	splice_start	splice_end	var_id
1	342722	342723	1_246440_INDEL
1	342545	342546	1_246440_INDEL
1	328831	328832	1_246440_INDEL
1	347552	347553	1_246440_INDEL
1	347221	347222	1_246440_INDEL
1	346600	346601	1_246440_INDEL
1	479487	479488	1_246440_INDEL
1	3221625	3221626	1_3220973_INDEL
1	3221724	3221725	1_3220973_INDEL
1	3222450	3222451	1_3220973_INDEL
1	8918382	8918383	1_8918044_INDEL
1	18597759	18597958	1_18597760_INDEL
1	18597759	18597958	1_18597760_INDEL
1	18635332	18635389	1_18635333_INDEL
1	18635332	18635389	1_18635333_INDEL
1	18681580	18681580	1_18681581_INDEL
1	18681580	18681580	1_18681581_INDEL
1	18684093	18684093	1_18684094_INDEL
1	18684093	18684093	1_18684094_INDEL
1	18685300	18685300	1_18685301_INDEL
1	18685300	18685300	1_18685301_INDEL
1	18687823	18687823	1_18687824_INDEL
1	18687823	18687823	1_18687824_INDEL
1	18689771	18689771	1_18689772_INDEL
1	18689771	18689771	1_18689772_INDEL
1	18691924	18691924	1_18691925_INDEL
1	18691924	18691924	1_18691925_INDEL
1	44088512	44088512	1_44088513_INDEL
1	44088512	44088512	1_44088513_INDEL
1	44088512	44088512	1_44088513_INDEL
1	44088512	44088512	1_44088513_INDEL
1	44120639	44120730	1_44120640_INDEL
1	44120639	44120730	1_44120640_INDEL
1	44120639	44120730	1_44120640_INDEL
1	44120639	44120730	1_44120640_INDEL
1	44235469	44235469	1_44235470_INDEL
1	44235469	44235469	1_44235470_INDEL
1	44235469	44235469	1_44235470_INDEL
1	44235469	44235469	1_44235470_INDEL
1	44476777	44476961	1_44476778_INDEL
1	44476777	44476961	1_44476778_INDEL
1	44476777	44476961	1_44476778_INDEL
1	44476777	44476961	1_44476778_INDEL
1	44476777	44476961	1_44476778_INDEL
1	44476777	44476961	1_44476778_INDEL
1	44832267	44832268	1_44831552_INDEL
1	44837893	44837894	1_44831552_INDEL
1	44833403	44833404	1_44831552_INDEL
1	57206096	57206097	1_57204271_INDEL
1	66443067	66443068	1_66443020_INDEL
1	141718385	141718385	1_141718386_INDEL
1	141718385	141718385	1_141718386_INDEL
1	141718385	141718385	1_141718386_INDEL
1	141718385	141718385	1_141718386_INDEL
1	141718385	141718385	1_141718386_INDEL
1	141718385	141718385	1_141718386_INDEL
1	141718385	141718385	1_141718386_INDEL
1	141718385	141718385	1_141718386_INDEL
1	144516186	144516187	1_144516056_INDEL
1	144516083	144516084	1_144516056_INDEL
1	152524318	152524319	1_152524017_INDEL
2	1318121	1318122	2_1293692_INDEL
2	1318044	1318045	2_1293692_INDEL
2	1317938	1317939	2_1293692_INDEL
2	1317852	1317853	2_1293692_INDEL
2	1317767	1317768	2_1293692_INDEL
2	1317155	1317156	2_1293692_INDEL
2	1317021	1317022	2_1293692_INDEL
2	1315515	1315516	2_1293692_INDEL
2	1319013	1319014	2_1293692_INDEL
2	1319157	1319158	2_1293692_INDEL
2	1319268	1319269	2_1293692_INDEL
2	1321072	1321073	2_1293692_INDEL
2	1321158	1321159	2_1293692_INDEL
2	1321850	1321851	2_1293692_INDEL
2	1321962	1321963	2_1293692_INDEL
2	1322035	1322036	2_1293692_INDEL
2	1322170	1322171	2_1293692_INDEL
2	1322253	1322254	2_1293692_INDEL
2	1322410	1322411	2_1293692_INDEL
2	1322498	1322499	2_1293692_INDEL
2	1322595	1322596	2_1293692_INDEL
2	1322712	1322713	2_1293692_INDEL
2	1322788	1322789	2_1293692_INDEL
2	1322867	1322868	2_1293692_INDEL
2	1319013	1319014	2_1293692_INDEL
2	1319157	1319158	2_1293692_INDEL
2	1319268	1319269	2_1293692_INDEL
2	1321072	1321073	2_1293692_INDEL
2	1321158	1321159	2_1293692_INDEL
2	1321850	1321851	2_1293692_INDEL
2	1321962	1321963	2_1293692_INDEL
2	1322035	1322036	2_1293692_INDEL
2	1322170	1322171	2_1293692_INDEL
2	1322253	1322254	2_1293692_INDEL
2	1322410	1322411	2_1293692_INDEL
2	1322498	1322499	2_1293692_INDEL
2	1322595	1322596	2_1293692_INDEL
2	1322712	1322713	2_1293692_INDEL
2	1322788	1322789	2_1293692_INDEL
2	1322867	1322868	2_1293692_INDEL
2	1334136	1334137	2_1293692_INDEL
2	1336588	1336589	2_1293692_INDEL
2	1336699	1336700	2_1293692_INDEL
2	1336963	1336964	2_1293692_INDEL
2	1337042	1337043	2_1293692_INDEL
2	1337119	1337120	2_1293692_INDEL
2	1337217	1337218	2_1293692_INDEL
2	1337327	1337328	2_1293692_INDEL
2	1337368	1337369	2_1293692_INDEL
2	1334136	1334137	2_1293692_INDEL
2	1336588	1336589	2_1293692_INDEL
2	1336699	1336700	2_1293692_INDEL
2	1336963	1336964	2_1293692_INDEL
2	1337042	1337043	2_1293692_INDEL
2	1337119	1337120	2_1293692_INDEL
2	1337217	1337218	2_1293692_INDEL
2	1337327	1337328	2_1293692_INDEL
2	1337368	1337369	2_1293692_INDEL
2	1334136	1334137	2_1293692_INDEL
2	1336588	1336589	2_1293692_INDEL
2	1336699	1336700	2_1293692_INDEL
2	1336963	1336964	2_1293692_INDEL
2	1337042	1337043	2_1293692_INDEL
2	1337119	1337120	2_1293692_INDEL
2	1337217	1337218	2_1293692_INDEL
2	1337327	1337328	2_1293692_INDEL
2	1337368	1337369	2_1293692_INDEL
2	1334136	1334137	2_1293692_INDEL
2	1336588	1336589	2_1293692_INDEL
2	1336699	1336700	2_1293692_INDEL
2	1336963	1336964	2_1293692_INDEL
2	1337042	1337043	2_1293692_INDEL
2	1337119	1337120	2_1293692_INDEL
2	1337217	1337218	2_1293692_INDEL
2	1336699	1336700	2_1293692_INDEL
2	1336878	1336879	2_1293692_INDEL
2	1336963	1336964	2_1293692_INDEL
2	1337042	1337043	2_1293692_INDEL
2	1337126	1337127	2_1293692_INDEL
2	1337217	1337218	2_1293692_INDEL
2	1337327	1337328	2_1293692_INDEL
2	1337368	1337369	2_1293692_INDEL
2	1336878	1336879	2_1293692_INDEL
2	1336963	1336964	2_1293692_INDEL
2	1337042	1337043	2_1293692_INDEL
2	1337119	1337120	2_1293692_INDEL
2	1337217	1337218	2_1293692_INDEL
2	1337327	1337328	2_1293692_INDEL
2	1337368	1337369	2_1293692_INDEL
2	1337368	1337369	2_1293692_INDEL
2	1337368	1337369	2_1293692_INDEL
2	1348519	1348520	2_1293692_INDEL
2	1348590	1348591	2_1293692_INDEL
2	1349302	1349303	2_1293692_INDEL
2	1349367	1349368	2_1293692_INDEL
2	1349581	1349582	2_1293692_INDEL
2	1348519	1348520	2_1293692_INDEL
2	1348590	1348591	2_1293692_INDEL
2	1349302	1349303	2_1293692_INDEL
2	1349367	1349368	2_1293692_INDEL
2	1349581	1349582	2_1293692_INDEL
2	1349726	1349727	2_1293692_INDEL
2	1350131	1350132	2_1293692_INDEL
2	1350200	1350201	2_1293692_INDEL
2	1350276	1350277	2_1293692_INDEL
2	1350356	1350357	2_1293692_INDEL
2	1350448	1350449	2_1293692_INDEL
2	1350540	1350541	2_1293692_INDEL
2	1350791	1350792	2_1293692_INDEL
2	1350882	1350883	2_1293692_INDEL
2	1351554	1351555	2_1293692_INDEL
2	1351765	1351766	2_1293692_INDEL
2	1352181	1352182	2_1293692_INDEL
2	1352258	1352259	2_1293692_INDEL
2	1352469	1352470	2_1293692_INDEL
2	1348519	1348520	2_1293692_INDEL
2	1348590	1348591	2_1293692_INDEL
2	1349302	1349303	2_1293692_INDEL
2	1349367	1349368	2_1293692_INDEL
2	1349581	1349582	2_1293692_INDEL
2	1349726	1349727	2_1293692_INDEL
2	1350131	1350132	2_1293692_INDEL
2	1350200	1350201	2_1293692_INDEL
2	1350791	1350792	2_1293692_INDEL
2	1350882	1350883	2_1293692_INDEL
2	1351554	1351555	2_1293692_INDEL
2	1351765	1351766	2_1293692_INDEL
2	1352181	1352182	2_1293692_INDEL
2	1352258	1352259	2_1293692_INDEL
2	1352469	1352470	2_1293692_INDEL
2	1348519	1348520	2_1293692_INDEL
2	1348590	1348591	2_1293692_INDEL
2	1349302	1349303	2_1293692_INDEL
2	1349367	1349368	2_1293692_INDEL
2	1349581	1349582	2_1293692_INDEL
2	1349726	1349727	2_1293692_INDEL
2	1350131	1350132	2_1293692_INDEL
2	1350200	1350201	2_1293692_INDEL
2	1350276	1350277	2_1293692_INDEL
2	1350356	1350357	2_1293692_INDEL
2	1350448	1350449	2_1293692_INDEL
2	1350540	1350541	2_1293692_INDEL
2	1350791	1350792	2_1293692_INDEL
2	1350882	1350883	2_1293692_INDEL
2	1351554	1351555	2_1293692_INDEL
2	1351765	1351766	2_1293692_INDEL
2	1352181	1352182	2_1293692_INDEL
2	1352258	1352259	2_1293692_INDEL
2	1352469	1352470	2_1293692_INDEL
2	1348519	1348520	2_1293692_INDEL
2	1348590	1348591	2_1293692_INDEL
2	1349302	1349303	2_1293692_INDEL
2	1349367	1349368	2_1293692_INDEL
2	1349581	1349582	2_1293692_INDEL
2	1349726	1349727	2_1293692_INDEL
2	1350131	1350132	2_1293692_INDEL
2	1350200	1350201	2_1293692_INDEL
2	1350276	1350277	2_1293692_INDEL
2	1350356	1350357	2_1293692_INDEL
2	1350448	1350449	2_1293692_INDEL
2	1350540	1350541	2_1293692_INDEL
2	1350791	1350792	2_1293692_INDEL
2	1350882	1350883	2_1293692_INDEL
2	1351554	1351555	2_1293692_INDEL
2	1351765	1351766	2_1293692_INDEL
2	1352181	1352182	2_1293692_INDEL
2	1352258	1352259	2_1293692_INDEL
2	1352469	1352470	2_1293692_INDEL
2	1348519	1348520	2_1293692_INDEL
2	1348590	1348591	2_1293692_INDEL
2	1349302	1349303	2_1293692_INDEL
2	1349367	1349368	2_1293692_INDEL
2	1349581	1349582	2_1293692_INDEL
2	1349726	1349727	2_1293692_INDEL
2	1350131	1350132	2_1293692_INDEL
2	1350200	1350201	2_1293692_INDEL
2	1350276	1350277	2_1293692_INDEL
2	1350356	1350357	2_1293692_INDEL
2	1350448	1350449	2_1293692_INDEL
2	1350540	1350541	2_1293692_INDEL
2	1350791	1350792	2_1293692_INDEL
2	1350882	1350883	2_1293692_INDEL
2	1351554	1351555	2_1293692_INDEL
2	1351765	1351766	2_1293692_INDEL
2	1352181	1352182	2_1293692_INDEL
2	1352258	1352259	2_1293692_INDEL
2	1352469	1352470	2_1293692_INDEL
2	1348519	1348520	2_1293692_INDEL
2	1348590	1348591	2_1293692_INDEL
2	1349302	1349303	2_1293692_INDEL
2	1349367	1349368	2_1293692_INDEL
2	1349581	1349582	2_1293692_INDEL
2	1349726	1349727	2_1293692_INDEL
2	1350131	1350132	2_1293692_INDEL
2	1350200	1350201	2_1293692_INDEL
2	1350276	1350277	2_1293692_INDEL
2	1350356	1350357	2_1293692_INDEL
2	1350448	1350449	2_1293692_INDEL
2	1350540	1350541	2_1293692_INDEL
2	1350791	1350792	2_1293692_INDEL
2	1350882	1350883	2_1293692_INDEL
2	1351554	1351555	2_1293692_INDEL
2	1351765	1351766	2_1293692_INDEL
2	1352181	1352182	2_1293692_INDEL
2	1352258	1352259	2_1293692_INDEL
2	1352469	1352470	2_1293692_INDEL
2	1348519	1348520	2_1293692_INDEL
2	1348590	1348591	2_1293692_INDEL
2	1349302	1349303	2_1293692_INDEL
2	1349367	1349368	2_1293692_INDEL
2	1349581	1349582	2_1293692_INDEL
2	1349726	1349727	2_1293692_INDEL
2	1350131	1350132	2_1293692_INDEL
2	1350200	1350201	2_1293692_INDEL
2	1350276	1350277	2_1293692_INDEL
2	1350356	1350357	2_1293692_INDEL
2	1350448	1350449	2_1293692_INDEL
2	1350540	1350541	2_1293692_INDEL
2	1350791	1350792	2_1293692_INDEL
2	1350882	1350883	2_1293692_INDEL
2	1351554	1351555	2_1293692_INDEL
2	1351765	1351766	2_1293692_INDEL
2	1352181	1352182	2_1293692_INDEL
2	1352258	1352259	2_1293692_INDEL
2	1352469	1352470	2_1293692_INDEL
2	1348519	1348520	2_1293692_INDEL
2	1348590	1348591	2_1293692_INDEL
2	1349302	1349303	2_1293692_INDEL
2	1349367	1349368	2_1293692_INDEL
2	1349581	1349582	2_1293692_INDEL
2	1349726	1349727	2_1293692_INDEL
2	1350131	1350132	2_1293692_INDEL
2	1350200	1350201	2_1293692_INDEL
2	1350276	1350277	2_1293692_INDEL
2	1350356	1350357	2_1293692_INDEL
2	1350448	1350449	2_1293692_INDEL
2	1350540	1350541	2_1293692_INDEL
2	1350791	1350792	2_1293692_INDEL
2	1350882	1350883	2_1293692_INDEL
2	1351554	1351555	2_1293692_INDEL
2	1351765	1351766	2_1293692_INDEL
2	1352181	1352182	2_1293692_INDEL
2	1352258	1352259	2_1293692_INDEL
2	1352469	1352470	2_1293692_INDEL
2	18207974	18207975	2_18207943_INDEL
2	18208060	18208061	2_18207943_INDEL
2	18208171	18208172	2_18207943_INDEL
2	18208257	18208258	2_18207943_INDEL
2	18209356	18209357	2_18209287_INDEL
2	18209442	18209443	2_18209287_INDEL
2	27321774	27321775	2_27313972_INDEL
2	27321686	27321687	2_27313972_INDEL
2	27321774	27321775	2_27313972_INDEL
2	27321686	27321687	2_27313972_INDEL
2	27321774	27321775	2_27313972_INDEL
2	27321686	27321687	2_27313972_INDEL
2	27321774	27321775	2_27313972_INDEL
2	27321686	27321687	2_27313972_INDEL
2	27332166	27332167	2_27313972_INDEL
2	27332166	27332167	2_27313972_INDEL
2	27332166	27332167	2_27313972_INDEL
2	27332166	27332167	2_27313972_INDEL
2	27359812	27359813	2_27313972_INDEL
2	27359812	27359813	2_27313972_INDEL
2	27359812	27359813	2_27313972_INDEL
2	27363045	27363046	2_27313972_INDEL
2	27362886	27362887	2_27313972_INDEL
2	27363045	27363046	2_27313972_INDEL
2	27362886	27362887	2_27313972_INDEL
2	27362331	27362332	2_27313972_INDEL
2	27362305	27362306	2_27313972_INDEL
2	27419095	27419096	2_27313972_INDEL
2	27418964	27418965	2_27313972_INDEL
2	27415663	27415664	2_27313972_INDEL
2	27415554	27415555	2_27313972_INDEL
2	27419095	27419096	2_27313972_INDEL
2	27418964	27418965	2_27313972_INDEL
2	27415663	27415664	2_27313972_INDEL
2	27415554	27415555	2_27313972_INDEL
2	27419095	27419096	2_27313972_INDEL
2	27418964	27418965	2_27313972_INDEL
2	27415663	27415664	2_27313972_INDEL
2	27415554	27415555	2_27313972_INDEL
2	27441141	27441142	2_27313972_INDEL
2	27441088	27441089	2_27313972_INDEL
2	27438735	27438736	2_27313972_INDEL
2	27438640	27438641	2_27313972_INDEL
2	27441141	27441142	2_27313972_INDEL
2	27441088	27441089	2_27313972_INDEL
2	27438735	27438736	2_27313972_INDEL
2	27438640	27438641	2_27313972_INDEL
2	27441141	27441142	2_27313972_INDEL
2	27441088	27441089	2_27313972_INDEL
2	27438735	27438736	2_27313972_INDEL
2	27438640	27438641	2_27313972_INDEL
2	27502776	27502777	2_27313972_INDEL
2	27502716	27502717	2_27313972_INDEL
2	27502776	27502777	2_27313972_INDEL
2	27502716	27502717	2_27313972_INDEL
2	27502776	27502777	2_27313972_INDEL
2	27502716	27502717	2_27313972_INDEL
2	27605021	27605022	2_27313972_INDEL
2	27604913	27604914	2_27313972_INDEL
2	27593473	27593474	2_27313972_INDEL
2	27593340	27593341	2_27313972_INDEL
2	27605021	27605022	2_27313972_INDEL
2	27604913	27604914	2_27313972_INDEL
2	27593473	27593474	2_27313972_INDEL
2	27593340	27593341	2_27313972_INDEL
2	27605021	27605022	2_27313972_INDEL
2	27604913	27604914	2_27313972_INDEL
2	27593473	27593474	2_27313972_INDEL
2	27593340	27593341	2_27313972_INDEL
2	27712043	27712044	2_27313972_INDEL
2	27712043	27712044	2_27313972_INDEL
2	27712043	27712044	2_27313972_INDEL
2	27870443	27870444	2_27313972_INDEL
2	27937038	27937039	2_27313972_INDEL
2	27937153	27937154	2_27313972_INDEL
2	27957894	27957895	2_27313972_INDEL
2	27958005	27958006	2_27313972_INDEL
2	27961191	27961192	2_27313972_INDEL
2	27961335	27961336	2_27313972_INDEL
2	27962559	27962560	2_27313972_INDEL
2	43268386	43268387	2_43268018_INDEL
2	43268386	43268387	2_43268018_INDEL
2	69506323	69506324	2_69506127_INDEL
2	69506465	69506466	2_69506127_INDEL
2	89160586	89160587	2_89157704_INDEL
2	89160684	89160685	2_89157704_INDEL
2	89160586	89160587	2_89157704_INDEL
2	89160684	89160685	2_89157704_INDEL
2	89162584	89162585	2_89157704_INDEL
2	89162715	89162716	2_89157704_INDEL
2	89163400	89163401	2_89157704_INDEL
2	89163477	89163478	2_89157704_INDEL
2	89165337	89165338	2_89157704_INDEL
2	89165392	89165393	2_89157704_INDEL
2	89168522	89168523	2_89157704_INDEL
2	89168639	89168640	2_89157704_INDEL
2	89169394	89169395	2_89157704_INDEL
2	89169462	89169463	2_89157704_INDEL
2	89171601	89171602	2_89157704_INDEL
2	89171792	89171793	2_89157704_INDEL
2	89172299	89172300	2_89157704_INDEL
2	89172469	89172470	2_89157704_INDEL
2	89173351	89173352	2_89157704_INDEL
2	89162584	89162585	2_89157704_INDEL
2	89162715	89162716	2_89157704_INDEL
2	89163400	89163401	2_89157704_INDEL
2	89163477	89163478	2_89157704_INDEL
2	89165337	89165338	2_89157704_INDEL
2	89165392	89165393	2_89157704_INDEL
2	89168522	89168523	2_89157704_INDEL
2	89168639	89168640	2_89157704_INDEL
2	89169394	89169395	2_89157704_INDEL
2	89169462	89169463	2_89157704_INDEL
2	89171601	89171602	2_89157704_INDEL
2	89171792	89171793	2_89157704_INDEL
2	89172299	89172300	2_89157704_INDEL
2	89172469	89172470	2_89157704_INDEL
2	89173351	89173352	2_89157704_INDEL
2	119418422	119418423	2_119418372_INDEL
2	119418422	119418423	2_119418372_INDEL
2	121570395	121570396	2_121570085_INDEL
2	121571638	121571639	2_121571157_INDEL
2	121571853	121571854	2_121571157_INDEL
2	121572329	121572330	2_121571157_INDEL
2	121572329	121572330	2_121571870_INDEL
2	130314879	130314880	2_130314858_INDEL
2	130314879	130314880	2_130314858_INDEL
2	130314879	130314880	2_130314858_INDEL
2	130314879	130314880	2_130314858_INDEL
2	130314879	130314880	2_130314858_INDEL
2	130314879	130314880	2_130314858_INDEL
2	130314879	130314880	2_130314858_INDEL
2	130314879	130314880	2_130314858_INDEL
2	130314879	130314880	2_130314858_INDEL
2	132710190	132710191	2_132703483_INDEL
2	132710373	132710374	2_132703483_INDEL
2	132710520	132710521	2_132703483_INDEL
2	132710770	132710771	2_132703483_INDEL
2	132710879	132710880	2_132703483_INDEL
2	132713511	132713512	2_132703483_INDEL
3	8037851	8037852	3_8037849_INDEL
3	8037851	8037852	3_8037849_INDEL
3	8037851	8037852	3_8037849_INDEL
3	12554272	12554273	3_12554216_INDEL
3	12562006	12562007	3_12554216_INDEL
3	12554272	12554273	3_12554216_INDEL
3	12562006	12562007	3_12554216_INDEL
3	12562006	12562007	3_12554216_INDEL
3	12562006	12562007	3_12554216_INDEL
3	15428702	15428703	3_15428669_INDEL
3	15428760	15428761	3_15428669_INDEL
3	16173879	16173880	3_16173413_INDEL
3	18284819	18284820	3_18284591_INDEL
3	18506640	18506641	3_18505803_INDEL
3	18506509	18506510	3_18505803_INDEL
3	18506313	18506314	3_18505803_INDEL
3	18506182	18506183	3_18505803_INDEL
3	18505986	18505987	3_18505803_INDEL
3	18505855	18505856	3_18505803_INDEL
3	18506640	18506641	3_18505803_INDEL
3	18506509	18506510	3_18505803_INDEL
3	18506313	18506314	3_18505803_INDEL
3	18506182	18506183	3_18505803_INDEL
3	18505986	18505987	3_18505803_INDEL
3	18505855	18505856	3_18505803_INDEL
3	18506640	18506641	3_18505803_INDEL
3	18506509	18506510	3_18505803_INDEL
3	18506313	18506314	3_18505803_INDEL
3	18506182	18506183	3_18505803_INDEL
3	18505986	18505987	3_18505803_INDEL
3	18505855	18505856	3_18505803_INDEL
3	18506640	18506641	3_18505803_INDEL
3	18506509	18506510	3_18505803_INDEL
3	18506313	18506314	3_18505803_INDEL
3	18506182	18506183	3_18505803_INDEL
3	18505986	18505987	3_18505803_INDEL
3	18505855	18505856	3_18505803_INDEL
3	18506640	18506641	3_18506346_INDEL
3	18506509	18506510	3_18506346_INDEL
3	18506640	18506641	3_18506346_INDEL
3	18506509	18506510	3_18506346_INDEL
3	18506640	18506641	3_18506346_INDEL
3	18506509	18506510	3_18506346_INDEL
3	18506640	18506641	3_18506346_INDEL
3	18506509	18506510	3_18506346_INDEL
3	18507811	18507812	3_18507531_INDEL
3	18507811	18507812	3_18507531_INDEL
3	18507811	18507812	3_18507531_INDEL
3	18507811	18507812	3_18507531_INDEL
3	18509892	18509893	3_18509422_INDEL
3	18509761	18509762	3_18509422_INDEL
3	18509571	18509572	3_18509422_INDEL
3	18509440	18509441	3_18509422_INDEL
3	18509892	18509893	3_18509422_INDEL
3	18509761	18509762	3_18509422_INDEL
3	18509571	18509572	3_18509422_INDEL
3	18509440	18509441	3_18509422_INDEL
3	18509892	18509893	3_18509422_INDEL
3	18509761	18509762	3_18509422_INDEL
3	18509571	18509572	3_18509422_INDEL
3	18509440	18509441	3_18509422_INDEL
3	18509892	18509893	3_18509422_INDEL
3	18509761	18509762	3_18509422_INDEL
3	18509571	18509572	3_18509422_INDEL
3	18509440	18509441	3_18509422_INDEL
3	36303104	36303105	3_36301443_INDEL
3	36303105	36303106	3_36301443_INDEL
3	43152869	43153004	3_43152870_INDEL
3	43152869	43153004	3_43152870_INDEL
3	43152869	43153004	3_43152870_INDEL
3	43152869	43153004	3_43152870_INDEL
3	43152869	43153004	3_43152870_INDEL
3	43152869	43153004	3_43152870_INDEL
3	54458825	54458826	3_54449551_INDEL
3	54458825	54458826	3_54449551_INDEL
3	59452963	59452963	3_59452964_INDEL
3	59452963	59452963	3_59452964_INDEL
3	59452963	59452963	3_59452964_INDEL
3	59452963	59452963	3_59452964_INDEL
3	59452963	59452963	3_59452964_INDEL
3	59452963	59452963	3_59452964_INDEL
3	59452963	59452963	3_59452964_INDEL
3	59452963	59452963	3_59452964_INDEL
3	59452963	59452963	3_59452964_INDEL
3	59452963	59452963	3_59452964_INDEL
3	59452963	59452963	3_59452964_INDEL
3	59452963	59452963	3_59452964_INDEL
3	59452963	59452963	3_59452964_INDEL
3	59452963	59452963	3_59452964_INDEL
3	59452963	59452963	3_59452964_INDEL
3	59452963	59452963	3_59452964_INDEL
3	59452963	59452963	3_59452964_INDEL
3	59452963	59452963	3_59452964_INDEL
3	59452963	59452963	3_59452964_INDEL
3	59452963	59452963	3_59452964_INDEL
3	59452963	59452963	3_59452964_INDEL
3	59452963	59452963	3_59452964_INDEL
3	59452963	59452963	3_59452964_INDEL
3	59452963	59452963	3_59452964_INDEL
3	59452963	59452963	3_59452964_INDEL
3	59452963	59452963	3_59452964_INDEL
3	91982329	91982413	3_91982330_INDEL
3	91982329	91982413	3_91982330_INDEL
3	91982329	91982413	3_91982330_INDEL
3	91982329	91982413	3_91982330_INDEL
3	91982329	91982413	3_91982330_INDEL
3	91982329	91982413	3_91982330_INDEL
3	118901765	118901765	3_118901766_INDEL
4	8737993	8737994	4_8735096_INDEL
4	8738053	8738054	4_8735096_INDEL
4	20461322	20461323	4_20458893_INDEL
4	20461190	20461191	4_20458893_INDEL
4	20461190	20461191	4_20458893_INDEL
4	20461146	20461147	4_20458893_INDEL
4	20479963	20479964	4_20458893_INDEL
4	20477280	20477281	4_20458893_INDEL
4	20477237	20477238	4_20458893_INDEL
4	20475760	20475761	4_20458893_INDEL
4	20475623	20475624	4_20458893_INDEL
4	20471859	20471860	4_20458893_INDEL
4	20471701	20471702	4_20458893_INDEL
4	20471579	20471580	4_20458893_INDEL
4	20471454	20471455	4_20458893_INDEL
4	20466059	20466060	4_20458893_INDEL
4	20465892	20465893	4_20458893_INDEL
4	20480213	20480214	4_20458893_INDEL
4	20461322	20461323	4_20459895_INDEL
4	20461190	20461191	4_20459895_INDEL
4	20461190	20461191	4_20459895_INDEL
4	20461146	20461147	4_20459895_INDEL
4	20466059	20466060	4_20459895_INDEL
4	20465892	20465893	4_20459895_INDEL
4	34413603	34413604	4_34407891_INDEL
4	34412326	34412327	4_34407891_INDEL
4	34412089	34412090	4_34407891_INDEL
4	34411758	34411759	4_34407891_INDEL
4	34410836	34410837	4_34407891_INDEL
4	34410774	34410775	4_34407891_INDEL
4	66186286	66186287	4_66087901_INDEL
4	66201106	66201107	4_66087901_INDEL
4	66200981	66200982	4_66087901_INDEL
4	66213455	66213456	4_66087901_INDEL
4	66219672	66219673	4_66087901_INDEL
4	66272683	66272684	4_66087901_INDEL
4	66272619	66272620	4_66087901_INDEL
4	66267157	66267158	4_66087901_INDEL
4	66272683	66272684	4_66087901_INDEL
4	66272619	66272620	4_66087901_INDEL
4	66267157	66267158	4_66087901_INDEL
4	66272683	66272684	4_66087901_INDEL
4	66272619	66272620	4_66087901_INDEL
4	66267157	66267158	4_66087901_INDEL
4	66272683	66272684	4_66087901_INDEL
4	66289332	66289333	4_66087901_INDEL
4	66289170	66289171	4_66087901_INDEL
4	66288820	66288821	4_66087901_INDEL
4	66288732	66288733	4_66087901_INDEL
4	66285187	66285188	4_66087901_INDEL
4	66285126	66285127	4_66087901_INDEL
4	66284762	66284763	4_66087901_INDEL
4	66284629	66284630	4_66087901_INDEL
4	66283984	66283985	4_66087901_INDEL
4	66283911	66283912	4_66087901_INDEL
4	66289332	66289333	4_66087901_INDEL
4	66289170	66289171	4_66087901_INDEL
4	66288820	66288821	4_66087901_INDEL
4	66288732	66288733	4_66087901_INDEL
4	66285187	66285188	4_66087901_INDEL
4	66285126	66285127	4_66087901_INDEL
4	66284762	66284763	4_66087901_INDEL
4	66284629	66284630	4_66087901_INDEL
4	66283984	66283985	4_66087901_INDEL
4	66283911	66283912	4_66087901_INDEL
4	66289332	66289333	4_66087901_INDEL
4	66289170	66289171	4_66087901_INDEL
4	66288820	66288821	4_66087901_INDEL
4	66288732	66288733	4_66087901_INDEL
4	66285187	66285188	4_66087901_INDEL
4	66285126	66285127	4_66087901_INDEL
4	66284762	66284763	4_66087901_INDEL
4	66284629	66284630	4_66087901_INDEL
4	66283984	66283985	4_66087901_INDEL
4	66283911	66283912	4_66087901_INDEL
4	66289332	66289333	4_66087901_INDEL
4	66289170	66289171	4_66087901_INDEL
4	66288820	66288821	4_66087901_INDEL
4	66288732	66288733	4_66087901_INDEL
4	66285187	66285188	4_66087901_INDEL
4	66285126	66285127	4_66087901_INDEL
4	66284762	66284763	4_66087901_INDEL
4	66284629	66284630	4_66087901_INDEL
4	66283984	66283985	4_66087901_INDEL
4	66283911	66283912	4_66087901_INDEL
4	66289332	66289333	4_66087901_INDEL
4	66289170	66289171	4_66087901_INDEL
4	66288820	66288821	4_66087901_INDEL
4	66288732	66288733	4_66087901_INDEL
4	66285187	66285188	4_66087901_INDEL
4	66285126	66285127	4_66087901_INDEL
4	66284762	66284763	4_66087901_INDEL
4	66284629	66284630	4_66087901_INDEL
4	66283984	66283985	4_66087901_INDEL
4	66283911	66283912	4_66087901_INDEL
4	66278728	66278729	4_66087901_INDEL
4	66278569	66278570	4_66087901_INDEL
4	66303794	66303795	4_66087901_INDEL
4	66303675	66303676	4_66087901_INDEL
4	66302593	66302594	4_66087901_INDEL
4	66302435	66302436	4_66087901_INDEL
4	66300879	66300880	4_66087901_INDEL
4	66300752	66300753	4_66087901_INDEL
4	66295417	66295418	4_66087901_INDEL
4	66295256	66295257	4_66087901_INDEL
4	66294221	66294222	4_66087901_INDEL
4	66294178	66294179	4_66087901_INDEL
4	66292400	66292401	4_66087901_INDEL
4	66292240	66292241	4_66087901_INDEL
4	66303794	66303795	4_66087901_INDEL
4	66303675	66303676	4_66087901_INDEL
4	66302593	66302594	4_66087901_INDEL
4	66302435	66302436	4_66087901_INDEL
4	66300879	66300880	4_66087901_INDEL
4	66300752	66300753	4_66087901_INDEL
4	66295417	66295418	4_66087901_INDEL
4	66295256	66295257	4_66087901_INDEL
4	66294221	66294222	4_66087901_INDEL
4	66294178	66294179	4_66087901_INDEL
4	66292400	66292401	4_66087901_INDEL
4	66292240	66292241	4_66087901_INDEL
4	66303675	66303676	4_66087901_INDEL
4	66302593	66302594	4_66087901_INDEL
4	66302435	66302436	4_66087901_INDEL
4	66300879	66300880	4_66087901_INDEL
4	66300752	66300753	4_66087901_INDEL
4	66295417	66295418	4_66087901_INDEL
4	66295256	66295257	4_66087901_INDEL
4	66294221	66294222	4_66087901_INDEL
4	66294178	66294179	4_66087901_INDEL
4	66292400	66292401	4_66087901_INDEL
4	66292240	66292241	4_66087901_INDEL
4	66303675	66303676	4_66087901_INDEL
4	66302593	66302594	4_66087901_INDEL
4	66302435	66302436	4_66087901_INDEL
4	66300879	66300880	4_66087901_INDEL
4	66300752	66300753	4_66087901_INDEL
4	66295417	66295418	4_66087901_INDEL
4	66295256	66295257	4_66087901_INDEL
4	66294221	66294222	4_66087901_INDEL
4	66294178	66294179	4_66087901_INDEL
4	66292400	66292401	4_66087901_INDEL
4	66292240	66292241	4_66087901_INDEL
4	66303794	66303795	4_66087901_INDEL
4	66303675	66303676	4_66087901_INDEL
4	66302593	66302594	4_66087901_INDEL
4	66302435	66302436	4_66087901_INDEL
4	66300879	66300880	4_66087901_INDEL
4	66300752	66300753	4_66087901_INDEL
4	66295417	66295418	4_66087901_INDEL
4	66295256	66295257	4_66087901_INDEL
4	66294221	66294222	4_66087901_INDEL
4	66294178	66294179	4_66087901_INDEL
4	66292400	66292401	4_66087901_INDEL
4	66292240	66292241	4_66087901_INDEL
4	66325737	66325738	4_66087901_INDEL
4	66325737	66325738	4_66087901_INDEL
4	66325737	66325738	4_66087901_INDEL
4	66329053	66329054	4_66087901_INDEL
4	66332073	66332074	4_66087901_INDEL
4	66332227	66332228	4_66087901_INDEL
4	66335264	66335265	4_66087901_INDEL
4	66335394	66335395	4_66087901_INDEL
4	66338435	66338436	4_66087901_INDEL
4	66329053	66329054	4_66087901_INDEL
4	66332073	66332074	4_66087901_INDEL
4	66332227	66332228	4_66087901_INDEL
4	66334261	66334262	4_66087901_INDEL
4	66334425	66334426	4_66087901_INDEL
4	66335264	66335265	4_66087901_INDEL
4	66335394	66335395	4_66087901_INDEL
4	66338435	66338436	4_66087901_INDEL
4	66329053	66329054	4_66087901_INDEL
4	66332073	66332074	4_66087901_INDEL
4	66332227	66332228	4_66087901_INDEL
4	66334261	66334262	4_66087901_INDEL
4	66334425	66334426	4_66087901_INDEL
4	66335264	66335265	4_66087901_INDEL
4	66335394	66335395	4_66087901_INDEL
4	66335582	66335583	4_66087901_INDEL
4	66377286	66377287	4_66087901_INDEL
4	66377286	66377287	4_66087901_INDEL
4	66377286	66377287	4_66087901_INDEL
4	66377286	66377287	4_66087901_INDEL
4	66395700	66395701	4_66087901_INDEL
4	66395884	66395885	4_66087901_INDEL
4	66402800	66402801	4_66087901_INDEL
4	66403005	66403006	4_66087901_INDEL
4	66403973	66403974	4_66087901_INDEL
4	66404170	66404171	4_66087901_INDEL
4	66395700	66395701	4_66087901_INDEL
4	66395884	66395885	4_66087901_INDEL
4	66402800	66402801	4_66087901_INDEL
4	66403005	66403006	4_66087901_INDEL
4	66403973	66403974	4_66087901_INDEL
4	66404170	66404171	4_66087901_INDEL
4	66395700	66395701	4_66087901_INDEL
4	66395884	66395885	4_66087901_INDEL
4	66402800	66402801	4_66087901_INDEL
4	66403005	66403006	4_66087901_INDEL
4	66403973	66403974	4_66087901_INDEL
4	66404170	66404171	4_66087901_INDEL
4	66395700	66395701	4_66087901_INDEL
4	66395884	66395885	4_66087901_INDEL
4	66402800	66402801	4_66087901_INDEL
4	66403005	66403006	4_66087901_INDEL
4	66403973	66403974	4_66087901_INDEL
4	66404170	66404171	4_66087901_INDEL
4	66406567	66406568	4_66087901_INDEL
4	66406735	66406736	4_66087901_INDEL
4	66414790	66414791	4_66087901_INDEL
4	66414973	66414974	4_66087901_INDEL
4	66417295	66417296	4_66087901_INDEL
4	66406567	66406568	4_66087901_INDEL
4	66406735	66406736	4_66087901_INDEL
4	66414790	66414791	4_66087901_INDEL
4	66414973	66414974	4_66087901_INDEL
4	66417295	66417296	4_66087901_INDEL
4	66406567	66406568	4_66087901_INDEL
4	66406735	66406736	4_66087901_INDEL
4	66414790	66414791	4_66087901_INDEL
4	66414973	66414974	4_66087901_INDEL
4	66417295	66417296	4_66087901_INDEL
4	66406567	66406568	4_66087901_INDEL
4	66406735	66406736	4_66087901_INDEL
4	66414790	66414791	4_66087901_INDEL
4	66414973	66414974	4_66087901_INDEL
4	66417295	66417296	4_66087901_INDEL
4	66423229	66423230	4_66087901_INDEL
4	66428514	66428515	4_66087901_INDEL
4	66428435	66428436	4_66087901_INDEL
4	66423229	66423230	4_66087901_INDEL
4	66428514	66428515	4_66087901_INDEL
4	66428435	66428436	4_66087901_INDEL
4	66426415	66426416	4_66087901_INDEL
4	66426415	66426416	4_66087901_INDEL
4	66431062	66431063	4_66087901_INDEL
4	66446790	66446791	4_66087901_INDEL
4	66446656	66446657	4_66087901_INDEL
4	66443836	66443837	4_66087901_INDEL
4	66443084	66443085	4_66087901_INDEL
4	66439371	66439372	4_66087901_INDEL
4	66439219	66439220	4_66087901_INDEL
4	66438290	66438291	4_66087901_INDEL
4	66438186	66438187	4_66087901_INDEL
4	66446790	66446791	4_66087901_INDEL
4	66446656	66446657	4_66087901_INDEL
4	66443836	66443837	4_66087901_INDEL
4	66443084	66443085	4_66087901_INDEL
4	66439371	66439372	4_66087901_INDEL
4	66439219	66439220	4_66087901_INDEL
4	66438290	66438291	4_66087901_INDEL
4	66438186	66438187	4_66087901_INDEL
4	66446790	66446791	4_66087901_INDEL
4	66446656	66446657	4_66087901_INDEL
4	66443836	66443837	4_66087901_INDEL
4	66443084	66443085	4_66087901_INDEL
4	66439371	66439372	4_66087901_INDEL
4	66439219	66439220	4_66087901_INDEL
4	66438290	66438291	4_66087901_INDEL
4	66438186	66438187	4_66087901_INDEL
4	66446790	66446791	4_66087901_INDEL
4	66446656	66446657	4_66087901_INDEL
4	66443836	66443837	4_66087901_INDEL
4	66443084	66443085	4_66087901_INDEL
4	66439371	66439372	4_66087901_INDEL
4	66439219	66439220	4_66087901_INDEL
4	66438290	66438291	4_66087901_INDEL
4	66438186	66438187	4_66087901_INDEL
4	66446790	66446791	4_66087901_INDEL
4	66446656	66446657	4_66087901_INDEL
4	66443836	66443837	4_66087901_INDEL
4	66443084	66443085	4_66087901_INDEL
4	66439371	66439372	4_66087901_INDEL
4	66439219	66439220	4_66087901_INDEL
4	66438290	66438291	4_66087901_INDEL
4	66438186	66438187	4_66087901_INDEL
4	66446790	66446791	4_66087901_INDEL
4	66446656	66446657	4_66087901_INDEL
4	66443836	66443837	4_66087901_INDEL
4	66443084	66443085	4_66087901_INDEL
4	66439371	66439372	4_66087901_INDEL
4	66439219	66439220	4_66087901_INDEL
4	66438290	66438291	4_66087901_INDEL
4	66438186	66438187	4_66087901_INDEL
4	66437149	66437150	4_66087901_INDEL
4	77602237	77602238	4_77602228_INDEL
4	77602237	77602238	4_77602228_INDEL
4	77602237	77602238	4_77602228_INDEL
4	82598770	82598771	4_82592241_INDEL
4	82598892	82598893	4_82592241_INDEL
4	82598770	82598771	4_82592242_INDEL
4	82598892	82598893	4_82592242_INDEL
4	82618920	82618921	4_82612706_INDEL
4	82619043	82619044	4_82612706_INDEL
4	82699806	82699807	4_82696211_INDEL
4	82699859	82699860	4_82696211_INDEL
4	82705978	82705979	4_82696211_INDEL
4	82706310	82706311	4_82696211_INDEL
4	82707935	82707936	4_82696211_INDEL
4	82707994	82707995	4_82696211_INDEL
4	82708781	82708782	4_82696211_INDEL
4	82708837	82708838	4_82696211_INDEL
4	82710254	82710255	4_82696211_INDEL
4	82720387	82720388	4_82696211_INDEL
4	82720514	82720515	4_82696211_INDEL
4	82720817	82720818	4_82696211_INDEL
4	85245414	85245415	4_85245409_INDEL
4	105625043	105625044	4_105624819_INDEL
4	105625174	105625175	4_105624819_INDEL
4	105743598	105743599	4_105743596_INDEL
4	105821542	105821543	4_105818617_INDEL
4	105821626	105821627	4_105818617_INDEL
4	105910140	105910141	4_105898661_INDEL
4	105910056	105910057	4_105898661_INDEL
4	105922484	105922485	4_105898661_INDEL
4	105922201	105922202	4_105898661_INDEL
4	105922208	105922209	4_105898661_INDEL
4	105922964	105922965	4_105898661_INDEL
4	112672415	112672479	4_112672416_INDEL
4	112672415	112672479	4_112672416_INDEL
4	112850476	112850477	4_112827564_INDEL
4	112850476	112850477	4_112827564_INDEL
4	112855460	112855461	4_112827564_INDEL
4	112855863	112855864	4_112827564_INDEL
4	112858514	112858515	4_112827564_INDEL
4	112858589	112858590	4_112827564_INDEL
4	112862536	112862537	4_112827564_INDEL
4	112863162	112863163	4_112827564_INDEL
4	112855212	112855213	4_112827564_INDEL
4	112855863	112855864	4_112827564_INDEL
4	112858514	112858515	4_112827564_INDEL
4	112858589	112858590	4_112827564_INDEL
4	112862536	112862537	4_112827564_INDEL
4	112863162	112863163	4_112827564_INDEL
4	112855863	112855864	4_112827564_INDEL
4	112858514	112858515	4_112827564_INDEL
4	112858589	112858590	4_112827564_INDEL
4	112862536	112862537	4_112827564_INDEL
4	112863162	112863163	4_112827564_INDEL
4	112873338	112873339	4_112827564_INDEL
4	112873338	112873339	4_112827564_INDEL
4	112873338	112873339	4_112827564_INDEL
4	112904635	112904636	4_112827564_INDEL
4	112905198	112905199	4_112827564_INDEL
4	112942419	112942420	4_112827564_INDEL
4	112941553	112941554	4_112827564_INDEL
4	112942419	112942420	4_112827564_INDEL
4	112941553	112941554	4_112827564_INDEL
4	112942419	112942420	4_112827564_INDEL
4	112941553	112941554	4_112827564_INDEL
4	112942419	112942420	4_112827564_INDEL
4	112941553	112941554	4_112827564_INDEL
4	112946953	112946954	4_112827564_INDEL
4	112945174	112945175	4_112827564_INDEL
4	112945116	112945117	4_112827564_INDEL
4	112942469	112942470	4_112827564_INDEL
4	112942419	112942420	4_112827564_INDEL
4	112941553	112941554	4_112827564_INDEL
4	112942419	112942420	4_112827564_INDEL
4	112941553	112941554	4_112827564_INDEL
4	112942419	112942420	4_112827564_INDEL
4	112941553	112941554	4_112827564_INDEL
4	112959570	112959571	4_112827564_INDEL
4	112959007	112959008	4_112827564_INDEL
4	113071579	113071580	4_112827564_INDEL
4	113068573	113068574	4_112827564_INDEL
4	113071579	113071580	4_112827564_INDEL
4	113068573	113068574	4_112827564_INDEL
4	113133612	113133613	4_112827564_INDEL
4	113132469	113132470	4_112827564_INDEL
4	113133612	113133613	4_112827564_INDEL
4	113132469	113132470	4_112827564_INDEL
4	113133612	113133613	4_112827564_INDEL
4	113132469	113132470	4_112827564_INDEL
4	113236092	113236093	4_112827564_INDEL
4	113238760	113238761	4_112827564_INDEL
4	113236092	113236093	4_112827564_INDEL
4	113238760	113238761	4_112827564_INDEL
4	113268107	113268108	4_112827564_INDEL
4	113266721	113266722	4_112827564_INDEL
4	113266634	113266635	4_112827564_INDEL
4	113264323	113264324	4_112827564_INDEL
4	112850476	112850477	4_112849690_INDEL
4	112850476	112850477	4_112849690_INDEL
4	112855460	112855461	4_112849690_INDEL
4	112855863	112855864	4_112849690_INDEL
4	112855212	112855213	4_112849690_INDEL
4	112855863	112855864	4_112849690_INDEL
4	112855863	112855864	4_112849690_INDEL
4	112862536	112862537	4_112859822_INDEL
4	112863162	112863163	4_112859822_INDEL
4	112862536	112862537	4_112859822_INDEL
4	112863162	112863163	4_112859822_INDEL
4	112862536	112862537	4_112859822_INDEL
4	112863162	112863163	4_112859822_INDEL
4	119535919	119535920	4_119535897_INDEL
4	119535919	119535920	4_119535897_INDEL
4	119535919	119535920	4_119535897_INDEL
4	119535919	119535920	4_119535897_INDEL
4	119535919	119535920	4_119535897_INDEL
4	119535919	119535920	4_119535897_INDEL
5	4181865	4181866	5_4181607_INDEL
5	10695898	10695898	5_10695899_INDEL
5	10695898	10695898	5_10695899_INDEL
5	10695898	10695898	5_10695899_INDEL
5	10695898	10695898	5_10695899_INDEL
5	10695898	10695898	5_10695899_INDEL
5	10695898	10695898	5_10695899_INDEL
5	10695898	10695898	5_10695899_INDEL
5	10695898	10695898	5_10695899_INDEL
5	10700146	10700201	5_10700147_INDEL
5	10700146	10700201	5_10700147_INDEL
5	10700146	10700201	5_10700147_INDEL
5	10700146	10700201	5_10700147_INDEL
5	10700146	10700201	5_10700147_INDEL
5	10700146	10700201	5_10700147_INDEL
5	10700146	10700201	5_10700147_INDEL
5	10700146	10700201	5_10700147_INDEL
5	10712726	10712726	5_10712727_INDEL
5	10712726	10712726	5_10712727_INDEL
5	10712726	10712726	5_10712727_INDEL
5	10712726	10712726	5_10712727_INDEL
5	10712726	10712726	5_10712727_INDEL
5	10712726	10712726	5_10712727_INDEL
5	10712726	10712726	5_10712727_INDEL
5	10712726	10712726	5_10712727_INDEL
5	10714032	10714032	5_10714033_INDEL
5	10714032	10714032	5_10714033_INDEL
5	10714032	10714032	5_10714033_INDEL
5	10714032	10714032	5_10714033_INDEL
5	10714032	10714032	5_10714033_INDEL
5	10714032	10714032	5_10714033_INDEL
5	10714032	10714032	5_10714033_INDEL
5	10714032	10714032	5_10714033_INDEL
5	10829236	10829236	5_10829237_INDEL
5	10829236	10829236	5_10829237_INDEL
5	10829236	10829236	5_10829237_INDEL
5	10829236	10829236	5_10829237_INDEL
5	10829236	10829236	5_10829237_INDEL
5	10829236	10829236	5_10829237_INDEL
5	10829236	10829236	5_10829237_INDEL
5	10829236	10829236	5_10829237_INDEL
5	26927075	26927076	5_26927072_INDEL
5	26927075	26927076	5_26927072_INDEL
5	26927075	26927076	5_26927072_INDEL
5	26927075	26927076	5_26927072_INDEL
5	26927075	26927076	5_26927072_INDEL
5	27633185	27633186	5_27626065_INDEL
5	27632420	27632421	5_27626065_INDEL
5	27632209	27632210	5_27626065_INDEL
5	27631611	27631612	5_27626065_INDEL
5	27631548	27631549	5_27626065_INDEL
5	27631174	27631175	5_27626065_INDEL
5	27631076	27631077	5_27626065_INDEL
5	27630855	27630856	5_27626065_INDEL
5	27630688	27630689	5_27626065_INDEL
5	27630423	27630424	5_27626065_INDEL
5	27630295	27630296	5_27626065_INDEL
5	27630045	27630046	5_27626065_INDEL
5	27629822	27629823	5_27626065_INDEL
5	27629011	27629012	5_27626065_INDEL
5	27628977	27628978	5_27626065_INDEL
5	27628445	27628446	5_27626065_INDEL
5	27655322	27655323	5_27644641_INDEL
5	27654558	27654559	5_27644641_INDEL
5	27654347	27654348	5_27644641_INDEL
5	27653749	27653750	5_27644641_INDEL
5	27653686	27653687	5_27644641_INDEL
5	27653312	27653313	5_27644641_INDEL
5	27653214	27653215	5_27644641_INDEL
5	27652993	27652994	5_27644641_INDEL
5	27652826	27652827	5_27644641_INDEL
5	27652560	27652561	5_27644641_INDEL
5	27652432	27652433	5_27644641_INDEL
5	27652182	27652183	5_27644641_INDEL
5	27651959	27651960	5_27644641_INDEL
5	27651148	27651149	5_27644641_INDEL
5	27651114	27651115	5_27644641_INDEL
5	27650582	27650583	5_27644641_INDEL
5	29051529	29051592	5_29051530_INDEL
5	29051529	29051592	5_29051530_INDEL
5	30547836	30547837	5_30544993_INDEL
5	49127905	49127905	5_49127906_INDEL
5	49127905	49127905	5_49127906_INDEL
5	59272428	59272429	5_59265032_INDEL
5	74639659	74639660	5_74638012_INDEL
5	83878509	83879821	5_83878510_INDEL
5	83878509	83879821	5_83878510_INDEL
5	83878509	83879821	5_83878510_INDEL
5	83878509	83879821	5_83878510_INDEL
5	83878509	83879821	5_83878510_INDEL
5	83878509	83879821	5_83878510_INDEL
5	83878509	83879821	5_83878510_INDEL
5	83878509	83879821	5_83878510_INDEL
5	83878509	83879821	5_83878510_INDEL
5	83878509	83879821	5_83878510_INDEL
5	83878509	83879821	5_83878510_INDEL
5	83878509	83879821	5_83878510_INDEL
5	83878509	83879821	5_83878510_INDEL
5	83878509	83879821	5_83878510_INDEL
5	83879497	83879661	5_83879498_INDEL
5	83879497	83879661	5_83879498_INDEL
5	83879497	83879661	5_83879498_INDEL
5	83879497	83879661	5_83879498_INDEL
5	83879497	83879661	5_83879498_INDEL
5	83879497	83879661	5_83879498_INDEL
5	83879497	83879661	5_83879498_INDEL
5	83879497	83879661	5_83879498_INDEL
5	83879497	83879661	5_83879498_INDEL
5	83879497	83879661	5_83879498_INDEL
5	83879497	83879661	5_83879498_INDEL
5	83879497	83879661	5_83879498_INDEL
5	83879497	83879661	5_83879498_INDEL
5	83879497	83879661	5_83879498_INDEL
5	99235800	99235801	5_99220368_INDEL
5	99235242	99235243	5_99220368_INDEL
5	99235141	99235142	5_99220368_INDEL
5	99234647	99234648	5_99220368_INDEL
5	99234591	99234592	5_99220368_INDEL
5	99231937	99231938	5_99220368_INDEL
5	99231792	99231793	5_99220368_INDEL
5	99229250	99229251	5_99220368_INDEL
5	99229141	99229142	5_99220368_INDEL
5	99228573	99228574	5_99220368_INDEL
5	99228472	99228473	5_99220368_INDEL
5	99227769	99227770	5_99220368_INDEL
5	99232795	99232796	5_99220368_INDEL
5	99231937	99231938	5_99220368_INDEL
5	99231792	99231793	5_99220368_INDEL
5	99229250	99229251	5_99220368_INDEL
5	99229141	99229142	5_99220368_INDEL
5	99228573	99228574	5_99220368_INDEL
5	99228472	99228473	5_99220368_INDEL
5	99227769	99227770	5_99220368_INDEL
5	99235800	99235801	5_99220368_INDEL
5	99235242	99235243	5_99220368_INDEL
5	99235141	99235142	5_99220368_INDEL
5	99234647	99234648	5_99220368_INDEL
5	99234591	99234592	5_99220368_INDEL
5	99231937	99231938	5_99220368_INDEL
5	99231792	99231793	5_99220368_INDEL
5	99229250	99229251	5_99220368_INDEL
5	99229141	99229142	5_99220368_INDEL
5	99227769	99227770	5_99220368_INDEL
5	99252985	99252986	5_99220368_INDEL
5	99252603	99252604	5_99220368_INDEL
5	99252502	99252503	5_99220368_INDEL
5	99252012	99252013	5_99220368_INDEL
5	99251956	99251957	5_99220368_INDEL
5	99251422	99251423	5_99220368_INDEL
5	99251268	99251269	5_99220368_INDEL
5	99249207	99249208	5_99220368_INDEL
5	99249104	99249105	5_99220368_INDEL
5	99248785	99248786	5_99220368_INDEL
5	99286978	99286979	5_99220368_INDEL
5	99286875	99286876	5_99220368_INDEL
5	99286557	99286558	5_99220368_INDEL
5	99290800	99290801	5_99220368_INDEL
5	99290418	99290419	5_99220368_INDEL
5	99290317	99290318	5_99220368_INDEL
5	99289830	99289831	5_99220368_INDEL
5	99289774	99289775	5_99220368_INDEL
5	99289233	99289234	5_99220368_INDEL
5	99289079	99289080	5_99220368_INDEL
5	99333270	99333271	5_99220368_INDEL
5	99332710	99332711	5_99220368_INDEL
5	99332609	99332610	5_99220368_INDEL
5	99332117	99332118	5_99220368_INDEL
5	99332061	99332062	5_99220368_INDEL
5	99331524	99331525	5_99220368_INDEL
5	99331370	99331371	5_99220368_INDEL
5	99329310	99329311	5_99220368_INDEL
5	99329207	99329208	5_99220368_INDEL
5	99328888	99328889	5_99220368_INDEL
5	99351541	99351542	5_99220368_INDEL
5	99351159	99351160	5_99220368_INDEL
5	99351037	99351038	5_99220368_INDEL
5	99350571	99350572	5_99220368_INDEL
5	99350515	99350516	5_99220368_INDEL
5	99349407	99349408	5_99220368_INDEL
5	99349253	99349254	5_99220368_INDEL
5	99347176	99347177	5_99220368_INDEL
5	99347073	99347074	5_99220368_INDEL
5	99346739	99346740	5_99220368_INDEL
5	99351541	99351542	5_99220368_INDEL
5	99351159	99351160	5_99220368_INDEL
5	99351037	99351038	5_99220368_INDEL
5	99350571	99350572	5_99220368_INDEL
5	99350515	99350516	5_99220368_INDEL
5	99349407	99349408	5_99220368_INDEL
5	99349253	99349254	5_99220368_INDEL
5	99347176	99347177	5_99220368_INDEL
5	99347073	99347074	5_99220368_INDEL
5	99346739	99346740	5_99220368_INDEL
5	102454071	102454072	5_102453943_INDEL
5	102454538	102454539	5_102453943_INDEL
5	102454812	102454813	5_102453943_INDEL
5	102454811	102454812	5_102453943_INDEL
5	102454856	102454857	5_102453943_INDEL
5	102637316	102637317	5_102630090_INDEL
5	102637221	102637222	5_102630090_INDEL
5	102639056	102639057	5_102631620_INDEL
5	102638739	102638740	5_102631620_INDEL
5	102638489	102638490	5_102631620_INDEL
5	102638454	102638455	5_102631620_INDEL
5	102637903	102637904	5_102631620_INDEL
5	102637763	102637764	5_102631620_INDEL
5	102637316	102637317	5_102631620_INDEL
5	102637221	102637222	5_102631620_INDEL
5	102639849	102639850	5_102633092_INDEL
5	102639532	102639533	5_102633092_INDEL
5	102639185	102639186	5_102633092_INDEL
5	102639141	102639142	5_102633092_INDEL
5	102639056	102639057	5_102633092_INDEL
5	102638739	102638740	5_102633092_INDEL
5	102638489	102638490	5_102633092_INDEL
5	102638454	102638455	5_102633092_INDEL
5	102637903	102637904	5_102633092_INDEL
5	102637763	102637764	5_102633092_INDEL
5	102637316	102637317	5_102633092_INDEL
5	102637221	102637222	5_102633092_INDEL
5	102641553	102641554	5_102636829_INDEL
5	102641458	102641459	5_102636829_INDEL
5	102641383	102641384	5_102636829_INDEL
5	102641066	102641067	5_102636829_INDEL
5	102639849	102639850	5_102636829_INDEL
5	102639532	102639533	5_102636829_INDEL
5	102639185	102639186	5_102636829_INDEL
5	102639141	102639142	5_102636829_INDEL
5	102639056	102639057	5_102636829_INDEL
5	102638739	102638740	5_102636829_INDEL
5	102638489	102638490	5_102636829_INDEL
5	102638454	102638455	5_102636829_INDEL
5	102637903	102637904	5_102636829_INDEL
5	102637763	102637764	5_102636829_INDEL
5	102637316	102637317	5_102636829_INDEL
5	102637221	102637222	5_102636829_INDEL
5	102662049	102662050	5_102636829_INDEL
5	102650736	102650737	5_102636829_INDEL
5	102650419	102650420	5_102636829_INDEL
5	102646946	102646947	5_102636829_INDEL
5	102646635	102646636	5_102636829_INDEL
5	102646546	102646547	5_102636829_INDEL
5	102646226	102646227	5_102636829_INDEL
5	102672711	102672712	5_102636829_INDEL
5	102672400	102672401	5_102636829_INDEL
5	102672312	102672313	5_102636829_INDEL
5	102671992	102671993	5_102636829_INDEL
5	102663930	102663931	5_102636829_INDEL
5	102663835	102663836	5_102636829_INDEL
5	102663736	102663737	5_102636829_INDEL
5	102663419	102663420	5_102636829_INDEL
5	102662366	102662367	5_102636829_INDEL
5	102694414	102694415	5_102636829_INDEL
5	102687034	102687035	5_102636829_INDEL
5	102686830	102686831	5_102636829_INDEL
5	102686830	102686831	5_102636829_INDEL
5	102686703	102686704	5_102636829_INDEL
5	102774340	102774341	5_102636829_INDEL
5	102774296	102774297	5_102636829_INDEL
5	102774211	102774212	5_102636829_INDEL
5	102773894	102773895	5_102636829_INDEL
5	102773641	102773642	5_102636829_INDEL
5	102773606	102773607	5_102636829_INDEL
5	102773065	102773066	5_102636829_INDEL
5	102772925	102772926	5_102636829_INDEL
5	102772539	102772540	5_102636829_INDEL
5	102772447	102772448	5_102636829_INDEL
5	102771594	102771595	5_102636829_INDEL
5	102771454	102771455	5_102636829_INDEL
5	102768254	102768255	5_102636829_INDEL
5	102774340	102774341	5_102636829_INDEL
5	102774296	102774297	5_102636829_INDEL
5	102774211	102774212	5_102636829_INDEL
5	102773894	102773895	5_102636829_INDEL
5	102773641	102773642	5_102636829_INDEL
5	102773606	102773607	5_102636829_INDEL
5	102773065	102773066	5_102636829_INDEL
5	102772925	102772926	5_102636829_INDEL
5	102772539	102772540	5_102636829_INDEL
5	102772447	102772448	5_102636829_INDEL
5	102771594	102771595	5_102636829_INDEL
5	102771454	102771455	5_102636829_INDEL
5	102768254	102768255	5_102636829_INDEL
5	102790459	102790460	5_102636829_INDEL
5	102790148	102790149	5_102636829_INDEL
5	102790057	102790058	5_102636829_INDEL
5	102789746	102789747	5_102636829_INDEL
5	102782469	102782470	5_102636829_INDEL
5	102782374	102782375	5_102636829_INDEL
5	102782300	102782301	5_102636829_INDEL
5	102781980	102781981	5_102636829_INDEL
5	102780868	102780869	5_102636829_INDEL
5	102780551	102780552	5_102636829_INDEL
5	102790459	102790460	5_102636829_INDEL
5	102790148	102790149	5_102636829_INDEL
5	102790057	102790058	5_102636829_INDEL
5	102789746	102789747	5_102636829_INDEL
5	102782469	102782470	5_102636829_INDEL
5	102782374	102782375	5_102636829_INDEL
5	102782300	102782301	5_102636829_INDEL
5	102781980	102781981	5_102636829_INDEL
5	102780868	102780869	5_102636829_INDEL
5	102780551	102780552	5_102636829_INDEL
5	102806204	102806205	5_102636829_INDEL
5	102805893	102805894	5_102636829_INDEL
5	102805802	102805803	5_102636829_INDEL
5	102805482	102805483	5_102636829_INDEL
5	102801417	102801418	5_102636829_INDEL
5	102801322	102801323	5_102636829_INDEL
5	102801247	102801248	5_102636829_INDEL
5	102800930	102800931	5_102636829_INDEL
5	102799817	102799818	5_102636829_INDEL
5	102799500	102799501	5_102636829_INDEL
5	102794557	102794558	5_102636829_INDEL
5	102794240	102794241	5_102636829_INDEL
5	102805482	102805483	5_102636829_INDEL
5	102801417	102801418	5_102636829_INDEL
5	102801322	102801323	5_102636829_INDEL
5	102801247	102801248	5_102636829_INDEL
5	102800930	102800931	5_102636829_INDEL
5	102799817	102799818	5_102636829_INDEL
5	102799500	102799501	5_102636829_INDEL
5	102794557	102794558	5_102636829_INDEL
5	102794240	102794241	5_102636829_INDEL
5	102819299	102819300	5_102636829_INDEL
5	102815517	102815518	5_102636829_INDEL
5	102815194	102815195	5_102636829_INDEL
5	102837849	102837850	5_102636829_INDEL
5	102837805	102837806	5_102636829_INDEL
5	102837715	102837716	5_102636829_INDEL
5	102837404	102837405	5_102636829_INDEL
5	102837151	102837152	5_102636829_INDEL
5	102837116	102837117	5_102636829_INDEL
5	102836572	102836573	5_102636829_INDEL
5	102836432	102836433	5_102636829_INDEL
5	102836048	102836049	5_102636829_INDEL
5	102835956	102835957	5_102636829_INDEL
5	102835087	102835088	5_102636829_INDEL
5	102834947	102834948	5_102636829_INDEL
5	102831989	102831990	5_102636829_INDEL
5	102855881	102855882	5_102636829_INDEL
5	102855570	102855571	5_102636829_INDEL
5	102855479	102855480	5_102636829_INDEL
5	102855168	102855169	5_102636829_INDEL
5	102846441	102846442	5_102636829_INDEL
5	102846346	102846347	5_102636829_INDEL
5	102846272	102846273	5_102636829_INDEL
5	102845955	102845956	5_102636829_INDEL
5	102844614	102844615	5_102636829_INDEL
5	102844297	102844298	5_102636829_INDEL
5	102866432	102866433	5_102636829_INDEL
5	102861403	102861404	5_102636829_INDEL
5	102861080	102861081	5_102636829_INDEL
5	102890232	102890233	5_102636829_INDEL
5	102882472	102882473	5_102636829_INDEL
5	102882428	102882429	5_102636829_INDEL
5	102882342	102882343	5_102636829_INDEL
5	116923384	116923385	5_116923374_INDEL
6	17538219	17538219	6_17538220_INDEL
6	17538219	17538219	6_17538220_INDEL
6	17538219	17538219	6_17538220_INDEL
6	17538219	17538219	6_17538220_INDEL
6	17543671	17543671	6_17543672_INDEL
6	17543671	17543671	6_17543672_INDEL
6	17543671	17543671	6_17543672_INDEL
6	17543671	17543671	6_17543672_INDEL
6	17545776	17545776	6_17545777_INDEL
6	17545776	17545776	6_17545777_INDEL
6	17545776	17545776	6_17545777_INDEL
6	17545776	17545776	6_17545777_INDEL
6	17583747	17593816	6_17583748_INDEL
6	17583747	17593816	6_17583748_INDEL
6	17583747	17593816	6_17583748_INDEL
6	17583747	17593816	6_17583748_INDEL
6	83539152	83539152	6_83539153_INDEL
6	83539152	83539152	6_83539153_INDEL
6	83539152	83539152	6_83539153_INDEL
6	83539152	83539152	6_83539153_INDEL
6	83539152	83539152	6_83539153_INDEL
6	83539152	83539152	6_83539153_INDEL
6	83539152	83539152	6_83539153_INDEL
6	83539152	83539152	6_83539153_INDEL
6	83539152	83539152	6_83539153_INDEL
6	83539152	83539152	6_83539153_INDEL
6	83665344	83665344	6_83665345_INDEL
6	83665344	83665344	6_83665345_INDEL
6	83665344	83665344	6_83665345_INDEL
6	83665344	83665344	6_83665345_INDEL
6	83805653	83805653	6_83805654_INDEL
6	83805653	83805653	6_83805654_INDEL
6	83890031	83890031	6_83890032_INDEL
6	83890031	83890031	6_83890032_INDEL
6	83986824	83987013	6_83986825_INDEL
6	83986824	83987013	6_83986825_INDEL
6	84007029	84007029	6_84007030_INDEL
6	84007029	84007029	6_84007030_INDEL
6	88659653	88659715	6_88659654_INDEL
6	88659653	88659715	6_88659654_INDEL
6	88659653	88659715	6_88659654_INDEL
6	88659653	88659715	6_88659654_INDEL
6	88659653	88659715	6_88659654_INDEL
6	88659653	88659715	6_88659654_INDEL
6	88659653	88659715	6_88659654_INDEL
6	88659653	88659715	6_88659654_INDEL
6	88659653	88659715	6_88659654_INDEL
6	88659653	88659715	6_88659654_INDEL
6	88687623	88687849	6_88687624_INDEL
6	88687623	88687849	6_88687624_INDEL
6	88687623	88687849	6_88687624_INDEL
6	88687623	88687849	6_88687624_INDEL
6	88687623	88687849	6_88687624_INDEL
6	88687623	88687849	6_88687624_INDEL
6	88687623	88687849	6_88687624_INDEL
6	88687623	88687849	6_88687624_INDEL
6	99629536	99629537	6_99610693_INDEL
6	99629422	99629423	6_99610693_INDEL
6	99627222	99627223	6_99610693_INDEL
6	99627029	99627030	6_99610693_INDEL
6	99625855	99625856	6_99610693_INDEL
6	99625700	99625701	6_99610693_INDEL
6	115424287	115424288	6_115422725_INDEL
6	115424220	115424221	6_115422725_INDEL
6	115424172	115424173	6_115422725_INDEL
6	115424287	115424288	6_115422725_INDEL
6	115424220	115424221	6_115422725_INDEL
6	115424172	115424173	6_115422725_INDEL
6	115424311	115424312	6_115422725_INDEL
6	115424220	115424221	6_115422725_INDEL
6	115424172	115424173	6_115422725_INDEL
6	117090155	117090270	6_117090156_INDEL
6	117090155	117090270	6_117090156_INDEL
6	117090155	117090270	6_117090156_INDEL
6	117090155	117090270	6_117090156_INDEL
7	2735706	2735707	7_2735194_INDEL
7	2735440	2735441	7_2735194_INDEL
7	2747096	2747097	7_2746629_INDEL
7	2746830	2746831	7_2746629_INDEL
7	2871496	2871497	7_2867098_INDEL
7	2867240	2867241	7_2867098_INDEL
7	3740549	3740550	7_3739757_INDEL
7	3740604	3740605	7_3739757_INDEL
7	3740549	3740550	7_3739757_INDEL
7	3740604	3740605	7_3739757_INDEL
7	5735991	5735992	7_5729615_INDEL
7	5736762	5736763	7_5729615_INDEL
7	5736819	5736820	7_5729615_INDEL
7	5737099	5737100	7_5729615_INDEL
7	5737153	5737154	7_5729615_INDEL
7	5737413	5737414	7_5729615_INDEL
7	5735991	5735992	7_5729615_INDEL
7	5736762	5736763	7_5729615_INDEL
7	5736819	5736820	7_5729615_INDEL
7	5737099	5737100	7_5729615_INDEL
7	5737153	5737154	7_5729615_INDEL
7	5737413	5737414	7_5729615_INDEL
7	10235330	10235331	7_10234266_INDEL
7	10235188	10235189	7_10234266_INDEL
7	10234779	10234780	7_10234266_INDEL
7	10234708	10234709	7_10234266_INDEL
7	10820007	10820008	7_10819347_INDEL
7	10846071	10846072	7_10819347_INDEL
7	10845889	10845890	7_10819347_INDEL
7	10844260	10844261	7_10819347_INDEL
7	10844060	10844061	7_10819347_INDEL
7	10843788	10843789	7_10819347_INDEL
7	10843550	10843551	7_10819347_INDEL
7	10856063	10856064	7_10819347_INDEL
7	10856007	10856008	7_10819347_INDEL
7	10855695	10855696	7_10819347_INDEL
7	10855573	10855574	7_10819347_INDEL
7	10855039	10855040	7_10819347_INDEL
7	10854881	10854882	7_10819347_INDEL
7	10851574	10851575	7_10819347_INDEL
7	10851440	10851441	7_10819347_INDEL
7	10850497	10850498	7_10819347_INDEL
7	10850348	10850349	7_10819347_INDEL
7	10849873	10849874	7_10819347_INDEL
7	10849724	10849725	7_10819347_INDEL
7	10849661	10849662	7_10819347_INDEL
7	10849591	10849592	7_10819347_INDEL
7	10849480	10849481	7_10819347_INDEL
7	10849400	10849401	7_10819347_INDEL
7	10849003	10849004	7_10819347_INDEL
7	10848823	10848824	7_10819347_INDEL
7	10846769	10846770	7_10819347_INDEL
7	10846659	10846660	7_10819347_INDEL
7	10846482	10846483	7_10819347_INDEL
7	10846259	10846260	7_10819347_INDEL
7	10868210	10868211	7_10819347_INDEL
7	17609119	17609120	7_17607151_INDEL
7	17608970	17608971	7_17607151_INDEL
7	17607732	17607733	7_17607151_INDEL
7	17607583	17607584	7_17607151_INDEL
7	17609119	17609120	7_17607151_INDEL
7	17608970	17608971	7_17607151_INDEL
7	17607732	17607733	7_17607151_INDEL
7	17607583	17607584	7_17607151_INDEL
7	17609119	17609120	7_17607151_INDEL
7	17608970	17608971	7_17607151_INDEL
7	17607732	17607733	7_17607151_INDEL
7	17607583	17607584	7_17607151_INDEL
7	17609119	17609120	7_17607151_INDEL
7	17608970	17608971	7_17607151_INDEL
7	17607732	17607733	7_17607151_INDEL
7	17607583	17607584	7_17607151_INDEL
7	17609119	17609120	7_17607151_INDEL
7	17608970	17608971	7_17607151_INDEL
7	17607732	17607733	7_17607151_INDEL
7	17607583	17607584	7_17607151_INDEL
7	17609119	17609120	7_17607151_INDEL
7	17608970	17608971	7_17607151_INDEL
7	17607732	17607733	7_17607151_INDEL
7	17607583	17607584	7_17607151_INDEL
7	17609119	17609120	7_17607151_INDEL
7	17608970	17608971	7_17607151_INDEL
7	17607732	17607733	7_17607151_INDEL
7	17607583	17607584	7_17607151_INDEL
7	17609119	17609120	7_17607151_INDEL
7	17608970	17608971	7_17607151_INDEL
7	17607732	17607733	7_17607151_INDEL
7	17607583	17607584	7_17607151_INDEL
7	17609119	17609120	7_17607151_INDEL
7	17608970	17608971	7_17607151_INDEL
7	17607732	17607733	7_17607151_INDEL
7	17607583	17607584	7_17607151_INDEL
7	17609119	17609120	7_17607151_INDEL
7	17608970	17608971	7_17607151_INDEL
7	17607732	17607733	7_17607151_INDEL
7	17607583	17607584	7_17607151_INDEL
7	17609119	17609120	7_17607151_INDEL
7	17608970	17608971	7_17607151_INDEL
7	17607732	17607733	7_17607151_INDEL
7	17607583	17607584	7_17607151_INDEL
7	17609119	17609120	7_17607151_INDEL
7	17608970	17608971	7_17607151_INDEL
7	17607732	17607733	7_17607151_INDEL
7	17607583	17607584	7_17607151_INDEL
7	17611472	17611473	7_17608276_INDEL
7	17611323	17611324	7_17608276_INDEL
7	17609119	17609120	7_17608276_INDEL
7	17608970	17608971	7_17608276_INDEL
7	17611472	17611473	7_17608276_INDEL
7	17611323	17611324	7_17608276_INDEL
7	17609119	17609120	7_17608276_INDEL
7	17608970	17608971	7_17608276_INDEL
7	17611472	17611473	7_17608276_INDEL
7	17611323	17611324	7_17608276_INDEL
7	17609119	17609120	7_17608276_INDEL
7	17608970	17608971	7_17608276_INDEL
7	17611472	17611473	7_17608276_INDEL
7	17611323	17611324	7_17608276_INDEL
7	17609119	17609120	7_17608276_INDEL
7	17608970	17608971	7_17608276_INDEL
7	17611472	17611473	7_17608276_INDEL
7	17611323	17611324	7_17608276_INDEL
7	17609119	17609120	7_17608276_INDEL
7	17608970	17608971	7_17608276_INDEL
7	17611472	17611473	7_17608276_INDEL
7	17611323	17611324	7_17608276_INDEL
7	17609119	17609120	7_17608276_INDEL
7	17608970	17608971	7_17608276_INDEL
7	17611472	17611473	7_17608276_INDEL
7	17611323	17611324	7_17608276_INDEL
7	17609119	17609120	7_17608276_INDEL
7	17608970	17608971	7_17608276_INDEL
7	17611472	17611473	7_17608276_INDEL
7	17611323	17611324	7_17608276_INDEL
7	17609119	17609120	7_17608276_INDEL
7	17608970	17608971	7_17608276_INDEL
7	17611472	17611473	7_17608276_INDEL
7	17611323	17611324	7_17608276_INDEL
7	17609119	17609120	7_17608276_INDEL
7	17608970	17608971	7_17608276_INDEL
7	17611472	17611473	7_17608276_INDEL
7	17611323	17611324	7_17608276_INDEL
7	17609119	17609120	7_17608276_INDEL
7	17608970	17608971	7_17608276_INDEL
7	17611472	17611473	7_17608276_INDEL
7	17611323	17611324	7_17608276_INDEL
7	17609119	17609120	7_17608276_INDEL
7	17608970	17608971	7_17608276_INDEL
7	17611472	17611473	7_17608276_INDEL
7	17611323	17611324	7_17608276_INDEL
7	17609119	17609120	7_17608276_INDEL
7	17608970	17608971	7_17608276_INDEL
7	18654006	18654007	7_18653984_INDEL
7	18654006	18654007	7_18653984_INDEL
7	20030410	20030411	7_20030409_INDEL
7	20031258	20031259	7_20031256_INDEL
7	20032126	20032127	7_20032125_INDEL
7	20033678	20033679	7_20033548_INDEL
7	20033788	20033789	7_20033548_INDEL
7	20035231	20035232	7_20035228_INDEL
7	20035316	20035317	7_20035228_INDEL
7	21205504	21205558	7_21205505_INDEL
7	40172110	40172111	7_40162798_INDEL
7	59738932	59738933	7_59735681_INDEL
7	59739678	59739679	7_59735681_INDEL
7	59739709	59739710	7_59735681_INDEL
7	59739709	59739710	7_59735681_INDEL
7	59739709	59739710	7_59735681_INDEL
7	59739709	59739710	7_59735681_INDEL
7	59738932	59738933	7_59735681_INDEL
7	59739678	59739679	7_59735681_INDEL
7	59739709	59739710	7_59735681_INDEL
7	59739709	59739710	7_59735681_INDEL
7	59739709	59739710	7_59735681_INDEL
7	59739709	59739710	7_59735681_INDEL
7	59744336	59744337	7_59741161_INDEL
7	59744532	59744533	7_59741161_INDEL
7	59745278	59745279	7_59741161_INDEL
7	59745309	59745310	7_59741161_INDEL
7	59744336	59744337	7_59741161_INDEL
7	59744532	59744533	7_59741161_INDEL
7	59745278	59745279	7_59741161_INDEL
7	59745309	59745310	7_59741161_INDEL
7	59744336	59744337	7_59741161_INDEL
7	59744532	59744533	7_59741161_INDEL
7	59745278	59745279	7_59741161_INDEL
7	59745309	59745310	7_59741161_INDEL
7	68674136	68674137	7_68674046_INDEL
7	68674078	68674079	7_68674046_INDEL
7	68674136	68674137	7_68674046_INDEL
7	68674078	68674079	7_68674046_INDEL
7	81466982	81466982	7_81466983_INDEL
7	81466982	81466982	7_81466983_INDEL
7	81466982	81466982	7_81466983_INDEL
7	81466982	81466982	7_81466983_INDEL
7	81466982	81466982	7_81466983_INDEL
7	81466982	81466982	7_81466983_INDEL
7	81466982	81466982	7_81466983_INDEL
7	81466982	81466982	7_81466983_INDEL
7	81466982	81466982	7_81466983_INDEL
7	81466982	81466982	7_81466983_INDEL
7	81466982	81466982	7_81466983_INDEL
7	81466982	81466982	7_81466983_INDEL
7	81466982	81466982	7_81466983_INDEL
7	81466982	81466982	7_81466983_INDEL
7	81466982	81466982	7_81466983_INDEL
7	81466982	81466982	7_81466983_INDEL
7	81466982	81466982	7_81466983_INDEL
7	81466982	81466982	7_81466983_INDEL
7	81466982	81466982	7_81466983_INDEL
7	81466982	81466982	7_81466983_INDEL
7	81466982	81466982	7_81466983_INDEL
7	81466982	81466982	7_81466983_INDEL
7	81466982	81466982	7_81466983_INDEL
7	81466982	81466982	7_81466983_INDEL
7	81466982	81466982	7_81466983_INDEL
7	81466982	81466982	7_81466983_INDEL
7	81519487	81519487	7_81519488_INDEL
7	81519487	81519487	7_81519488_INDEL
7	81519487	81519487	7_81519488_INDEL
7	81519487	81519487	7_81519488_INDEL
7	81519487	81519487	7_81519488_INDEL
7	81519487	81519487	7_81519488_INDEL
7	81519487	81519487	7_81519488_INDEL
7	81519487	81519487	7_81519488_INDEL
7	81519487	81519487	7_81519488_INDEL
7	81519487	81519487	7_81519488_INDEL
7	81519487	81519487	7_81519488_INDEL
7	81519487	81519487	7_81519488_INDEL
7	81519487	81519487	7_81519488_INDEL
7	81519487	81519487	7_81519488_INDEL
7	81519487	81519487	7_81519488_INDEL
7	81519487	81519487	7_81519488_INDEL
7	81519487	81519487	7_81519488_INDEL
7	81519487	81519487	7_81519488_INDEL
7	81519487	81519487	7_81519488_INDEL
7	81519487	81519487	7_81519488_INDEL
7	81519487	81519487	7_81519488_INDEL
7	81519487	81519487	7_81519488_INDEL
7	81519487	81519487	7_81519488_INDEL
7	81519487	81519487	7_81519488_INDEL
7	81519487	81519487	7_81519488_INDEL
7	81653806	81653806	7_81653807_INDEL
7	81653806	81653806	7_81653807_INDEL
7	81653806	81653806	7_81653807_INDEL
7	81653806	81653806	7_81653807_INDEL
7	81653806	81653806	7_81653807_INDEL
7	81653806	81653806	7_81653807_INDEL
7	81653806	81653806	7_81653807_INDEL
7	81653806	81653806	7_81653807_INDEL
7	81653806	81653806	7_81653807_INDEL
7	81653806	81653806	7_81653807_INDEL
7	81653806	81653806	7_81653807_INDEL
7	81653806	81653806	7_81653807_INDEL
7	81653806	81653806	7_81653807_INDEL
7	81653806	81653806	7_81653807_INDEL
7	81653806	81653806	7_81653807_INDEL
7	81653806	81653806	7_81653807_INDEL
7	81653806	81653806	7_81653807_INDEL
7	81653806	81653806	7_81653807_INDEL
7	81653806	81653806	7_81653807_INDEL
7	81653806	81653806	7_81653807_INDEL
7	81653806	81653806	7_81653807_INDEL
7	81653806	81653806	7_81653807_INDEL
7	81653806	81653806	7_81653807_INDEL
8	60126395	60126396	8_60125891_INDEL
8	60126395	60126396	8_60125891_INDEL
8	60126395	60126396	8_60125892_INDEL
8	60126395	60126396	8_60125892_INDEL
8	63082071	63082072	8_63072205_INDEL
8	67829325	67829326	8_67827458_INDEL
8	67829324	67829325	8_67827458_INDEL
8	70297373	70297374	8_70297086_INDEL
8	70297999	70298000	8_70297086_INDEL
8	70298105	70298106	8_70297086_INDEL
8	70298654	70298655	8_70297086_INDEL
8	70298842	70298843	8_70297086_INDEL
8	70299489	70299490	8_70297086_INDEL
8	70300167	70300168	8_70297086_INDEL
8	70302167	70302168	8_70297086_INDEL
8	70297373	70297374	8_70297086_INDEL
8	70297999	70298000	8_70297086_INDEL
8	70298105	70298106	8_70297086_INDEL
8	70298654	70298655	8_70297086_INDEL
8	70298842	70298843	8_70297086_INDEL
8	70299489	70299490	8_70297086_INDEL
8	70300167	70300168	8_70297086_INDEL
8	70302167	70302168	8_70297086_INDEL
8	73860771	73860772	8_73860758_INDEL
8	73860771	73860772	8_73860758_INDEL
8	73860771	73860772	8_73860758_INDEL
8	73860771	73860772	8_73860758_INDEL
8	103489832	103489833	8_103486033_INDEL
8	103489888	103489889	8_103486033_INDEL
8	103490440	103490441	8_103486033_INDEL
8	103490487	103490488	8_103486033_INDEL
8	103490568	103490569	8_103486033_INDEL
8	103490615	103490616	8_103486033_INDEL
8	103490848	103490849	8_103486033_INDEL
8	103490904	103490905	8_103486033_INDEL
8	103492120	103492121	8_103486033_INDEL
8	103492176	103492177	8_103486033_INDEL
8	103493060	103493061	8_103486033_INDEL
8	103493116	103493117	8_103486033_INDEL
8	103494507	103494508	8_103486033_INDEL
8	103494563	103494564	8_103486033_INDEL
8	103496386	103496387	8_103486033_INDEL
8	103496442	103496443	8_103486033_INDEL
8	103489832	103489833	8_103486033_INDEL
8	103489888	103489889	8_103486033_INDEL
8	103490440	103490441	8_103486033_INDEL
8	103490487	103490488	8_103486033_INDEL
8	103490568	103490569	8_103486033_INDEL
8	103490615	103490616	8_103486033_INDEL
8	103490848	103490849	8_103486033_INDEL
8	103490904	103490905	8_103486033_INDEL
8	103492120	103492121	8_103486033_INDEL
8	103492176	103492177	8_103486033_INDEL
8	103493060	103493061	8_103486033_INDEL
8	103493116	103493117	8_103486033_INDEL
8	103494507	103494508	8_103486033_INDEL
8	103494563	103494564	8_103486033_INDEL
8	103496386	103496387	8_103486033_INDEL
8	103496442	103496443	8_103486033_INDEL
8	103489832	103489833	8_103486033_INDEL
8	103489888	103489889	8_103486033_INDEL
8	103490440	103490441	8_103486033_INDEL
8	103490487	103490488	8_103486033_INDEL
8	103490568	103490569	8_103486033_INDEL
8	103490615	103490616	8_103486033_INDEL
8	103490848	103490849	8_103486033_INDEL
8	103490904	103490905	8_103486033_INDEL
8	103492120	103492121	8_103486033_INDEL
8	103492176	103492177	8_103486033_INDEL
8	103493060	103493061	8_103486033_INDEL
8	103493116	103493117	8_103486033_INDEL
8	103494507	103494508	8_103486033_INDEL
8	103494563	103494564	8_103486033_INDEL
8	103496386	103496387	8_103486033_INDEL
8	103496442	103496443	8_103486033_INDEL
8	103500396	103500397	8_103486033_INDEL
8	103500506	103500507	8_103486033_INDEL
8	103502769	103502770	8_103486033_INDEL
8	103502825	103502826	8_103486033_INDEL
8	103502939	103502940	8_103486033_INDEL
8	103503049	103503050	8_103486033_INDEL
8	103504222	103504223	8_103486033_INDEL
8	103504278	103504279	8_103486033_INDEL
8	103505236	103505237	8_103486033_INDEL
8	103505292	103505293	8_103486033_INDEL
8	103509829	103509830	8_103486033_INDEL
8	103509888	103509889	8_103486033_INDEL
8	103510053	103510054	8_103486033_INDEL
8	103510109	103510110	8_103486033_INDEL
8	103510861	103510862	8_103486033_INDEL
8	103510917	103510918	8_103486033_INDEL
8	103511199	103511200	8_103486033_INDEL
8	103511255	103511256	8_103486033_INDEL
8	103512100	103512101	8_103486033_INDEL
8	103512156	103512157	8_103486033_INDEL
8	103512237	103512238	8_103486033_INDEL
8	103512347	103512348	8_103486033_INDEL
8	103512812	103512813	8_103486033_INDEL
8	103512922	103512923	8_103486033_INDEL
8	103514051	103514052	8_103486033_INDEL
8	103500396	103500397	8_103486033_INDEL
8	103500506	103500507	8_103486033_INDEL
8	103502769	103502770	8_103486033_INDEL
8	103502825	103502826	8_103486033_INDEL
8	103502939	103502940	8_103486033_INDEL
8	103503049	103503050	8_103486033_INDEL
8	103504222	103504223	8_103486033_INDEL
8	103504278	103504279	8_103486033_INDEL
8	103505236	103505237	8_103486033_INDEL
8	103505292	103505293	8_103486033_INDEL
8	103509829	103509830	8_103486033_INDEL
8	103509888	103509889	8_103486033_INDEL
8	103510053	103510054	8_103486033_INDEL
8	103510109	103510110	8_103486033_INDEL
8	103510861	103510862	8_103486033_INDEL
8	103510917	103510918	8_103486033_INDEL
8	103511199	103511200	8_103486033_INDEL
8	103511255	103511256	8_103486033_INDEL
8	103512100	103512101	8_103486033_INDEL
8	103512156	103512157	8_103486033_INDEL
8	103512237	103512238	8_103486033_INDEL
8	103512347	103512348	8_103486033_INDEL
8	103512812	103512813	8_103486033_INDEL
8	103512922	103512923	8_103486033_INDEL
8	103514051	103514052	8_103486033_INDEL
8	103500396	103500397	8_103486033_INDEL
8	103500506	103500507	8_103486033_INDEL
8	103502769	103502770	8_103486033_INDEL
8	103502825	103502826	8_103486033_INDEL
8	103502939	103502940	8_103486033_INDEL
8	103503049	103503050	8_103486033_INDEL
8	103504222	103504223	8_103486033_INDEL
8	103504278	103504279	8_103486033_INDEL
8	103505236	103505237	8_103486033_INDEL
8	103505292	103505293	8_103486033_INDEL
8	103509829	103509830	8_103486033_INDEL
8	103509888	103509889	8_103486033_INDEL
8	103510053	103510054	8_103486033_INDEL
8	103510109	103510110	8_103486033_INDEL
8	103510861	103510862	8_103486033_INDEL
8	103510917	103510918	8_103486033_INDEL
8	103511199	103511200	8_103486033_INDEL
8	103511255	103511256	8_103486033_INDEL
8	103512100	103512101	8_103486033_INDEL
8	103512156	103512157	8_103486033_INDEL
8	103512237	103512238	8_103486033_INDEL
8	103512347	103512348	8_103486033_INDEL
8	103512812	103512813	8_103486033_INDEL
8	103512922	103512923	8_103486033_INDEL
8	103514051	103514052	8_103486033_INDEL
8	103514161	103514162	8_103486033_INDEL
8	103515899	103515900	8_103486033_INDEL
8	103515955	103515956	8_103486033_INDEL
8	103516464	103516465	8_103486033_INDEL
8	103516529	103516530	8_103486033_INDEL
8	103517052	103517053	8_103486033_INDEL
8	103517108	103517109	8_103486033_INDEL
8	103517248	103517249	8_103486033_INDEL
8	103517286	103517287	8_103486033_INDEL
8	103517387	103517388	8_103486033_INDEL
8	103517407	103517408	8_103486033_INDEL
8	103517611	103517612	8_103486033_INDEL
8	103517649	103517650	8_103486033_INDEL
8	103517900	103517901	8_103486033_INDEL
8	103517929	103517930	8_103486033_INDEL
8	103521107	103521108	8_103486033_INDEL
8	103521175	103521176	8_103486033_INDEL
8	103522006	103522007	8_103486033_INDEL
8	103522177	103522178	8_103486033_INDEL
8	103523214	103523215	8_103486033_INDEL
8	103523326	103523327	8_103486033_INDEL
8	103514161	103514162	8_103486033_INDEL
8	103515899	103515900	8_103486033_INDEL
8	103515955	103515956	8_103486033_INDEL
8	103516464	103516465	8_103486033_INDEL
8	103516529	103516530	8_103486033_INDEL
8	103517052	103517053	8_103486033_INDEL
8	103517108	103517109	8_103486033_INDEL
8	103517248	103517249	8_103486033_INDEL
8	103517286	103517287	8_103486033_INDEL
8	103517387	103517388	8_103486033_INDEL
8	103517407	103517408	8_103486033_INDEL
8	103517611	103517612	8_103486033_INDEL
8	103517649	103517650	8_103486033_INDEL
8	103517900	103517901	8_103486033_INDEL
8	103517929	103517930	8_103486033_INDEL
8	103521107	103521108	8_103486033_INDEL
8	103521175	103521176	8_103486033_INDEL
8	103522006	103522007	8_103486033_INDEL
8	103522177	103522178	8_103486033_INDEL
8	103523214	103523215	8_103486033_INDEL
8	103523326	103523327	8_103486033_INDEL
8	103514161	103514162	8_103486033_INDEL
8	103515899	103515900	8_103486033_INDEL
8	103515955	103515956	8_103486033_INDEL
8	103516464	103516465	8_103486033_INDEL
8	103516529	103516530	8_103486033_INDEL
8	103517052	103517053	8_103486033_INDEL
8	103517108	103517109	8_103486033_INDEL
8	103517248	103517249	8_103486033_INDEL
8	103517286	103517287	8_103486033_INDEL
8	103517387	103517388	8_103486033_INDEL
8	103517407	103517408	8_103486033_INDEL
8	103517611	103517612	8_103486033_INDEL
8	103517649	103517650	8_103486033_INDEL
8	103517900	103517901	8_103486033_INDEL
8	103517929	103517930	8_103486033_INDEL
8	103521107	103521108	8_103486033_INDEL
8	103521175	103521176	8_103486033_INDEL
8	103522006	103522007	8_103486033_INDEL
8	103522177	103522178	8_103486033_INDEL
8	103523214	103523215	8_103486033_INDEL
8	103523326	103523327	8_103486033_INDEL
8	103533578	103533579	8_103486033_INDEL
8	103533799	103533800	8_103486033_INDEL
8	103535027	103535028	8_103486033_INDEL
8	103533578	103533579	8_103486033_INDEL
8	103533799	103533800	8_103486033_INDEL
8	103535027	103535028	8_103486033_INDEL
8	103533578	103533579	8_103486033_INDEL
8	103533799	103533800	8_103486033_INDEL
8	103535027	103535028	8_103486033_INDEL
8	103563011	103563012	8_103486033_INDEL
8	103562913	103562914	8_103486033_INDEL
8	103561965	103561966	8_103486033_INDEL
8	103561846	103561847	8_103486033_INDEL
8	103561571	103561572	8_103486033_INDEL
8	103561376	103561377	8_103486033_INDEL
8	103557708	103557709	8_103486033_INDEL
8	103563011	103563012	8_103486033_INDEL
8	103562913	103562914	8_103486033_INDEL
8	103561965	103561966	8_103486033_INDEL
8	103561846	103561847	8_103486033_INDEL
8	103561571	103561572	8_103486033_INDEL
8	103561376	103561377	8_103486033_INDEL
8	103557708	103557709	8_103486033_INDEL
8	103551086	103551087	8_103486033_INDEL
8	103551468	103551469	8_103486033_INDEL
8	103551613	103551614	8_103486033_INDEL
8	103551885	103551886	8_103486033_INDEL
8	103551958	103551959	8_103486033_INDEL
8	103552730	103552731	8_103486033_INDEL
8	103552840	103552841	8_103486033_INDEL
8	103552980	103552981	8_103486033_INDEL
8	103553086	103553087	8_103486033_INDEL
8	103554232	103554233	8_103486033_INDEL
8	103570464	103570465	8_103486033_INDEL
8	103570299	103570300	8_103486033_INDEL
8	103567027	103567028	8_103486033_INDEL
8	103566848	103566849	8_103486033_INDEL
8	103566212	103566213	8_103486033_INDEL
8	103566094	103566095	8_103486033_INDEL
8	103565436	103565437	8_103486033_INDEL
8	103565287	103565288	8_103486033_INDEL
8	103570464	103570465	8_103486033_INDEL
8	103570299	103570300	8_103486033_INDEL
8	103567027	103567028	8_103486033_INDEL
8	103566848	103566849	8_103486033_INDEL
8	103566212	103566213	8_103486033_INDEL
8	103566094	103566095	8_103486033_INDEL
8	103565436	103565437	8_103486033_INDEL
8	103565287	103565288	8_103486033_INDEL
8	111986372	111986373	8_111985325_INDEL
8	111986625	111986626	8_111985325_INDEL
8	111988925	111988926	8_111985325_INDEL
8	111989161	111989162	8_111985325_INDEL
8	111991365	111991366	8_111985325_INDEL
8	111991489	111991490	8_111985325_INDEL
8	111992368	111992369	8_111985325_INDEL
8	111992439	111992440	8_111985325_INDEL
8	111986372	111986373	8_111985325_INDEL
8	111986625	111986626	8_111985325_INDEL
8	111988925	111988926	8_111985325_INDEL
8	111989161	111989162	8_111985325_INDEL
8	111991365	111991366	8_111985325_INDEL
8	111991489	111991490	8_111985325_INDEL
8	111992368	111992369	8_111985325_INDEL
8	111992439	111992440	8_111985325_INDEL
8	112144692	112144693	8_112144691_INDEL
8	112144692	112144693	8_112144691_INDEL
9	15594965	15594966	9_15594951_INDEL
9	23451972	23452426	9_23451973_INDEL
9	23451972	23452426	9_23451973_INDEL
9	23451972	23452426	9_23451973_INDEL
9	23451972	23452426	9_23451973_INDEL
9	42789232	42789232	9_42789233_INDEL
9	42789232	42789232	9_42789233_INDEL
9	42789232	42789232	9_42789233_INDEL
9	42789232	42789232	9_42789233_INDEL
9	42789232	42789232	9_42789233_INDEL
9	42789232	42789232	9_42789233_INDEL
9	42790617	42790617	9_42790618_INDEL
9	42790617	42790617	9_42790618_INDEL
9	42790617	42790617	9_42790618_INDEL
9	42790617	42790617	9_42790618_INDEL
9	42790617	42790617	9_42790618_INDEL
9	42790617	42790617	9_42790618_INDEL
9	68317003	68317004	9_68315615_INDEL
9	68316815	68316816	9_68315615_INDEL
9	68316342	68316343	9_68315615_INDEL
9	68316255	68316256	9_68315615_INDEL
9	68317003	68317004	9_68315615_INDEL
9	68316815	68316816	9_68315615_INDEL
9	68316342	68316343	9_68315615_INDEL
9	68316255	68316256	9_68315615_INDEL
9	68317003	68317004	9_68315615_INDEL
9	68316815	68316816	9_68315615_INDEL
9	68316342	68316343	9_68315615_INDEL
9	68316255	68316256	9_68315615_INDEL
9	68317000	68317001	9_68315615_INDEL
9	68316815	68316816	9_68315615_INDEL
9	68316342	68316343	9_68315615_INDEL
9	68316255	68316256	9_68315615_INDEL
9	68334130	68334131	9_68315615_INDEL
9	68333478	68333479	9_68315615_INDEL
9	68333307	68333308	9_68315615_INDEL
9	68330502	68330503	9_68315615_INDEL
9	68330392	68330393	9_68315615_INDEL
9	68334130	68334131	9_68315615_INDEL
9	68333478	68333479	9_68315615_INDEL
9	68333307	68333308	9_68315615_INDEL
9	68330502	68330503	9_68315615_INDEL
9	68330392	68330393	9_68315615_INDEL
9	68334130	68334131	9_68315615_INDEL
9	68333478	68333479	9_68315615_INDEL
9	68333307	68333308	9_68315615_INDEL
9	68330502	68330503	9_68315615_INDEL
9	68330392	68330393	9_68315615_INDEL
9	68334130	68334131	9_68315615_INDEL
9	68333478	68333479	9_68315615_INDEL
9	68333307	68333308	9_68315615_INDEL
9	68330502	68330503	9_68315615_INDEL
9	68330392	68330393	9_68315615_INDEL
10	7077473	7077474	10_7076728_INDEL
10	7077581	7077582	10_7076728_INDEL
10	7079006	7079007	10_7076728_INDEL
10	20511910	20511911	10_20511583_INDEL
10	20512087	20512088	10_20511583_INDEL
10	20512404	20512405	10_20511583_INDEL
10	20511910	20511911	10_20511583_INDEL
10	20512087	20512088	10_20511583_INDEL
10	20512404	20512405	10_20511583_INDEL
10	20511910	20511911	10_20511583_INDEL
10	20512087	20512088	10_20511583_INDEL
10	20512404	20512405	10_20511583_INDEL
10	20511910	20511911	10_20511583_INDEL
[truncated: 9,705 more rows]

## Sheet: SVs_promoters
promoter_chr	promoter_start	promoter_end	var_id
1	278807	278940	1_246440_INDEL
1	336598	336688	1_246440_INDEL
1	347076	347216	1_246440_INDEL
1	383190	383228	1_246440_INDEL
1	384579	384608	1_246440_INDEL
1	433004	433032	1_246440_INDEL
1	474508	474557	1_246440_INDEL
1	483220	483258	1_246440_INDEL
1	383190	383228	1_383181_INDEL
1	384579	384608	1_383181_INDEL
1	483220	483258	1_483202_INDEL
1	556793	556818	1_543906_INDEL
1	2027915	2027915	1_2027916_INDEL
1	2027915	2027915	1_2027916_INDEL
1	2398479	2398515	1_2398469_INDEL
1	3456022	3456227	1_3455999_INDEL
1	8918060	8918146	1_8918044_INDEL
1	10624812	10624869	1_10608231_INDEL
1	11390275	11390328	1_11339110_INDEL
1	11413022	11413047	1_11339110_INDEL
1	11466513	11466544	1_11339110_INDEL
1	11518241	11518266	1_11339110_INDEL
1	11466513	11466544	1_11466506_INDEL
1	13046010	13046042	1_13045957_INDEL
1	14251289	14251328	1_14251288_INDEL
1	17626772	17626816	1_17626772_INDEL
1	28187371	28187399	1_28187213_INDEL
1	34605897	34605928	1_34605894_INDEL
1	35533887	35533921	1_35528228_INDEL
1	36803625	36803652	1_36803614_INDEL
1	37081392	37081430	1_37081204_INDEL
1	37081281	37081313	1_37081204_INDEL
1	37081338	37081430	1_37081204_INDEL
1	42343936	42344005	1_42343903_INDEL
1	47698192	47698223	1_47698118_INDEL
1	47974668	47974824	1_47974652_INDEL
1	48127601	48127701	1_48127563_INDEL
1	48331098	48331133	1_48331049_INDEL
1	50873596	50873596	1_50873597_INDEL
1	54053806	54053926	1_54041865_INDEL
1	54541123	54541150	1_54540493_INDEL
1	54549062	54549101	1_54540493_INDEL
1	55457849	55457899	1_55457835_INDEL
1	55458001	55458062	1_55457835_INDEL
1	55918496	55918569	1_55912033_INDEL
1	65184015	65184040	1_65184002_INDEL
1	75519911	75519931	1_75519794_INDEL
1	76416367	76416397	1_76416070_INDEL
1	76416495	76416532	1_76416070_INDEL
1	76416567	76416648	1_76416070_INDEL
1	76416920	76417142	1_76416070_INDEL
1	76417221	76417255	1_76416070_INDEL
1	76417335	76417403	1_76416070_INDEL
1	76417532	76417838	1_76416070_INDEL
1	87730884	87730918	1_87724612_INDEL
1	91912893	91912925	1_91907417_INDEL
1	92683599	92683636	1_92683539_INDEL
1	95874536	95874783	1_95874520_INDEL
1	99193361	99193394	1_99187888_INDEL
1	99289925	99289933	1_99289797_INDEL
1	102960910	102960936	1_102960366_INDEL
1	109284855	109284889	1_109284839_INDEL
1	121548634	121548634	1_121548635_INDEL
1	127765287	127765323	1_127764094_INDEL
1	129379580	129379616	1_129371075_INDEL
1	131145118	131145202	1_131145050_INDEL
1	136696216	136696281	1_136696200_INDEL
1	136696417	136696451	1_136696200_INDEL
1	136696600	136696660	1_136696200_INDEL
1	137709333	137709362	1_137709318_INDEL
1	137710731	137710770	1_137709318_INDEL
1	144503795	144503820	1_144501071_INDEL
1	148064057	148064091	1_148064043_INDEL
1	152696772	152696806	1_152696751_INDEL
1	153103724	153103724	1_153103725_INDEL
1	153534860	153534920	1_153534852_INDEL
1	153561455	153561470	1_153561456_INDEL
1	153561455	153561557	1_153561456_INDEL
1	153561501	153561501	1_153561502_OTHER
1	154007112	154007153	1_154007051_INDEL
1	154255960	154256012	1_154255961_INDEL
1	155137119	155137122	1_155137043_INDEL
1	155733268	155733268	1_155733269_INDEL
1	156185044	156185092	1_156184989_INDEL
1	156185164	156185192	1_156184989_INDEL
1	156748250	156748250	1_156748251_INDEL
1	156788856	156788856	1_156788857_INDEL
1	156788856	156788856	1_156788857_INDEL
1	157145554	157145554	1_157145555_INDEL
1	157351957	157351989	1_157351958_INDEL
1	157905822	157905858	1_157905809_INDEL
1	157912227	157912249	1_157905809_INDEL
2	1318318	1318507	2_1293692_INDEL
2	1318815	1319083	2_1293692_INDEL
2	1319186	1319278	2_1293692_INDEL
2	1322889	1322952	2_1293692_INDEL
2	1314650	1314907	2_1293692_INDEL
2	1318151	1318344	2_1293692_INDEL
2	1318649	1318798	2_1293692_INDEL
2	1319112	1319208	2_1293692_INDEL
2	1333935	1334115	2_1293692_INDEL
2	1351676	1351755	2_1293692_INDEL
2	1351812	1352039	2_1293692_INDEL
2	1352466	1352573	2_1293692_INDEL
2	1352594	1352654	2_1293692_INDEL
2	1352676	1352702	2_1293692_INDEL
2	1351423	1351505	2_1293692_INDEL
2	1351599	1351784	2_1293692_INDEL
2	2592395	2592432	2_2590059_INDEL
2	2837656	2837684	2_2830236_INDEL
2	10178979	10178979	2_10178980_INDEL
2	10178979	10178979	2_10178980_INDEL
2	10178984	10179034	2_10178985_INDEL
2	10178984	10179000	2_10178985_INDEL
2	10863733	10863798	2_10863684_INDEL
2	10863851	10863876	2_10863684_INDEL
2	14415084	14415118	2_14410000_INDEL
2	16461945	16461966	2_16461366_INDEL
2	19468547	19468585	2_19468548_INDEL
2	21504574	21504600	2_21504522_INDEL
2	25528570	25528669	2_25526935_INDEL
2	25527708	25527755	2_25526935_INDEL
2	25528055	25528122	2_25526935_INDEL
2	25528441	25528621	2_25526935_INDEL
2	25528964	25528994	2_25526935_INDEL
2	27045388	27045391	2_27045389_INDEL
2	27332170	27332468	2_27313972_INDEL
2	27447458	27447518	2_27313972_INDEL
2	27525629	27525655	2_27313972_INDEL
2	27712218	27712458	2_27313972_INDEL
2	27869689	27869910	2_27313972_INDEL
2	27869932	27870273	2_27313972_INDEL
2	27870363	27870444	2_27313972_INDEL
2	27870806	27870932	2_27313972_INDEL
2	27869897	27870008	2_27313972_INDEL
2	27870069	27870101	2_27313972_INDEL
2	27870452	27870557	2_27313972_INDEL
2	27870710	27870805	2_27313972_INDEL
2	27870895	27870963	2_27313972_INDEL
2	27871044	27871097	2_27313972_INDEL
2	27983562	27983645	2_27313972_INDEL
2	27995628	27995678	2_27313972_INDEL
2	30289035	30289090	2_30288672_INDEL
2	31586791	31586845	2_31586792_INDEL
2	33739487	33739524	2_33738126_INDEL
2	36216712	36216882	2_36216697_INDEL
2	43268889	43269004	2_43268018_INDEL
2	43269026	43269177	2_43268018_INDEL
2	43268181	43268244	2_43268018_INDEL
2	43268395	43268466	2_43268018_INDEL
2	43268627	43268660	2_43268018_INDEL
2	43268882	43269223	2_43268018_INDEL
2	44984224	44984305	2_44984195_INDEL
2	48107099	48107156	2_48106707_INDEL
2	49082669	49082705	2_49082402_INDEL
2	54459525	54459560	2_54451360_INDEL
2	54980071	54980129	2_54978797_INDEL
2	56298582	56298615	2_56290046_INDEL
2	60285885	60285940	2_60285886_INDEL
2	65758765	65758805	2_65758752_INDEL
2	65759862	65759918	2_65758752_INDEL
2	65767331	65767357	2_65758752_INDEL
2	73397943	73397943	2_73397944_INDEL
2	75045620	75045658	2_75045613_INDEL
2	80323172	80323196	2_80316699_INDEL
2	84827808	84827808	2_84827809_INDEL
2	88751559	88751590	2_88751546_INDEL
2	88751624	88751759	2_88751546_INDEL
2	89159619	89159667	2_89157704_INDEL
2	89160455	89160521	2_89157704_INDEL
2	90886512	90886532	2_90885380_INDEL
2	92576029	92576060	2_92573887_INDEL
2	92574379	92574489	2_92573887_INDEL
2	92574610	92574635	2_92573887_INDEL
2	92575196	92575245	2_92573887_INDEL
2	92575804	92576112	2_92573887_INDEL
2	100319189	100319249	2_100319190_INDEL
2	105123855	105123892	2_105123841_INDEL
2	108190797	108190824	2_108183656_INDEL
2	108192160	108192208	2_108183656_INDEL
2	108701606	108701712	2_108701598_INDEL
2	117785376	117785434	2_117785357_INDEL
2	119393100	119393116	2_119393035_INDEL
2	119418426	119418510	2_119418372_INDEL
2	119418535	119418568	2_119418372_INDEL
2	119418601	119418630	2_119418372_INDEL
2	119418864	119418936	2_119418372_INDEL
2	119418421	119418648	2_119418372_INDEL
2	119424146	119424206	2_119422583_INDEL
2	119424146	119424206	2_119422658_INDEL
2	119424146	119424206	2_119424084_INDEL
2	119424146	119424206	2_119424122_INDEL
2	119426858	119426886	2_119425279_INDEL
2	119426858	119426886	2_119426066_INDEL
2	119426858	119426886	2_119426499_INDEL
2	119426858	119426886	2_119426783_INDEL
2	121569586	121569586	2_121569587_INDEL
2	121571579	121571880	2_121571157_INDEL
2	121571916	121571956	2_121571157_INDEL
2	121571781	121571866	2_121571157_INDEL
2	121571909	121571942	2_121571157_INDEL
2	121571979	121572115	2_121571157_INDEL
2	121572278	121572306	2_121571157_INDEL
2	121571869	121571880	2_121571870_INDEL
2	121571916	121571956	2_121571870_INDEL
2	121571909	121571942	2_121571870_INDEL
2	121571979	121572115	2_121571870_INDEL
2	121572278	121572306	2_121571870_INDEL
2	126001547	126001575	2_126001548_INDEL
2	127725715	127725726	2_127725627_INDEL
2	127725705	127725726	2_127725627_INDEL
2	128972774	128972810	2_128972625_INDEL
2	128975218	128975243	2_128972625_INDEL
2	129820981	129821006	2_129820965_INDEL
2	131317633	131317669	2_131317611_INDEL
2	132707913	132708000	2_132703483_INDEL
2	132708979	132709006	2_132703483_INDEL
2	133256777	133256778	2_133256778_INDEL
2	133256807	133256856	2_133256778_INDEL
2	133256898	133256898	2_133256899_INDEL
2	133739165	133739220	2_133738489_INDEL
2	134767861	134767875	2_134767862_INDEL
2	134877105	134877134	2_134876543_INDEL
2	134877418	134877447	2_134876543_INDEL
2	134877770	134877821	2_134876543_INDEL
2	134919618	134919661	2_134919619_INDEL
2	135092393	135092393	2_135092394_INDEL
2	135737625	135737676	2_135737626_INDEL
3	5412145	5412215	3_5412133_INDEL
3	7616381	7616381	3_7616382_INDEL
3	8923428	8923460	3_8916995_INDEL
3	10206864	10206889	3_10204110_INDEL
3	10951841	10951885	3_10951829_INDEL
3	11036576	11036613	3_11028062_INDEL
3	11769624	11769693	3_11769249_INDEL
3	11769761	11769804	3_11769249_INDEL
3	11770126	11770267	3_11769249_INDEL
3	11770653	11770780	3_11769249_INDEL
3	11770848	11770995	3_11769249_INDEL
3	11882207	11882244	3_11880176_INDEL
3	12283934	12284005	3_12283935_INDEL
3	15703636	15703689	3_15703637_INDEL
3	16173702	16173739	3_16173413_INDEL
3	16173645	16173709	3_16173413_INDEL
3	16173788	16173818	3_16173413_INDEL
3	16173941	16174408	3_16173413_INDEL
3	18249195	18249249	3_18249178_INDEL
3	18249358	18249417	3_18249178_INDEL
3	18251374	18251398	3_18249178_INDEL
3	18322671	18322721	3_18322651_INDEL
3	18322650	18322667	3_18322651_INDEL
3	18363524	18363550	3_18356871_INDEL
3	18624746	18624812	3_18624731_INDEL
3	18624858	18624889	3_18624731_INDEL
3	18624945	18624958	3_18624731_INDEL
3	18624802	18624899	3_18624731_INDEL
3	18624934	18624958	3_18624731_INDEL
3	19215273	19215291	3_19214306_INDEL
3	19400089	19400127	3_19392040_INDEL
3	21015878	21015903	3_20982165_INDEL
3	21020829	21020853	3_20982165_INDEL
3	21038308	21038387	3_20982165_INDEL
3	21020829	21020853	3_21018543_INDEL
3	21038308	21038387	3_21034968_INDEL
3	22445949	22446041	3_22445950_INDEL
3	22713396	22713423	3_22696717_INDEL
3	31669224	31669256	3_31669212_INDEL
3	32258082	32258109	3_32256666_INDEL
3	32265231	32265283	3_32256666_INDEL
3	33765716	33765716	3_33765717_OTHER
3	36303251	36303291	3_36301443_INDEL
3	36303483	36303578	3_36301443_INDEL
3	36781854	36781902	3_36750704_INDEL
3	37031622	37031694	3_37030896_INDEL
3	37564168	37564272	3_37564140_INDEL
3	37564187	37564219	3_37564140_INDEL
3	38862582	38862616	3_38862459_INDEL
3	39277674	39277780	3_39277667_INDEL
3	42252758	42252976	3_42252741_INDEL
3	45111560	45111624	3_45111549_INDEL
3	45111591	45111641	3_45111549_INDEL
3	46630662	46630695	3_46630650_INDEL
3	49087918	49087946	3_49086056_INDEL
3	52271366	52271501	3_52271196_INDEL
3	52271643	52271674	3_52271196_INDEL
3	52271766	52271798	3_52271196_INDEL
3	52272905	52272963	3_52271196_INDEL
3	52272987	52273026	3_52271196_INDEL
3	53962675	53962711	3_53962675_INDEL
3	53971201	53971239	3_53962675_INDEL
3	54185689	54185758	3_54185674_INDEL
3	54185947	54186184	3_54185674_INDEL
3	54185835	54186038	3_54185674_INDEL
3	54301071	54301096	3_54300339_INDEL
3	54435028	54435072	3_54434951_INDEL
3	54451242	54451377	3_54449551_INDEL
3	54928503	54928503	3_54928504_INDEL
3	56374853	56374881	3_56374838_INDEL
3	56376137	56376163	3_56374838_INDEL
3	56815152	56815234	3_56815112_INDEL
3	59129419	59129444	3_59128936_INDEL
3	60026273	60026273	3_60026274_INDEL
3	60156189	60156306	3_60156166_INDEL
3	60156200	60156227	3_60156166_INDEL
3	60372536	60372566	3_60372443_INDEL
3	63430222	63430333	3_63430203_INDEL
3	64416116	64416144	3_64416102_INDEL
3	64424642	64424665	3_64416102_INDEL
3	75662247	75662272	3_75662242_INDEL
3	76199146	76199152	3_76199147_INDEL
3	77559609	77559666	3_77558880_INDEL
3	77559630	77559666	3_77559631_INDEL
3	79500731	79500759	3_79500715_INDEL
3	80772872	80772915	3_80772276_INDEL
3	80981612	80981692	3_80979157_INDEL
3	85563255	85563294	3_85563239_INDEL
3	92108441	92108488	3_92108217_INDEL
3	92108932	92108961	3_92108217_INDEL
3	92108934	92108934	3_92108935_OTHER
3	92729132	92729132	3_92729133_OTHER
3	95939816	95939896	3_95939787_INDEL
3	99178197	99178347	3_99162248_INDEL
3	99486244	99486301	3_99486227_INDEL
3	99486349	99486414	3_99486227_INDEL
3	99486462	99486509	3_99486227_INDEL
3	108662287	108662287	3_108662288_INDEL
3	114466186	114466204	3_114466187_INDEL
3	115125066	115125066	3_115125067_INDEL
3	115609767	115609767	3_115609768_INDEL
3	118288157	118288157	3_118288158_INDEL
3	118481827	118481884	3_118481828_INDEL
3	118930853	118930885	3_118928590_INDEL
3	120097060	120097120	3_120097061_INDEL
3	120557962	120558023	3_120557865_INDEL
3	120601307	120601307	3_120601308_INDEL
3	120967588	120967588	3_120967589_INDEL
3	120967588	120967639	3_120967589_INDEL
4	3383358	3383385	4_3383345_INDEL
4	5382472	5382583	4_5382473_INDEL
4	5382472	5382556	4_5382473_INDEL
4	6490548	6490573	4_6308594_INDEL
4	6495034	6495103	4_6308594_INDEL
4	6495427	6495453	4_6308594_INDEL
4	6541985	6542015	4_6308594_INDEL
4	6806078	6806106	4_6802100_INDEL
4	8716870	8716907	4_8716868_INDEL
4	8735545	8735722	4_8735096_INDEL
4	9764310	9764355	4_9764304_INDEL
4	10261297	10261432	4_10261253_INDEL
4	11126585	11126722	4_11126535_INDEL
4	15297638	15297669	4_15297155_INDEL
4	17735831	17735855	4_17735817_INDEL
4	17744193	17744220	4_17735817_INDEL
4	17971480	17971542	4_17971439_INDEL
4	20438429	20438574	4_20438401_INDEL
4	20438769	20438797	4_20438401_INDEL
4	21833319	21833335	4_21833267_INDEL
4	25857863	25857889	4_25857836_INDEL
4	26674119	26674146	4_26670481_INDEL
4	27874711	27874711	4_27874712_INDEL
4	32382253	32382283	4_32382151_INDEL
4	32382368	32382426	4_32382151_INDEL
4	32382894	32382949	4_32382151_INDEL
4	32745415	32745537	4_32744833_INDEL
4	33444613	33444690	4_33444614_INDEL
4	34436680	34436696	4_34435907_INDEL
4	44647810	44647848	4_44647811_INDEL
4	54172534	54172627	4_54172524_INDEL
4	54172731	54172963	4_54172524_INDEL
4	54173024	54173093	4_54172524_INDEL
4	54173216	54173286	4_54172524_INDEL
4	57409833	57409932	4_57409209_INDEL
4	59023442	59023478	4_59022357_INDEL
4	59525539	59525623	4_59525509_INDEL
4	59525654	59525847	4_59525509_INDEL
4	59526018	59526062	4_59525509_INDEL
4	59525559	59525721	4_59525509_INDEL
4	62440620	62440647	4_62440180_INDEL
4	66097827	66097851	4_66087901_INDEL
4	66113342	66113408	4_66087901_INDEL
4	66113780	66113809	4_66087901_INDEL
4	66186093	66186137	4_66087901_INDEL
4	66185802	66185904	4_66087901_INDEL
4	66186127	66186191	4_66087901_INDEL
4	66213151	66213249	4_66087901_INDEL
4	66213378	66213514	4_66087901_INDEL
4	66214118	66214213	4_66087901_INDEL
4	66213544	66213651	4_66087901_INDEL
4	66213748	66214111	4_66087901_INDEL
4	66263162	66263224	4_66087901_INDEL
4	66282397	66282460	4_66087901_INDEL
4	66284641	66284692	4_66087901_INDEL
4	66289243	66289289	4_66087901_INDEL
4	66300854	66300879	4_66087901_INDEL
4	66302459	66302484	4_66087901_INDEL
4	66323903	66323941	4_66087901_INDEL
4	66325420	66325472	4_66087901_INDEL
4	66325559	66325598	4_66087901_INDEL
4	66328604	66329033	4_66087901_INDEL
4	66323884	66323940	4_66087901_INDEL
4	66325736	66325806	4_66087901_INDEL
4	66325827	66326222	4_66087901_INDEL
4	66326245	66326270	4_66087901_INDEL
4	66328333	66328567	4_66087901_INDEL
4	66354857	66354977	4_66087901_INDEL
4	66355256	66355675	4_66087901_INDEL
4	66355784	66355862	4_66087901_INDEL
4	66355901	66355935	4_66087901_INDEL
4	66355985	66356207	4_66087901_INDEL
4	66355327	66355378	4_66087901_INDEL
4	66400844	66400954	4_66087901_INDEL
4	66410139	66410167	4_66087901_INDEL
4	66424974	66425026	4_66087901_INDEL
4	66426185	66426241	4_66087901_INDEL
4	66430676	66430702	4_66087901_INDEL
4	66431364	66431429	4_66087901_INDEL
4	66443504	66443583	4_66087901_INDEL
4	66443625	66443822	4_66087901_INDEL
4	66443522	66443561	4_66087901_INDEL
4	66443609	66443701	4_66087901_INDEL
4	66443741	66443856	4_66087901_INDEL
4	66446711	66446738	4_66087901_INDEL
4	66355023	66355204	4_66087901_INDEL
4	66561078	66561128	4_66561071_INDEL
4	70584366	70584396	4_70584320_INDEL
4	70584319	70584334	4_70584320_INDEL
4	70849766	70849806	4_70849755_INDEL
4	70849792	70849806	4_70849755_INDEL
4	71255167	71255240	4_71254998_INDEL
4	72384996	72385058	4_72384254_INDEL
4	72891293	72891301	4_72891294_INDEL
4	74329531	74329632	4_74329515_INDEL
4	74329762	74329786	4_74329515_INDEL
4	79874147	79874172	4_79870689_INDEL
4	82598656	82598732	4_82592241_INDEL
4	82608589	82608658	4_82592241_INDEL
4	82598656	82598732	4_82592242_INDEL
4	82608589	82608658	4_82592242_INDEL
4	82618791	82618860	4_82612706_INDEL
4	82720230	82720358	4_82696211_INDEL
4	87313887	87313950	4_87313888_INDEL
4	91036137	91036225	4_91036125_INDEL
4	94285758	94285795	4_94285265_INDEL
4	94286873	94286938	4_94286621_INDEL
4	94288007	94288099	4_94286621_INDEL
4	94288007	94288099	4_94287477_INDEL
4	94289329	94289362	4_94288432_INDEL
4	94297317	94297342	4_94297240_INDEL
4	94308611	94308661	4_94307098_INDEL
4	94308846	94308915	4_94307098_INDEL
4	94324158	94324184	4_94322979_INDEL
4	94324158	94324184	4_94323069_INDEL
4	94324158	94324184	4_94323588_INDEL
4	94326553	94326627	4_94325918_INDEL
4	94329026	94329085	4_94328247_INDEL
4	94329026	94329085	4_94328249_INDEL
4	94338670	94338696	4_94338580_INDEL
4	98718252	98718277	4_98714231_INDEL
4	98718247	98718277	4_98714231_INDEL
4	99482325	99482477	4_99481916_INDEL
4	99482505	99482540	4_99481916_INDEL
4	99482582	99482794	4_99481916_INDEL
4	103008622	103008712	4_103008623_INDEL
4	104585526	104585526	4_104585527_INDEL
4	105600737	105600842	4_105600714_INDEL
4	105609009	105609122	4_105607460_INDEL
4	105610687	105610726	4_105607460_INDEL
4	105617433	105617486	4_105615302_INDEL
4	105622137	105622137	4_105622138_OTHER
4	105624938	105625025	4_105624819_INDEL
4	105636115	105636167	4_105635302_INDEL
4	105638562	105638614	4_105635302_INDEL
4	105641126	105641218	4_105635302_INDEL
4	105643041	105643069	4_105635302_INDEL
4	105645239	105645280	4_105643482_INDEL
4	105648971	105649002	4_105643482_INDEL
4	105662161	105662199	4_105661457_INDEL
4	105669117	105669153	4_105662490_INDEL
4	105924069	105924111	4_105898661_INDEL
4	105922942	105923088	4_105898661_INDEL
4	105997464	105997650	4_105996224_INDEL
4	105997671	105997708	4_105997672_INDEL
4	107336340	107336382	4_107336341_INDEL
4	107336531	107336578	4_107336341_INDEL
4	107336462	107336503	4_107336341_INDEL
4	108331333	108331400	4_108331329_INDEL
4	108904336	108904389	4_108899660_INDEL
4	108902498	108902524	4_108899660_INDEL
4	110533749	110533813	4_110528959_INDEL
4	110530349	110530375	4_110528959_INDEL
4	111056386	111056407	4_111055523_INDEL
4	111420066	111420104	4_111419820_INDEL
4	112752835	112752852	4_112752836_INDEL
4	112849030	112849197	4_112827564_INDEL
4	112898119	112898253	4_112827564_INDEL
4	112904514	112904815	4_112827564_INDEL
4	112905295	112905364	4_112827564_INDEL
4	112905779	112905837	4_112827564_INDEL
4	112946958	112947192	4_112827564_INDEL
4	112947689	112947786	4_112827564_INDEL
4	112958531	112958631	4_112827564_INDEL
4	112958673	112958973	4_112827564_INDEL
4	112959441	112959709	4_112827564_INDEL
4	112966639	112966742	4_112827564_INDEL
4	112999340	112999375	4_112827564_INDEL
4	112995780	112995876	4_112827564_INDEL
4	112999190	112999317	4_112827564_INDEL
4	113014157	113014313	4_112827564_INDEL
4	113074307	113074400	4_112827564_INDEL
4	113077955	113077992	4_112827564_INDEL
4	113113010	113113037	4_112827564_INDEL
4	113113240	113113297	4_112827564_INDEL
4	113113457	113113587	4_112827564_INDEL
4	113113120	113113247	4_112827564_INDEL
4	113113347	113113581	4_112827564_INDEL
4	113120410	113120530	4_112827564_INDEL
4	113132244	113132383	4_112827564_INDEL
4	113132435	113132497	4_112827564_INDEL
4	113138889	113139015	4_112827564_INDEL
4	113180097	113180122	4_112827564_INDEL
4	113192731	113192757	4_112827564_INDEL
4	113220543	113220573	4_112827564_INDEL
4	113233282	113233344	4_112827564_INDEL
4	113263832	113263958	4_112827564_INDEL
4	113276396	113276553	4_112827564_INDEL
4	113276636	113276672	4_112827564_INDEL
4	113268171	113268374	4_112827564_INDEL
4	112946967	112947192	4_112946968_INDEL
4	112947689	112947786	4_112947248_INDEL
4	113180097	113180122	4_113169151_INDEL
4	113276396	113276553	4_113268652_INDEL
4	113276636	113276672	4_113268652_INDEL
4	113987213	113987250	4_113987193_INDEL
4	113987308	113987341	4_113987193_INDEL
4	114831182	114831182	4_114831183_INDEL
4	117730331	117730353	4_117730332_INDEL
4	118135069	118135069	4_118135070_INDEL
4	118135069	118135069	4_118135070_INDEL
4	119065805	119065805	4_119065806_INDEL
4	119065863	119065904	4_119065835_INDEL
4	119535896	119535921	4_119535897_INDEL
4	119639385	119639385	4_119639386_OTHER
4	119895348	119895375	4_119889371_INDEL
5	304907	304987	5_304892_INDEL
5	2715493	2715597	5_2713848_INDEL
5	3075447	3075481	5_3075385_INDEL
5	4533808	4533875	5_4527129_INDEL
5	7830147	7830179	5_7830135_INDEL
5	9329545	9329589	5_9328231_INDEL
5	11047245	11047275	5_11046952_INDEL
5	11816671	11816703	5_11808088_INDEL
5	12516787	12516814	5_12508249_INDEL
5	13165087	13165106	5_13164548_INDEL
5	15823935	15823959	5_15823936_INDEL
5	17428024	17428064	5_17428023_INDEL
5	17825178	17825178	5_17825179_OTHER
5	18573218	18573245	5_18564692_INDEL
5	18872244	18872394	5_18871506_INDEL
5	20462252	20462289	5_20453735_INDEL
5	22470781	22472223	5_22470766_INDEL
5	22472245	22472459	5_22470766_INDEL
5	22472492	22473465	5_22470766_INDEL
5	22473531	22474335	5_22470766_INDEL
5	22470925	22471239	5_22470766_INDEL
5	22471266	22471313	5_22470766_INDEL
5	22473115	22473157	5_22470766_INDEL
5	22473353	22473409	5_22470766_INDEL
5	26927071	26927078	5_26927072_INDEL
5	28958385	28958459	5_28958371_INDEL
5	29481285	29481346	5_29481286_INDEL
5	30547318	30547380	5_30544993_INDEL
5	30552906	30552972	5_30544993_INDEL
5	30547845	30548085	5_30544993_INDEL
5	30556210	30556404	5_30544993_INDEL
5	30648456	30648483	5_30648454_INDEL
5	31579986	31580009	5_31571432_INDEL
5	31959370	31959465	5_31952833_INDEL
5	31959547	31959664	5_31952833_INDEL
5	31959702	31959954	5_31952833_INDEL
5	31959236	31959263	5_31952833_INDEL
5	31959602	31960288	5_31952833_INDEL
5	33007407	33007435	5_33007393_INDEL
5	34775674	34775731	5_34775658_INDEL
5	34775721	34775744	5_34775658_INDEL
5	36357196	36357224	5_36357197_INDEL
5	38742075	38742138	5_38741800_INDEL
5	40498692	40498722	5_40497760_INDEL
5	41315625	41315642	5_41315438_INDEL
5	41665522	41665587	5_41665504_INDEL
5	42072006	42072042	5_42063675_INDEL
5	43619740	43619766	5_43619347_INDEL
5	44471917	44471955	5_44471901_INDEL
5	44921190	44921213	5_44912653_INDEL
5	49376850	49376850	5_49376851_OTHER
5	49880938	49881001	5_49880622_INDEL
5	50243056	50243085	5_50243056_INDEL
5	50277871	50277958	5_50277563_INDEL
5	50277674	50277730	5_50277563_INDEL
5	50277907	50277989	5_50277563_INDEL
5	51913744	51913766	5_51908247_INDEL
5	55370679	55370725	5_55370667_INDEL
5	55513335	55513362	5_55512189_INDEL
5	56968988	56969013	5_56966408_INDEL
5	56969838	56969871	5_56966408_INDEL
5	56968988	56969013	5_56966408_INDEL
5	56969838	56969871	5_56966408_INDEL
5	57687244	57687337	5_57687230_INDEL
5	57868720	57868800	5_57868705_INDEL
5	58641621	58641647	5_58618497_INDEL
5	59273542	59273578	5_59265032_INDEL
5	59860248	59860253	5_59860107_INDEL
5	60916941	60916966	5_60914832_INDEL
5	63083736	63083762	5_63080901_INDEL
5	63083743	63083743	5_63083744_OTHER
5	65164953	65164991	5_65163564_INDEL
5	68045975	68045975	5_68045976_INDEL
5	72185244	72185349	5_72185212_INDEL
5	73222032	73222113	5_73222014_INDEL
5	73584967	73585003	5_73584898_INDEL
5	73724864	73724889	5_73721551_INDEL
5	75406782	75406838	5_75406128_INDEL
5	75407216	75407268	5_75406128_INDEL
5	77759737	77759760	5_77757761_INDEL
5	78764590	78764635	5_78758855_INDEL
5	79182494	79182530	5_79181003_INDEL
5	81941180	81941220	5_81941181_INDEL
5	82023257	82023291	5_82022814_INDEL
5	83340898	83340914	5_83340836_INDEL
5	86709887	86709943	5_86709193_INDEL
5	91100040	91100078	5_91098206_INDEL
5	93075477	93075505	5_93075466_INDEL
5	93936260	93936356	5_93936245_INDEL
5	99248001	99248046	5_99220368_INDEL
5	99253116	99253258	5_99220368_INDEL
5	99290931	99291034	5_99220368_INDEL
5	99335237	99335338	5_99220368_INDEL
5	99353428	99353475	5_99220368_INDEL
5	99353556	99353605	5_99220368_INDEL
5	99248001	99248046	5_99247864_INDEL
5	102080564	102080665	5_102073981_INDEL
5	102132694	102132878	5_102132471_INDEL
5	102139166	102139254	5_102132471_INDEL
5	102139288	102139360	5_102132471_INDEL
5	102139394	102139447	5_102132471_INDEL
5	102650844	102650883	5_102636829_INDEL
5	102650689	102650738	5_102636829_INDEL
5	102662166	102662280	5_102636829_INDEL
5	102663628	102663661	5_102636829_INDEL
5	102721922	102721947	5_102636829_INDEL
5	102724653	102724719	5_102636829_INDEL
5	102741383	102741489	5_102636829_INDEL
5	102752836	102752860	5_102636829_INDEL
5	102782345	102782390	5_102636829_INDEL
5	102786713	102786776	5_102636829_INDEL
5	102825174	102825249	5_102636829_INDEL
5	102816357	102816387	5_102636829_INDEL
5	102861081	102861122	5_102636829_INDEL
5	102892653	102892734	5_102636829_INDEL
5	102909143	102909200	5_102636829_INDEL
5	102786713	102786776	5_102786658_INDEL
5	102892653	102892734	5_102892596_INDEL
5	106905425	106905465	5_106905165_INDEL
5	109166034	109166072	5_109166035_INDEL
5	109514003	109514003	5_109514004_INDEL
5	110530901	110530901	5_110530902_INDEL
5	111222127	111222153	5_111222110_INDEL
5	111701490	111701515	5_111694728_INDEL
5	113657194	113657259	5_113657195_INDEL
5	113657831	113657911	5_113657742_INDEL
5	113774404	113774494	5_113772325_INDEL
5	115170186	115170213	5_115170160_INDEL
5	115371930	115371972	5_115371861_INDEL
5	115846551	115846551	5_115846552_INDEL
5	116431362	116431386	5_116431291_INDEL
5	116918616	116918676	5_116918617_INDEL
5	117798161	117798161	5_117798162_INDEL
5	118640067	118640278	5_118630129_INDEL
5	118639921	118640035	5_118630129_INDEL
5	118666941	118667028	5_118630129_INDEL
5	118674661	118674677	5_118630129_INDEL
5	118640168	118640168	5_118640169_INDEL
5	119127118	119127118	5_119127119_INDEL
5	119243833	119243837	5_119243834_INDEL
5	119243935	119243935	5_119243936_INDEL
5	119268419	119268419	5_119268420_INDEL
5	119355822	119355843	5_119355823_INDEL
5	119432380	119432471	5_119432335_INDEL
5	119432334	119432471	5_119432335_INDEL
5	119666358	119666372	5_119666359_INDEL
5	119811984	119812056	5_119811985_INDEL
5	120037447	120037447	5_120037448_INDEL
6	338082	338153	6_332029_INDEL
6	338293	338469	6_332029_INDEL
6	338498	338568	6_332029_INDEL
6	820486	820548	6_817037_INDEL
6	1569266	1569303	6_1569249_INDEL
6	1570637	1570683	6_1569249_INDEL
6	2084238	2084327	6_2084220_INDEL
6	2471113	2471138	6_2471111_INDEL
6	3792033	3792093	6_3790819_INDEL
6	3792033	3792093	6_3791895_INDEL
6	5293040	5293064	6_5292969_INDEL
6	6322717	6322785	6_6302632_INDEL
6	6323299	6323326	6_6302632_INDEL
6	6409801	6409867	6_6409786_INDEL
6	9389666	9389696	6_9389667_INDEL
6	10030866	10030932	6_10030850_INDEL
6	12839138	12839209	6_12839139_INDEL
6	13737691	13737718	6_13736054_INDEL
6	15500105	15500138	6_15500051_INDEL
6	17886328	17886353	6_17878006_INDEL
6	18615464	18615482	6_18614374_INDEL
6	18615435	18615482	6_18614374_INDEL
6	18615581	18615599	6_18615582_INDEL
6	18615774	18615794	6_18615582_INDEL
6	18615581	18615606	6_18615582_INDEL
6	21872592	21872629	6_21866534_INDEL
6	25224034	25224085	6_25224012_INDEL
6	25365983	25366042	6_25364864_INDEL
6	26177716	26177744	6_26177707_INDEL
6	27947504	27947559	6_27947433_INDEL
6	31710529	31710550	6_31707624_INDEL
6	34583378	34583412	6_34575923_INDEL
6	34584469	34584492	6_34575923_INDEL
6	37871873	37871907	6_37863265_INDEL
6	39715069	39715166	6_39714925_INDEL
6	41154845	41154908	6_41154831_INDEL
6	41510610	41510635	6_41502243_INDEL
6	42588619	42588686	6_42581162_INDEL
6	45026263	45026291	6_45019288_INDEL
6	46700827	46700880	6_46700807_INDEL
6	46700916	46700950	6_46700807_INDEL
6	51168902	51168902	6_51168903_INDEL
6	53005382	53005409	6_53005374_INDEL
6	53924076	53924188	6_53924057_INDEL
6	54389571	54389616	6_54389558_INDEL
6	54946674	54946700	6_54946662_INDEL
6	62500089	62500111	6_62491791_INDEL
6	62674723	62674749	6_62674706_INDEL
6	64258782	64258807	6_64258779_INDEL
6	72951331	72951367	6_72945844_INDEL
6	73166264	73166300	6_73166213_INDEL
6	75927251	75927278	6_75924786_INDEL
6	79182932	79182969	6_79181538_INDEL
6	80981922	80981982	6_80981818_INDEL
6	81335537	81335563	6_81335314_INDEL
6	84680436	84680457	6_84680092_INDEL
6	85589571	85589676	6_85589559_INDEL
6	87986709	87986734	6_87986691_INDEL
6	88381786	88381817	6_88381773_INDEL
6	100178176	100178209	6_100178063_INDEL
6	101267686	101267715	6_101267672_INDEL
6	103716270	103716310	6_103716048_INDEL
6	105027039	105027077	6_105026845_INDEL
6	105623340	105623357	6_105623298_INDEL
6	106070321	106070349	6_106070124_INDEL
6	106070225	106070349	6_106070124_INDEL
6	108981870	108981870	6_108981871_INDEL
6	113520661	113520774	6_113519940_INDEL
6	114203216	114203216	6_114203217_INDEL
6	114946156	114946156	6_114946157_INDEL
6	115424357	115424469	6_115422725_INDEL
6	115424551	115424647	6_115422725_INDEL
6	116010368	116010368	6_116010369_INDEL
6	116031968	116032018	6_116031949_INDEL
6	116032059	116032059	6_116032060_INDEL
6	116639267	116639334	6_116639268_INDEL
6	116639325	116639325	6_116639326_INDEL
6	116956796	116956796	6_116956797_INDEL
6	117169530	117169566	6_117169321_INDEL
6	117169599	117169637	6_117169321_INDEL
7	1729734	1729759	7_1728623_INDEL
7	2397666	2397733	7_2397650_INDEL
7	5735535	5735766	7_5729615_INDEL
7	5737208	5737279	7_5729615_INDEL
7	5738186	5738259	7_5729615_INDEL
7	5735507	5735543	7_5729615_INDEL
7	8480574	8480719	7_8480542_INDEL
7	8721874	8721911	7_8721856_INDEL
7	8741312	8741352	7_8736447_INDEL
7	10235364	10235417	7_10234266_INDEL
7	10919503	10919531	7_10819347_INDEL
7	10931143	10931169	7_10819347_INDEL
7	10936834	10936862	7_10819347_INDEL
7	10949759	10949816	7_10819347_INDEL
7	10958033	10958058	7_10819347_INDEL
7	10949759	10949816	7_10948452_INDEL
7	10958033	10958058	7_10948452_INDEL
7	11270251	11270276	7_11270200_INDEL
7	11479948	11479971	7_11479918_INDEL
7	12824398	12824398	7_12824399_INDEL
7	12824398	12824398	7_12824399_INDEL
7	13545886	13545925	7_13545531_INDEL
7	13545951	13546020	7_13545531_INDEL
7	13546049	13546137	7_13545531_INDEL
7	13546238	13546269	7_13545531_INDEL
7	13546382	13546408	7_13545531_INDEL
7	13546559	13546613	7_13545531_INDEL
7	13546637	13546734	7_13545531_INDEL
7	13546933	13547000	7_13545531_INDEL
7	13547027	13547060	7_13545531_INDEL
7	13547095	13547131	7_13545531_INDEL
7	13547204	13547376	7_13545531_INDEL
7	13784004	13784032	7_13775810_INDEL
7	13784391	13784433	7_13775810_INDEL
7	13784582	13784616	7_13775810_INDEL
7	13784004	13784032	7_13779253_INDEL
7	13784391	13784433	7_13779253_INDEL
7	13784582	13784615	7_13779253_INDEL
7	13882507	13882544	7_13882491_INDEL
7	18653983	18653989	7_18653984_INDEL
7	20030408	20030413	7_20030409_INDEL
7	20031255	20031261	7_20031256_INDEL
7	20033678	20033765	7_20033548_INDEL
7	20035326	20035373	7_20035228_INDEL
7	20353061	20353087	7_20350179_INDEL
7	21400130	21400214	7_21400131_INDEL
7	26504685	26504795	7_26504670_INDEL
7	26522428	26522489	7_26519655_INDEL
7	26522428	26522489	7_26520740_INDEL
7	31628720	31628817	7_31628702_INDEL
7	33709474	33709501	7_33707867_INDEL
7	33784931	33784956	7_33784644_INDEL
7	40939130	40939215	7_40939116_INDEL
7	41753142	41753167	7_41752915_INDEL
7	41764041	41764041	7_41764042_OTHER
7	42616659	42616796	7_42616641_INDEL
7	43722622	43722652	7_43722623_INDEL
7	43722629	43722676	7_43722623_INDEL
7	44787927	44787958	7_44780644_INDEL
7	50485898	50485922	7_50478603_INDEL
7	52628020	52628078	7_52626201_INDEL
7	60708464	60708531	7_60708461_INDEL
7	63296975	63297004	7_63276982_INDEL
7	63314624	63314649	7_63276982_INDEL
7	63314624	63314649	7_63314611_INDEL
7	63481543	63481568	7_63474093_INDEL
7	63481543	63481574	7_63480921_INDEL
7	63481569	63481569	7_63481570_INDEL
7	65789343	65789359	7_65789344_INDEL
7	65869153	65869190	7_65865515_INDEL
7	67902634	67902668	7_67901438_INDEL
7	68761558	68761631	7_68761544_INDEL
7	69860609	69860643	7_69855126_INDEL
7	72508210	72508289	7_72508097_INDEL
7	72833034	72833068	7_72830202_INDEL
7	81392229	81392363	7_81381752_INDEL
7	89812822	89812858	7_89807351_INDEL
7	92191184	92191222	7_92191164_INDEL
7	99401953	99402012	7_99401940_INDEL
7	101510818	101510827	7_101510819_INDEL
7	103711660	103711710	7_103709020_INDEL
7	106381616	106381718	7_106381617_INDEL
7	107509610	107509610	7_107509611_INDEL
7	107843496	107843496	7_107843497_INDEL
7	108004728	108004728	7_108004729_INDEL
7	108004844	108004928	7_108004845_INDEL
7	109778408	109778458	7_109778399_INDEL
7	109778516	109778516	7_109778517_INDEL
7	110296864	110296864	7_110296865_INDEL
8	1024876	1024932	8_1024632_INDEL
8	2419333	2419363	8_2416237_INDEL
8	2419061	2419260	8_2416237_INDEL
8	2419285	2419458	8_2416237_INDEL
8	4505721	4505757	8_4505705_INDEL
8	9794849	9794849	8_9794850_INDEL
8	10507127	10507152	8_10502922_INDEL
8	13649602	13649645	8_13649248_INDEL
8	14589251	14589271	8_14589234_INDEL
8	14966664	14966689	8_14966661_INDEL
8	15695277	15695374	8_15695251_INDEL
8	15717629	15717658	8_15712177_INDEL
8	16010129	16010189	8_16008837_INDEL
8	20736269	20736269	8_20736270_INDEL
8	21330469	21330495	8_21330461_INDEL
8	25987003	25987028	8_25986599_INDEL
8	33232487	33232512	8_33232340_INDEL
8	33472773	33472801	8_33472774_INDEL
8	33577888	33577917	8_33577858_INDEL
8	34785102	34785146	8_34781273_INDEL
8	34788999	34789045	8_34781273_INDEL
8	35319227	35319260	8_35319226_INDEL
8	37325413	37325450	8_37318926_INDEL
8	43044321	43044468	8_43044304_INDEL
8	44048415	44048452	8_44048401_INDEL
8	45180033	45180091	8_45179302_INDEL
8	45180033	45180091	8_45179627_INDEL
8	45713516	45713586	8_45713484_INDEL
8	47455528	47455555	8_47455228_INDEL
8	47652722	47652753	8_47652705_INDEL
8	54965829	54965855	8_54965821_INDEL
8	54966972	54966997	8_54965821_INDEL
8	59304670	59304670	8_59304671_INDEL
8	60125708	60125763	8_60125685_INDEL
8	60654686	60654734	8_60653233_INDEL
8	61305067	61305067	8_61305068_INDEL
8	62002149	62002218	8_62001990_INDEL
8	62264154	62264234	8_62264124_INDEL
8	62264273	62264297	8_62264124_INDEL
8	62265274	62265304	8_62264124_INDEL
8	63830856	63830856	8_63830857_INDEL
8	67827886	67827952	8_67827458_INDEL
8	67828260	67828288	8_67827458_INDEL
8	67828498	67828597	8_67827458_INDEL
8	67828844	67828902	8_67827458_INDEL
8	67829411	67829487	8_67827458_INDEL
8	67828410	67828509	8_67827458_INDEL
8	67828899	67828961	8_67827458_INDEL
8	67830350	67830419	8_67827458_INDEL
8	67830499	67830524	8_67827458_INDEL
8	67830289	67830331	8_67827458_INDEL
8	69617249	69617300	8_69606272_INDEL
8	71940720	71940742	8_71932169_INDEL
8	73467226	73467323	8_73467177_INDEL
8	73860757	73860797	8_73860758_INDEL
8	74914443	74914443	8_74914444_INDEL
8	75512946	75512994	8_75512938_INDEL
8	78931893	78931930	8_78931876_INDEL
8	82160185	82160189	8_82160057_INDEL
8	83292558	83292614	8_83292060_INDEL
8	86541424	86541459	8_86541394_INDEL
8	87178928	87179054	8_87178912_INDEL
8	87178921	87178999	8_87178912_INDEL
8	88083609	88083664	8_88083539_INDEL
8	91926018	91926078	8_91925898_INDEL
8	92572018	92572102	8_92572019_INDEL
8	92572149	92572149	8_92572150_INDEL
8	94355442	94355494	8_94321520_INDEL
8	94550651	94550689	8_94550634_INDEL
8	94552868	94552914	8_94550634_INDEL
8	95456588	95456657	8_95455758_INDEL
8	95456692	95456752	8_95455758_INDEL
8	95457756	95457797	8_95455758_INDEL
8	95457824	95457864	8_95455758_INDEL
8	98011133	98011177	8_98009973_INDEL
8	98109663	98109714	8_98109359_INDEL
8	98676373	98676494	8_98676155_INDEL
8	100309343	100309397	8_100309328_INDEL
8	100518762	100518762	8_100518763_INDEL
8	102276250	102276274	8_102273767_INDEL
8	102634738	102634797	8_102634739_INDEL
8	102634738	102634743	8_102634739_INDEL
8	102634779	102634779	8_102634780_INDEL
8	103252281	103252281	8_103252282_INDEL
8	103252281	103252281	8_103252282_INDEL
8	103252288	103252294	8_103252289_INDEL
8	103252288	103252293	8_103252289_INDEL
8	103501367	103501397	8_103486033_INDEL
8	103535681	103535750	8_103486033_INDEL
8	103536487	103536542	8_103486033_INDEL
8	103536628	103536711	8_103486033_INDEL
8	103536805	103536906	8_103486033_INDEL
8	103536733	103536797	8_103486033_INDEL
8	103550915	103550987	8_103486033_INDEL
8	103566092	103566176	8_103486033_INDEL
8	103570338	103570497	8_103486033_INDEL
8	106360631	106360716	8_106360632_INDEL
8	106360631	106360633	8_106360632_INDEL
8	108507657	108507686	8_108507624_INDEL
8	110962364	110962372	8_110962321_INDEL
8	111080909	111080936	8_111080897_INDEL
8	111081015	111081034	8_111080897_INDEL
8	111503500	111503500	8_111503501_INDEL
8	111703540	111703649	8_111703541_INDEL
8	111703540	111703649	8_111703541_INDEL
8	111813892	111813929	8_111813864_INDEL
8	111813863	111813896	8_111813864_INDEL
8	111834824	111834852	8_111834758_INDEL
8	111834757	111834852	8_111834758_INDEL
8	111834894	111834894	8_111834895_OTHER
8	111834894	111834894	8_111834895_OTHER
8	111878373	111878412	8_111878338_INDEL
8	111878356	111878419	8_111878338_INDEL
8	111878481	111878481	8_111878482_INDEL
8	111986981	111987064	8_111985325_INDEL
8	112090208	112090241	8_112089743_INDEL
8	112089867	112090023	8_112089743_INDEL
8	112089879	112089879	8_112089880_INDEL
8	112179334	112179334	8_112179335_INDEL
8	112850125	112850154	8_112850093_INDEL
9	43711	43763	9_43681_INDEL
9	1217111	1217150	9_1217112_INDEL
9	2185332	2185360	9_2185321_INDEL
9	6327672	6327696	9_6324214_INDEL
9	7664524	7664570	9_7663659_INDEL
9	7664524	7664570	9_7664521_INDEL
9	7664526	7664526	9_7664527_OTHER
9	9502510	9502553	9_9502493_INDEL
9	16184889	16184914	9_16183779_INDEL
9	17823898	17824005	9_17823877_INDEL
9	17824300	17824350	9_17823877_INDEL
9	20097514	20097547	9_20088988_INDEL
9	20740943	20741045	9_20740875_INDEL
9	24077785	24077815	9_24077304_INDEL
9	29844723	29845369	9_29844711_INDEL
9	29845402	29845441	9_29844711_INDEL
9	29845308	29845472	9_29844711_INDEL
9	30557306	30557334	9_30537024_INDEL
9	30674783	30674810	9_30674775_INDEL
9	30707394	30707437	9_30698614_INDEL
9	30752064	30752151	9_30752034_INDEL
9	31995367	31995395	9_31995308_INDEL
9	38959210	38959276	9_38955065_INDEL
9	41629603	41629666	9_41629564_INDEL
9	43505646	43505685	9_43505629_INDEL
9	48470681	48470707	9_48470158_INDEL
9	53379171	53379196	9_53370025_INDEL
9	53685993	53685993	9_53685994_INDEL
9	57511316	57511316	9_57511317_OTHER
9	57511413	57511462	9_57511349_INDEL
9	57511348	57511462	9_57511349_INDEL
9	60762248	60762262	9_60762130_INDEL
9	63461662	63461689	9_63459276_INDEL
9	65494237	65494263	9_65492617_INDEL
9	65494507	65494555	9_65492617_INDEL
9	65494538	65494672	9_65492617_INDEL
9	65494697	65494745	9_65492617_INDEL
9	67109933	67109959	9_67109919_INDEL
9	68316285	68316311	9_68315615_INDEL
9	77548064	77548147	9_77513769_INDEL
9	77550901	77550928	9_77513769_INDEL
9	77622879	77622904	9_77622870_INDEL
9	79113958	79114005	9_79113814_INDEL
9	83452603	83452641	9_83443344_INDEL
9	84785559	84785660	9_84785544_INDEL
9	86999279	86999359	9_86997364_INDEL
9	87056723	87056723	9_87056724_OTHER
9	87153789	87153875	9_87153748_INDEL
9	95919455	95919490	9_95908958_INDEL
9	95947144	95947144	9_95947145_INDEL
9	95947144	95947161	9_95947145_INDEL
9	95947245	95947264	9_95947145_INDEL
9	95996431	95996451	9_95994611_INDEL
9	97020724	97020729	9_97020673_INDEL
9	97020672	97020729	9_97020673_INDEL
9	97020701	97020701	9_97020702_INDEL
9	101325773	101325829	9_101325774_INDEL
9	101477825	101477872	9_101477826_INDEL
9	101477894	101477929	9_101477826_INDEL
9	101863074	101863074	9_101863075_INDEL
9	102320171	102320200	9_102320113_INDEL
9	103160214	103160214	9_103160215_INDEL
9	103160822	103160822	9_103160823_INDEL
9	103415073	103415073	9_103415074_INDEL
9	103515532	103515574	9_103515490_INDEL
10	172537	172601	10_150566_INDEL
10	658741	658766	10_658700_INDEL
10	1953256	1953319	10_1953257_INDEL
10	4400585	4400651	10_4400453_INDEL
10	4524416	4524454	10_4524403_INDEL
10	4933648	4933648	10_4933649_OTHER
10	4934239	4934501	10_4934185_INDEL
10	4936066	4936511	10_4934185_INDEL
10	5917970	5917999	10_5915869_INDEL
10	6128767	6128814	10_6128675_INDEL
10	6619985	6620021	10_6619974_INDEL
10	9752117	9752132	10_9750317_INDEL
10	12546797	12546880	10_12546798_INDEL
10	19261222	19261271	10_19261209_INDEL
10	20511923	20512011	10_20511583_INDEL
10	20512287	20512363	10_20511583_INDEL
10	20512291	20512339	10_20511583_INDEL
10	22140987	22141093	10_22140968_INDEL
10	22748489	22748541	10_22738786_INDEL
10	22780046	22780144	10_22738786_INDEL
10	22781784	22781819	10_22738786_INDEL
10	22820032	22820097	10_22738786_INDEL
10	22837383	22837436	10_22738786_INDEL
10	23176506	23176570	10_23169221_INDEL
10	23264695	23264768	10_23259112_INDEL
10	24985833	24985953	10_24955172_INDEL
10	24991560	24991601	10_24955172_INDEL
10	25037527	25037580	10_25035033_INDEL
10	25069655	25069681	10_25069634_INDEL
10	25181738	25181774	10_25178339_INDEL
10	25209678	25209747	10_25200184_INDEL
10	25314746	25314842	10_25314733_INDEL
10	26452136	26452267	10_26452121_INDEL
10	26650557	26650642	10_26640098_INDEL
10	26868838	26868893	10_26868839_INDEL
10	26877240	26877344	10_26877109_INDEL
10	26877160	26877337	10_26877109_INDEL
10	26877511	26877511	10_26877512_INDEL
10	27352509	27352535	10_27343903_INDEL
10	33212115	33212131	10_33210864_INDEL
10	39241034	39241063	10_39241018_INDEL
10	39332899	39332937	10_39332889_INDEL
10	41102944	41102976	10_41102939_INDEL
10	43891953	43892131	10_43891022_INDEL
10	48034892	48034892	10_48034893_INDEL
10	48034892	48034892	10_48034893_INDEL
10	54025226	54025264	10_54025206_INDEL
10	54026624	54026651	10_54025206_INDEL
10	54066074	54066110	10_54065985_INDEL
10	54066074	54066110	10_54066072_INDEL
10	56175893	56175953	10_56175876_INDEL
10	56801373	56801405	10_56801275_INDEL
10	60870379	60870433	10_60870364_INDEL
10	60870551	60870595	10_60870364_INDEL
10	60870442	60870530	10_60870364_INDEL
10	63933312	63933361	10_63933268_INDEL
10	65025094	65025120	10_65023695_INDEL
10	65028777	65028828	10_65023695_INDEL
10	65424435	65424547	10_65424416_INDEL
10	77291699	77291788	10_77290130_INDEL
10	82674345	82674374	10_82674346_INDEL
10	84688013	84688013	10_84688014_INDEL
10	84688016	84688016	10_84688017_INDEL
10	84688581	84688581	10_84688582_INDEL
10	84688712	84688712	10_84688713_INDEL
10	85033528	85033566	10_85033341_INDEL
10	86890167	86890232	10_86890054_INDEL
10	86890889	86890941	10_86890866_INDEL
10	86890976	86891030	10_86890866_INDEL
10	88298456	88298507	10_88298455_INDEL
10	88298454	88298507	10_88298455_INDEL
10	88649388	88649388	10_88649389_INDEL
10	91483568	91483613	10_91483555_INDEL
10	96947846	96947906	10_96947809_INDEL
10	100161512	100161512	10_100161513_INDEL
10	100999353	100999412	10_100999354_INDEL
10	101011590	101011602	10_101011531_INDEL
10	101584363	101584363	10_101584364_INDEL
10	101584381	101584419	10_101584382_INDEL
10	102203497	102203497	10_102203498_INDEL
10	102203497	102203497	10_102203498_INDEL
10	102249014	102249014	10_102249015_INDEL
10	102747447	102747447	10_102747448_INDEL
10	102747705	102747756	10_102747706_INDEL
11	1696823	1696823	11_1696824_INDEL
11	9610187	9610214	11_9610187_INDEL
11	13096086	13096121	11_13095966_INDEL
11	14467208	14467241	11_14466995_INDEL
11	16453156	16453194	11_16453138_INDEL
11	16458569	16458594	11_16453138_INDEL
11	17497549	17497567	11_17497150_INDEL
11	26311414	26311519	11_26311407_INDEL
11	26311626	26311653	11_26311407_INDEL
11	26311692	26311760	11_26311407_INDEL
11	26311786	26311895	11_26311407_INDEL
11	26311931	26312023	11_26311407_INDEL
11	26312104	26312155	11_26311407_INDEL
11	26312190	26312308	11_26311407_INDEL
11	26311786	26312063	11_26311407_INDEL
11	26312093	26312258	11_26311407_INDEL
11	26312424	26312548	11_26311407_INDEL
11	26313731	26313755	11_26311407_INDEL
11	26531824	26531877	11_26531825_INDEL
11	29129226	29129251	11_29129114_INDEL
11	30657319	30657319	11_30657320_INDEL
11	31411114	31411175	11_31410864_INDEL
11	36030997	36031035	11_36030985_INDEL
11	38733546	38733572	11_38733525_INDEL
11	44347169	44347202	11_44346003_INDEL
11	44348347	44348385	11_44346003_INDEL
11	44397868	44397886	11_44397827_INDEL
11	47180188	47180276	11_47179699_INDEL
11	47211855	47211938	11_47211580_INDEL
11	47211970	47212013	11_47211580_INDEL
11	48988415	48988490	11_48987731_INDEL
11	49201197	49201250	11_49199828_INDEL
11	49201936	49202017	11_49199828_INDEL
11	49397703	49397703	11_49397704_INDEL
11	49397711	49397763	11_49397712_INDEL
11	50428742	50428860	11_50428682_INDEL
11	53313843	53313906	11_53313837_INDEL
11	53910390	53910469	11_53907217_INDEL
11	53911030	53911165	11_53907217_INDEL
11	57035907	57035935	11_57035894_INDEL
11	57155653	57155676	11_57154837_INDEL
11	62545332	62545429	11_62545167_INDEL
11	63903015	63903244	11_63902780_INDEL
11	69378906	69378930	11_69377813_INDEL
11	69382744	69382791	11_69377813_INDEL
11	69403619	69403646	11_69377813_INDEL
11	74433669	74433674	11_74433617_INDEL
11	74803661	74803751	11_74803643_INDEL
11	74803643	74803669	11_74803643_INDEL
11	78508326	78508345	11_78507263_INDEL
11	82902209	82902209	11_82902210_INDEL
11	84091214	84091260	11_84087662_INDEL
11	84091682	84091748	11_84087662_INDEL
11	85918857	85918904	11_85918841_INDEL
11	91746990	91747071	11_91746991_INDEL
11	92500899	92500910	11_92500819_INDEL
11	93774349	93774372	11_93765807_INDEL
11	98328089	98328158	11_98327219_INDEL
11	99321269	99321294	11_99318941_INDEL
11	99321269	99321294	11_99319549_INDEL
11	99838064	99838064	11_99838065_INDEL
11	100076858	100076886	11_100076697_INDEL
11	102633006	102633006	11_102633007_INDEL
11	102634279	102634279	11_102634280_INDEL
11	102634365	102634505	11_102634366_INDEL
11	103293376	103293419	11_103288677_INDEL
11	103796048	103796070	11_103796004_INDEL
11	104368801	104368911	11_104356418_INDEL
11	104408705	104408792	11_104356418_INDEL
11	104416263	104416518	11_104356418_INDEL
11	104416113	104416291	11_104356418_INDEL
11	104416765	104416808	11_104356418_INDEL
11	104438436	104438464	11_104356418_INDEL
11	104480556	104480598	11_104356418_INDEL
11	104533806	104533971	11_104356418_INDEL
11	104534021	104534177	11_104356418_INDEL
11	104535553	104535651	11_104356418_INDEL
11	104546503	104546584	11_104356418_INDEL
11	104546954	104547016	11_104356418_INDEL
11	104577362	104577390	11_104356418_INDEL
11	104581893	104582079	11_104356418_INDEL
11	104590529	104590575	11_104356418_INDEL
11	104601111	104601164	11_104356418_INDEL
11	104614828	104614906	11_104356418_INDEL
11	104614996	104615057	11_104356418_INDEL
11	104415221	104415292	11_104356418_INDEL
11	104533957	104533971	11_104533958_INDEL
11	104534021	104534023	11_104533958_INDEL
11	104614828	104614899	11_104614775_INDEL
11	105092089	105092089	11_105092090_INDEL
11	105323643	105323715	11_105323377_INDEL
11	105324476	105324517	11_105323377_INDEL
11	105393770	105393810	11_105393771_INDEL
11	105908818	105908886	11_105908816_INDEL
11	105908815	105908834	11_105908816_INDEL
11	106190358	106190370	11_106190359_INDEL
12	1888700	1888726	12_1888683_INDEL
12	4081594	4081651	12_4080964_INDEL
12	4082707	4082806	12_4080964_INDEL
12	6607071	6607097	12_6600292_INDEL
12	8098368	8098447	12_8098352_INDEL
12	9041457	9041701	12_9040539_INDEL
12	10498922	10498963	12_10498661_INDEL
12	10498769	10498980	12_10498661_INDEL
12	11807053	11807084	12_11798545_INDEL
12	12685815	12685863	12_12685711_INDEL
12	16829050	16829075	12_16829000_INDEL
12	17201737	17201767	12_17201720_INDEL
12	17203134	17203164	12_17201720_INDEL
12	18484817	18484915	12_18484793_INDEL
12	23141621	23141651	12_23141605_INDEL
12	24131661	24131701	12_24131643_INDEL
12	25200160	25200202	12_25200102_INDEL
12	30344744	30345081	12_30344068_INDEL
12	30345114	30345141	12_30344068_INDEL
12	30345177	30345346	12_30344068_INDEL
12	30345850	30345892	12_30344068_INDEL
12	30346103	30346238	12_30344068_INDEL
12	30344810	30344939	12_30344068_INDEL
12	30345176	30345248	12_30344068_INDEL
12	30346188	30346230	12_30344068_INDEL
12	31230706	31230746	12_31222364_INDEL
12	32654848	32654912	12_32654849_INDEL
12	34256385	34256441	12_34256376_INDEL
12	34256375	34256441	12_34256376_INDEL
12	38482087	38482113	12_38482088_INDEL
12	40139810	40139837	12_40131232_INDEL
12	40762254	40762297	12_40762224_INDEL
12	41086565	41086598	12_41081084_INDEL
12	41420404	41420549	12_41420405_INDEL
12	41420583	41420624	12_41420405_INDEL
12	42174318	42174362	12_42174307_INDEL
12	42179280	42179343	12_42174307_INDEL
12	42460899	42460928	12_42456826_INDEL
12	42467868	42467897	12_42456826_INDEL
12	49332836	49332859	12_49324316_INDEL
12	56846040	56846070	12_56846041_INDEL
12	58201256	58201284	12_58200656_INDEL
12	58749070	58749136	12_58711908_INDEL
12	58763427	58763452	12_58711908_INDEL
12	58783780	58783831	12_58711908_INDEL
12	58784933	58785003	12_58711908_INDEL
12	58785427	58785840	12_58711908_INDEL
12	59781293	59781455	12_59781279_INDEL
12	60447780	60447843	12_60447708_INDEL
12	60575151	60575176	12_60575135_INDEL
12	60973580	60973605	12_60969341_INDEL
12	60986312	60986344	12_60980096_INDEL
12	61619183	61619229	12_61619151_INDEL
12	64283827	64283901	12_64283819_INDEL
12	64888194	64888244	12_64887947_INDEL
12	64888200	64888200	12_64888201_OTHER
12	65925190	65925190	12_65925191_INDEL
12	66932143	66932169	12_66931718_INDEL
12	67005711	67005776	12_66997948_INDEL
12	67009502	67009585	12_66997948_INDEL
12	67025532	67025588	12_66997948_INDEL
12	67018063	67018088	12_66997948_INDEL
12	67028736	67028803	12_66997948_INDEL
12	67029883	67029908	12_66997948_INDEL
12	67034982	67035030	12_66997948_INDEL
12	67044308	67044349	12_66997948_INDEL
12	67009502	67009585	12_67006068_INDEL
12	67472343	67472380	12_67469215_INDEL
12	67475678	67475704	12_67469215_INDEL
12	70054584	70054616	12_70053744_INDEL
12	70055187	70055192	12_70053744_INDEL
12	70055210	70055210	12_70055211_INDEL
12	70119514	70119542	12_70119514_INDEL
12	70255043	70255269	12_70187248_INDEL
12	70260620	70260750	12_70187248_INDEL
12	70263615	70263640	12_70187248_INDEL
12	70295540	70295670	12_70187248_INDEL
12	70314123	70314188	12_70187248_INDEL
12	70341104	70341299	12_70187248_INDEL
12	70521568	70521603	12_70187248_INDEL
12	70572133	70572159	12_70187248_INDEL
12	70255063	70255116	12_70255064_INDEL
12	70263615	70263640	12_70263233_INDEL
12	70521575	70521603	12_70521576_INDEL
12	70658606	70658643	12_70658363_INDEL
12	70739660	70739709	12_70739657_INDEL
12	71245856	71245856	12_71245857_OTHER
12	71436783	71436836	12_71436784_INDEL
12	74117000	74117044	12_74116984_INDEL
12	79053952	79054003	12_79051926_INDEL
12	79098973	79098973	12_79098974_INDEL
12	79098973	79098973	12_79098974_INDEL
12	82859836	82859918	12_82859837_INDEL
12	82896586	82896617	12_82896529_INDEL
12	83021955	83021975	12_83021615_INDEL
12	83324142	83324251	12_83324116_INDEL
12	85151088	85151088	12_85151089_INDEL
12	85151088	85151088	12_85151089_INDEL
12	85376261	85376344	12_85376262_INDEL
12	85376261	85376268	12_85376262_INDEL
12	85376314	85376345	12_85376262_INDEL
12	85376321	85376321	12_85376322_INDEL
12	85376321	85376321	12_85376322_INDEL
12	86133914	86133914	12_86133915_INDEL
12	86302935	86302990	12_86302936_INDEL
12	86302935	86302990	12_86302936_INDEL
12	86302936	86302936	12_86302937_OTHER
12	86302936	86302936	12_86302937_OTHER
12	86398778	86398831	12_86396504_INDEL
12	86487825	86487860	12_86487725_INDEL
13	117604	117633	13_53188_INDEL
13	117604	117633	13_117446_INDEL
13	329490	329661	13_329103_INDEL
13	329102	329205	13_329103_INDEL
13	329438	329630	13_329103_INDEL
13	329713	329755	13_329103_INDEL
13	861716	861744	13_861351_INDEL
13	1597630	1597659	13_1597592_INDEL
13	3177289	3177316	13_3177273_INDEL
13	3177289	3177316	13_3177287_INDEL
13	3194961	3194988	13_3177287_INDEL
13	3194961	3194988	13_3186488_INDEL
13	3194961	3194988	13_3187750_INDEL
13	3260647	3260675	13_3260648_INDEL
13	6108690	6108733	13_6108681_INDEL
13	6108764	6108867	13_6108681_INDEL
13	10065652	10065652	13_10065653_INDEL
13	11027015	11027083	13_11027016_INDEL
13	11027015	11027083	13_11027016_INDEL
13	11057167	11057167	13_11057168_INDEL
13	11057182	11057261	13_11057183_INDEL
13	11121418	11121418	13_11121419_OTHER
13	11121418	11121418	13_11121419_OTHER
13	11121505	11121562	13_11121506_INDEL
13	11137216	11137216	13_11137217_INDEL
13	11144075	11144075	13_11144076_INDEL
13	11148271	11148271	13_11148272_INDEL
13	16200712	16200735	13_16200670_INDEL
13	16200669	16200703	13_16200670_INDEL
13	17604674	17604887	13_17601439_INDEL
13	17604352	17604539	13_17601439_INDEL
13	17627083	17627235	13_17625263_INDEL
13	17626787	17626880	13_17625263_INDEL
13	22531136	22531187	13_22531124_INDEL
13	23435122	23435122	13_23435123_INDEL
13	23435122	23435122	13_23435123_INDEL
13	24318765	24318807	13_24318757_INDEL
13	24325913	24325938	13_24318757_INDEL
13	24327295	24327330	13_24318757_INDEL
13	24327319	24327332	13_24327320_INDEL
13	25824929	25824961	13_25824816_INDEL
13	27369092	27369121	13_27368517_INDEL
13	31205215	31205221	13_31201835_INDEL
13	34285747	34285762	13_34285748_INDEL
13	35846917	35846945	13_35846909_INDEL
13	38009348	38009407	13_38009349_INDEL
13	38009348	38009407	13_38009349_INDEL
13	38010718	38010722	13_38010719_INDEL
13	38010718	38010777	13_38010719_INDEL
13	44715939	44715939	13_44715940_INDEL
13	44820935	44821085	13_44819853_INDEL
13	44821084	44821084	13_44821085_INDEL
13	45828358	45828413	13_45828306_INDEL
13	51302305	51302349	13_51301497_INDEL
13	51302570	51302702	13_51301497_INDEL
13	51472259	51472320	13_51472251_INDEL
13	51472380	51472406	13_51472251_INDEL
13	53574748	53574895	13_53574690_INDEL
13	58156939	58156967	13_58156628_INDEL
13	58156939	58156973	13_58156901_INDEL
13	58441331	58441447	13_58441304_INDEL
13	58441760	58441797	13_58441304_INDEL
13	58654647	58654734	13_58654648_INDEL
13	58656270	58656320	13_58656271_INDEL
13	58656287	58656378	13_58656271_INDEL
13	59770271	59770297	13_59770259_INDEL
13	64583418	64583434	13_64583419_INDEL
13	68661944	68661965	13_68654526_INDEL
13	69965329	69965418	13_69956866_INDEL
13	71941851	71941851	13_71941852_INDEL
13	73271159	73271188	13_73265734_INDEL
13	73626047	73626092	13_73623650_INDEL
13	73776190	73776261	13_73775181_INDEL
13	73776266	73776299	13_73775181_INDEL
13	73777510	73777569	13_73775181_INDEL
13	73777727	73777890	13_73775181_INDEL
13	74309384	74309458	13_74298854_INDEL
13	74323245	74323316	13_74298854_INDEL
13	77213676	77213808	13_77213611_INDEL
13	77213847	77213904	13_77213611_INDEL
13	77213908	77213929	13_77213611_INDEL
13	78657645	78657678	13_78655698_INDEL
13	79228831	79228831	13_79228832_INDEL
13	79228831	79228831	13_79228832_INDEL
13	79452210	79452291	13_79452211_INDEL
13	80790191	80790191	13_80790192_INDEL
13	80790217	80790268	13_80790218_INDEL
13	81632248	81632299	13_81632249_INDEL
13	81632701	81632701	13_81632702_INDEL
14	947941	947941	14_947942_INDEL
14	948301	948369	14_948167_INDEL
14	949478	949549	14_948167_INDEL
14	951016	951119	14_948167_INDEL
14	949478	949549	14_948762_INDEL
14	7083254	7083381	14_7083237_INDEL
14	9491388	9491464	14_9491256_INDEL
14	13869272	13869272	14_13869273_INDEL
14	13869401	13869421	14_13869289_INDEL
14	13869288	13869421	14_13869289_INDEL
14	13950463	13950490	14_13950448_INDEL
14	18313058	18313088	14_18313044_INDEL
14	23028183	23028183	14_23028184_OTHER
14	27260037	27260055	14_27259715_INDEL
14	30254957	30255052	14_30254953_INDEL
14	31233331	31233331	14_31233332_INDEL
14	32173724	32173838	14_32173717_INDEL
14	37589268	37589268	14_37589269_INDEL
14	37977823	37977871	14_37977812_INDEL
14	37986371	37986396	14_37977812_INDEL
14	40508944	40508995	14_40508408_INDEL
14	40508840	40508978	14_40508408_INDEL
14	40922250	40922285	14_40922243_INDEL
14	43288309	43288309	14_43288310_INDEL
14	46306052	46306095	14_46297475_INDEL
14	50194186	50194248	14_50194072_INDEL
14	55980460	55980562	14_55979253_INDEL
14	58256008	58256030	14_58255845_INDEL
14	59376704	59376739	14_59376698_INDEL
14	64134805	64134976	14_64134486_INDEL
14	65308549	65308573	14_65308416_INDEL
14	65308584	65308584	14_65308585_INDEL
14	65766237	65766247	14_65766238_INDEL
14	66634298	66634298	14_66634299_INDEL
14	68653905	68653937	14_68653886_INDEL
14	70588467	70588467	14_70588468_INDEL
14	70588770	70588858	14_70588771_INDEL
14	70588770	70588858	14_70588771_INDEL
14	71842180	71842207	14_71841730_INDEL
14	74246212	74246212	14_74246213_INDEL
14	74246234	74246321	14_74246235_INDEL
14	75746046	75746074	14_75737493_INDEL
14	75972713	75972740	14_75950115_INDEL
14	75972792	75972821	14_75950115_INDEL
14	75972713	75972740	14_75972660_INDEL
14	75972792	75972817	14_75972660_INDEL
14	76309346	76309397	14_76309347_INDEL
14	76317905	76317939	14_76309347_INDEL
14	77620698	77620755	14_77619772_INDEL
14	77672314	77672340	14_77672297_INDEL
14	77710060	77710060	14_77710061_INDEL
14	77710074	77710116	14_77710061_INDEL
14	77710060	77710150	14_77710061_INDEL
14	79022143	79022165	14_79016632_INDEL
14	79722849	79722923	14_79717703_INDEL
14	80547232	80547279	14_80547209_INDEL
14	80763147	80763201	14_80763148_INDEL
14	80777280	80777313	14_80777268_INDEL
14	80812789	80812789	14_80812790_INDEL
14	80812898	80812949	14_80812899_INDEL
14	81115554	81115577	14_81115424_INDEL
14	81400767	81400767	14_81400768_INDEL
14	81419411	81419424	14_81419412_INDEL
14	81665133	81665133	14_81665134_INDEL
14	82123060	82123093	14_82123061_INDEL
14	82358325	82358381	14_82358326_INDEL
15	1017318	1017347	15_1011866_INDEL
15	2336962	2336996	15_2319773_INDEL
15	2671845	2671884	15_2671836_INDEL
15	3494817	3494848	15_3494799_INDEL
15	4828426	4828452	15_4828416_INDEL
15	5899689	5899731	15_5899539_INDEL
15	7313220	7313291	15_7313221_INDEL
15	7313220	7313291	15_7313221_INDEL
15	8419345	8419374	15_8419346_INDEL
15	15192459	15192459	15_15192460_INDEL
15	15928015	15928039	15_15928000_INDEL
15	15931202	15931227	15_15928000_INDEL
15	18073070	18073215	15_18073054_INDEL
15	18073244	18073333	15_18073054_INDEL
15	18075030	18075086	15_18073054_INDEL
15	18826994	18827024	15_18826261_INDEL
15	18827176	18827199	15_18826261_INDEL
15	20525147	20525174	15_20525130_INDEL
15	22369089	22369146	15_22369090_INDEL
15	22369097	22369097	15_22369098_INDEL
15	22661436	22661463	15_22660917_INDEL
15	24037199	24037268	15_24037154_INDEL
15	25454587	25454731	15_25454053_INDEL
15	28659427	28659481	15_28659428_INDEL
15	33274151	33274241	15_33274152_INDEL
15	34260265	34260465	15_34260264_INDEL
15	37223133	37223133	15_37223134_INDEL
15	39394536	39394592	15_39394537_INDEL
15	45879532	45879565	15_45871498_INDEL
15	46118012	46118048	15_46109734_INDEL
15	46160601	46160636	15_46148390_INDEL
15	46251329	46251456	15_46251310_INDEL
15	46251330	46251413	15_46251310_INDEL
15	46322312	46322425	15_46296968_INDEL
15	46326847	46326883	15_46296968_INDEL
15	47795733	47795733	15_47795734_INDEL
15	49347815	49347854	15_49347813_INDEL
15	49349968	49350007	15_49347813_INDEL
15	49403251	49403271	15_49403048_INDEL
15	50002245	50002296	15_50000131_INDEL
15	50002579	50002691	15_50000131_INDEL
15	50456620	50456648	15_50456601_INDEL
15	50519071	50519096	15_50518716_INDEL
15	50741509	50741554	15_50735240_INDEL
15	53120931	53121044	15_53117933_INDEL
15	55819779	55819807	15_55819283_INDEL
15	56435198	56435245	15_56435146_INDEL
15	56441963	56442066	15_56435146_INDEL
15	65378408	65378465	15_65378371_INDEL
15	68182588	68182702	15_68182575_INDEL
15	69142206	69142241	15_69135530_INDEL
15	70442249	70442290	15_70442052_INDEL
15	74657457	74657500	15_74657458_INDEL
15	75665838	75665904	15_75665823_INDEL
15	78272016	78272037	15_78271687_INDEL
15	78380575	78380611	15_78380510_INDEL
15	79243061	79243116	15_79242833_INDEL
15	80837110	80837156	15_80837111_INDEL
15	81300765	81300799	15_81300503_INDEL
15	81303855	81304093	15_81300503_INDEL
15	81797901	81798002	15_81797493_INDEL
15	82618494	82618577	15_82618293_INDEL
15	82766565	82766639	15_82766566_INDEL
15	82766565	82766591	15_82766566_INDEL
15	83575063	83575179	15_83574478_INDEL
15	83575482	83575494	15_83575483_INDEL
15	83575600	83575626	15_83575483_INDEL
15	83659708	83659716	15_83659709_INDEL
15	83949169	83949225	15_83946013_INDEL
16	1115471	1115471	16_1115472_INDEL
16	1917086	1917117	16_1917087_INDEL
16	2375711	2375804	16_2375712_INDEL
16	2761703	2761703	16_2761704_INDEL
16	2761783	2761843	16_2761784_INDEL
16	5795417	5795453	16_5793626_INDEL
16	5804909	5804979	16_5793626_INDEL
16	7099985	7100019	16_7091456_INDEL
16	9020313	9020354	16_9016841_INDEL
16	9023249	9023289	16_9016841_INDEL
16	14479375	14479450	16_14431245_INDEL
16	14479519	14479554	16_14431245_INDEL
16	14479611	14479764	16_14431245_INDEL
16	14479614	14479706	16_14431245_INDEL
16	14792436	14792547	16_14792316_INDEL
16	16041338	16041373	16_16041019_INDEL
16	16950458	16950498	16_16937664_INDEL
16	18353036	18353063	16_18353020_INDEL
16	20895038	20895088	16_20892503_INDEL
16	21222265	21222297	16_21222254_INDEL
16	25209761	25209788	16_25209693_INDEL
16	25657743	25657769	16_25657728_INDEL
16	27508133	27508226	16_27507314_INDEL
16	27815205	27815233	16_27811429_INDEL
16	27815362	27815405	16_27811429_INDEL
16	28690376	28690376	16_28690377_INDEL
16	28690376	28690376	16_28690377_INDEL
16	29687490	29687490	16_29687491_INDEL
16	31987325	31987353	16_31987311_INDEL
16	37727734	37727822	16_37727735_INDEL
16	45581353	45581421	16_45578424_INDEL
16	47112002	47112032	16_47111967_INDEL
16	47112013	47112032	16_47111967_INDEL
16	47889208	47889229	16_47888899_INDEL
16	48501775	48501849	16_48501732_INDEL
16	49740054	49740127	16_49739229_INDEL
16	50619337	50619337	16_50619338_INDEL
16	54535294	54535352	16_54535295_INDEL
16	54535294	54535373	16_54535295_INDEL
16	54771736	54771761	16_54771737_INDEL
16	56998228	56998263	16_56995499_INDEL
16	60530149	60530190	16_60517819_INDEL
16	60551755	60551780	16_60517819_INDEL
16	60557916	60558120	16_60517819_INDEL
16	60564319	60564367	16_60517819_INDEL
16	60556211	60556236	16_60517819_INDEL
16	60558109	60558194	16_60517819_INDEL
16	60558375	60558624	16_60517819_INDEL
16	60633215	60633419	16_60517819_INDEL
16	60633124	60633195	16_60517819_INDEL
16	60636469	60636493	16_60517819_INDEL
16	60680726	60680779	16_60517819_INDEL
16	60702750	60702786	16_60517819_INDEL
16	60702897	60703102	16_60517819_INDEL
16	60703123	60703433	16_60517819_INDEL
16	60710777	60710805	16_60517819_INDEL
16	60702848	60702953	16_60517819_INDEL
16	60733834	60733866	16_60517819_INDEL
16	60740849	60740875	16_60517819_INDEL
16	63125491	63125528	16_63120023_INDEL
16	66592503	66592646	16_66592489_INDEL
16	67221602	67221652	16_67221603_INDEL
16	72652972	72653010	16_72652958_INDEL
16	72653545	72653609	16_72652958_INDEL
16	72812834	72812860	16_72812741_INDEL
16	72996377	72996395	16_72996378_INDEL
16	74725490	74725490	16_74725491_OTHER
16	75336890	75336890	16_75336891_INDEL
16	75621045	75621045	16_75621046_INDEL
16	76991470	76991491	16_76991386_INDEL
16	77559634	77559634	16_77559635_OTHER
16	77782189	77782239	16_77782142_INDEL
16	79261198	79261198	16_79261199_INDEL
16	79261218	79261306	16_79261219_INDEL
16	79910897	79910897	16_79910898_INDEL
16	80110909	80110985	16_80107722_INDEL
16	80110909	80110985	16_80108003_INDEL
16	80110909	80110985	16_80109498_INDEL
16	80110909	80110985	16_80110517_INDEL
16	80412115	80412115	16_80412116_INDEL
16	80412271	80412271	16_80412272_INDEL
16	80448532	80448632	16_80448456_INDEL
16	80448710	80448911	16_80448456_INDEL
16	80448464	80448756	16_80448456_INDEL
17	1262555	1262657	17_1258353_INDEL
17	2866437	2866450	17_2866373_INDEL
17	2866372	2866450	17_2866373_INDEL
17	3887543	3887568	17_3887240_INDEL
17	4527463	4527528	17_4527450_INDEL
17	5546615	5546883	17_5546581_INDEL
17	5546671	5546853	17_5546581_INDEL
17	6107531	6107531	17_6107532_INDEL
17	6555207	6555234	17_6555193_INDEL
17	6799871	6799871	17_6799872_INDEL
17	8333980	8334015	17_8327566_INDEL
17	10746345	10746512	17_10746296_INDEL
17	11617442	11617499	17_11616003_INDEL
17	16235639	16235711	17_16235579_INDEL
17	18425135	18425193	17_18424185_INDEL
17	18745549	18745550	17_18745550_INDEL
17	20178618	20178646	17_20178562_INDEL
17	25497446	25497479	17_25489911_INDEL
17	27048526	27048619	17_27048483_INDEL
17	30757662	30757685	17_30751246_INDEL
17	31829280	31829363	17_31805447_INDEL
17	31828888	31829284	17_31805447_INDEL
17	32380127	32380156	17_32380114_INDEL
17	33649767	33649811	17_33649715_INDEL
17	36150597	36150715	17_36150514_INDEL
17	39534689	39534713	17_39533877_INDEL
17	41172979	41173013	17_41167501_INDEL
17	43275003	43275082	17_43274988_INDEL
17	44338742	44338767	17_44338724_INDEL
17	46851413	46851455	17_46851354_INDEL
17	49358357	49358386	17_49358351_INDEL
17	50547032	50547159	17_50547033_INDEL
17	50888808	50889035	17_50888809_INDEL
17	50888822	50889017	17_50888809_INDEL
17	50888810	50888810	17_50888811_OTHER
17	50889865	50889865	17_50889866_INDEL
17	50889865	50889865	17_50889866_INDEL
17	50890698	50891153	17_50890699_INDEL
17	50890705	50890756	17_50890699_INDEL
17	50890897	50891074	17_50890699_INDEL
17	50891111	50891153	17_50890699_INDEL
17	50891236	50891236	17_50891237_INDEL
17	50891236	50891236	17_50891237_INDEL
17	56364546	56364579	17_56364540_INDEL
17	58042464	58042568	17_58042465_INDEL
17	59739038	59739049	17_59739039_INDEL
17	60289308	60289308	17_60289309_INDEL
17	62482769	62482769	17_62482770_OTHER
17	63497862	63497862	17_63497863_INDEL
17	63497862	63497862	17_63497863_INDEL
17	64467533	64467564	17_64467534_INDEL
17	64619609	64619666	17_64619567_INDEL
17	65489740	65489740	17_65489741_INDEL
17	69561668	69561668	17_69561669_OTHER
17	69561668	69561668	17_69561669_OTHER
17	70666111	70666249	17_70666093_INDEL
17	70666400	70666483	17_70666093_INDEL
17	70666604	70666647	17_70666093_INDEL
17	70852269	70852293	17_70850236_INDEL
17	70874497	70874560	17_70873662_INDEL
17	70885016	70885086	17_70876532_INDEL
17	70907609	70907661	17_70904989_INDEL
17	71075720	71075720	17_71075721_OTHER
17	71087806	71087836	17_71076040_INDEL
17	71137627	71137681	17_71137437_INDEL
17	71246132	71246182	17_71246133_INDEL
17	71246370	71246370	17_71246371_INDEL
17	71803604	71803674	17_71803600_INDEL
17	72071999	72071999	17_72072000_INDEL
17	73008834	73008892	17_73008835_INDEL
17	73026422	73026463	17_73026381_INDEL
18	1421155	1421196	18_1421156_INDEL
18	5882365	5882365	18_5882366_INDEL
18	8419790	8419841	18_8419637_INDEL
18	8419867	8419905	18_8419637_INDEL
18	8419899	8419899	18_8419900_INDEL
18	8419903	8419905	18_8419904_INDEL
18	9728934	9728990	18_9728914_INDEL
18	13326942	13326967	18_13317641_INDEL
18	13326189	13327101	18_13317641_INDEL
18	13348972	13349184	18_13317641_INDEL
18	13366112	13366151	18_13317641_INDEL
18	13381048	13381885	18_13317641_INDEL
18	13382041	13382082	18_13317641_INDEL
18	13381323	13381498	18_13317641_INDEL
18	13395508	13395575	18_13317641_INDEL
18	16164139	16164164	18_16164122_INDEL
18	16168432	16168466	18_16164122_INDEL
18	19228259	19228315	18_19228000_INDEL
18	19228196	19228294	18_19228000_INDEL
18	21193660	21193688	18_21192273_INDEL
18	21354180	21354335	18_21354167_INDEL
18	25513775	25513840	18_25513727_INDEL
18	25830686	25830696	18_25830687_INDEL
18	26502878	26502953	18_26502834_INDEL
18	26504945	26505027	18_26504914_INDEL
18	27687889	27687961	18_27687880_INDEL
18	29048356	29048383	18_29047509_INDEL
18	29048382	29048492	18_29047509_INDEL
18	29048356	29048383	18_29048343_INDEL
18	29048382	29048489	18_29048343_INDEL
18	29140750	29140777	18_29140749_INDEL
18	32986214	32986214	18_32986215_INDEL
18	38812852	38812882	18_38812838_INDEL
18	39820337	39820387	18_39820087_INDEL
18	44416604	44416629	18_44416583_INDEL
18	44422900	44422944	18_44416583_INDEL
18	44424972	44424997	18_44416583_INDEL
18	45180367	45180396	18_45180103_INDEL
18	45350441	45350466	18_45317333_INDEL
18	45556321	45556355	18_45554962_INDEL
18	45555888	45556005	18_45554962_INDEL
18	45556131	45556321	18_45554962_INDEL
18	45574061	45574090	18_45574033_INDEL
18	46914231	46914257	18_46914220_INDEL
18	48175483	48175525	18_48175425_INDEL
18	50208385	50208453	18_50204002_INDEL
18	50208501	50208782	18_50204002_INDEL
18	50208888	50209017	18_50204002_INDEL
18	50368705	50368772	18_50367044_INDEL
18	50368856	50369025	18_50367044_INDEL
18	50658717	50658717	18_50658718_OTHER
18	50660222	50660357	18_50659340_INDEL
18	50673184	50673277	18_50672509_INDEL
18	50674798	50674953	18_50672509_INDEL
18	50676417	50676531	18_50672509_INDEL
18	50674798	50674953	18_50673987_INDEL
18	50676417	50676531	18_50673987_INDEL
18	50678039	50678142	18_50673987_INDEL
18	50679663	50679769	18_50673987_INDEL
18	50681157	50681182	18_50673987_INDEL
18	50674798	50674953	18_50674420_INDEL
18	50676417	50676531	18_50674420_INDEL
18	50678039	50678142	18_50674420_INDEL
18	50674798	50674953	18_50674515_INDEL
18	50676417	50676531	18_50674515_INDEL
18	50678039	50678142	18_50674515_INDEL
18	50679663	50679769	18_50674515_INDEL
18	50784820	50784922	18_50781256_INDEL
18	50785651	50785771	18_50781256_INDEL
18	50786640	50786766	18_50781256_INDEL
18	50786968	50787163	18_50781256_INDEL
18	51764140	51764140	18_51764141_INDEL
18	51764140	51764140	18_51764141_INDEL
18	53688782	53688840	18_53688783_INDEL
18	54282796	54282820	18_54282748_INDEL
18	54454523	54454527	18_54454451_INDEL
18	54454450	54454527	18_54454451_INDEL
18	54982470	54982632	18_54982060_INDEL
18	54982654	54982687	18_54982060_INDEL
18	55932029	55932062	18_55932030_INDEL
18	55932086	55932165	18_55932030_INDEL
18	55932188	55932256	18_55932030_INDEL
18	55932143	55932143	18_55932144_INDEL
18	57158713	57158823	18_57153283_INDEL
18	57243216	57243306	18_57211183_INDEL
18	57242853	57242946	18_57211183_INDEL
18	57242989	57243172	18_57211183_INDEL
18	57243360	57243417	18_57211183_INDEL
18	57302122	57302159	18_57211183_INDEL
18	57309285	57309316	18_57211183_INDEL
18	57243360	57243417	18_57243343_INDEL
18	57302122	57302159	18_57299427_INDEL
18	57641187	57641269	18_57628968_INDEL
18	59227626	59227626	18_59227627_INDEL
18	59227626	59227626	18_59227627_INDEL
18	59356931	59356958	18_59342222_INDEL
18	59361903	59361940	18_59342222_INDEL
18	59414859	59414890	18_59414860_INDEL
18	59917153	59917216	18_59910332_INDEL
18	60999116	60999238	18_60937742_INDEL
18	61091429	61091567	18_60937742_INDEL
18	61149900	61150012	18_60937742_INDEL
18	61249241	61249270	18_60937742_INDEL
18	61263888	61264004	18_60937742_INDEL
18	61268936	61268962	18_60937742_INDEL
18	61356003	61356042	18_61353407_INDEL
18	62044684	62044753	18_62044221_INDEL
18	62045600	62045655	18_62044221_INDEL
18	62044687	62044737	18_62044688_INDEL
18	62045600	62045662	18_62045453_INDEL
18	62045859	62045947	18_62045453_INDEL
18	62046152	62046181	18_62045453_INDEL
18	62046777	62046807	18_62046766_INDEL
18	62178431	62178491	18_62178417_INDEL
18	62266035	62266095	18_62266036_INDEL
18	62476015	62476065	18_62475317_INDEL
18	62476211	62476286	18_62475317_INDEL
18	62480397	62480463	18_62475317_INDEL
18	62594435	62594479	18_62591010_INDEL
18	62635033	62635124	18_62624698_INDEL
18	62653605	62653684	18_62624698_INDEL
18	63055311	63055311	18_63055312_INDEL
18	63227818	63227818	18_63227819_INDEL
18	63531669	63531685	18_63531670_INDEL
18	63531669	63531717	18_63531670_INDEL
18	63634490	63634607	18_63620888_INDEL
18	63634490	63634607	18_63625222_INDEL
18	63832277	63832381	18_63832278_INDEL
18	63832656	63832656	18_63832657_INDEL
18	64267808	64268120	18_64267809_INDEL
18	64749936	64749991	18_64744588_INDEL
18	64955868	64956018	18_64955826_INDEL
18	65126865	65126954	18_65125840_INDEL
18	65442181	65442254	18_65442165_INDEL
18	65442288	65442363	18_65442165_INDEL
18	65580340	65580447	18_65578739_INDEL
18	65580594	65580622	18_65578739_INDEL
18	65580132	65580353	18_65578739_INDEL
19	201310	201328	19_196937_INDEL
19	1849526	1849630	19_1849496_INDEL
19	2570541	2570596	19_2566556_INDEL
19	2573681	2573708	19_2566556_INDEL
19	2636645	2636675	19_2631100_INDEL
19	2727496	2727513	19_2727435_INDEL
19	2960779	2960805	19_2928204_INDEL
19	3879708	3879729	19_3879005_INDEL
19	4320971	4321013	19_4320959_INDEL
19	5907922	5907957	19_5906331_INDEL
19	6386496	6386542	19_6386116_INDEL
19	8298335	8298335	19_8298336_INDEL
19	8360552	8360559	19_8360508_INDEL
19	8503284	8503338	19_8503285_INDEL
19	9202935	9202976	19_9202936_INDEL
19	9662502	9662663	19_9656827_INDEL
19	9662704	9662771	19_9656827_INDEL
19	9662975	9663158	19_9656827_INDEL
19	9662335	9662650	19_9656827_INDEL
19	9662740	9663061	19_9656827_INDEL
19	9667947	9668010	19_9656827_INDEL
19	9693530	9693555	19_9656827_INDEL
19	9720088	9720462	19_9656827_INDEL
19	9720483	9720727	19_9656827_INDEL
19	9720750	9720831	19_9656827_INDEL
19	9721332	9721358	19_9656827_INDEL
19	9725874	9725929	19_9656827_INDEL
19	9727640	9727684	19_9656827_INDEL
19	9720004	9720107	19_9656827_INDEL
19	9720450	9720638	19_9656827_INDEL
19	9720671	9721164	19_9656827_INDEL
19	9721204	9721292	19_9656827_INDEL
19	9721646	9721704	19_9656827_INDEL
19	9733583	9733620	19_9656827_INDEL
19	9739854	9739917	19_9656827_INDEL
19	10639130	10639241	19_10638787_INDEL
19	10639371	10639379	19_10638787_INDEL
19	10936626	10936663	19_10936531_INDEL
19	12196097	12196101	19_12196048_INDEL
19	12541925	12541989	19_12541808_INDEL
19	12542469	12542500	19_12541808_INDEL
19	12542319	12542453	19_12541808_INDEL
19	12542469	12542500	19_12542467_INDEL
19	14348549	14348577	19_14346846_INDEL
19	14348888	14348956	19_14346846_INDEL
19	14349326	14349372	19_14346846_INDEL
19	20823398	20823398	19_20823399_INDEL
19	21920302	21920356	19_21920292_INDEL
19	21920291	21920373	19_21920292_INDEL
19	22183012	22183012	19_22183013_INDEL
19	24040686	24040726	19_24025414_INDEL
19	25764556	25764577	19_25756024_INDEL
19	27644537	27644537	19_27644538_INDEL
19	27828930	27828930	19_27828931_INDEL
19	27866778	27866790	19_27866779_INDEL
19	30437982	30438010	19_30437936_INDEL
19	32913189	32913288	19_32913190_INDEL
19	39539476	39539501	19_39536146_INDEL
19	43221514	43221514	19_43221515_INDEL
19	46286839	46286874	19_46286771_INDEL
19	46286890	46286890	19_46286891_INDEL
19	46995697	46995733	19_46995293_INDEL
19	48231721	48231800	19_48228226_INDEL
19	48247628	48247706	19_48244162_INDEL
19	48248021	48248060	19_48244162_INDEL
19	48249087	48249118	19_48244162_INDEL
19	50228795	50228820	19_50228460_INDEL
19	55721495	55721495	19_55721496_INDEL
19	56218867	56218867	19_56218868_OTHER
19	56349581	56349615	19_56349578_INDEL
19	56647238	56647345	19_56647204_INDEL
19	56758421	56758522	19_56758398_INDEL
19	58312955	58313032	19_58312956_INDEL
19	58313057	58313057	19_58313058_INDEL
19	58818859	58819056	19_58818844_INDEL
19	61430401	61430488	19_61430391_INDEL
19	61430390	61430443	19_61430391_INDEL
19	61430468	61430488	19_61430391_INDEL
19	61430392	61430392	19_61430393_OTHER
19	62222758	62222764	19_62222759_INDEL
19	62268371	62268527	19_62268193_INDEL
19	62268551	62268709	19_62268193_INDEL
19	62268792	62268832	19_62268193_INDEL
19	62268473	62268549	19_62268193_INDEL
19	62268604	62268694	19_62268193_INDEL
19	62268803	62268832	19_62268193_INDEL
19	62268988	62269000	19_62268989_INDEL
19	62446159	62446187	19_62446133_INDEL
19	62446299	62446299	19_62446300_INDEL
19	62457700	62457700	19_62457701_INDEL
19	62600773	62600892	19_62590829_INDEL
19	62591105	62591139	19_62590829_INDEL
19	62595662	62595727	19_62590829_INDEL
19	62599966	62600019	19_62590829_INDEL
19	62600064	62600227	19_62590829_INDEL
19	62600254	62600511	19_62590829_INDEL
19	62600553	62600794	19_62590829_INDEL
19	62600126	62600126	19_62600127_OTHER
20	48721	49025	20_40069_INDEL
20	55919	56217	20_40069_INDEL
20	86936	86964	20_86920_INDEL
20	539267	539267	20_539268_INDEL
20	682006	682031	20_678744_INDEL
20	2961281	2961320	20_2955513_INDEL
20	3685216	3685273	20_3685217_INDEL
20	4914359	4914397	20_4914191_INDEL
20	7096263	7096300	20_7096257_INDEL
20	7912629	7912634	20_7912630_INDEL
20	9809040	9809063	20_9803375_INDEL
20	15734101	15734135	20_15731890_INDEL
20	23593278	23593278	20_23593279_INDEL
20	23593278	23593278	20_23593279_INDEL
20	23593278	23593331	20_23593279_INDEL
20	23593278	23593331	20_23593279_INDEL
20	23938389	23938389	20_23938390_INDEL
20	23938389	23938389	20_23938390_INDEL
20	31379970	31380000	20_31379871_INDEL
20	32580833	32580863	20_32580813_INDEL
20	32712735	32712770	20_32704201_INDEL
20	33162847	33162909	20_33162830_INDEL
20	34239577	34239640	20_34239539_INDEL
20	35004619	35004619	20_35004620_INDEL
20	37999587	37999587	20_37999588_INDEL
20	40053103	40053132	20_40053093_INDEL
20	49462003	49462059	20_49461952_INDEL
20	49462129	49462185	20_49461952_INDEL
20	49700804	49700860	20_49694733_INDEL
20	49702100	49702126	20_49694733_INDEL
20	52823761	52823811	20_52823762_INDEL
20	55681569	55681599	20_55678809_INDEL
20	55681389	55681450	20_55678809_INDEL
20	55684261	55684292	20_55678809_INDEL
20	55692883	55692966	20_55678809_INDEL
20	55695756	55695784	20_55678809_INDEL
20	55684261	55684292	20_55681806_INDEL
20	55692883	55692966	20_55681806_INDEL
20	55695756	55695784	20_55681806_INDEL
20	55988328	55988355	20_55987995_INDEL
20	55988329	55988356	20_55987995_INDEL
20	60846684	60846721	20_60846671_INDEL
20	60852197	60852224	20_60846671_INDEL
20	60852197	60852224	20_60852143_INDEL
20	63691500	63691526	20_63691492_INDEL
20	64894578	64894604	20_64894561_INDEL
20	66631883	66631942	20_66631884_INDEL
20	67097091	67097163	20_67097038_INDEL
20	67609643	67609752	20_67609612_INDEL
[truncated: 1,101 more rows]

## Sheet: SVs_enhancers
enhancer_chr	enhancer_start	enhancer_end	var_id
1	464611	465123	1_246440_INDEL
1	1277911	1277965	1_1277912_INDEL
1	65184001	65184182	1_65184002_INDEL
1	87765539	87765539	1_87765540_INDEL
1	126846328	126846522	1_126846329_INDEL
1	137421244	137421355	1_137421245_INDEL
1	148064042	148064263	1_148064043_INDEL
1	154033431	154033431	1_154033432_INDEL
2	1312977	1313811	2_1293692_INDEL
2	1318070	1318538	2_1293692_INDEL
2	1318542	1319095	2_1293692_INDEL
2	1333566	1333996	2_1293692_INDEL
2	25372139	25372139	2_25372140_INDEL
2	27045388	27045450	2_27045389_INDEL
2	49082401	49082724	2_49082402_INDEL
2	99841946	99841946	2_99841947_INDEL
2	107563865	107563865	2_107563866_INDEL
2	119393034	119393116	2_119393035_INDEL
2	121572225	121572630	2_121571157_INDEL
2	121572225	121572738	2_121571870_INDEL
2	121572333	121572333	2_121572334_OTHER
2	121572356	121572356	2_121572357_OTHER
2	121572425	121572526	2_121572426_INDEL
2	124003511	124003511	2_124003512_OTHER
2	124003539	124003658	2_124003540_INDEL
2	124918452	124918452	2_124918453_INDEL
2	126001547	126001550	2_126001548_INDEL
2	127755674	127755744	2_127755675_INDEL
2	128200241	128200483	2_128200242_INDEL
2	128200267	128200267	2_128200268_INDEL
2	132702725	132702725	2_132702726_INDEL
2	134767861	134767995	2_134767862_INDEL
2	134767919	134767919	2_134767920_OTHER
2	135383654	135383654	2_135383655_INDEL
3	8923030	8923447	3_8916995_INDEL
3	18249347	18249797	3_18249178_INDEL
3	18322650	18322754	3_18322651_INDEL
3	21038084	21038518	3_20982165_INDEL
3	21038084	21038518	3_21034968_INDEL
3	27187074	27187074	3_27187075_INDEL
3	54928503	54928503	3_54928504_INDEL
3	80981217	80981741	3_80979157_INDEL
3	103964163	103964163	3_103964164_INDEL
3	113558570	113558635	3_113558571_INDEL
3	114466287	114466287	3_114466288_INDEL
3	118230121	118230643	3_118230122_INDEL
3	119754762	119754827	3_119754763_INDEL
3	120097060	120097120	3_120097061_INDEL
3	120557978	120558215	3_120557865_INDEL
3	120601307	120601307	3_120601308_INDEL
3	120872685	120872685	3_120872686_INDEL
4	15297463	15298035	4_15297155_INDEL
4	20438400	20438465	4_20438401_INDEL
4	32745432	32745878	4_32744833_INDEL
4	32745760	32745814	4_32745761_INDEL
4	66328331	66328882	4_66087901_INDEL
4	70037418	70037484	4_70037419_INDEL
4	82709926	82710429	4_82696211_INDEL
4	94298967	94299816	4_94298968_INDEL
4	94304233	94305205	4_94304194_INDEL
4	94308763	94309299	4_94307098_INDEL
4	105632956	105632990	4_105632957_INDEL
4	106658649	106658649	4_106658650_INDEL
4	106658649	106658706	4_106658650_INDEL
4	113132439	113132881	4_112827564_INDEL
4	113192433	113192879	4_112827564_INDEL
4	118359820	118359820	4_118359821_OTHER
4	119027305	119027305	4_119027306_INDEL
4	119027305	119027374	4_119027306_INDEL
5	22960295	22960295	5_22960296_INDEL
5	23431936	23432769	5_23427569_INDEL
5	44921201	44921213	5_44912653_INDEL
5	60916542	60916964	5_60914832_INDEL
5	88698035	88698035	5_88698036_INDEL
5	91189923	91189923	5_91189924_INDEL
5	102633731	102634277	5_102630090_INDEL
5	102633731	102634277	5_102631620_INDEL
5	102633731	102634277	5_102633092_INDEL
5	102650528	102651050	5_102636829_INDEL
5	102782044	102782554	5_102636829_INDEL
5	102891733	102892159	5_102636829_INDEL
5	109496789	109496879	5_109496790_INDEL
5	109964467	109964557	5_109964468_INDEL
5	118639797	118640301	5_118630129_INDEL
5	118666560	118667098	5_118630129_INDEL
5	118640168	118640168	5_118640169_INDEL
5	119127118	119127118	5_119127119_INDEL
5	119268419	119268419	5_119268420_INDEL
5	119811984	119812056	5_119811985_INDEL
6	4428316	4428316	6_4428317_INDEL
6	6654675	6654708	6_6654676_INDEL
6	19813767	19813941	6_19813768_INDEL
6	59749876	59750245	6_59749877_INDEL
6	100178062	100178381	6_100178063_INDEL
6	101267671	101267892	6_101267672_INDEL
6	105623297	105623357	6_105623298_INDEL
6	115440227	115440292	6_115440228_INDEL
6	115455130	115455130	6_115455131_OTHER
6	116010270	116010317	6_116010231_INDEL
6	116010368	116010368	6_116010369_INDEL
6	117143717	117143810	6_117143695_INDEL
6	117224137	117224193	6_117224138_INDEL
6	117533118	117533211	6_117533119_INDEL
7	1287280	1287363	7_1287281_INDEL
7	8741148	8741560	7_8736447_INDEL
7	10957856	10958270	7_10819347_INDEL
7	10957856	10958225	7_10948452_INDEL
7	12824398	12824398	7_12824399_INDEL
7	13784472	13784616	7_13775810_INDEL
7	13784472	13784615	7_13779253_INDEL
7	20350178	20350222	7_20350179_INDEL
7	20859149	20859149	7_20859150_INDEL
7	22289719	22290283	7_22288716_INDEL
7	31876404	31876987	7_31868854_INDEL
7	31876404	31876987	7_31876225_INDEL
7	33709488	33709501	7_33707867_INDEL
7	68679433	68679433	7_68679434_INDEL
7	68761543	68761580	7_68761544_INDEL
7	106381616	106381790	7_106381617_INDEL
8	810703	810703	8_810704_INDEL
8	10507145	10507152	8_10502922_INDEL
8	49042964	49042964	8_49042965_INDEL
8	49042995	49043157	8_49042996_INDEL
8	61594914	61594914	8_61594915_INDEL
8	63830856	63830856	8_63830857_INDEL
8	67828962	67829456	8_67827458_INDEL
8	71940546	71940742	8_71932169_INDEL
8	74914443	74914443	8_74914444_INDEL
8	91925897	91926078	8_91925898_INDEL
8	98676154	98676356	8_98676155_INDEL
8	110658412	110658654	8_110658169_INDEL
8	111080997	111081034	8_111080897_INDEL
8	111503500	111503500	8_111503501_INDEL
8	111813863	111813929	8_111813864_INDEL
8	111834757	111834852	8_111834758_INDEL
8	111834894	111834894	8_111834895_OTHER
8	112179334	112179334	8_112179335_INDEL
8	112850133	112850154	8_112850093_INDEL
8	112850175	112850175	8_112850176_INDEL
9	43744	43802	9_43681_INDEL
9	16184715	16184949	9_16183779_INDEL
9	24077742	24078105	9_24077304_INDEL
9	27593477	27593477	9_27593478_OTHER
9	46564222	46564750	9_46557141_INDEL
9	46565325	46565866	9_46557141_INDEL
9	49856671	49856878	9_49856672_INDEL
9	64123742	64123742	9_64123743_INDEL
9	77550518	77551101	9_77513769_INDEL
9	95996335	95996451	9_95994611_INDEL
9	101325773	101325829	9_101325774_INDEL
9	102319886	102319886	9_102319887_INDEL
9	102805547	102805586	9_102805548_INDEL
10	172369	172814	10_150566_INDEL
10	19947008	19947008	10_19947009_INDEL
10	24991401	24991948	10_24955172_INDEL
10	25037380	25037916	10_25035033_INDEL
10	27568558	27568620	10_27568559_INDEL
10	47842268	47842268	10_47842269_INDEL
10	74439076	74439076	10_74439077_INDEL
10	88298454	88298507	10_88298455_INDEL
10	100286834	100286834	10_100286835_INDEL
10	100796897	100796976	10_100796893_INDEL
10	102747705	102747756	10_102747706_INDEL
10	102798105	102798105	10_102798106_INDEL
11	1840253	1840253	11_1840254_OTHER
11	4919031	4919145	11_4919032_INDEL
11	31410970	31411510	11_31410864_INDEL
11	44397826	44397886	11_44397827_INDEL
11	44397848	44397848	11_44397849_INDEL
11	49201199	49201617	11_49199828_INDEL
11	69382701	69383187	11_69377813_INDEL
11	78508156	78508345	11_78507263_INDEL
11	82902209	82902209	11_82902210_INDEL
11	89666025	89666166	11_89666026_INDEL
11	99321278	99321714	11_99318941_INDEL
11	99321278	99321714	11_99319549_INDEL
11	102909048	102909048	11_102909049_OTHER
11	103775222	103775277	11_103774790_INDEL
11	103775287	103775287	11_103775288_INDEL
11	104408489	104408912	11_104356418_INDEL
11	104416603	104417071	11_104356418_INDEL
11	104438048	104438639	11_104356418_INDEL
11	104535330	104535754	11_104356418_INDEL
11	104600954	104601416	11_104356418_INDEL
11	104415071	104415531	11_104356418_INDEL
11	105393770	105393824	11_105393771_INDEL
11	106165453	106165453	11_106165454_INDEL
11	106190358	106190489	11_106190359_INDEL
11	106537791	106537791	11_106537792_INDEL
12	6606748	6607271	12_6600292_INDEL
12	52104432	52104525	12_52104433_INDEL
12	58200840	58201258	12_58200656_INDEL
12	65925190	65925190	12_65925191_INDEL
12	66931985	66932198	12_66931718_INDEL
12	70054415	70054968	12_70053744_INDEL
12	79053910	79054397	12_79051926_INDEL
12	83682159	83682159	12_83682160_OTHER
12	86302935	86302990	12_86302936_INDEL
12	86302936	86302936	12_86302937_OTHER
12	86679757	86679757	12_86679758_INDEL
13	117209	117654	13_53188_INDEL
13	117209	117485	13_117127_INDEL
13	117209	117209	13_117210_INDEL
13	117344	117344	13_117345_INDEL
13	117445	117654	13_117446_INDEL
13	117572	117572	13_117573_INDEL
13	16200669	16200735	13_16200670_INDEL
13	17319531	17319531	13_17319532_INDEL
13	17604489	17604911	13_17601439_INDEL
13	17626705	17627127	13_17625263_INDEL
13	30366545	30366902	13_30366185_INDEL
13	30366626	30366682	13_30366627_INDEL
13	30366749	30366749	13_30366750_OTHER
13	65622896	65622989	13_65622743_INDEL
13	72177077	72177077	13_72177078_INDEL
13	80790191	80790191	13_80790192_INDEL
13	80790217	80790268	13_80790218_INDEL
14	18092555	18092623	14_18092492_INDEL
14	80812789	80812789	14_80812790_INDEL
14	80812898	80812939	14_80812899_INDEL
14	81020932	81020984	14_81020933_INDEL
15	5899538	5899731	15_5899539_INDEL
15	7483680	7483744	15_7483681_INDEL
15	15192459	15192459	15_15192460_INDEL
15	28659427	28659481	15_28659428_INDEL
15	39394536	39394592	15_39394537_INDEL
15	46276901	46276901	15_46276902_INDEL
15	60093731	60093944	15_60093522_INDEL
15	78411394	78411554	15_78411395_INDEL
15	79242908	79243400	15_79242833_INDEL
15	82370267	82370267	15_82370268_INDEL
15	82370273	82370386	15_82370274_INDEL
15	82766565	82766639	15_82766566_INDEL
16	1115471	1115471	16_1115472_INDEL
16	5796363	5796885	16_5793626_INDEL
16	20742299	20742308	16_20742300_INDEL
16	27814808	27815222	16_27811429_INDEL
16	49154049	49154095	16_49153959_INDEL
16	60563925	60564419	16_60517819_INDEL
16	60702717	60703136	16_60517819_INDEL
16	74725490	74725490	16_74725491_OTHER
16	77517759	77517830	16_77517760_INDEL
16	79208695	79208749	16_79208696_INDEL
16	79266596	79266596	16_79266597_INDEL
17	18424643	18425139	17_18424185_INDEL
17	56364539	56364567	17_56364540_INDEL
17	57935428	57935499	17_57935400_INDEL
17	58042464	58042467	17_58042465_INDEL
17	64096740	64096757	17_64096557_INDEL
17	64097162	64097162	17_64097163_INDEL
17	65833991	65834064	17_65833992_INDEL
17	69695302	69695851	17_69672245_INDEL
17	71809000	71809078	17_71809001_INDEL
18	1374155	1374165	18_1373940_INDEL
18	1374222	1374222	18_1374223_OTHER
18	1859644	1859683	18_1859629_INDEL
18	5882365	5882365	18_5882366_INDEL
18	8420045	8420583	18_8419637_INDEL
18	8420178	8420178	18_8420179_INDEL
18	13324081	13324577	18_13317641_INDEL
18	13382370	13382827	18_13317641_INDEL
18	13392044	13392618	18_13317641_INDEL
18	21193680	21194087	18_21192273_INDEL
18	25513726	25513777	18_25513727_INDEL
18	25830686	25830746	18_25830687_INDEL
18	47843099	47843158	18_47843100_INDEL
18	50765902	50766031	18_50765903_INDEL
18	54282747	54282756	18_54282748_INDEL
18	57309110	57309640	18_57211183_INDEL
18	61263683	61264109	18_60937742_INDEL
18	61484344	61484577	18_61483375_INDEL
18	63289503	63289532	18_63289504_INDEL
18	63634567	63635004	18_63620888_INDEL
18	63634567	63635004	18_63625222_INDEL
18	64944006	64944006	18_64944007_INDEL
19	2570394	2571415	19_2566556_INDEL
19	14349350	14349419	19_14346846_INDEL
19	16819739	16819739	19_16819740_INDEL
19	20479946	20479946	19_20479947_INDEL
19	48249099	48249579	19_48244162_INDEL
19	56647203	56647345	19_56647204_INDEL
19	57999086	57999160	19_57999087_INDEL
19	61430390	61430488	19_61430391_INDEL
19	61430392	61430392	19_61430393_OTHER
19	61987472	61987597	19_61987473_INDEL
19	62222758	62222846	19_62222759_INDEL
19	62222799	62222799	19_62222800_INDEL
20	841833	841917	20_841834_INDEL
20	1040692	1040749	20_1040693_INDEL
20	12446863	12446863	20_12446864_INDEL
20	12447071	12447202	20_12447072_INDEL
20	45909874	45909934	20_45909875_INDEL
20	55681228	55681777	20_55678809_INDEL
20	68473383	68473443	20_68473384_INDEL
20	70623527	70623527	20_70623528_INDEL
20	70687312	70687757	20_70676409_INDEL
20	71009923	71009923	20_71009924_INDEL
20	71307434	71307434	20_71307435_INDEL
20	71307488	71307550	20_71307489_INDEL
20	71938650	71938705	20_71938651_INDEL
21	365914	365914	21_365915_INDEL
21	3764800	3765292	21_3764459_INDEL
21	9778196	9778639	21_9098263_INDEL
21	19722175	19722429	21_19722029_INDEL
21	19964717	19964791	21_19964718_INDEL
21	19998831	19999069	21_19998832_INDEL
21	29097045	29097600	21_29096742_INDEL
21	58171857	58172335	21_58171830_INDEL
21	65770730	65771087	21_65770731_INDEL
21	67730743	67731205	21_67723858_INDEL
21	68212542	68212542	21_68212543_INDEL
21	68822741	68822741	21_68822742_INDEL
21	69754218	69754218	21_69754219_INDEL
22	4324020	4324020	22_4324021_OTHER
22	35220318	35220336	22_35220319_INDEL
22	36156290	36156367	22_36156291_INDEL
22	58146339	58146395	22_58146340_INDEL
22	58339903	58340030	22_58339902_INDEL
22	58513448	58513448	22_58513449_INDEL
22	59001125	59001125	22_59001126_OTHER
22	59164586	59164586	22_59164587_INDEL
22	60391973	60392468	22_60389491_INDEL
23	16135	16135	23_16136_OTHER
23	7139489	7140332	23_7138988_INDEL
23	9110969	9110969	23_9110970_INDEL
23	9110969	9111044	23_9110970_INDEL
23	19207805	19208260	23_19207751_INDEL
23	21788193	21788295	23_21788194_INDEL
23	24947903	24947903	23_24947904_OTHER
23	27376547	27376568	23_27376437_INDEL
23	27875322	27875322	23_27875323_INDEL
23	27913381	27913381	23_27913382_OTHER
23	40051440	40051454	23_40051397_INDEL
23	47919155	47919442	23_47918198_INDEL
23	47919386	47919386	23_47919387_INDEL
23	48051259	48051453	23_48051260_INDEL
23	49546539	49546611	23_49546540_INDEL
23	49743854	49743904	23_49743855_INDEL
23	51643442	51643442	23_51643443_INDEL
24	4229390	4229821	24_4228120_INDEL
24	6903645	6903701	24_6903511_INDEL
24	12774364	12774843	24_12773710_INDEL
24	16071024	16071452	24_16064281_INDEL
24	16071024	16071098	24_16070939_INDEL
24	31231476	31231476	24_31231477_INDEL
24	46645909	46645909	24_46645910_INDEL
24	48898684	48898903	24_48898685_INDEL
24	56061797	56061955	24_56061798_INDEL
24	58652644	58652699	24_58652620_INDEL
25	441820	441884	25_441821_INDEL
25	9368219	9368219	25_9368220_INDEL
25	25819413	25819413	25_25819414_INDEL
25	27037362	27037362	25_27037363_INDEL
25	35730619	35731551	25_35727513_INDEL
25	35731213	35731213	25_35731214_INDEL
25	37743072	37743202	25_37743073_INDEL
25	40638813	40638901	25_40638814_INDEL
25	40669609	40670098	25_40649824_INDEL
25	40691671	40692092	25_40649824_INDEL
25	40739175	40739596	25_40649824_INDEL
25	40772480	40772994	25_40649824_INDEL
25	41749541	41749541	25_41749542_OTHER
26	3875810	3875854	26_3875811_INDEL
26	7246855	7246855	26_7246856_INDEL
26	9334528	9334528	26_9334529_INDEL
26	9334555	9334555	26_9334556_INDEL
26	9334624	9334624	26_9334625_INDEL
26	9334691	9334782	26_9334692_INDEL
26	25759843	25759918	26_25759844_INDEL
26	35981638	35982192	26_35976030_INDEL
26	40671659	40671717	26_40671660_INDEL
26	46558762	46558822	26_46558763_INDEL
26	50894606	50894700	26_50894607_INDEL
26	50894672	50894672	26_50894673_INDEL
26	51191864	51191956	26_51191865_INDEL
27	6554245	6554973	27_6454294_INDEL
27	6621371	6621785	27_6454294_INDEL
27	6879950	6880439	27_6454294_INDEL
27	36899115	36899115	27_36899116_INDEL
27	38360811	38360811	27_38360812_INDEL
27	38711763	38711909	27_38711526_INDEL
27	38747872	38747872	27_38747873_INDEL
27	38747872	38747926	27_38747873_INDEL
27	38782490	38782497	27_38782392_INDEL
27	41271675	41271675	27_41271676_INDEL
28	2146295	2146410	28_2146296_INDEL
28	3412149	3412341	28_3412070_INDEL
28	18236579	18236606	28_18236580_INDEL
28	18237961	18238415	28_18236580_INDEL
28	40804433	40804433	28_40804434_OTHER
28	40804473	40804846	28_40804474_INDEL
29	1702024	1702024	29_1702025_INDEL
29	45640577	45640787	29_45640578_INDEL
29	46050032	46050490	29_46038149_INDEL
29	46053616	46054193	29_46038149_INDEL
29	46112865	46113435	29_46038149_INDEL
29	48309426	48309484	29_48309427_INDEL
29	50225100	50225100	29_50225101_INDEL
X	4782403	4782899	X_4781096_INDEL
X	9292022	9292554	X_9288163_INDEL
X	93135496	93135609	X_93135497_INDEL
Y	5566676	5566814	Y_5565840_INDEL
4	113132439	113132881	4_113029414_MNP
4	113192433	113192879	4_113029414_MNP
7	9921594	9922173	7_9847558_MNP
7	10957856	10958270	7_10800726_MNP
7	93949441	93950458	7_93841507_MNP
7	93950863	93951324	7_93841507_MNP
7	93967858	93968761	7_93841507_MNP
10	23258194	23258623	10_22713362_MNP
13	53271158	53271571	13_53217954_MNP
14	31349986	31350484	14_31265150_MNP
15	49642850	49643378	15_48935595_MNP
15	79242908	79243400	15_79219840_MNP
15	79406758	79407241	15_79219840_MNP
15	79540723	79541130	15_79219840_MNP
18	48174831	48175252	18_48070915_MNP
18	48197545	48198022	18_48070915_MNP
18	48204593	48205469	18_48070915_MNP
18	48236160	48236594	18_48070915_MNP
21	33004825	33005326	21_33003121_MNP
21	33019570	33020007	21_33003121_MNP
23	35820399	35820964	23_35792226_MNP
27	6069257	6069763	27_6018050_MNP
27	6107749	6108234	27_6018050_MNP
27	6108384	6108838	27_6018050_MNP
27	6246312	6246850	27_6018050_MNP

## Sheet: SVs_intergenic
intergenic_chr	intergenic_start	intergenic_end	var_id
1	45430	46157	1_45431_INDEL
1	45440	45440	1_45441_OTHER
1	45486	45486	1_45487_INDEL
1	46259	48249	1_46260_INDEL
1	47921	49475	1_47922_INDEL
1	48135	48273	1_48136_INDEL
1	48341	49211	1_48342_INDEL
1	49039	49039	1_49040_OTHER
1	91678	91911	1_91679_INDEL
1	92186	94068	1_92187_INDEL
1	92743	92743	1_92744_INDEL
1	93185	93364	1_93186_INDEL
1	93696	95441	1_93697_INDEL
1	94026	94026	1_94027_OTHER
1	94161	94683	1_94162_INDEL
1	94706	94706	1_94707_INDEL
1	94830	96145	1_94831_INDEL
1	95334	95568	1_95335_INDEL
1	95855	95855	1_95856_INDEL
1	96880	97037	1_96881_INDEL
1	96887	98728	1_96888_INDEL
1	97363	100401	1_97364_INDEL
1	97585	98563	1_97586_INDEL
1	97932	99736	1_97933_INDEL
1	98148	98637	1_98149_INDEL
1	98355	98355	1_98356_INDEL
1	98569	100500	1_98570_INDEL
1	99025	99338	1_99026_INDEL
1	99699	99789	1_99700_INDEL
1	99714	101013	1_99715_INDEL
1	100023	100023	1_100024_INDEL
1	100401	102269	1_100402_INDEL
1	100425	100425	1_100426_INDEL
1	100431	104010	1_100432_INDEL
1	100441	101127	1_100442_INDEL
1	101040	101309	1_101041_INDEL
1	101110	101110	1_101111_INDEL
1	102131	102653	1_102132_INDEL
1	102424	102424	1_102425_OTHER
1	102424	102424	1_102425_OTHER
1	103022	103255	1_103023_INDEL
1	103509	103805	1_103510_INDEL
1	103551	106731	1_103552_INDEL
1	103825	103825	1_103826_INDEL
1	104108	108481	1_104109_INDEL
1	104176	106648	1_104177_INDEL
1	104193	105142	1_104194_INDEL
1	104849	104915	1_104850_INDEL
1	104939	106638	1_104940_INDEL
1	105037	108774	1_105038_INDEL
1	105193	108098	1_105194_INDEL
1	105902	107706	1_105903_INDEL
1	106098	106587	1_106099_INDEL
1	106233	109330	1_106234_INDEL
1	106283	106283	1_106284_INDEL
1	106444	106444	1_106445_INDEL
1	106906	107335	1_106907_INDEL
1	107520	107690	1_107521_INDEL
1	107618	108949	1_107619_INDEL
1	108392	109078	1_108393_INDEL
1	108775	110287	1_108776_INDEL
1	109042	109243	1_109043_INDEL
1	109081	109081	1_109082_INDEL
1	110101	110623	1_110102_INDEL
1	110646	110646	1_110647_INDEL
1	111216	111449	1_111217_INDEL
1	111785	111785	1_111786_INDEL
1	112162	113337	1_112163_INDEL
1	112807	112964	1_112808_INDEL
1	112866	114670	1_112867_INDEL
1	113172	115676	1_113173_INDEL
1	113442	114618	1_113443_INDEL
1	114042	114042	1_114043_INDEL
1	114323	114462	1_114324_INDEL
1	114566	115572	1_114567_INDEL
1	115254	115525	1_115255_INDEL
1	115351	115351	1_115352_INDEL
1	115387	115387	1_115388_INDEL
1	115552	115552	1_115553_OTHER
1	115663	117656	1_115664_INDEL
1	116077	116220	1_116078_INDEL
1	116947	118855	1_116948_INDEL
1	117025	117667	1_117026_INDEL
1	117379	117379	1_117380_INDEL
1	117674	117764	1_117675_INDEL
1	118016	118974	1_118017_INDEL
1	118454	120263	1_118455_INDEL
1	118508	121666	1_118509_INDEL
1	118620	118710	1_118621_INDEL
1	118855	118855	1_118856_INDEL
1	119212	120581	1_119213_INDEL
1	119408	121567	1_119409_INDEL
1	119614	120294	1_119615_INDEL
1	119889	119889	1_119890_INDEL
1	120126	120335	1_120127_INDEL
1	121082	121378	1_121083_INDEL
1	121666	123574	1_121667_INDEL
1	122068	122452	1_122069_INDEL
1	122108	122108	1_122109_OTHER
1	122125	124861	1_122126_INDEL
1	122538	125694	1_122539_INDEL
1	123103	124266	1_123104_INDEL
1	123255	123596	1_123256_INDEL
1	123263	125985	1_123264_INDEL
1	123574	123574	1_123575_INDEL
1	123956	124023	1_123957_INDEL
1	124126	125961	1_124127_INDEL
1	124911	125145	1_124912_INDEL
1	125415	125415	1_125416_INDEL
1	125544	127731	1_125545_INDEL
[truncated: 35,658 more rows]

## Sheet: SVs_all
chr	start	end	var_id
[truncated: 61,861 more rows]

## Sheet: SVs_eqtl
var_id
[truncated: 102 more rows]

[truncated: 1 more sheets: SVs_sqtl]
